# Supplementary material for: Chemically Mediated Artificial Electron Transport Chain
Source: ACS Cent Sci. 2024 Apr 10;10(6):1148–55. doi: 10.1021/acscentsci.4c00165 (PMC11212131; doi:10.1021/acscentsci.4c00165)
Supplement: Supplementary file 2 — oc4c00165_si_002.cif [file oc4c00165_si_002.cif]

 
data_A

_publ_author_name
;
?
;
_publ_author_address
;
?
;
_publ_contact_author_name
;
?
;
_publ_contact_author_address
;
?
;
_publ_contact_author_email
;
?
;
_publ_requested_journal
;
?
;
_publ_section_title             
;
?
;
_publ_section_abstract             
;
?
;
_publ_section_comment             
;
?
;
_publ_section_references             
;
?
;
 # start Validation Reply Form
_vrf_PLAT342_A
;
PROBLEM: Low Bond Precision on  C-C Bonds ...............    0.05113 Ang.  
RESPONSE: Due to the molecular disorder.
;
_vrf_PLAT410_A
;
PROBLEM: Short Intra H...H Contact  H47B     ..H53B     .       1.84 Ang.  
RESPONSE: Due to the H-atoms are in (false) calculated positions.
;
# end Validation Reply Form
_audit_creation_method            'SHELXL-2018/3'
_shelx_SHELXL_version_number      '2018/3'
_chemical_name_systematic         ?
_chemical_name_common             ?
_chemical_melting_point           ?
_chemical_formula_moiety          ?
_chemical_formula_sum
 'C64 H88 I13.50 N8 O4 S' 
_chemical_formula_weight          2778.63

loop_
 _atom_type_symbol
 _atom_type_description
 _atom_type_scat_dispersion_real
 _atom_type_scat_dispersion_imag
 _atom_type_scat_source
 'C'  'C'   0.0181   0.0091
 'International Tables Vol C Tables 4.2.6.8 and 6.1.1.4'
 'H'  'H'   0.0000   0.0000
 'International Tables Vol C Tables 4.2.6.8 and 6.1.1.4'
 'N'  'N'   0.0311   0.0180
 'International Tables Vol C Tables 4.2.6.8 and 6.1.1.4'
 'O'  'O'   0.0492   0.0322
 'International Tables Vol C Tables 4.2.6.8 and 6.1.1.4'
 'S'  'S'   0.3331   0.5567
 'International Tables Vol C Tables 4.2.6.8 and 6.1.1.4'
 'I'  'I'  -0.3257   6.8362
 'International Tables Vol C Tables 4.2.6.8 and 6.1.1.4'
 
_space_group_crystal_system       triclinic
_space_group_IT_number            2
_space_group_name_H-M_alt         'P -1'
_space_group_name_Hall            '-P 1'
 
_shelx_space_group_comment
;
The symmetry employed for this shelxl refinement is uniquely defined
by the following loop, which should always be used as a source of
symmetry information in preference to the above space-group names.
They are only intended as comments.
;
 
loop_
 _space_group_symop_operation_xyz
 'x, y, z'
 '-x, -y, -z'
 
_cell_length_a                    15.844(3)
_cell_length_b                    16.742(3)
_cell_length_c                    18.517(4)
_cell_angle_alpha                 70.34(3)
_cell_angle_beta                  69.76(3)
_cell_angle_gamma                 77.82(3)
_cell_volume                      4314.6(19)
_cell_formula_units_Z             2
_cell_measurement_temperature     173(2)
_cell_measurement_reflns_used     13699
_cell_measurement_theta_min       2.819
_cell_measurement_theta_max       62.498
 
_exptl_crystal_description                prism
_exptl_crystal_colour                     brown
_exptl_crystal_density_meas       ?
_exptl_crystal_density_method     ?
_exptl_crystal_density_diffrn     2.139          
_exptl_crystal_F_000              2583
_exptl_transmission_factor_min    ?
_exptl_transmission_factor_max    ?
_exptl_crystal_size_max                             0.050
_exptl_crystal_size_mid                             0.010
_exptl_crystal_size_min                             0.010
_exptl_absorpt_coefficient_mu     38.605
_shelx_estimated_absorpt_T_min    ?
_shelx_estimated_absorpt_T_max    ?
_exptl_absorpt_correction_T_min                   0.24811
_exptl_absorpt_correction_T_max                   1.00000
_exptl_absorpt_correction_type            multi-scan
_exptl_absorpt_process_details    ?
_exptl_absorpt_special_details    ?
_diffrn_ambient_temperature       173(2)
_diffrn_radiation_wavelength      1.54184
_diffrn_radiation_type            CuK\a
_diffrn_source                    ?
_diffrn_measurement_device_type   'XtaLAB Synergy, Single source at home/near, HyPix'
_diffrn_measurement_method        '\w scans'
_diffrn_detector_area_resol_mean  10.0000
_diffrn_reflns_number             39067
_diffrn_reflns_av_unetI/netI      0.0830
_diffrn_reflns_av_R_equivalents   0.0784
_diffrn_reflns_limit_h_min        -17
_diffrn_reflns_limit_h_max        18
_diffrn_reflns_limit_k_min        -19
_diffrn_reflns_limit_k_max        19
_diffrn_reflns_limit_l_min        -21
_diffrn_reflns_limit_l_max        21
_diffrn_reflns_theta_min          2.819
_diffrn_reflns_theta_max          62.498
_diffrn_reflns_theta_full         62.498
_diffrn_measured_fraction_theta_max   0.994
_diffrn_measured_fraction_theta_full  0.994
_diffrn_reflns_Laue_measured_fraction_max    0.994
_diffrn_reflns_Laue_measured_fraction_full   0.994
_diffrn_reflns_point_group_measured_fraction_max   0.994
_diffrn_reflns_point_group_measured_fraction_full  0.994
_reflns_number_total              13699
_reflns_number_gt                 11511
_reflns_threshold_expression      'I > 2\s(I)'
_reflns_Friedel_coverage          0.000
_reflns_Friedel_fraction_max      .
_reflns_Friedel_fraction_full     .
 
_reflns_special_details
;
 Reflections were merged by SHELXL according to the crystal
 class for the calculation of statistics and refinement.
 
 _reflns_Friedel_fraction is defined as the number of unique
 Friedel pairs measured divided by the number that would be
 possible theoretically, ignoring centric projections and
 systematic absences. Completness statistics refer to single and
 composite reflections containing twin component 1 only.
;
 
_computing_data_collection        'CrysAlisPro 1.171.41.115a (Rigaku OD, 2021)'
_computing_cell_refinement        'CrysAlisPro 1.171.41.115a (Rigaku OD, 2021)'
_computing_data_reduction         'CrysAlisPro 1.171.41.115a (Rigaku OD, 2021)'
_computing_structure_solution     'SHELXT 2018/2 (Sheldrick, 2018)'
_computing_structure_refinement 'SHELXL-2018/3 (Sheldrick, 2018)'
_computing_molecular_graphics     ?
_computing_publication_material   ?
_refine_special_details
;
 Refined as a 2-component twin.
;
_refine_ls_structure_factor_coef  Fsqd
_refine_ls_matrix_type            full
_refine_ls_weighting_scheme       calc
_refine_ls_weighting_details
'w=1/[\s^2^(Fo^2^)+(0.0500P)^2^+1100.0000P] where P=(Fo^2^+2Fc^2^)/3'
_atom_sites_solution_primary      ?
_atom_sites_solution_secondary    ?
_atom_sites_solution_hydrogens    geom
_refine_ls_hydrogen_treatment     constr
_refine_ls_extinction_method      none
_refine_ls_extinction_coef        .
_refine_ls_number_reflns          13699
_refine_ls_number_parameters      707
_refine_ls_number_restraints      463
_refine_ls_R_factor_all           0.1368
_refine_ls_R_factor_gt            0.1233
_refine_ls_wR_factor_ref          0.3417
_refine_ls_wR_factor_gt           0.3334
_refine_ls_goodness_of_fit_ref    1.064
_refine_ls_restrained_S_all       1.048
_refine_ls_shift/su_max           0.001
_refine_ls_shift/su_mean          0.000
 
loop_
 _atom_site_label
 _atom_site_type_symbol
 _atom_site_fract_x
 _atom_site_fract_y
 _atom_site_fract_z
 _atom_site_U_iso_or_equiv
 _atom_site_adp_type
 _atom_site_occupancy
 _atom_site_site_symmetry_order  
 _atom_site_calc_flag
 _atom_site_refinement_flags_posn
 _atom_site_refinement_flags_adp
 _atom_site_refinement_flags_occupancy
 _atom_site_disorder_assembly
 _atom_site_disorder_group
I1 I 1.1909(2) 0.4217(2) 0.90092(18) 0.0531(7) Uani 1 1 d . . . . .
I2 I 1.26431(16) 0.51067(16) 0.74192(16) 0.0352(6) Uani 1 1 d . . . . .
I3 I 1.3443(2) 0.61295(17) 0.56006(16) 0.0437(7) Uani 1 1 d . . . . .
I4 I 1.500000 0.500000 0.500000 0.0393(9) Uani 1 2 d S . P . .
I5 I 1.00705(15) 0.94861(14) 0.25710(13) 0.0286(5) Uani 1 1 d . . . . .
I6 I 0.86338(14) 0.85630(14) 0.33322(13) 0.0254(5) Uani 1 1 d . . . . .
I7 I 1.20149(16) 1.05148(17) 0.17021(14) 0.0362(6) Uani 1 1 d . U . . .
I8 I 1.3441(3) 0.7538(2) 0.0465(3) 0.0831(13) Uani 1 1 d . U . . .
I9 I 1.27094(18) 0.89545(16) 0.10131(16) 0.0395(6) Uani 1 1 d . . . . .
I10 I 1.12961(17) 1.07614(15) 0.35018(15) 0.0351(6) Uani 1 1 d . . . . .
I11 I 1.06010(19) 1.10448(17) 0.49729(16) 0.0423(6) Uani 1 1 d . . . . .
I12 I 1.07239(18) 1.22978(18) 0.11661(15) 0.0408(6) Uani 1 1 d . . . . .
I13 I 0.96074(18) 1.37956(17) 0.09010(14) 0.0393(6) Uani 1 1 d . . . . .
I14 I 1.2930(3) 1.2765(3) 0.1937(3) 0.0311(10) Uani 0.5 1 d . . P . .
I15 I 1.3025(2) 1.2999(2) 0.3275(2) 0.0178(8) Uani 0.5 1 d . . P . .
O1 O 1.7013(15) 0.6541(14) 0.5327(13) 0.023(2) Uani 1 1 d . . . . .
O2 O 1.7129(15) 0.6235(14) 0.4110(13) 0.023(2) Uani 1 1 d . . . . .
O3 O 1.7063(15) 0.7691(14) 0.4083(13) 0.023(2) Uani 1 1 d . . . . .
O4 O 1.5745(15) 0.6952(14) 0.4800(13) 0.023(2) Uani 1 1 d . . . . .
S1 S 1.6735(5) 0.6857(5) 0.4582(4) 0.0161(15) Uani 1 1 d . . . . .
C1 C 1.589(2) 0.4710(19) 0.6855(17) 0.015(6) Uani 1 1 d . U . . .
C2 C 1.585(2) 0.383(2) 0.719(2) 0.025(7) Uani 1 1 d . U . . .
C3 C 1.664(2) 0.342(2) 0.6786(18) 0.018(7) Uani 1 1 d . U . . .
C4 C 1.719(2) 0.406(2) 0.6179(19) 0.021(7) Uani 1 1 d . U . . .
C5 C 1.503(3) 0.342(2) 0.777(2) 0.033(6) Uani 1 1 d . U . . .
H5B H 1.463612 0.380690 0.807915 0.039 Uiso 1 1 calc R U . . .
H5C H 1.521850 0.289075 0.815253 0.039 Uiso 1 1 calc R U . . .
C6 C 1.449(3) 0.319(3) 0.731(3) 0.045(10) Uani 1 1 d . U . . .
H6B H 1.395826 0.291264 0.769575 0.067 Uiso 1 1 calc R U . . .
H6C H 1.430052 0.370666 0.693503 0.067 Uiso 1 1 calc R U . . .
H6D H 1.488171 0.279238 0.700826 0.067 Uiso 1 1 calc R U . . .
C7 C 1.682(3) 0.248(2) 0.693(2) 0.033(6) Uani 1 1 d . U . . .
H7B H 1.627915 0.222355 0.734573 0.039 Uiso 1 1 calc R U . . .
H7C H 1.732890 0.227097 0.715886 0.039 Uiso 1 1 calc R U . . .
C8 C 1.703(3) 0.211(2) 0.624(2) 0.039(9) Uani 1 1 d . U . . .
H8B H 1.712381 0.148493 0.643047 0.059 Uiso 1 1 calc R U . . .
H8C H 1.652083 0.227725 0.601089 0.059 Uiso 1 1 calc R U . . .
H8D H 1.757673 0.232495 0.582293 0.059 Uiso 1 1 calc R U . . .
C9 C 1.799(2) 0.4034(19) 0.5560(19) 0.018(3) Uani 1 1 d . U . . .
C10 C 1.882(2) 0.3498(19) 0.5561(19) 0.018(3) Uani 1 1 d . U . . .
C11 C 1.946(2) 0.3743(19) 0.4825(19) 0.018(3) Uani 1 1 d . U . . .
C12 C 1.899(2) 0.4455(19) 0.4349(19) 0.018(3) Uani 1 1 d . U . . .
C13 C 1.903(2) 0.280(2) 0.6308(19) 0.024(7) Uani 1 1 d . U . . .
H13A H 1.859569 0.236803 0.652152 0.029 Uiso 1 1 calc R U . . .
H13B H 1.964390 0.250952 0.613237 0.029 Uiso 1 1 calc R U . . .
C14 C 1.898(3) 0.315(3) 0.696(2) 0.039(9) Uani 1 1 d . U . . .
H14A H 1.911617 0.268347 0.741021 0.059 Uiso 1 1 calc R U . . .
H14B H 1.941391 0.356728 0.676161 0.059 Uiso 1 1 calc R U . . .
H14C H 1.836478 0.342566 0.715109 0.059 Uiso 1 1 calc R U . . .
C15 C 2.044(3) 0.347(3) 0.461(3) 0.038(9) Uani 1 1 d . U . . .
H15A H 2.061996 0.324738 0.413383 0.045 Uiso 1 1 calc R U . . .
H15B H 2.058730 0.300376 0.505833 0.045 Uiso 1 1 calc R U . . .
C16 C 2.095(4) 0.423(3) 0.441(4) 0.066(14) Uani 1 1 d . U . . .
H16A H 2.159984 0.405624 0.426229 0.099 Uiso 1 1 calc R U . . .
H16B H 2.079991 0.468495 0.395907 0.099 Uiso 1 1 calc R U . . .
H16C H 2.076735 0.444209 0.488065 0.099 Uiso 1 1 calc R U . . .
C17 C 1.926(2) 0.4956(19) 0.3553(18) 0.015(4) Uani 1 1 d . U . . .
C18 C 1.994(2) 0.477(2) 0.281(2) 0.022(7) Uani 1 1 d . U . . .
C19 C 1.996(2) 0.552(2) 0.219(2) 0.023(7) Uani 1 1 d . U . . .
C20 C 1.929(2) 0.6149(19) 0.2500(18) 0.015(4) Uani 1 1 d . U . . .
C21 C 2.043(2) 0.390(2) 0.274(2) 0.029(8) Uani 1 1 d . U . . .
H21A H 2.090678 0.374093 0.300513 0.034 Uiso 1 1 calc R U . . .
H21B H 2.072201 0.394043 0.216115 0.034 Uiso 1 1 calc R U . . .
C22 C 1.977(3) 0.320(2) 0.312(2) 0.030(8) Uani 1 1 d . U . . .
H22A H 2.010602 0.264957 0.305716 0.044 Uiso 1 1 calc R U . . .
H22B H 1.948413 0.314958 0.369081 0.044 Uiso 1 1 calc R U . . .
H22C H 1.929945 0.334899 0.284725 0.044 Uiso 1 1 calc R U . . .
C23 C 2.054(3) 0.557(2) 0.137(2) 0.035(9) Uani 1 1 d . U . . .
H23A H 2.034141 0.611151 0.100301 0.043 Uiso 1 1 calc R U . . .
H23B H 2.045053 0.509593 0.121010 0.043 Uiso 1 1 calc R U . . .
C24 C 2.159(3) 0.555(3) 0.124(3) 0.052(11) Uani 1 1 d . U . . .
H24A H 2.192200 0.559399 0.067117 0.078 Uiso 1 1 calc R U . . .
H24B H 2.168750 0.603401 0.137241 0.078 Uiso 1 1 calc R U . . .
H24C H 2.179684 0.501640 0.157992 0.078 Uiso 1 1 calc R U . . .
C25 C 1.8944(19) 0.697(2) 0.2090(18) 0.018(3) Uani 1 1 d . U . . .
C26 C 1.9384(16) 0.7592(18) 0.1515(18) 0.018(3) Uani 1 1 d D U . . .
C27 C 1.8646(13) 0.8161(18) 0.1275(15) 0.018(3) Uani 1 1 d D U . . .
C28 C 1.7811(16) 0.801(2) 0.1915(16) 0.018(3) Uani 1 1 d D U . . .
C29 C 2.0387(19) 0.774(2) 0.1093(17) 0.017(6) Uani 1 1 d . U . . .
H29A H 2.048636 0.826527 0.117114 0.020 Uiso 1 1 calc R U . . .
H29B H 2.075873 0.725931 0.136531 0.020 Uiso 1 1 calc R U . . .
C30 C 2.073(3) 0.782(2) 0.020(2) 0.033(9) Uani 1 1 d . U . . .
H30A H 2.137177 0.791406 -0.000328 0.050 Uiso 1 1 calc R U . . .
H30B H 2.065715 0.729891 0.011411 0.050 Uiso 1 1 calc R U . . .
H30C H 2.038392 0.830804 -0.008068 0.050 Uiso 1 1 calc R U . . .
C31 C 1.882(3) 0.915(2) 0.072(2) 0.033(9) Uani 1 1 d . U . . .
H31A H 1.946950 0.920220 0.058537 0.040 Uiso 1 1 calc R U . . .
H31B H 1.870369 0.922397 0.020320 0.040 Uiso 1 1 calc R U . . .
C32 C 1.828(3) 0.989(3) 0.104(3) 0.039(9) Uani 1 1 d . U . . .
H32A H 1.846317 1.042796 0.063726 0.058 Uiso 1 1 calc R U . . .
H32B H 1.763546 0.986713 0.114991 0.058 Uiso 1 1 calc R U . . .
H32C H 1.840559 0.984524 0.153423 0.058 Uiso 1 1 calc R U . . .
C33 C 1.692(2) 0.842(2) 0.202(2) 0.023(5) Uani 1 1 d . U . . .
C34 C 1.641(2) 0.882(2) 0.147(2) 0.028(8) Uani 1 1 d . U . . .
C35 C 1.554(2) 0.912(2) 0.193(2) 0.026(7) Uani 1 1 d . U . . .
C36 C 1.558(2) 0.891(2) 0.274(2) 0.023(5) Uani 1 1 d . U . . .
C37 C 1.669(3) 0.875(2) 0.062(2) 0.032(8) Uani 1 1 d . U . . .
H37A H 1.649569 0.931040 0.027318 0.038 Uiso 1 1 calc R U . . .
H37B H 1.735821 0.866962 0.042445 0.038 Uiso 1 1 calc R U . . .
C38 C 1.635(3) 0.811(3) 0.049(2) 0.046(10) Uani 1 1 d . U . . .
H38A H 1.658090 0.813310 -0.008079 0.069 Uiso 1 1 calc R U . . .
H38B H 1.655619 0.754583 0.080832 0.069 Uiso 1 1 calc R U . . .
H38C H 1.569022 0.818918 0.065644 0.069 Uiso 1 1 calc R U . . .
C39 C 1.476(3) 0.949(3) 0.159(2) 0.033(8) Uani 1 1 d . U . . .
H39A H 1.461478 0.904805 0.140938 0.040 Uiso 1 1 calc R U . . .
H39B H 1.421814 0.961476 0.201961 0.040 Uiso 1 1 calc R U . . .
C40 C 1.491(3) 1.029(3) 0.088(3) 0.056(12) Uani 1 1 d . U . . .
H40A H 1.436921 1.048253 0.070243 0.084 Uiso 1 1 calc R U . . .
H40B H 1.503120 1.073943 0.105421 0.084 Uiso 1 1 calc R U . . .
H40C H 1.542868 1.017151 0.044269 0.084 Uiso 1 1 calc R U . . .
C41 C 1.492(2) 0.913(2) 0.338(2) 0.024(7) Uani 1 1 d . U . . .
C42 C 1.433(2) 0.988(2) 0.3493(19) 0.019(7) Uani 1 1 d . U . . .
C43 C 1.384(2) 0.973(2) 0.426(2) 0.025(7) Uani 1 1 d . U . . .
C44 C 1.413(2) 0.891(2) 0.4697(18) 0.017(6) Uani 1 1 d . U . . .
C45 C 1.438(2) 1.069(2) 0.284(2) 0.021(7) Uani 1 1 d . U . . .
H45A H 1.447163 1.056813 0.232404 0.026 Uiso 1 1 calc R U . . .
H45B H 1.379472 1.105434 0.295078 0.026 Uiso 1 1 calc R U . . .
C46 C 1.512(4) 1.115(3) 0.275(3) 0.063(14) Uani 1 1 d . U . . .
H46A H 1.513510 1.168306 0.231479 0.095 Uiso 1 1 calc R U . . .
H46B H 1.501969 1.127953 0.325497 0.095 Uiso 1 1 calc R U . . .
H46C H 1.569602 1.079375 0.262877 0.095 Uiso 1 1 calc R U . . .
C47 C 1.331(2) 1.043(2) 0.4641(19) 0.022(7) Uani 1 1 d . U . . .
H47A H 1.325736 1.096421 0.420630 0.026 Uiso 1 1 calc R U . . .
H47B H 1.268611 1.027368 0.494418 0.026 Uiso 1 1 calc R U . . .
C48 C 1.368(3) 1.061(3) 0.519(3) 0.052(11) Uani 1 1 d . U . . .
H48A H 1.329404 1.106791 0.539835 0.078 Uiso 1 1 calc R U . . .
H48B H 1.371912 1.009423 0.563059 0.078 Uiso 1 1 calc R U . . .
H48C H 1.429211 1.078686 0.489045 0.078 Uiso 1 1 calc R U . . .
C49 C 1.386(2) 0.841(2) 0.5554(19) 0.022(5) Uani 1 1 d . U . . .
C50 C 1.303(2) 0.847(2) 0.615(2) 0.025(7) Uani 1 1 d . U . . .
C51 C 1.310(2) 0.788(2) 0.682(2) 0.023(7) Uani 1 1 d . U . . .
C52 C 1.402(2) 0.739(2) 0.6609(19) 0.022(5) Uani 1 1 d . U . . .
C53 C 1.209(3) 0.894(2) 0.605(2) 0.039(9) Uani 1 1 d D U . . .
H53A H 1.161652 0.875808 0.656785 0.047 Uiso 1 1 calc R U . . .
H53B H 1.210209 0.955731 0.591564 0.047 Uiso 1 1 calc R U . . .
C54 C 1.180(2) 0.877(2) 0.5408(19) 0.030(6) Uani 1 1 d D U . . .
H54A H 1.121237 0.909057 0.539244 0.045 Uiso 1 1 calc R U . . .
H54B H 1.225239 0.896428 0.488315 0.045 Uiso 1 1 calc R U . . .
H54C H 1.176529 0.816252 0.553742 0.045 Uiso 1 1 calc R U . . .
C55 C 1.234(3) 0.760(2) 0.761(2) 0.033(9) Uani 1 1 d . U . . .
H55A H 1.254606 0.704072 0.793551 0.040 Uiso 1 1 calc R U . . .
H55B H 1.180394 0.753784 0.748613 0.040 Uiso 1 1 calc R U . . .
C56 C 1.209(2) 0.826(2) 0.808(2) 0.030(6) Uani 1 1 d . U . . .
H56A H 1.160863 0.806384 0.858388 0.045 Uiso 1 1 calc R U . . .
H56B H 1.262377 0.831445 0.821082 0.045 Uiso 1 1 calc R U . . .
H56C H 1.188229 0.881113 0.776183 0.045 Uiso 1 1 calc R U . . .
C57 C 1.445(2) 0.663(2) 0.704(2) 0.024(7) Uani 1 1 d . U . . .
C58 C 1.436(2) 0.626(2) 0.7871(18) 0.018(7) Uani 1 1 d . U . . .
C59 C 1.489(2) 0.5483(19) 0.7929(16) 0.022(7) Uani 1 1 d D U . . .
C60 C 1.534(2) 0.540(2) 0.7110(19) 0.026(7) Uani 1 1 d . U . . .
C61 C 1.394(2) 0.664(2) 0.860(2) 0.034(9) Uani 1 1 d . U . . .
H61A H 1.440601 0.659300 0.885894 0.040 Uiso 1 1 calc R U . . .
H61B H 1.372455 0.724919 0.840856 0.040 Uiso 1 1 calc R U . . .
C62 C 1.316(3) 0.615(3) 0.920(2) 0.040(9) Uani 1 1 d . U . . .
H62A H 1.289209 0.638758 0.965545 0.060 Uiso 1 1 calc R U . . .
H62B H 1.269552 0.620238 0.893820 0.060 Uiso 1 1 calc R U . . .
H62C H 1.337527 0.554784 0.938745 0.060 Uiso 1 1 calc R U . . .
C63 C 1.525(5) 0.493(5) 0.862(4) 0.020(10) Uani 0.5 1 d D U P A 1
H63A H 1.488598 0.511926 0.909726 0.024 Uiso 0.5 1 calc R U P A 1
H63D H 1.513350 0.434140 0.872396 0.024 Uiso 0.5 1 calc R U P A 1
C63A C 1.508(5) 0.484(4) 0.867(4) 0.020(10) Uani 0.5 1 d D U P A 2
H63B H 1.531087 0.427603 0.856213 0.024 Uiso 0.5 1 calc R U P A 2
H63C H 1.450808 0.476433 0.912075 0.024 Uiso 0.5 1 calc R U P A 2
C64 C 1.624(4) 0.491(6) 0.854(6) 0.051(17) Uani 0.5 1 d D U P A 1
H64A H 1.635690 0.452611 0.903908 0.076 Uiso 0.5 1 calc R U P A 1
H64B H 1.661867 0.470215 0.808732 0.076 Uiso 0.5 1 calc R U P A 1
H64C H 1.636965 0.548476 0.846290 0.076 Uiso 0.5 1 calc R U P A 1
C64A C 1.576(6) 0.514(6) 0.888(6) 0.051(17) Uani 0.5 1 d D U P A 2
H64D H 1.588640 0.472384 0.936440 0.076 Uiso 0.5 1 calc R U P A 2
H64E H 1.632348 0.520515 0.843661 0.076 Uiso 0.5 1 calc R U P A 2
H64F H 1.552298 0.569205 0.899364 0.076 Uiso 0.5 1 calc R U P A 2
N1 N 1.6660(17) 0.4825(16) 0.6226(15) 0.0166(19) Uani 1 1 d . U . . .
H1A H 1.680274 0.532532 0.588723 0.020 Uiso 1 1 calc R U . . .
N2 N 1.8141(17) 0.4649(16) 0.4860(14) 0.0166(19) Uani 1 1 d . U . . .
H2A H 1.776541 0.510687 0.474009 0.020 Uiso 1 1 calc R U . . .
N3 N 1.8870(17) 0.5752(16) 0.3313(15) 0.0166(19) Uani 1 1 d . U . . .
H3A H 1.840820 0.599499 0.362491 0.020 Uiso 1 1 calc R U . . .
N4 N 1.8020(17) 0.7240(16) 0.2370(15) 0.0166(19) Uani 1 1 d . U . . .
H4A H 1.763095 0.694042 0.279126 0.020 Uiso 1 1 calc R U . . .
N5 N 1.6322(17) 0.8463(16) 0.2784(15) 0.0166(19) Uani 1 1 d . U . . .
H5A H 1.645227 0.821150 0.323858 0.020 Uiso 1 1 calc R U . . .
N6 N 1.4804(17) 0.8558(16) 0.4137(14) 0.0166(19) Uani 1 1 d . U . . .
H6A H 1.510789 0.805052 0.424907 0.020 Uiso 1 1 calc R U . . .
N7 N 1.4417(18) 0.7776(16) 0.5820(15) 0.0166(19) Uani 1 1 d . U . . .
H7A H 1.496341 0.762319 0.553502 0.020 Uiso 1 1 calc R U . . .
N8 N 1.4985(17) 0.6094(16) 0.6625(15) 0.0166(19) Uani 1 1 d . U . . .
H8A H 1.509335 0.618343 0.610600 0.020 Uiso 1 1 calc R U . . .
 
loop_
 _atom_site_aniso_label
 _atom_site_aniso_U_11
 _atom_site_aniso_U_22
 _atom_site_aniso_U_33
 _atom_site_aniso_U_23
 _atom_site_aniso_U_13
 _atom_site_aniso_U_12
I1 0.0539(17) 0.0577(18) 0.0446(16) -0.0132(14) -0.0078(13) -0.0142(14)
I2 0.0274(12) 0.0360(13) 0.0486(15) -0.0183(11) -0.0149(11) -0.0007(10)
I3 0.0589(17) 0.0417(15) 0.0414(14) -0.0043(12) -0.0249(13) -0.0237(13)
I4 0.062(2) 0.0368(19) 0.0263(17) 0.0002(14) -0.0184(16) -0.0263(17)
I5 0.0263(11) 0.0289(12) 0.0290(12) -0.0072(9) -0.0057(9) -0.0061(9)
I6 0.0213(10) 0.0284(11) 0.0290(11) -0.0101(9) -0.0085(9) -0.0028(9)
I7 0.0282(12) 0.0453(14) 0.0288(12) -0.0134(11) 0.0052(10) -0.0098(10)
I8 0.078(3) 0.056(2) 0.142(4) -0.054(2) -0.052(3) 0.0132(18)
I9 0.0425(14) 0.0356(14) 0.0395(14) -0.0029(11) -0.0176(11) -0.0058(11)
I10 0.0368(13) 0.0328(13) 0.0341(13) -0.0074(10) -0.0096(10) -0.0063(10)
I11 0.0477(15) 0.0431(15) 0.0440(15) -0.0211(12) -0.0220(12) 0.0067(12)
I12 0.0438(15) 0.0513(16) 0.0308(13) -0.0196(12) -0.0049(11) -0.0099(12)
I13 0.0480(15) 0.0423(14) 0.0254(12) -0.0051(11) -0.0069(11) -0.0148(12)
I14 0.041(3) 0.024(2) 0.033(2) -0.0138(19) -0.018(2) 0.0083(19)
I15 0.0131(18) 0.0148(18) 0.024(2) -0.0051(16) -0.0055(15) 0.0003(14)
O1 0.020(6) 0.021(6) 0.024(6) -0.001(5) -0.003(5) -0.006(5)
O2 0.020(6) 0.021(6) 0.024(6) -0.001(5) -0.003(5) -0.006(5)
O3 0.020(6) 0.021(6) 0.024(6) -0.001(5) -0.003(5) -0.006(5)
O4 0.020(6) 0.021(6) 0.024(6) -0.001(5) -0.003(5) -0.006(5)
S1 0.010(3) 0.013(4) 0.019(4) -0.001(3) -0.001(3) 0.000(3)
C1 0.015(12) 0.018(13) 0.010(12) 0.003(10) -0.008(10) -0.003(10)
C2 0.025(14) 0.028(14) 0.023(14) -0.006(12) -0.008(11) -0.006(12)
C3 0.023(13) 0.019(13) 0.009(12) -0.001(10) -0.003(10) -0.004(11)
C4 0.024(14) 0.026(14) 0.022(13) -0.007(11) -0.014(11) -0.009(11)
C5 0.033(11) 0.017(10) 0.031(11) -0.005(8) 0.007(9) 0.001(8)
C6 0.049(17) 0.039(17) 0.042(17) -0.005(14) -0.008(14) -0.015(14)
C7 0.033(11) 0.017(10) 0.031(11) -0.005(8) 0.007(9) 0.001(8)
C8 0.048(17) 0.027(15) 0.039(16) -0.003(13) -0.017(14) 0.002(13)
C9 0.014(6) 0.016(6) 0.023(6) -0.005(5) -0.004(5) -0.005(5)
C10 0.014(6) 0.016(6) 0.023(6) -0.005(5) -0.004(5) -0.005(5)
C11 0.014(6) 0.016(6) 0.023(6) -0.005(5) -0.004(5) -0.005(5)
C12 0.014(6) 0.016(6) 0.023(6) -0.005(5) -0.004(5) -0.005(5)
C13 0.022(14) 0.029(14) 0.019(13) -0.008(11) -0.011(11) 0.012(11)
C14 0.052(17) 0.032(16) 0.036(16) -0.011(13) -0.019(14) 0.005(13)
C15 0.036(16) 0.038(16) 0.043(16) -0.014(13) -0.020(13) 0.005(13)
C16 0.06(2) 0.07(2) 0.08(2) -0.016(16) -0.032(16) -0.002(16)
C17 0.013(9) 0.019(9) 0.014(9) 0.000(7) -0.006(7) -0.006(7)
C18 0.014(13) 0.024(14) 0.022(14) -0.001(11) -0.004(11) -0.003(11)
C19 0.016(13) 0.030(14) 0.024(14) -0.014(12) 0.006(11) -0.009(11)
C20 0.013(9) 0.019(9) 0.014(9) 0.000(7) -0.006(7) -0.006(7)
C21 0.030(15) 0.015(13) 0.032(15) -0.005(12) -0.004(12) 0.004(12)
C22 0.035(15) 0.027(15) 0.025(14) -0.008(12) -0.006(12) -0.001(12)
C23 0.034(15) 0.028(15) 0.031(15) -0.002(12) 0.002(12) -0.005(13)
C24 0.039(17) 0.045(18) 0.053(18) -0.012(15) 0.008(14) -0.004(14)
C25 0.005(6) 0.023(6) 0.016(6) 0.000(5) -0.001(5) 0.006(5)
C26 0.005(6) 0.023(6) 0.016(6) 0.000(5) -0.001(5) 0.006(5)
C27 0.005(6) 0.023(6) 0.016(6) 0.000(5) -0.001(5) 0.006(5)
C28 0.005(6) 0.023(6) 0.016(6) 0.000(5) -0.001(5) 0.006(5)
C29 0.011(12) 0.019(13) 0.012(12) 0.004(10) -0.005(10) 0.003(10)
C30 0.034(15) 0.029(15) 0.037(16) -0.008(13) -0.005(13) -0.016(12)
C31 0.032(15) 0.014(13) 0.035(16) 0.007(12) 0.002(12) -0.007(12)
C32 0.042(16) 0.035(16) 0.043(17) -0.011(13) -0.017(13) -0.007(13)
C33 0.021(9) 0.027(10) 0.021(9) -0.012(8) 0.005(8) -0.015(8)
C34 0.016(13) 0.021(14) 0.036(15) -0.002(12) -0.001(12) 0.001(11)
C35 0.017(13) 0.023(14) 0.032(15) -0.011(12) 0.001(11) 0.000(11)
C36 0.021(9) 0.027(10) 0.021(9) -0.012(8) 0.005(8) -0.015(8)
C37 0.045(16) 0.034(15) 0.017(13) -0.006(12) -0.019(12) 0.010(13)
C38 0.057(18) 0.041(17) 0.028(15) -0.003(13) -0.007(14) -0.003(14)
C39 0.032(15) 0.042(16) 0.031(15) -0.016(13) -0.014(12) 0.000(13)
C40 0.041(17) 0.058(19) 0.056(19) -0.001(15) -0.022(15) 0.008(15)
C41 0.020(13) 0.022(14) 0.030(14) -0.008(12) -0.007(11) -0.001(11)
C42 0.015(13) 0.028(14) 0.016(13) -0.009(11) -0.002(10) -0.002(11)
C43 0.022(14) 0.023(14) 0.031(15) -0.004(12) -0.009(12) -0.007(11)
C44 0.013(12) 0.019(13) 0.018(13) -0.003(11) -0.007(10) -0.002(10)
C45 0.014(13) 0.014(13) 0.026(14) 0.002(11) -0.005(11) 0.004(10)
C46 0.06(2) 0.052(19) 0.07(2) -0.015(16) -0.014(16) -0.020(16)
C47 0.014(13) 0.020(13) 0.017(13) 0.005(11) 0.003(11) -0.001(11)
C48 0.063(19) 0.037(17) 0.062(19) -0.027(15) -0.009(15) -0.014(14)
C49 0.023(10) 0.030(10) 0.019(9) -0.014(8) 0.000(8) -0.012(8)
C50 0.027(14) 0.022(14) 0.030(15) -0.016(12) -0.001(12) -0.011(11)
C51 0.020(13) 0.023(14) 0.026(14) -0.009(11) -0.004(11) -0.005(11)
C52 0.023(10) 0.030(10) 0.019(9) -0.014(8) 0.000(8) -0.012(8)
C53 0.036(16) 0.030(15) 0.040(16) -0.002(13) -0.008(13) -0.002(13)
C54 0.013(9) 0.017(9) 0.043(11) -0.004(8) 0.007(8) -0.001(8)
C55 0.029(15) 0.035(15) 0.034(15) -0.010(13) -0.003(12) -0.012(12)
C56 0.013(9) 0.017(9) 0.043(11) -0.004(8) 0.007(8) -0.001(8)
C57 0.023(14) 0.020(13) 0.025(14) -0.004(11) 0.002(11) -0.015(11)
C58 0.013(12) 0.029(14) 0.013(12) -0.010(11) 0.004(10) -0.010(11)
C59 0.024(14) 0.023(14) 0.018(13) -0.010(11) -0.005(11) 0.001(11)
C60 0.028(14) 0.029(14) 0.015(13) 0.003(11) -0.005(11) -0.008(12)
C61 0.028(15) 0.017(14) 0.040(16) -0.011(12) 0.014(12) -0.007(12)
C62 0.038(16) 0.037(16) 0.034(16) -0.004(13) -0.003(13) -0.005(13)
C63 0.020(16) 0.018(14) 0.014(12) 0.002(10) -0.001(11) -0.002(12)
C63A 0.020(16) 0.018(14) 0.014(12) 0.002(10) -0.001(11) -0.002(12)
C64 0.05(2) 0.05(2) 0.05(2) -0.014(13) -0.019(14) -0.003(13)
C64A 0.05(2) 0.05(2) 0.05(2) -0.014(13) -0.019(14) -0.003(13)
N1 0.021(4) 0.015(4) 0.011(4) -0.002(3) -0.004(3) -0.002(3)
N2 0.021(4) 0.015(4) 0.011(4) -0.002(3) -0.004(3) -0.002(3)
N3 0.021(4) 0.015(4) 0.011(4) -0.002(3) -0.004(3) -0.002(3)
N4 0.021(4) 0.015(4) 0.011(4) -0.002(3) -0.004(3) -0.002(3)
N5 0.021(4) 0.015(4) 0.011(4) -0.002(3) -0.004(3) -0.002(3)
N6 0.021(4) 0.015(4) 0.011(4) -0.002(3) -0.004(3) -0.002(3)
N7 0.021(4) 0.015(4) 0.011(4) -0.002(3) -0.004(3) -0.002(3)
N8 0.021(4) 0.015(4) 0.011(4) -0.002(3) -0.004(3) -0.002(3)
 
_geom_special_details
;
 All esds (except the esd in the dihedral angle between two l.s. planes)
 are estimated using the full covariance matrix.  The cell esds are taken
 into account individually in the estimation of esds in distances, angles
 and torsion angles; correlations between esds in cell parameters are only
 used when they are defined by crystal symmetry.  An approximate (isotropic)
 treatment of cell esds is used for estimating esds involving l.s. planes.
;
 
loop_
 _geom_bond_atom_site_label_1
 _geom_bond_atom_site_label_2
 _geom_bond_distance
 _geom_bond_site_symmetry_2
 _geom_bond_publ_flag
I1 I2 2.766(4) . ?
I2 I3 3.156(4) . ?
I3 I4 2.906(3) . ?
I5 I6 2.712(3) . ?
I7 I9 3.118(4) . ?
I8 I9 2.763(4) . ?
I10 I11 2.726(4) . ?
I12 I13 2.749(4) . ?
I14 I15 2.692(6) . ?
O1 S1 1.49(2) . ?
O2 S1 1.48(2) . ?
O3 S1 1.48(2) . ?
O4 S1 1.47(2) . ?
C1 N1 1.36(4) . ?
C1 C2 1.40(5) . ?
C1 C60 1.40(5) . ?
C2 C3 1.39(5) . ?
C2 C5 1.49(5) . ?
C3 C4 1.44(5) . ?
C3 C7 1.50(5) . ?
C4 C9 1.38(5) . ?
C4 N1 1.39(4) . ?
C5 C6 1.57(6) . ?
C5 H5B 0.9900 . ?
C5 H5C 0.9900 . ?
C6 H6B 0.9800 . ?
C6 H6C 0.9800 . ?
C6 H6D 0.9800 . ?
C7 C8 1.51(5) . ?
C7 H7B 0.9900 . ?
C7 H7C 0.9900 . ?
C8 H8B 0.9800 . ?
C8 H8C 0.9800 . ?
C8 H8D 0.9800 . ?
C9 N2 1.34(4) . ?
C9 C10 1.43(4) . ?
C10 C11 1.38(4) . ?
C10 C13 1.57(4) . ?
C11 C12 1.46(4) . ?
C11 C15 1.47(5) . ?
C12 C17 1.39(4) . ?
C12 N2 1.39(4) . ?
C13 C14 1.49(5) . ?
C13 H13A 0.9900 . ?
C13 H13B 0.9900 . ?
C14 H14A 0.9800 . ?
C14 H14B 0.9800 . ?
C14 H14C 0.9800 . ?
C15 C16 1.53(7) . ?
C15 H15A 0.9900 . ?
C15 H15B 0.9900 . ?
C16 H16A 0.9800 . ?
C16 H16B 0.9800 . ?
C16 H16C 0.9800 . ?
C17 N3 1.34(4) . ?
C17 C18 1.50(4) . ?
C18 C19 1.38(5) . ?
C18 C21 1.53(5) . ?
C19 C20 1.44(4) . ?
C19 C23 1.47(5) . ?
C20 N3 1.40(4) . ?
C20 C25 1.43(4) . ?
C21 C22 1.56(5) . ?
C21 H21A 0.9900 . ?
C21 H21B 0.9900 . ?
C22 H22A 0.9800 . ?
C22 H22B 0.9800 . ?
C22 H22C 0.9800 . ?
C23 C24 1.58(6) . ?
C23 H23A 0.9900 . ?
C23 H23B 0.9900 . ?
C24 H24A 0.9800 . ?
C24 H24B 0.9800 . ?
C24 H24C 0.9800 . ?
C25 C26 1.32(4) . ?
C25 N4 1.40(4) . ?
C26 C27 1.441(10) . ?
C26 C29 1.54(4) . ?
C27 C28 1.441(10) . ?
C27 C31 1.65(4) . ?
C28 N4 1.32(4) . ?
C28 C33 1.41(4) . ?
C29 C30 1.51(5) . ?
C29 H29A 0.9900 . ?
C29 H29B 0.9900 . ?
C30 H30A 0.9800 . ?
C30 H30B 0.9800 . ?
C30 H30C 0.9800 . ?
C31 C32 1.52(5) . ?
C31 H31A 0.9900 . ?
C31 H31B 0.9900 . ?
C32 H32A 0.9800 . ?
C32 H32B 0.9800 . ?
C32 H32C 0.9800 . ?
C33 C34 1.42(5) . ?
C33 N5 1.43(4) . ?
C34 C35 1.43(5) . ?
C34 C37 1.53(5) . ?
C35 C36 1.43(5) . ?
C35 C39 1.52(5) . ?
C36 N5 1.26(4) . ?
C36 C41 1.39(5) . ?
C37 C38 1.42(6) . ?
C37 H37A 0.9900 . ?
C37 H37B 0.9900 . ?
C38 H38A 0.9800 . ?
C38 H38B 0.9800 . ?
C38 H38C 0.9800 . ?
C39 C40 1.52(6) . ?
C39 H39A 0.9900 . ?
C39 H39B 0.9900 . ?
C40 H40A 0.9800 . ?
C40 H40B 0.9800 . ?
C40 H40C 0.9800 . ?
C41 N6 1.38(4) . ?
C41 C42 1.43(5) . ?
C42 C43 1.32(5) . ?
C42 C45 1.49(4) . ?
C43 C44 1.42(5) . ?
C43 C47 1.52(5) . ?
C44 N6 1.39(4) . ?
C44 C49 1.48(4) . ?
C45 C46 1.48(6) . ?
C45 H45A 0.9900 . ?
C45 H45B 0.9900 . ?
C46 H46A 0.9800 . ?
C46 H46B 0.9800 . ?
C46 H46C 0.9800 . ?
C47 C48 1.47(6) . ?
C47 H47A 0.9900 . ?
C47 H47B 0.9900 . ?
C48 H48A 0.9800 . ?
C48 H48B 0.9800 . ?
C48 H48C 0.9800 . ?
C49 N7 1.31(4) . ?
C49 C50 1.40(5) . ?
C50 C51 1.31(5) . ?
C50 C53 1.58(5) . ?
C51 C52 1.50(5) . ?
C51 C55 1.53(5) . ?
C52 N7 1.36(4) . ?
C52 C57 1.44(5) . ?
C53 C54 1.518(10) . ?
C53 H53A 0.9900 . ?
C53 H53B 0.9900 . ?
C54 H54A 0.9800 . ?
C54 H54B 0.9800 . ?
C54 H54C 0.9800 . ?
C55 C56 1.54(5) . ?
C55 H55A 0.9900 . ?
C55 H55B 0.9900 . ?
C56 H56A 0.9800 . ?
C56 H56B 0.9800 . ?
C56 H56C 0.9800 . ?
C57 N8 1.35(4) . ?
C57 C58 1.41(5) . ?
C58 C59 1.38(4) . ?
C58 C61 1.56(5) . ?
C59 C60 1.48(4) . ?
C59 C63A 1.510(10) . ?
C59 C63 1.512(10) . ?
C60 N8 1.36(4) . ?
C61 C62 1.52(5) . ?
C61 H61A 0.9900 . ?
C61 H61B 0.9900 . ?
C62 H62A 0.9800 . ?
C62 H62B 0.9800 . ?
C62 H62C 0.9800 . ?
C63 C64 1.511(10) . ?
C63 H63A 0.9900 . ?
C63 H63D 0.9900 . ?
C63A C64A 1.511(10) . ?
C63A H63B 0.9900 . ?
C63A H63C 0.9900 . ?
C64 H64A 0.9800 . ?
C64 H64B 0.9800 . ?
C64 H64C 0.9800 . ?
C64A H64D 0.9800 . ?
C64A H64E 0.9800 . ?
C64A H64F 0.9800 . ?
N1 H1A 0.8800 . ?
N2 H2A 0.8800 . ?
N3 H3A 0.8800 . ?
N4 H4A 0.8800 . ?
N5 H5A 0.8800 . ?
N6 H6A 0.8800 . ?
N7 H7A 0.8800 . ?
N8 H8A 0.8800 . ?
 
loop_
 _geom_angle_atom_site_label_1
 _geom_angle_atom_site_label_2
 _geom_angle_atom_site_label_3
 _geom_angle
 _geom_angle_site_symmetry_1
 _geom_angle_site_symmetry_3
 _geom_angle_publ_flag
I1 I2 I3 178.87(12) . . ?
I4 I3 I2 103.61(10) . . ?
I3 I4 I3 180.0 . 2_866 ?
I8 I9 I7 175.05(14) . . ?
O4 S1 O3 108.8(13) . . ?
O4 S1 O2 110.5(13) . . ?
O3 S1 O2 108.5(13) . . ?
O4 S1 O1 109.1(13) . . ?
O3 S1 O1 111.2(13) . . ?
O2 S1 O1 108.9(13) . . ?
N1 C1 C2 107(3) . . ?
N1 C1 C60 122(3) . . ?
C2 C1 C60 131(3) . . ?
C3 C2 C1 108(3) . . ?
C3 C2 C5 126(3) . . ?
C1 C2 C5 126(3) . . ?
C2 C3 C4 109(3) . . ?
C2 C3 C7 123(3) . . ?
C4 C3 C7 127(3) . . ?
C9 C4 N1 121(3) . . ?
C9 C4 C3 134(3) . . ?
N1 C4 C3 104(3) . . ?
C2 C5 C6 110(3) . . ?
C2 C5 H5B 109.7 . . ?
C6 C5 H5B 109.7 . . ?
C2 C5 H5C 109.7 . . ?
C6 C5 H5C 109.7 . . ?
H5B C5 H5C 108.2 . . ?
C5 C6 H6B 109.5 . . ?
C5 C6 H6C 109.5 . . ?
H6B C6 H6C 109.5 . . ?
C5 C6 H6D 109.5 . . ?
H6B C6 H6D 109.5 . . ?
H6C C6 H6D 109.5 . . ?
C3 C7 C8 120(3) . . ?
C3 C7 H7B 107.4 . . ?
C8 C7 H7B 107.4 . . ?
C3 C7 H7C 107.4 . . ?
C8 C7 H7C 107.4 . . ?
H7B C7 H7C 106.9 . . ?
C7 C8 H8B 109.5 . . ?
C7 C8 H8C 109.5 . . ?
H8B C8 H8C 109.5 . . ?
C7 C8 H8D 109.5 . . ?
H8B C8 H8D 109.5 . . ?
H8C C8 H8D 109.5 . . ?
N2 C9 C4 122(3) . . ?
N2 C9 C10 107(3) . . ?
C4 C9 C10 130(3) . . ?
C11 C10 C9 110(3) . . ?
C11 C10 C13 123(3) . . ?
C9 C10 C13 126(3) . . ?
C10 C11 C12 104(3) . . ?
C10 C11 C15 128(3) . . ?
C12 C11 C15 127(3) . . ?
C17 C12 N2 120(3) . . ?
C17 C12 C11 132(3) . . ?
N2 C12 C11 108(3) . . ?
C14 C13 C10 113(3) . . ?
C14 C13 H13A 108.9 . . ?
C10 C13 H13A 108.9 . . ?
C14 C13 H13B 108.9 . . ?
C10 C13 H13B 108.9 . . ?
H13A C13 H13B 107.7 . . ?
C13 C14 H14A 109.5 . . ?
C13 C14 H14B 109.5 . . ?
H14A C14 H14B 109.5 . . ?
C13 C14 H14C 109.5 . . ?
H14A C14 H14C 109.5 . . ?
H14B C14 H14C 109.5 . . ?
C11 C15 C16 109(3) . . ?
C11 C15 H15A 110.0 . . ?
C16 C15 H15A 110.0 . . ?
C11 C15 H15B 110.0 . . ?
C16 C15 H15B 110.0 . . ?
H15A C15 H15B 108.3 . . ?
C15 C16 H16A 109.5 . . ?
C15 C16 H16B 109.5 . . ?
H16A C16 H16B 109.5 . . ?
C15 C16 H16C 109.5 . . ?
H16A C16 H16C 109.5 . . ?
H16B C16 H16C 109.5 . . ?
N3 C17 C12 122(3) . . ?
N3 C17 C18 106(3) . . ?
C12 C17 C18 132(3) . . ?
C19 C18 C17 107(3) . . ?
C19 C18 C21 126(3) . . ?
C17 C18 C21 127(3) . . ?
C18 C19 C20 108(3) . . ?
C18 C19 C23 123(3) . . ?
C20 C19 C23 129(3) . . ?
N3 C20 C25 122(3) . . ?
N3 C20 C19 107(3) . . ?
C25 C20 C19 130(3) . . ?
C18 C21 C22 112(3) . . ?
C18 C21 H21A 109.3 . . ?
C22 C21 H21A 109.3 . . ?
C18 C21 H21B 109.3 . . ?
C22 C21 H21B 109.3 . . ?
H21A C21 H21B 107.9 . . ?
C21 C22 H22A 109.5 . . ?
C21 C22 H22B 109.5 . . ?
H22A C22 H22B 109.5 . . ?
C21 C22 H22C 109.5 . . ?
H22A C22 H22C 109.5 . . ?
H22B C22 H22C 109.5 . . ?
C19 C23 C24 115(4) . . ?
C19 C23 H23A 108.5 . . ?
C24 C23 H23A 108.5 . . ?
C19 C23 H23B 108.5 . . ?
C24 C23 H23B 108.5 . . ?
H23A C23 H23B 107.5 . . ?
C23 C24 H24A 109.5 . . ?
C23 C24 H24B 109.5 . . ?
H24A C24 H24B 109.5 . . ?
C23 C24 H24C 109.5 . . ?
H24A C24 H24C 109.5 . . ?
H24B C24 H24C 109.5 . . ?
C26 C25 N4 111(3) . . ?
C26 C25 C20 129(3) . . ?
N4 C25 C20 119(3) . . ?
C25 C26 C27 101(2) . . ?
C25 C26 C29 135(2) . . ?
C27 C26 C29 124(2) . . ?
C28 C27 C26 110(2) . . ?
C28 C27 C31 119(2) . . ?
C26 C27 C31 119(2) . . ?
N4 C28 C33 124(2) . . ?
N4 C28 C27 102(2) . . ?
C33 C28 C27 133(3) . . ?
C30 C29 C26 116(3) . . ?
C30 C29 H29A 108.2 . . ?
C26 C29 H29A 108.2 . . ?
C30 C29 H29B 108.2 . . ?
C26 C29 H29B 108.2 . . ?
H29A C29 H29B 107.4 . . ?
C29 C30 H30A 109.5 . . ?
C29 C30 H30B 109.5 . . ?
H30A C30 H30B 109.5 . . ?
C29 C30 H30C 109.5 . . ?
H30A C30 H30C 109.5 . . ?
H30B C30 H30C 109.5 . . ?
C32 C31 C27 119(3) . . ?
C32 C31 H31A 107.5 . . ?
C27 C31 H31A 107.5 . . ?
C32 C31 H31B 107.5 . . ?
C27 C31 H31B 107.5 . . ?
H31A C31 H31B 107.0 . . ?
C31 C32 H32A 109.5 . . ?
C31 C32 H32B 109.5 . . ?
H32A C32 H32B 109.5 . . ?
C31 C32 H32C 109.5 . . ?
H32A C32 H32C 109.5 . . ?
H32B C32 H32C 109.5 . . ?
C28 C33 C34 132(3) . . ?
C28 C33 N5 123(3) . . ?
C34 C33 N5 105(3) . . ?
C33 C34 C35 107(3) . . ?
C33 C34 C37 124(3) . . ?
C35 C34 C37 128(3) . . ?
C34 C35 C36 106(3) . . ?
C34 C35 C39 123(3) . . ?
C36 C35 C39 130(3) . . ?
N5 C36 C41 123(3) . . ?
N5 C36 C35 109(3) . . ?
C41 C36 C35 127(3) . . ?
C38 C37 C34 117(3) . . ?
C38 C37 H37A 108.0 . . ?
C34 C37 H37A 108.0 . . ?
C38 C37 H37B 108.0 . . ?
C34 C37 H37B 108.0 . . ?
H37A C37 H37B 107.2 . . ?
C37 C38 H38A 109.5 . . ?
C37 C38 H38B 109.5 . . ?
H38A C38 H38B 109.5 . . ?
C37 C38 H38C 109.5 . . ?
H38A C38 H38C 109.5 . . ?
H38B C38 H38C 109.5 . . ?
C40 C39 C35 115(3) . . ?
C40 C39 H39A 108.5 . . ?
C35 C39 H39A 108.5 . . ?
C40 C39 H39B 108.5 . . ?
C35 C39 H39B 108.5 . . ?
H39A C39 H39B 107.5 . . ?
C39 C40 H40A 109.5 . . ?
C39 C40 H40B 109.5 . . ?
H40A C40 H40B 109.5 . . ?
C39 C40 H40C 109.5 . . ?
H40A C40 H40C 109.5 . . ?
H40B C40 H40C 109.5 . . ?
N6 C41 C36 119(3) . . ?
N6 C41 C42 106(3) . . ?
C36 C41 C42 135(3) . . ?
C43 C42 C41 109(3) . . ?
C43 C42 C45 128(3) . . ?
C41 C42 C45 122(3) . . ?
C42 C43 C44 109(3) . . ?
C42 C43 C47 124(3) . . ?
C44 C43 C47 124(3) . . ?
N6 C44 C43 106(3) . . ?
N6 C44 C49 120(3) . . ?
C43 C44 C49 134(3) . . ?
C46 C45 C42 111(3) . . ?
C46 C45 H45A 109.4 . . ?
C42 C45 H45A 109.4 . . ?
C46 C45 H45B 109.4 . . ?
C42 C45 H45B 109.4 . . ?
H45A C45 H45B 108.0 . . ?
C45 C46 H46A 109.5 . . ?
C45 C46 H46B 109.5 . . ?
H46A C46 H46B 109.5 . . ?
C45 C46 H46C 109.5 . . ?
H46A C46 H46C 109.5 . . ?
H46B C46 H46C 109.5 . . ?
C48 C47 C43 116(3) . . ?
C48 C47 H47A 108.2 . . ?
C43 C47 H47A 108.2 . . ?
C48 C47 H47B 108.2 . . ?
C43 C47 H47B 108.2 . . ?
H47A C47 H47B 107.4 . . ?
C47 C48 H48A 109.5 . . ?
C47 C48 H48B 109.5 . . ?
H48A C48 H48B 109.5 . . ?
C47 C48 H48C 109.5 . . ?
H48A C48 H48C 109.5 . . ?
H48B C48 H48C 109.5 . . ?
N7 C49 C50 111(3) . . ?
N7 C49 C44 119(3) . . ?
C50 C49 C44 130(3) . . ?
C51 C50 C49 108(3) . . ?
C51 C50 C53 122(3) . . ?
C49 C50 C53 128(3) . . ?
C50 C51 C52 106(3) . . ?
C50 C51 C55 128(3) . . ?
C52 C51 C55 125(3) . . ?
N7 C52 C57 121(3) . . ?
N7 C52 C51 106(3) . . ?
C57 C52 C51 133(3) . . ?
C54 C53 C50 116(3) . . ?
C54 C53 H53A 108.2 . . ?
C50 C53 H53A 108.2 . . ?
C54 C53 H53B 108.2 . . ?
C50 C53 H53B 108.2 . . ?
H53A C53 H53B 107.4 . . ?
C53 C54 H54A 109.5 . . ?
C53 C54 H54B 109.5 . . ?
H54A C54 H54B 109.5 . . ?
C53 C54 H54C 109.5 . . ?
H54A C54 H54C 109.5 . . ?
H54B C54 H54C 109.5 . . ?
C51 C55 C56 111(3) . . ?
C51 C55 H55A 109.4 . . ?
C56 C55 H55A 109.4 . . ?
C51 C55 H55B 109.4 . . ?
C56 C55 H55B 109.4 . . ?
H55A C55 H55B 108.0 . . ?
C55 C56 H56A 109.5 . . ?
C55 C56 H56B 109.5 . . ?
H56A C56 H56B 109.5 . . ?
C55 C56 H56C 109.5 . . ?
H56A C56 H56C 109.5 . . ?
H56B C56 H56C 109.5 . . ?
N8 C57 C58 110(3) . . ?
N8 C57 C52 117(3) . . ?
C58 C57 C52 133(3) . . ?
C59 C58 C57 106(3) . . ?
C59 C58 C61 122(3) . . ?
C57 C58 C61 131(3) . . ?
C58 C59 C60 108(2) . . ?
C58 C59 C63A 129(5) . . ?
C60 C59 C63A 123(4) . . ?
C58 C59 C63 128(5) . . ?
C60 C59 C63 120(4) . . ?
N8 C60 C1 124(3) . . ?
N8 C60 C59 105(3) . . ?
C1 C60 C59 130(3) . . ?
C62 C61 C58 109(3) . . ?
C62 C61 H61A 109.8 . . ?
C58 C61 H61A 109.8 . . ?
C62 C61 H61B 109.8 . . ?
C58 C61 H61B 109.8 . . ?
H61A C61 H61B 108.2 . . ?
C61 C62 H62A 109.5 . . ?
C61 C62 H62B 109.5 . . ?
H62A C62 H62B 109.5 . . ?
C61 C62 H62C 109.5 . . ?
H62A C62 H62C 109.5 . . ?
H62B C62 H62C 109.5 . . ?
C64 C63 C59 120(6) . . ?
C64 C63 H63A 107.3 . . ?
C59 C63 H63A 107.3 . . ?
C64 C63 H63D 107.3 . . ?
C59 C63 H63D 107.3 . . ?
H63A C63 H63D 106.9 . . ?
C59 C63A C64A 109(5) . . ?
C59 C63A H63B 109.9 . . ?
C64A C63A H63B 109.9 . . ?
C59 C63A H63C 109.9 . . ?
C64A C63A H63C 109.9 . . ?
H63B C63A H63C 108.3 . . ?
C63 C64 H64A 109.5 . . ?
C63 C64 H64B 109.5 . . ?
H64A C64 H64B 109.5 . . ?
C63 C64 H64C 109.5 . . ?
H64A C64 H64C 109.5 . . ?
H64B C64 H64C 109.5 . . ?
C63A C64A H64D 109.5 . . ?
C63A C64A H64E 109.5 . . ?
H64D C64A H64E 109.5 . . ?
C63A C64A H64F 109.5 . . ?
H64D C64A H64F 109.5 . . ?
H64E C64A H64F 109.5 . . ?
C1 N1 C4 112(3) . . ?
C1 N1 H1A 124.0 . . ?
C4 N1 H1A 124.0 . . ?
C9 N2 C12 110(3) . . ?
C9 N2 H2A 125.2 . . ?
C12 N2 H2A 125.2 . . ?
C17 N3 C20 112(3) . . ?
C17 N3 H3A 124.2 . . ?
C20 N3 H3A 124.2 . . ?
C28 N4 C25 111(2) . . ?
C28 N4 H4A 124.5 . . ?
C25 N4 H4A 124.5 . . ?
C36 N5 C33 112(3) . . ?
C36 N5 H5A 123.8 . . ?
C33 N5 H5A 123.8 . . ?
C41 N6 C44 110(3) . . ?
C41 N6 H6A 125.1 . . ?
C44 N6 H6A 125.1 . . ?
C49 N7 C52 109(3) . . ?
C49 N7 H7A 125.6 . . ?
C52 N7 H7A 125.6 . . ?
C57 N8 C60 111(3) . . ?
C57 N8 H8A 124.5 . . ?
C60 N8 H8A 124.5 . . ?
 
loop_
 _geom_torsion_atom_site_label_1
 _geom_torsion_atom_site_label_2
 _geom_torsion_atom_site_label_3
 _geom_torsion_atom_site_label_4
 _geom_torsion
 _geom_torsion_site_symmetry_1
 _geom_torsion_site_symmetry_2
 _geom_torsion_site_symmetry_3
 _geom_torsion_site_symmetry_4
 _geom_torsion_publ_flag
N1 C1 C2 C3 5(4) . . . . ?
C60 C1 C2 C3 -170(3) . . . . ?
N1 C1 C2 C5 -166(3) . . . . ?
C60 C1 C2 C5 19(6) . . . . ?
C1 C2 C3 C4 -1(4) . . . . ?
C5 C2 C3 C4 170(3) . . . . ?
C1 C2 C3 C7 -175(3) . . . . ?
C5 C2 C3 C7 -4(6) . . . . ?
C2 C3 C4 C9 -172(3) . . . . ?
C7 C3 C4 C9 2(6) . . . . ?
C2 C3 C4 N1 -3(3) . . . . ?
C7 C3 C4 N1 170(3) . . . . ?
C3 C2 C5 C6 -75(5) . . . . ?
C1 C2 C5 C6 94(4) . . . . ?
C2 C3 C7 C8 122(4) . . . . ?
C4 C3 C7 C8 -51(5) . . . . ?
N1 C4 C9 N2 -22(5) . . . . ?
C3 C4 C9 N2 145(3) . . . . ?
N1 C4 C9 C10 146(3) . . . . ?
C3 C4 C9 C10 -47(6) . . . . ?
N2 C9 C10 C11 -5(4) . . . . ?
C4 C9 C10 C11 -175(3) . . . . ?
N2 C9 C10 C13 167(3) . . . . ?
C4 C9 C10 C13 -2(5) . . . . ?
C9 C10 C11 C12 -1(3) . . . . ?
C13 C10 C11 C12 -174(3) . . . . ?
C9 C10 C11 C15 169(3) . . . . ?
C13 C10 C11 C15 -4(5) . . . . ?
C10 C11 C12 C17 -178(3) . . . . ?
C15 C11 C12 C17 12(6) . . . . ?
C10 C11 C12 N2 7(3) . . . . ?
C15 C11 C12 N2 -163(3) . . . . ?
C11 C10 C13 C14 111(4) . . . . ?
C9 C10 C13 C14 -61(4) . . . . ?
C10 C11 C15 C16 -114(4) . . . . ?
C12 C11 C15 C16 54(5) . . . . ?
N2 C12 C17 N3 20(4) . . . . ?
C11 C12 C17 N3 -154(3) . . . . ?
N2 C12 C17 C18 -157(3) . . . . ?
C11 C12 C17 C18 29(6) . . . . ?
N3 C17 C18 C19 5(3) . . . . ?
C12 C17 C18 C19 -177(3) . . . . ?
N3 C17 C18 C21 -168(3) . . . . ?
C12 C17 C18 C21 10(6) . . . . ?
C17 C18 C19 C20 -3(4) . . . . ?
C21 C18 C19 C20 171(3) . . . . ?
C17 C18 C19 C23 -179(3) . . . . ?
C21 C18 C19 C23 -6(5) . . . . ?
C18 C19 C20 N3 -1(4) . . . . ?
C23 C19 C20 N3 175(3) . . . . ?
C18 C19 C20 C25 -169(3) . . . . ?
C23 C19 C20 C25 7(6) . . . . ?
C19 C18 C21 C22 -126(4) . . . . ?
C17 C18 C21 C22 46(5) . . . . ?
C18 C19 C23 C24 -72(5) . . . . ?
C20 C19 C23 C24 113(4) . . . . ?
N3 C20 C25 C26 146(3) . . . . ?
C19 C20 C25 C26 -47(6) . . . . ?
N3 C20 C25 N4 -25(4) . . . . ?
C19 C20 C25 N4 141(3) . . . . ?
N4 C25 C26 C27 -18(4) . . . . ?
C20 C25 C26 C27 170(3) . . . . ?
N4 C25 C26 C29 167(3) . . . . ?
C20 C25 C26 C29 -5(7) . . . . ?
C25 C26 C27 C28 22(4) . . . . ?
C29 C26 C27 C28 -162(3) . . . . ?
C25 C26 C27 C31 165(3) . . . . ?
C29 C26 C27 C31 -19(5) . . . . ?
C26 C27 C28 N4 -18(4) . . . . ?
C31 C27 C28 N4 -161(3) . . . . ?
C26 C27 C28 C33 174(4) . . . . ?
C31 C27 C28 C33 31(6) . . . . ?
C25 C26 C29 C30 117(4) . . . . ?
C27 C26 C29 C30 -57(4) . . . . ?
C28 C27 C31 C32 21(5) . . . . ?
C26 C27 C31 C32 -119(4) . . . . ?
N4 C28 C33 C34 -130(4) . . . . ?
C27 C28 C33 C34 36(6) . . . . ?
N4 C28 C33 N5 47(5) . . . . ?
C27 C28 C33 N5 -147(4) . . . . ?
C28 C33 C34 C35 -180(3) . . . . ?
N5 C33 C34 C35 3(4) . . . . ?
C28 C33 C34 C37 11(6) . . . . ?
N5 C33 C34 C37 -166(3) . . . . ?
C33 C34 C35 C36 1(4) . . . . ?
C37 C34 C35 C36 170(3) . . . . ?
C33 C34 C35 C39 -172(3) . . . . ?
C37 C34 C35 C39 -3(6) . . . . ?
C34 C35 C36 N5 -6(4) . . . . ?
C39 C35 C36 N5 167(3) . . . . ?
C34 C35 C36 C41 175(3) . . . . ?
C39 C35 C36 C41 -13(6) . . . . ?
C33 C34 C37 C38 94(5) . . . . ?
C35 C34 C37 C38 -73(5) . . . . ?
C34 C35 C39 C40 -63(5) . . . . ?
C36 C35 C39 C40 126(4) . . . . ?
N5 C36 C41 N6 -34(5) . . . . ?
C35 C36 C41 N6 145(3) . . . . ?
N5 C36 C41 C42 140(4) . . . . ?
C35 C36 C41 C42 -40(6) . . . . ?
N6 C41 C42 C43 -4(4) . . . . ?
C36 C41 C42 C43 -179(4) . . . . ?
N6 C41 C42 C45 169(3) . . . . ?
C36 C41 C42 C45 -6(6) . . . . ?
C41 C42 C43 C44 4(4) . . . . ?
C45 C42 C43 C44 -169(3) . . . . ?
C41 C42 C43 C47 164(3) . . . . ?
C45 C42 C43 C47 -9(6) . . . . ?
C42 C43 C44 N6 -2(4) . . . . ?
C47 C43 C44 N6 -162(3) . . . . ?
C42 C43 C44 C49 179(3) . . . . ?
C47 C43 C44 C49 19(6) . . . . ?
C43 C42 C45 C46 93(5) . . . . ?
C41 C42 C45 C46 -79(4) . . . . ?
C42 C43 C47 C48 -107(4) . . . . ?
C44 C43 C47 C48 50(5) . . . . ?
N6 C44 C49 N7 21(4) . . . . ?
C43 C44 C49 N7 -160(3) . . . . ?
N6 C44 C49 C50 -155(3) . . . . ?
C43 C44 C49 C50 24(6) . . . . ?
N7 C49 C50 C51 2(4) . . . . ?
C44 C49 C50 C51 178(3) . . . . ?
N7 C49 C50 C53 -160(3) . . . . ?
C44 C49 C50 C53 16(5) . . . . ?
C49 C50 C51 C52 -2(4) . . . . ?
C53 C50 C51 C52 161(3) . . . . ?
C49 C50 C51 C55 -171(3) . . . . ?
C53 C50 C51 C55 -7(5) . . . . ?
C50 C51 C52 N7 1(4) . . . . ?
C55 C51 C52 N7 170(3) . . . . ?
C50 C51 C52 C57 -173(3) . . . . ?
C55 C51 C52 C57 -3(6) . . . . ?
C51 C50 C53 C54 -114(4) . . . . ?
C49 C50 C53 C54 45(5) . . . . ?
C50 C51 C55 C56 -76(5) . . . . ?
C52 C51 C55 C56 118(4) . . . . ?
N7 C52 C57 N8 -31(4) . . . . ?
C51 C52 C57 N8 142(3) . . . . ?
N7 C52 C57 C58 156(3) . . . . ?
C51 C52 C57 C58 -31(6) . . . . ?
N8 C57 C58 C59 1(4) . . . . ?
C52 C57 C58 C59 174(3) . . . . ?
N8 C57 C58 C61 170(3) . . . . ?
C52 C57 C58 C61 -17(6) . . . . ?
C57 C58 C59 C60 2(4) . . . . ?
C61 C58 C59 C60 -168(3) . . . . ?
C57 C58 C59 C63A 177(4) . . . . ?
C61 C58 C59 C63A 7(6) . . . . ?
C57 C58 C59 C63 162(4) . . . . ?
C61 C58 C59 C63 -9(6) . . . . ?
N1 C1 C60 N8 54(5) . . . . ?
C2 C1 C60 N8 -131(4) . . . . ?
N1 C1 C60 C59 -136(4) . . . . ?
C2 C1 C60 C59 38(6) . . . . ?
C58 C59 C60 N8 -5(4) . . . . ?
C63A C59 C60 N8 179(4) . . . . ?
C63 C59 C60 N8 -166(4) . . . . ?
C58 C59 C60 C1 -176(3) . . . . ?
C63A C59 C60 C1 9(6) . . . . ?
C63 C59 C60 C1 23(6) . . . . ?
C59 C58 C61 C62 -74(4) . . . . ?
C57 C58 C61 C62 119(4) . . . . ?
C58 C59 C63 C64 -104(8) . . . . ?
C60 C59 C63 C64 53(10) . . . . ?
C58 C59 C63A C64A -77(8) . . . . ?
C60 C59 C63A C64A 97(7) . . . . ?
C2 C1 N1 C4 -8(3) . . . . ?
C60 C1 N1 C4 168(3) . . . . ?
C9 C4 N1 C1 177(3) . . . . ?
C3 C4 N1 C1 7(3) . . . . ?
C4 C9 N2 C12 -180(3) . . . . ?
C10 C9 N2 C12 10(3) . . . . ?
C17 C12 N2 C9 173(3) . . . . ?
C11 C12 N2 C9 -11(3) . . . . ?
C12 C17 N3 C20 176(3) . . . . ?
C18 C17 N3 C20 -6(3) . . . . ?
C25 C20 N3 C17 174(3) . . . . ?
C19 C20 N3 C17 5(3) . . . . ?
C33 C28 N4 C25 176(3) . . . . ?
C27 C28 N4 C25 6(3) . . . . ?
C26 C25 N4 C28 8(4) . . . . ?
C20 C25 N4 C28 -179(3) . . . . ?
C41 C36 N5 C33 -173(3) . . . . ?
C35 C36 N5 C33 8(4) . . . . ?
C28 C33 N5 C36 176(3) . . . . ?
C34 C33 N5 C36 -7(4) . . . . ?
C36 C41 N6 C44 179(3) . . . . ?
C42 C41 N6 C44 3(3) . . . . ?
C43 C44 N6 C41 -1(3) . . . . ?
C49 C44 N6 C41 179(3) . . . . ?
C50 C49 N7 C52 -1(4) . . . . ?
C44 C49 N7 C52 -178(3) . . . . ?
C57 C52 N7 C49 175(3) . . . . ?
C51 C52 N7 C49 0(3) . . . . ?
C58 C57 N8 C60 -5(4) . . . . ?
C52 C57 N8 C60 -179(3) . . . . ?
C1 C60 N8 C57 177(3) . . . . ?
C59 C60 N8 C57 6(4) . . . . ?
 
_refine_diff_density_max    4.220
_refine_diff_density_min   -2.258
_refine_diff_density_rms    0.436

_shelx_res_file
;
TITL a in P-1
    A.res
    created by SHELXL-2018/3 at 11:18:03 on 10-May-2023
CELL 1.54184  15.8438  16.7417  18.5168  70.339  69.758  77.816
ZERR  2.00   0.0032   0.0033   0.0037   0.030   0.030   0.030
LATT  1
SFAC C H N O S I
UNIT 128 176 16 8 2 27
MERG 2
OMIT -4 125
OMIT 11   1   7
OMIT -10  -5   1
OMIT -2  -6   3
OMIT -4   1  12
OMIT 11   4   9
OMIT  8   2   4
OMIT -2  -2   3
OMIT  6   2   6
OMIT  0  -5   2
OMIT  2   4   6
OMIT  2   8  11
OMIT  4   0   4
OMIT -3   2   8
OMIT -6  -2   7
OMIT  3  -9   3
OMIT  7   4   5
OMIT  5  -2   8
OMIT  6   3   4
OMIT  5   1   0
OMIT 11   2   0

L.S. 5
BOND $H
HTAB
CONF
ACTA
FMAP 2
PLAN 5
TEMP -100

DFIX 1.51 0.01 C63 C64 C63A C64A C59 C63 C59 C63A C53 C54
DFIX 1.45 0.01 C26 C27 C27 C28

EADP C17 C20
EADP C49 C52
EADP C5 C7
EADP C33 C36

EADP C63 C63A
EADP C64 C64A
EADP C54 C56
EADP C25 C26 C27 C28
EADP N1 > N8
EADP O1 > O4
EADP C9 > C12

ISOR 0.02 0.02  C1 > N8
ISOR 0.02 0.02 I7 I8

TWIN -0.134 0.748 0.386 0.866 -0.252 0.386 0.866 0.748 -0.614

WGHT    0.050000 1100.000000
BASF   0.05891
FVAR       0.13310
I1    6    1.190882    0.421710    0.900916    11.00000    0.05388    0.05774 =
         0.04463   -0.01319   -0.00779   -0.01423
I2    6    1.264312    0.510672    0.741925    11.00000    0.02741    0.03602 =
         0.04860   -0.01832   -0.01490   -0.00070
I3    6    1.344274    0.612949    0.560063    11.00000    0.05893    0.04173 =
         0.04139   -0.00431   -0.02488   -0.02369
I4    6    1.500000    0.500000    0.500000    10.50000    0.06173    0.03679 =
         0.02634    0.00020   -0.01840   -0.02628
I5    6    1.007051    0.948615    0.257099    11.00000    0.02633    0.02888 =
         0.02897   -0.00716   -0.00572   -0.00608
I6    6    0.863375    0.856302    0.333216    11.00000    0.02126    0.02843 =
         0.02895   -0.01013   -0.00854   -0.00280
I7    6    1.201485    1.051479    0.170210    11.00000    0.02823    0.04534 =
         0.02881   -0.01343    0.00525   -0.00976
I8    6    1.344149    0.753850    0.046546    11.00000    0.07828    0.05562 =
         0.14185   -0.05385   -0.05230    0.01320
I9    6    1.270939    0.895450    0.101312    11.00000    0.04247    0.03557 =
         0.03945   -0.00287   -0.01765   -0.00583
I10   6    1.129611    1.076135    0.350176    11.00000    0.03683    0.03282 =
         0.03415   -0.00741   -0.00956   -0.00629
I11   6    1.060100    1.104477    0.497286    11.00000    0.04775    0.04314 =
         0.04403   -0.02114   -0.02203    0.00673
I12   6    1.072394    1.229779    0.116609    11.00000    0.04378    0.05134 =
         0.03080   -0.01965   -0.00489   -0.00986
I13   6    0.960744    1.379564    0.090102    11.00000    0.04804    0.04232 =
         0.02537   -0.00511   -0.00694   -0.01478
I14   6    1.292986    1.276518    0.193707    10.50000    0.04094    0.02374 =
         0.03314   -0.01380   -0.01800    0.00827
I15   6    1.302453    1.299892    0.327468    10.50000    0.01313    0.01476 =
         0.02422   -0.00507   -0.00551    0.00032
O1    4    1.701275    0.654089    0.532697    11.00000    0.02047    0.02066 =
         0.02387   -0.00090   -0.00343   -0.00620
O2    4    1.712879    0.623529    0.410951    11.00000    0.02047    0.02066 =
         0.02387   -0.00090   -0.00343   -0.00620
O3    4    1.706313    0.769086    0.408293    11.00000    0.02047    0.02066 =
         0.02387   -0.00090   -0.00343   -0.00620
O4    4    1.574504    0.695204    0.480041    11.00000    0.02047    0.02066 =
         0.02387   -0.00090   -0.00343   -0.00620
S1    5    1.673499    0.685653    0.458227    11.00000    0.00995    0.01346 =
         0.01906   -0.00107   -0.00139    0.00000
C1    1    1.589176    0.471030    0.685514    11.00000    0.01484    0.01770 =
         0.01032    0.00268   -0.00838   -0.00339
C2    1    1.584582    0.383146    0.718591    11.00000    0.02506    0.02760 =
         0.02337   -0.00567   -0.00768   -0.00647
C3    1    1.664318    0.342482    0.678550    11.00000    0.02292    0.01931 =
         0.00893   -0.00054   -0.00298   -0.00431
C4    1    1.719262    0.405992    0.617926    11.00000    0.02421    0.02595 =
         0.02151   -0.00683   -0.01445   -0.00880
C5    1    1.503031    0.341555    0.776962    11.00000    0.03269    0.01749 =
         0.03096   -0.00495    0.00714    0.00074
AFIX  23
H5B   2    1.463612    0.380690    0.807915    11.00000   -1.20000
H5C   2    1.521850    0.289075    0.815253    11.00000   -1.20000
AFIX   0
C6    1    1.449209    0.318514    0.730883    11.00000    0.04883    0.03899 =
         0.04184   -0.00461   -0.00819   -0.01486
AFIX  33
H6B   2    1.395826    0.291264    0.769575    11.00000   -1.50000
H6C   2    1.430052    0.370666    0.693503    11.00000   -1.50000
H6D   2    1.488171    0.279238    0.700826    11.00000   -1.50000
AFIX   0
C7    1    1.681779    0.247528    0.692784    11.00000    0.03269    0.01749 =
         0.03096   -0.00495    0.00714    0.00074
AFIX  23
H7B   2    1.627915    0.222355    0.734573    11.00000   -1.20000
H7C   2    1.732890    0.227097    0.715886    11.00000   -1.20000
AFIX   0
C8    1    1.702815    0.210859    0.623780    11.00000    0.04773    0.02709 =
         0.03911   -0.00296   -0.01743    0.00170
AFIX  33
H8B   2    1.712381    0.148493    0.643047    11.00000   -1.50000
H8C   2    1.652083    0.227725    0.601089    11.00000   -1.50000
H8D   2    1.757673    0.232495    0.582293    11.00000   -1.50000
AFIX   0
C9    1    1.798661    0.403417    0.556014    11.00000    0.01446    0.01562 =
         0.02309   -0.00520   -0.00447   -0.00537
C10   1    1.881505    0.349789    0.556091    11.00000    0.01446    0.01562 =
         0.02309   -0.00520   -0.00447   -0.00537
C11   1    1.946006    0.374293    0.482537    11.00000    0.01446    0.01562 =
         0.02309   -0.00520   -0.00447   -0.00537
C12   1    1.898685    0.445486    0.434877    11.00000    0.01446    0.01562 =
         0.02309   -0.00520   -0.00447   -0.00537
C13   1    1.902863    0.280034    0.630830    11.00000    0.02185    0.02904 =
         0.01893   -0.00766   -0.01111    0.01211
AFIX  23
H13A  2    1.859569    0.236803    0.652152    11.00000   -1.20000
H13B  2    1.964390    0.250952    0.613237    11.00000   -1.20000
AFIX   0
C14   1    1.897644    0.314882    0.696352    11.00000    0.05193    0.03174 =
         0.03623   -0.01133   -0.01916    0.00498
AFIX  33
H14A  2    1.911617    0.268347    0.741021    11.00000   -1.50000
H14B  2    1.941391    0.356728    0.676161    11.00000   -1.50000
H14C  2    1.836478    0.342566    0.715109    11.00000   -1.50000
AFIX   0
C15   1    2.043889    0.346687    0.460607    11.00000    0.03616    0.03790 =
         0.04252   -0.01378   -0.01989    0.00540
AFIX  23
H15A  2    2.061996    0.324738    0.413383    11.00000   -1.20000
H15B  2    2.058730    0.300376    0.505833    11.00000   -1.20000
AFIX   0
C16   1    2.094709    0.423110    0.440937    11.00000    0.05786    0.06621 =
         0.07898   -0.01648   -0.03206   -0.00250
AFIX  33
H16A  2    2.159984    0.405624    0.426229    11.00000   -1.50000
H16B  2    2.079991    0.468495    0.395907    11.00000   -1.50000
H16C  2    2.076735    0.444209    0.488065    11.00000   -1.50000
AFIX   0
C17   1    1.925666    0.495645    0.355314    11.00000    0.01276    0.01930 =
         0.01399   -0.00013   -0.00581   -0.00550
C18   1    1.993796    0.477087    0.281442    11.00000    0.01415    0.02440 =
         0.02204   -0.00135   -0.00361   -0.00306
C19   1    1.995995    0.551743    0.219084    11.00000    0.01553    0.02989 =
         0.02371   -0.01442    0.00618   -0.00927
C20   1    1.929223    0.614928    0.250014    11.00000    0.01276    0.01930 =
         0.01399   -0.00013   -0.00581   -0.00550
C21   1    2.042776    0.390190    0.273676    11.00000    0.03004    0.01511 =
         0.03189   -0.00512   -0.00368    0.00356
AFIX  23
H21A  2    2.090678    0.374093    0.300513    11.00000   -1.20000
H21B  2    2.072201    0.394043    0.216115    11.00000   -1.20000
AFIX   0
C22   1    1.976804    0.319700    0.311847    11.00000    0.03517    0.02664 =
         0.02455   -0.00786   -0.00639   -0.00140
AFIX  33
H22A  2    2.010602    0.264957    0.305716    11.00000   -1.50000
H22B  2    1.948413    0.314958    0.369081    11.00000   -1.50000
H22C  2    1.929945    0.334899    0.284725    11.00000   -1.50000
AFIX   0
C23   1    2.054000    0.557484    0.136680    11.00000    0.03361    0.02764 =
         0.03085   -0.00154    0.00210   -0.00516
AFIX  23
H23A  2    2.034141    0.611151    0.100301    11.00000   -1.20000
H23B  2    2.045053    0.509593    0.121010    11.00000   -1.20000
AFIX   0
C24   1    2.158634    0.555270    0.123501    11.00000    0.03871    0.04549 =
         0.05314   -0.01226    0.00792   -0.00434
AFIX  33
H24A  2    2.192200    0.559399    0.067117    11.00000   -1.50000
H24B  2    2.168750    0.603401    0.137241    11.00000   -1.50000
H24C  2    2.179684    0.501640    0.157992    11.00000   -1.50000
AFIX   0
C25   1    1.894441    0.697000    0.209041    11.00000    0.00460    0.02257 =
         0.01646   -0.00016   -0.00060    0.00591
C26   1    1.938446    0.759201    0.151458    11.00000    0.00460    0.02257 =
         0.01646   -0.00016   -0.00060    0.00591
C27   1    1.864625    0.816130    0.127466    11.00000    0.00460    0.02257 =
         0.01646   -0.00016   -0.00060    0.00591
C28   1    1.781104    0.800645    0.191488    11.00000    0.00460    0.02257 =
         0.01646   -0.00016   -0.00060    0.00591
C29   1    2.038677    0.773949    0.109338    11.00000    0.01140    0.01862 =
         0.01196    0.00366   -0.00460    0.00282
AFIX  23
H29A  2    2.048636    0.826527    0.117114    11.00000   -1.20000
H29B  2    2.075873    0.725931    0.136531    11.00000   -1.20000
AFIX   0
C30   1    2.073021    0.782245    0.020223    11.00000    0.03438    0.02927 =
         0.03662   -0.00796   -0.00496   -0.01568
AFIX  33
H30A  2    2.137177    0.791406   -0.000328    11.00000   -1.50000
H30B  2    2.065715    0.729891    0.011411    11.00000   -1.50000
H30C  2    2.038392    0.830804   -0.008068    11.00000   -1.50000
AFIX   0
C31   1    1.881943    0.914774    0.071586    11.00000    0.03169    0.01440 =
         0.03535    0.00680    0.00199   -0.00743
AFIX  23
H31A  2    1.946950    0.920220    0.058537    11.00000   -1.20000
H31B  2    1.870369    0.922397    0.020320    11.00000   -1.20000
AFIX   0
C32   1    1.828320    0.988788    0.103798    11.00000    0.04220    0.03537 =
         0.04314   -0.01051   -0.01679   -0.00704
AFIX  33
H32A  2    1.846317    1.042796    0.063726    11.00000   -1.50000
H32B  2    1.763546    0.986713    0.114991    11.00000   -1.50000
H32C  2    1.840559    0.984524    0.153423    11.00000   -1.50000
AFIX   0
C33   1    1.692325    0.841628    0.201698    11.00000    0.02115    0.02684 =
         0.02110   -0.01212    0.00484   -0.01532
C34   1    1.640728    0.881531    0.147404    11.00000    0.01637    0.02143 =
         0.03558   -0.00241   -0.00138    0.00083
C35   1    1.554403    0.912114    0.192830    11.00000    0.01706    0.02279 =
         0.03175   -0.01123    0.00145    0.00047
C36   1    1.558041    0.890653    0.273552    11.00000    0.02115    0.02684 =
         0.02110   -0.01212    0.00484   -0.01532
C37   1    1.668906    0.875442    0.061618    11.00000    0.04547    0.03408 =
         0.01657   -0.00636   -0.01867    0.01045
AFIX  23
H37A  2    1.649569    0.931040    0.027318    11.00000   -1.20000
H37B  2    1.735821    0.866962    0.042445    11.00000   -1.20000
AFIX   0
C38   1    1.635301    0.810525    0.049027    11.00000    0.05667    0.04114 =
         0.02760   -0.00263   -0.00665   -0.00294
AFIX  33
H38A  2    1.658090    0.813310   -0.008079    11.00000   -1.50000
H38B  2    1.655619    0.754583    0.080832    11.00000   -1.50000
H38C  2    1.569022    0.818918    0.065644    11.00000   -1.50000
AFIX   0
C39   1    1.475512    0.948831    0.158547    11.00000    0.03239    0.04235 =
         0.03058   -0.01600   -0.01412   -0.00005
AFIX  23
H39A  2    1.461478    0.904805    0.140938    11.00000   -1.20000
H39B  2    1.421814    0.961476    0.201961    11.00000   -1.20000
AFIX   0
C40   1    1.490972    1.029143    0.088422    11.00000    0.04089    0.05839 =
         0.05573   -0.00107   -0.02247    0.00810
AFIX  33
H40A  2    1.436921    1.048253    0.070243    11.00000   -1.50000
H40B  2    1.503120    1.073943    0.105421    11.00000   -1.50000
H40C  2    1.542868    1.017151    0.044269    11.00000   -1.50000
AFIX   0
C41   1    1.492475    0.912713    0.338164    11.00000    0.02005    0.02207 =
         0.02966   -0.00792   -0.00658   -0.00068
C42   1    1.432554    0.987558    0.349283    11.00000    0.01467    0.02754 =
         0.01629   -0.00919   -0.00220   -0.00234
C43   1    1.383500    0.973246    0.425659    11.00000    0.02164    0.02310 =
         0.03100   -0.00358   -0.00922   -0.00727
C44   1    1.412846    0.890584    0.469734    11.00000    0.01345    0.01883 =
         0.01818   -0.00342   -0.00685   -0.00174
C45   1    1.437559    1.068938    0.283612    11.00000    0.01359    0.01431 =
         0.02645    0.00209   -0.00488    0.00353
AFIX  23
H45A  2    1.447163    1.056813    0.232404    11.00000   -1.20000
H45B  2    1.379472    1.105434    0.295078    11.00000   -1.20000
AFIX   0
C46   1    1.511918    1.115021    0.275154    11.00000    0.06462    0.05206 =
         0.07158   -0.01505   -0.01368   -0.01977
AFIX  33
H46A  2    1.513510    1.168306    0.231479    11.00000   -1.50000
H46B  2    1.501969    1.127953    0.325497    11.00000   -1.50000
H46C  2    1.569602    1.079375    0.262877    11.00000   -1.50000
AFIX   0
C47   1    1.330685    1.043134    0.464061    11.00000    0.01367    0.01992 =
         0.01713    0.00511    0.00305   -0.00065
AFIX  23
H47A  2    1.325736    1.096421    0.420630    11.00000   -1.20000
H47B  2    1.268611    1.027368    0.494418    11.00000   -1.20000
AFIX   0
C48   1    1.368451    1.060997    0.518541    11.00000    0.06293    0.03695 =
         0.06175   -0.02662   -0.00942   -0.01389
AFIX  33
H48A  2    1.329404    1.106791    0.539835    11.00000   -1.50000
H48B  2    1.371912    1.009423    0.563059    11.00000   -1.50000
H48C  2    1.429211    1.078686    0.489045    11.00000   -1.50000
AFIX   0
C49   1    1.385581    0.840788    0.555350    11.00000    0.02266    0.02983 =
         0.01936   -0.01412    0.00007   -0.01246
C50   1    1.303446    0.847015    0.615472    11.00000    0.02735    0.02215 =
         0.03006   -0.01577   -0.00098   -0.01053
C51   1    1.309903    0.787780    0.681756    11.00000    0.02046    0.02290 =
         0.02605   -0.00940   -0.00362   -0.00469
C52   1    1.401560    0.739275    0.660945    11.00000    0.02266    0.02983 =
         0.01936   -0.01412    0.00007   -0.01246
C53   1    1.208780    0.893530    0.604623    11.00000    0.03590    0.03017 =
         0.04025   -0.00217   -0.00769   -0.00223
AFIX  23
H53A  2    1.161652    0.875808    0.656785    11.00000   -1.20000
H53B  2    1.210209    0.955731    0.591564    11.00000   -1.20000
AFIX   0
C54   1    1.180436    0.877387    0.540832    11.00000    0.01325    0.01684 =
         0.04337   -0.00422    0.00738   -0.00089
AFIX  33
H54A  2    1.121237    0.909057    0.539244    11.00000   -1.50000
H54B  2    1.225239    0.896428    0.488315    11.00000   -1.50000
H54C  2    1.176529    0.816252    0.553742    11.00000   -1.50000
AFIX   0
C55   1    1.234467    0.760195    0.760548    11.00000    0.02878    0.03518 =
         0.03442   -0.01047   -0.00298   -0.01201
AFIX  23
H55A  2    1.254606    0.704072    0.793551    11.00000   -1.20000
H55B  2    1.180394    0.753784    0.748613    11.00000   -1.20000
AFIX   0
C56   1    1.209184    0.825747    0.808403    11.00000    0.01325    0.01684 =
         0.04337   -0.00422    0.00738   -0.00089
AFIX  33
H56A  2    1.160863    0.806384    0.858388    11.00000   -1.50000
H56B  2    1.262377    0.831445    0.821082    11.00000   -1.50000
H56C  2    1.188229    0.881113    0.776183    11.00000   -1.50000
AFIX   0
C57   1    1.444615    0.663089    0.704361    11.00000    0.02294    0.02003 =
         0.02487   -0.00375    0.00223   -0.01526
C58   1    1.436036    0.626053    0.787071    11.00000    0.01318    0.02915 =
         0.01321   -0.00972    0.00403   -0.00999
C59   1    1.488986    0.548277    0.792907    11.00000    0.02366    0.02318 =
         0.01821   -0.01031   -0.00459    0.00149
C60   1    1.533633    0.539701    0.711008    11.00000    0.02768    0.02897 =
         0.01487    0.00295   -0.00506   -0.00822
C61   1    1.394106    0.663841    0.859790    11.00000    0.02775    0.01703 =
         0.04030   -0.01119    0.01436   -0.00715
AFIX  23
H61A  2    1.440601    0.659300    0.885894    11.00000   -1.20000
H61B  2    1.372455    0.724919    0.840856    11.00000   -1.20000
AFIX   0
C62   1    1.315632    0.615076    0.919802    11.00000    0.03767    0.03701 =
         0.03402   -0.00392   -0.00346   -0.00535
AFIX  33
H62A  2    1.289209    0.638758    0.965545    11.00000   -1.50000
H62B  2    1.269552    0.620238    0.893820    11.00000   -1.50000
H62C  2    1.337527    0.554784    0.938745    11.00000   -1.50000
AFIX   0
PART   1
C63   1    1.525220    0.493450    0.861543    10.50000    0.01994    0.01823 =
         0.01358    0.00208   -0.00096   -0.00154
AFIX  23
H63A  2    1.488598    0.511926    0.909726    10.50000   -1.20000
H63D  2    1.513350    0.434140    0.872396    10.50000   -1.20000
AFIX   0
PART   2
C63A  1    1.507522    0.483514    0.866856    10.50000    0.01994    0.01823 =
         0.01358    0.00208   -0.00096   -0.00154
AFIX  23
H63B  2    1.531087    0.427603    0.856213    10.50000   -1.20000
H63C  2    1.450808    0.476433    0.912075    10.50000   -1.20000
AFIX   0
PART   1
C64   1    1.623576    0.490970    0.854500    10.50000    0.05097    0.05264 =
         0.05002   -0.01408   -0.01947   -0.00325
AFIX  33
H64A  2    1.635690    0.452611    0.903908    10.50000   -1.50000
H64B  2    1.661867    0.470215    0.808732    10.50000   -1.50000
H64C  2    1.636965    0.548476    0.846290    10.50000   -1.50000
AFIX   0
PART   2
C64A  1    1.576238    0.514090    0.888479    10.50000    0.05097    0.05264 =
         0.05002   -0.01408   -0.01947   -0.00325
AFIX  33
H64D  2    1.588640    0.472384    0.936440    10.50000   -1.50000
H64E  2    1.632348    0.520515    0.843661    10.50000   -1.50000
H64F  2    1.552298    0.569205    0.899364    10.50000   -1.50000
AFIX   0
PART   0
N1    3    1.665953    0.482509    0.622585    11.00000    0.02129    0.01530 =
         0.01102   -0.00201   -0.00401   -0.00164
AFIX  43
H1A   2    1.680274    0.532532    0.588723    11.00000   -1.20000
AFIX   0
N2    3    1.814081    0.464930    0.485985    11.00000    0.02129    0.01530 =
         0.01102   -0.00201   -0.00401   -0.00164
AFIX  43
H2A   2    1.776541    0.510687    0.474009    11.00000   -1.20000
AFIX   0
N3    3    1.886955    0.575179    0.331284    11.00000    0.02129    0.01530 =
         0.01102   -0.00201   -0.00401   -0.00164
AFIX  43
H3A   2    1.840820    0.599499    0.362491    11.00000   -1.20000
AFIX   0
N4    3    1.801960    0.724034    0.236995    11.00000    0.02129    0.01530 =
         0.01102   -0.00201   -0.00401   -0.00164
AFIX  43
H4A   2    1.763095    0.694042    0.279126    11.00000   -1.20000
AFIX   0
N5    3    1.632187    0.846295    0.278372    11.00000    0.02129    0.01530 =
         0.01102   -0.00201   -0.00401   -0.00164
AFIX  43
H5A   2    1.645227    0.821150    0.323858    11.00000   -1.20000
AFIX   0
N6    3    1.480379    0.855788    0.413735    11.00000    0.02129    0.01530 =
         0.01102   -0.00201   -0.00401   -0.00164
AFIX  43
H6A   2    1.510789    0.805052    0.424907    11.00000   -1.20000
AFIX   0
N7    3    1.441677    0.777585    0.581951    11.00000    0.02129    0.01530 =
         0.01102   -0.00201   -0.00401   -0.00164
AFIX  43
H7A   2    1.496341    0.762319    0.553502    11.00000   -1.20000
AFIX   0
N8    3    1.498471    0.609374    0.662479    11.00000    0.02129    0.01530 =
         0.01102   -0.00201   -0.00401   -0.00164
AFIX  43
H8A   2    1.509335    0.618343    0.610600    11.00000   -1.20000

AFIX   0
HKLF 4


REM  a in P-1
REM wR2 = 0.3417, GooF = S = 1.064, Restrained GooF = 1.048 for all data
REM R1 = 0.1233 for 11511 Fo > 4sig(Fo) and 0.1368 for all 13699 data
REM 707 parameters refined using 463 restraints

END

WGHT      0.1146    842.5417

REM Instructions for potential hydrogen bonds
HTAB N1 O1
HTAB N1 S1
HTAB N2 O2
HTAB N2 S1
HTAB N3 O2
HTAB N3 S1
HTAB N4 O2
HTAB N5 O3
HTAB N5 S1
HTAB N6 O4
HTAB N6 S1
HTAB N7 O4
HTAB N8 I3
HTAB N8 O4

REM Highest difference peak  4.220,  deepest hole -2.258,  1-sigma level  0.436
Q1    1   1.6023  0.2338  0.6523  11.00000  0.05    4.22
Q2    1   1.2730  1.4016  0.2718  11.00000  0.05    4.16
Q3    1   1.9069  0.3692  0.3010  11.00000  0.05    3.90
Q4    1   2.0044  0.8885  0.0603  11.00000  0.05    3.86
Q5    1   1.6365  0.7528  0.1095  11.00000  0.05    3.84
;
_shelx_res_checksum   11966

_shelx_hkl_file
;
   0   0  -2   65.91    7.19
   0   0   2   64.19    7.14
   0   0  -2   56.31    6.11
   0   0  -3  514.10   38.86
   0   0   3  484.74   38.91
   0   0  -3  464.40   38.10
   0   0  -4  243.03   21.43
   0   0   4  232.93   21.88
   0   0  -4  225.19   20.01
   0   0   5 4543.29  346.33
   0   0  -5 4451.49  346.22
   0   0  -5 4517.27  345.34
   0   0   6   60.78   13.13
   0   0  -6   65.41   12.82
   0   0  -6   68.53   10.25
   0   0  -7  358.78   33.37
   0   0   7  364.67   34.22
   0   0  -7  358.56   31.42
   0   0   8   66.76   15.56
   0   0  -8   75.11   12.88
   0   0   9  470.47   43.16
   0   0  -9  460.96   41.34
   0   0  10   22.68   14.41
   0   0 -10   27.03   14.84
   0   0 -11  407.98   34.65
   0   0 -11  408.36   34.01
   0   0 -12 1035.71   83.81
   0   0 -12 1067.40   83.03
   0   0 -13 1320.34  105.21
   0   0 -13 1339.97  104.42
   0   0 -14  211.49   22.95
   0   0 -14  237.62   22.25
   0   0 -15   56.21   12.97
   0   0 -15   53.64   12.03
   0   0 -16   30.11   12.36
   0   0 -16   18.85   16.42
   0   0 -16   21.76   10.61
   0   0 -17  165.21   18.88
   0   0 -17  172.86   23.73
   0   0 -17  188.37   19.14
   0   0 -18  140.11   15.11
   0   0 -18  114.06   19.46
   0   0 -18  135.20   15.22
   0   0 -19   13.67   12.13
   0   0 -19    5.04    7.77
   0   0 -20   45.18   10.38
   0   0 -20   74.17    8.37
   0   1 -20   13.35    6.54
   0   1 -20   13.25    5.61
   0   1 -19   32.36   11.40
   0   1 -19   28.14    7.81
   0   1 -18   51.63   10.42
   0   1 -18   36.51   15.50
   0   1 -18   68.28   10.76
   0   1 -17  289.28   27.50
   0   1 -17  320.18   31.81
   0   1 -17  300.28   27.33
   0   1 -16   20.24   12.25
   0   1 -16   32.26   16.41
   0   1 -16   42.52   11.39
   0   1 -15   12.98   11.44
   0   1 -15   30.23   16.01
   0   1 -15    9.77   10.67
   0   1 -14   28.73   12.24
   0   1 -14   27.24   10.92
   0   1 -13  257.63   26.72
   0   1 -13  325.51   27.13
   0   1 -13  262.35   25.63
   0   1 -12  396.30   35.72
   0   1 -12  420.83   36.08
   0   1 -12  413.46   34.74
   0   1 -11    6.89    9.67
   0   1 -11    6.20    8.04
   0   1 -10  132.36   13.92
   0   1  -9  407.05   36.36
   0   1  -8   12.47    9.67
   0   1  -8   25.42   13.78
   0   1  -7  279.13   24.60
   0   1  -7  250.17   27.30
   0  -1   7  262.82   25.41
   0   1  -6  478.47   40.30
   0  -1   6  500.84   41.43
   0   1  -6  515.27   43.00
   0   1  -5   25.24    7.08
   0  -1   5   16.37    8.43
   0   1  -5   16.20   10.94
   0   1  -4  946.73   76.10
   0   1  -4  996.78   77.72
   0  -1   4 1017.00   76.77
   0   1  -3   60.35    6.66
   0  -1   3   41.60    4.67
   0  -1   3   60.62    7.83
   0   1  -2  209.49   15.55
   0   1  -2  195.58   15.11
   0  -1   2  171.19   15.05
   0  -1   1   51.79    4.97
   0  -1   0   12.11    2.27
   0   1   1    9.49    2.36
   0  -1  -2   89.68    8.18
   0   1   2   99.44    8.05
   0   1   3   17.09    3.15
   0  -1  -3   14.49    3.37
   0  -1  -4  130.71   10.84
   0  -1  -5  770.23   61.05
   0  -1  -6 2919.03  218.27
   0   1   6 2651.53  220.74
   0  -1  -7  178.42   18.31
   0   1   7  167.37   25.00
   0  -1  -8  486.57   38.27
   0   1   8  324.80   41.75
   0  -1  -9   13.32   11.62
   0   1   9   15.54   18.02
   0  -1 -10  158.81   20.26
   0   1  10  126.12   24.36
   0   1  11   13.90   16.89
   0  -1 -11   25.75   14.74
   0  -1 -11   32.58    8.02
   0  -1 -12   17.48    8.56
   0  -1 -12   23.96   10.18
   0  -1 -13  109.14   13.81
   0  -1 -13   90.68   16.12
   0  -1 -14   61.12   11.20
   0  -1 -14   38.58   12.39
   0  -1 -15   18.37   10.56
   0  -1 -15   13.75   11.46
   0  -1 -16  104.49   14.30
   0  -1 -16  106.04   15.17
   0  -1 -17   70.28   12.38
   0  -1 -17   38.18   17.47
   0  -1 -17   64.61   12.47
   0  -1 -18    8.16    8.67
   0  -1 -18   15.55   15.65
   0  -1 -18   19.74    9.13
   0  -1 -19   13.97   12.70
   0  -1 -19   11.94    7.67
   0   1  20   12.63    6.06
   0  -1 -20   20.15    6.35
   0  -1 -21   53.19    7.47
   0   2 -20  143.21   12.71
   0   2 -19   49.17    8.90
   0   2 -19   41.74   10.10
   0   2 -18   84.88   11.84
   0   2 -18   83.11   16.04
   0   2 -17   42.17   11.28
   0   2 -17   53.12   16.18
   0   2 -17   37.92   11.09
   0   2 -16  211.82   21.18
   0   2 -16  248.78   26.01
   0   2 -16  157.59   20.17
   0   2 -16  206.31   21.75
   0   2 -15  137.50   16.13
   0   2 -15   99.34   19.65
   0   2 -15  116.98   16.84
   0   2 -14  117.28   14.62
   0   2 -14   77.70   14.87
   0   2 -14   83.84   19.43
   0   2 -14  101.78   16.12
   0   2 -13  167.93   19.67
   0   2 -13  167.58   20.64
   0   2 -12  349.21   33.25
   0   2 -12  429.34   35.54
   0   2 -12  407.52   35.05
   0   2 -11  821.27   68.25
   0   2 -11 1009.31   70.28
   0   2 -11  795.96   69.08
   0   2 -10  260.71   25.30
   0   2 -10  286.42   24.27
   0   2  -9   50.80   17.03
   0   2  -8  881.27   77.45
   0   2  -8 1333.04   84.02
   0   2  -7   15.74    7.78
   0   2  -7   23.51   13.23
   0   2  -6   19.04    8.95
   0   2  -6   32.68   14.78
   0   2  -5 1140.17   83.79
   0   2  -5 1031.19   82.57
   0   2  -5 1215.53   86.75
   0   2  -4   23.32    6.10
   0  -2   4   10.82    4.09
   0   2  -4   17.81   10.59
   0  -2   3  845.29   65.22
   0   2  -3  839.06   65.20
   0  -2   2  227.88   19.40
   0   2  -2  244.16   19.41
   0   2  -1 1756.99  136.50
   0  -2   1 1801.90  136.62
   0  -2   0  200.51   16.80
   0   2   1   18.35    4.77
   0  -2  -2   80.99    9.24
   0   2   2  103.17    9.05
   0  -2  -3   55.51    7.06
   0   2   3   59.83    6.99
   0  -2  -4 1086.04   82.27
   0   2   4 1043.93   82.17
   0   2   5   39.59    5.89
   0  -2  -5   46.47    6.19
   0  -2  -6  513.30   40.14
   0  -2  -7   10.60    9.58
   0   2   8  124.93   25.66
   0  -2  -8  142.92   16.82
   0   2   9 2898.65  246.02
   0  -2  -9 3234.21  242.24
   0   2  10   12.69   20.03
   0  -2 -10   17.21   11.51
   0  -2 -11   60.81   15.60
   0  -2 -11   72.34    9.87
   0   2  11   80.81   22.16
   0  -2 -12 1195.59   93.59
   0  -2 -12 1123.66   98.76
   0  -2 -12 1172.54   92.70
   0   2  12 1294.55  101.53
   0  -2 -13   34.57    9.69
   0  -2 -13   38.73   10.29
   0  -2 -14   83.01   12.59
   0  -2 -14   85.05   14.08
   0  -2 -15  172.05   17.81
   0  -2 -15  154.03   18.75
   0  -2 -16  171.13   18.28
   0  -2 -16  180.80   19.43
   0  -2 -17   99.93   13.50
   0  -2 -17  111.74   15.08
   0  -2 -18  121.72   14.41
   0  -2 -18  101.41   19.58
   0  -2 -18  130.91   14.51
   0  -2 -19   61.36   15.33
   0  -2 -19   62.41    9.49
   0  -2 -20    6.79   10.09
   0   2  20    6.22    5.88
   0  -2 -20    3.62    5.83
   0   2  21   22.56    4.34
   0  -2 -21   20.92    7.35
   0   3 -19    3.13    6.22
   0   3 -18    5.46    8.47
   0   3 -18    8.94   11.01
   0   3 -17    4.21    9.60
   0   3 -17   15.39   14.25
   0   3 -16   82.94   14.19
   0   3 -16   99.88   18.81
   0   3 -16   93.67   14.34
   0   3 -16   81.34   13.96
   0   3 -15   85.58   15.95
   0   3 -15   91.40   14.59
   0   3 -15  127.41   20.38
   0   3 -15  131.15   15.78
   0   3 -14  133.62   16.98
   0   3 -14  114.67   22.25
   0   3 -14   64.19   15.77
   0   3 -14  100.02   15.07
   0   3 -13   27.51   12.90
   0   3 -13   51.39   13.59
   0   3 -13   15.72   15.78
   0   3 -13   15.02   10.86
   0   3 -12    0.48   11.17
   0   3 -12    6.65    9.85
   0   3 -12   12.33   14.07
   0   3 -12    4.69   12.59
   0   3 -11   82.05   14.05
   0   3 -11   52.19   12.12
   0   3 -11   47.94   15.16
   0   3 -10  557.78   49.33
   0   3 -10  660.83   50.53
   0   3 -10  611.46   50.95
   0   3 -10  578.67   57.43
   0   3  -9  140.28   23.48
   0   3  -8 1348.32  112.04
   0   3  -7 1370.13  111.29
   0   3  -6  156.22   13.79
   0   3  -6  180.33   21.16
   0  -3   5  674.22   53.06
   0   3  -5  699.29   57.33
   0   3  -4  251.66   21.28
   0  -3   4  257.11   21.26
   0  -3   3   71.72   11.46
   0   3  -3  167.97   12.43
   0   3  -2  788.31   63.20
   0  -3   2  830.19   63.40
   0   3  -1  191.68   16.80
   0  -3   1  181.93   17.14
   0  -3   0   15.45    6.92
   0   3   1  174.39   16.62
   0  -3  -1  202.69   17.17
   0   3   2  594.11   47.00
   0   3   3  326.80   27.70
   0  -3  -3  344.88   27.97
   0  -3  -4  236.36   20.90
   0   3   4  243.24   20.62
   0  -3  -5   69.44    9.13
   0   3   5   73.84    8.82
   0  -3  -6  813.48   61.66
   0   3   6  761.89   61.48
   0  -3  -7  834.92   65.17
   0   3   8 1775.67  139.73
   0  -3  -8 1969.36  143.12
   0  -3  -9   23.26   11.68
   0   3   9   30.14   18.91
   0  -3 -10  234.19   26.09
   0   3  10  212.24   31.12
   0  -3 -11 1109.69   94.87
   0   3  11 1241.87   99.65
   0  -3 -12    6.55    9.55
   0  -3 -12    2.06   13.57
   0  -3 -12   10.83    7.25
   0   3  12   10.72   18.61
   0  -3 -13  958.37   74.94
   0  -3 -13  978.22   75.92
   0  -3 -13  843.68   81.11
   0  -3 -14  284.05   26.70
   0  -3 -14  328.82   28.10
   0  -3 -15  515.30   41.73
   0  -3 -15  485.24   42.48
   0  -3 -16    8.53    9.36
   0  -3 -16   11.39   10.26
   0  -3 -17   28.54    9.63
   0  -3 -17   21.28   10.41
   0  -3 -18  164.12   16.28
   0  -3 -18  147.88   16.36
   0  -3 -19   12.19    7.30
   0  -3 -19   14.85   14.05
   0   3  20   24.24    6.31
   0  -3 -20   13.78   11.20
   0   3  21   10.41    4.02
   0  -3 -21   10.69    7.94
   0   4 -19   28.25    6.02
   0   4 -18   -0.69    7.77
   0   4 -17   21.24   13.56
   0   4 -17   16.98    9.36
   0   4 -16   81.07   17.90
   0   4 -16  101.12   13.96
   0   4 -16   63.34   13.96
   0   4 -15  234.67   22.36
   0   4 -15  182.34   21.32
   0   4 -15  209.27   26.52
   0   4 -14   26.92   13.37
   0   4 -14   25.27   12.17
   0   4 -14   19.75   16.38
   0   4 -13  103.27   16.44
   0   4 -13   94.15   18.25
   0   4 -12  118.27   15.99
   0   4 -12  107.47   17.21
   0   4 -12   81.98   18.13
   0   4 -11  259.02   24.46
   0   4 -11  230.44   25.43
   0   4 -11  225.48   25.41
   0   4 -11  270.83   26.10
   0   4 -10  318.66   31.71
   0   4 -10  302.61   30.00
   0   4 -10  319.15   31.69
   0   4 -10  382.12   31.09
   0   4 -10  306.80   28.40
   0   4 -10  277.52   38.55
   0   4  -9  971.59   79.21
   0   4  -9  977.11   78.27
   0   4  -9  876.62   85.65
   0   4  -9 1146.29   80.64
   0   4  -9  974.51   79.32
   0   4  -8  162.09   24.86
   0   4  -7 1321.77  108.89
   0   4  -6  335.79   29.16
   0   4  -6  438.40   36.14
   0  -4   5  520.61   40.63
   0   4  -5  451.02   45.22
   0   4  -4  754.76   61.25
   0  -4   4  798.11   61.35
   0   4  -3  151.10   14.88
   0  -4   3  154.75   14.95
   0  -4   2  671.68   52.30
   0   4  -2  636.78   51.99
   0  -4   1 1794.45  140.75
   0   4  -1 1840.46  140.67
   0  -4   0  663.51   53.22
   0  -4  -1  114.68   13.31
   0   4   1  122.98   13.22
   0   4   2  831.04   65.65
   0  -4  -3  179.65   18.21
   0   4   3  194.50   17.71
   0   4   4   44.17    8.48
   0  -4  -4   41.89    9.10
   0   4   5 4961.18  386.91
   0  -4  -5 5141.21  386.99
   0  -4  -6  195.59   17.89
   0   4   6  193.14   17.82
   0  -4  -7  257.77   22.46
   0  -4  -8  662.96   52.72
   0  -4  -9  168.47   20.46
   0  -4 -10  117.57   18.09
   0  -4 -11   69.97   15.41
   0   4  11   86.74   20.29
   0  -4 -12  198.27   18.86
   0  -4 -12  137.71   23.00
   0  -4 -12  193.56   17.31
   0   4  12  191.80   27.79
   0  -4 -13  464.65   37.35
   0  -4 -13  393.30   42.34
   0  -4 -13  415.96   35.91
   0   4  13  472.14   45.08
   0  -4 -14   88.47   12.42
   0  -4 -14   91.81   13.46
   0  -4 -15    9.60    8.37
   0  -4 -15   -6.83   10.10
   0  -4 -16  423.97   34.81
   0  -4 -16  399.42   35.75
   0  -4 -17  446.90   35.80
   0  -4 -17  399.81   36.01
   0  -4 -18  182.72   16.95
   0  -4 -18  163.17   17.21
   0  -4 -19   16.52    7.35
   0   4  19   15.61    7.36
   0  -4 -19   22.64   13.62
   0   4  20    7.48    5.68
   0  -4 -20    3.38   11.14
   0  -4 -21   37.46    5.53
   0   4  21   32.70    5.16
   0  -4 -21   37.20    9.27
   0   5 -16   43.45   15.44
   0   5 -16   60.79   13.16
   0   5 -15  245.28   25.89
   0   5 -15  161.44   20.03
   0   5 -14  167.30   19.66
   0   5 -14  144.55   19.84
   0   5 -14  161.46   22.74
   0   5 -13   84.11   15.70
   0   5 -13   82.51   15.58
   0   5 -13   60.41   16.77
   0   5 -12   49.63   12.31
   0   5 -12   38.35   12.75
   0   5 -12   35.56   14.40
   0   5 -12   50.85   15.21
   0   5 -11   21.86   10.99
   0   5 -11   40.79   12.54
   0   5 -11   32.29   13.39
   0   5 -11   41.97   14.27
   0   5 -10   54.92   12.45
   0   5 -10   62.42   13.86
   0   5 -10   50.92   13.13
   0   5 -10   40.66   10.90
   0   5 -10   43.56   22.54
   0   5  -9  191.96   20.77
   0   5  -9  214.11   19.59
   0   5  -9  163.27   29.09
   0   5  -9  193.35   21.15
   0   5  -9  219.02   22.86
   0   5  -8  390.19   34.20
   0   5  -8  420.91   42.98
   0   5  -8  453.18   36.63
   0   5  -7 1808.28  147.01
   0   5  -6  966.34   77.15
   0   5  -6 1013.63   83.19
   0  -5   5  412.53   33.44
   0   5  -5  363.85   38.64
   0  -5   4 1255.09   95.68
   0   5  -4 1184.13   95.57
   0  -5   3  134.99   14.44
   0   5  -3  131.75   14.31
   0  -5   2 1818.26  138.48
   0   5  -2 1736.00  138.17
   0   5  -1 1756.01  137.92
   0  -5   1 1794.62  138.08
   0  -5   0  850.38   67.77
   0  -5  -1  506.51   43.07
   0   5   2 1084.69   85.49
   0   5   3  218.79   20.66
   0  -5  -4  395.82   33.20
   0   5   4  383.73   32.96
   0   5   5 3305.59  262.69
   0  -5  -5 3528.10  262.87
   0  -5  -6 1657.08  128.42
   0   5   6 1640.10  128.39
   0   5   7   56.99    9.66
   0  -5  -7   60.43   10.06
   0  -5  -8  251.10   22.70
   0  -5  -9  535.00   43.71
   0  -5 -10   26.02   13.17
   0  -5 -11  209.96   24.95
   0  -5 -12  363.62   32.22
   0  -5 -12  324.99   29.92
   0  -5 -12  375.76   35.82
   0  -5 -12  326.05   28.42
   0   5  12  398.38   37.81
   0  -5 -13  103.23   13.23
   0  -5 -13   64.54   18.35
   0  -5 -13   94.70   11.15
   0   5  13   57.51   18.69
   0  -5 -14  141.59   14.65
   0  -5 -14  135.15   16.04
   0  -5 -14  116.75   21.76
   0  -5 -15   36.15    8.84
   0  -5 -15   24.24   10.17
   0  -5 -16   12.04    8.52
   0  -5 -16   13.14    9.88
   0  -5 -17  110.80   12.72
   0  -5 -17  112.16   13.90
   0  -5 -18  161.30   16.50
   0   5  18  184.13   16.96
   0   5  19  114.42   12.27
   0   5  20   79.26    9.01
   0   5  21   22.32    4.54
   0  -5 -21    9.72    8.96
   0   6 -18    9.78    5.17
   0   6 -17  172.18   16.60
   0   6 -16   -2.03   10.69
   0   6 -16   11.39    8.94
   0   6 -15  156.81   20.33
   0   6 -15  124.68   18.27
   0   6 -14  140.39   22.98
   0   6 -14  153.59   20.21
   0   6 -13  125.53   14.86
   0   6 -13  132.19   16.91
   0   6 -13   46.73   16.75
   0   6 -13   76.40   16.27
   0   6 -12   66.27   12.47
   0   6 -12   52.53   13.81
   0   6 -12   50.29   15.48
   0   6 -12   49.27   16.20
   0   6 -11  149.56   17.01
   0   6 -11  151.57   18.75
   0   6 -11  119.45   20.53
   0   6 -11  119.81   18.78
   0   6 -10   30.56   10.41
   0   6 -10   25.50   22.27
   0   6 -10   21.64   11.76
   0   6 -10   24.87   14.13
   0   6  -9 1267.56   98.63
   0   6  -9 1307.50  109.81
   0   6  -9 1361.20  101.00
   0   6  -9 1165.70   99.01
   0   6  -8  647.49   53.75
   0   6  -8  563.75   62.88
   0   6  -8  766.22   56.68
   0   6  -7   81.04   20.07
   0   6  -7   97.05   15.27
   0   6  -6   64.57   12.88
   0   6  -6  104.45   21.74
   0  -6   5   21.21    7.89
   0   6  -4  999.73   80.39
   0  -6   4 1016.89   80.38
   0   6  -3 2431.18  191.10
   0  -6   3 2495.96  191.13
   0  -6   2   21.03    9.66
   0   6  -2   15.62    9.11
   0   6  -1 1214.15   96.52
   0  -6   1 1204.65   96.09
   0   6   0 1555.35  124.72
   0  -6   0 1632.83  124.93
   0  -6  -1 1683.34  131.83
   0   6   2 1919.93  147.35
   0  -6  -2 1859.70  147.37
   0   6   3 1155.29   91.45
   0   6   4  631.85   52.44
   0  -6  -4  651.15   52.77
   0  -6  -5  593.59   47.79
   0   6   5  558.17   47.45
   0  -6  -6  946.83   76.32
   0   6   6  964.48   76.42
   0   6   7   96.06   13.20
   0  -6  -7   99.53   12.90
   0  -6  -8  576.16   47.71
   0  -6  -9  686.84   55.99
   0  -6 -10  173.04   22.72
   0  -6 -11   94.28   17.95
   0  -6 -12   62.56   11.93
   0  -6 -12   90.09   18.16
   0  -6 -12   74.60   14.64
   0   6  12   70.84   18.59
   0  -6 -13   78.02   12.99
   0  -6 -13   73.57   18.87
   0  -6 -13  104.00   15.60
   0   6  13  109.70   20.27
   0  -6 -14  233.82   31.84
   0  -6 -14  270.39   24.66
   0  -6 -15  141.48   16.20
   0   6  16  158.03   14.80
   0  -6 -16  106.99   15.11
   0   6  17   94.78   12.22
   0   6  18   42.26    8.38
   0   6  19   49.32    8.25
   0   6  20   42.17    6.80
   0   6  21   18.62    4.53
   0   7 -17   64.22    8.06
   0   7 -16   90.89   11.17
   0   7 -16   88.80   13.78
   0   7 -15   65.48   10.70
   0   7 -15   29.19   13.71
   0   7 -14   14.32   11.71
   0   7 -14   11.73   10.35
   0   7 -13  185.56   23.26
   0   7 -13  211.84   20.95
   0   7 -12   45.60   15.44
   0   7 -12   92.53   13.56
   0   7 -11   21.28   13.76
   0   7 -11    3.92   10.52
   0   7 -10   12.16   14.90
   0   7 -10   21.83   25.03
   0   7 -10   18.01   10.69
   0   7  -9   88.21   17.87
   0   7  -9  121.84   28.48
   0   7  -9  113.93   14.26
   0   7  -8  138.58   16.27
   0   7  -8  119.41   28.52
   0   7  -7    9.89    9.77
   0   7  -7   13.99   13.33
   0   7  -7    7.32    7.83
   0   7  -7   14.04   18.95
   0   7  -6  282.74   25.43
   0   7  -6  219.58   24.30
   0   7  -6  267.58   32.57
   0   7  -6  252.92   23.65
   0  -7   5   14.41    8.38
   0   7  -4   12.88   15.24
   0  -7   4   15.39    9.07
   0  -7   3  265.39   25.18
   0   7  -3  255.52   24.88
   0   7  -2  114.52   14.75
   0  -7   2  112.74   14.99
   0  -7   1    7.77   10.68
   0   7  -1   27.79   10.85
   0  -7   0  745.21   59.24
   0   7   0  689.54   58.96
   0  -7  -1    8.74    9.62
   0   7   2  277.24   25.64
   0  -7  -2  249.38   25.61
   0   7   3  119.67   15.54
   0   7   4  745.90   58.30
   0  -7  -4  664.62   57.92
   0   7   5  238.73   23.43
   0  -7  -5  238.81   24.72
   0   7   6    9.66    9.07
   0  -7  -6   14.37    9.51
   0  -7  -7  940.13   74.28
   0   7   7  892.42   74.20
   0  -7  -8 1751.01  137.59
   0  -7  -9  577.07   48.48
   0   7  10  336.25   29.69
   0  -7 -10  370.37   31.65
   0   7  11  115.60   12.48
   0  -7 -11   82.62   18.28
   0  -7 -12   10.45    9.71
   0  -7 -12   29.87   16.81
   0   7  12   39.77    9.17
   0  -7 -12   59.66   14.00
   0  -7 -13   -4.58    9.44
   0  -7 -13   11.53   15.03
   0   7  13    7.75    7.70
   0   7  13   13.79   13.64
   0  -7 -13   13.08   12.44
   0  -7 -14   37.98   10.53
   0   7  14   14.92   15.06
   0   7  14   44.48    9.59
   0  -7 -14   28.13   16.80
   0  -7 -14   46.87   12.50
   0  -7 -15   97.44   21.77
   0   7  15  152.61   14.91
   0   7  16   11.36    7.99
   0   7  17   28.85    8.23
   0   7  18   31.36    8.06
   0   7  19   17.63    6.36
   0  -7 -20   53.50   13.55
   0   7  20   86.57    8.83
   0  -7 -21  180.33   19.19
   0   7  21  216.21   16.96
   0   8 -16   17.34    6.42
   0   8 -16   13.07    9.57
   0   8 -15   77.06   10.44
   0   8 -15   56.26   13.41
   0   8 -14  131.99   18.77
   0   8 -14  158.48   20.30
   0   8 -14  202.55   17.51
   0   8 -13   16.91   13.46
   0   8 -13   43.07   10.36
   0   8 -12   33.79   14.95
   0   8 -12    8.81   10.33
   0   8 -11    1.83   14.60
   0   8 -11   11.72   10.35
   0   8 -10  119.10   19.54
   0   8 -10  114.44   33.15
   0   8 -10  112.73   15.26
   0   8  -9  127.81   20.77
   0   8  -9  141.91   33.43
   0   8  -9  141.71   16.29
   0   8  -8   54.24   16.49
   0   8  -8   75.29   25.10
   0   8  -8   70.28   11.39
   0   8  -7   98.27   16.43
   0   8  -7   54.43   10.55
   0   8  -7   69.50   22.37
   0  -8   5  198.08   20.85
   0  -8   4  113.97   15.31
   0   8  -4  105.65   22.20
   0   8  -4  122.90   15.99
   0  -8   3   25.22   10.37
   0   8  -3   35.16   10.97
   0   8  -3   41.73   17.35
   0  -8   2 1462.53  117.86
   0   8  -2 1500.42  117.90
   0   8  -1   88.02   14.38
   0  -8   1   80.18   14.19
   0  -8   0  613.73   54.12
   0   8   0  673.86   54.42
   0  -8  -1  165.22   19.17
   0  -8  -2  140.21   17.91
   0   8   3  146.61   18.52
   0   8   4  432.04   38.52
   0  -8  -5  804.08   63.36
   0   8   5  707.42   62.61
   0  -8  -6  944.96   76.45
   0   8   6  925.89   76.23
   0  -8  -7  587.45   49.24
   0   8   7  563.05   48.78
   0   8   8  340.08   30.07
   0  -8  -8  288.87   29.73
   0  -8  -9  478.21   42.02
   0  -8 -10  222.99   24.59
   0   8  10  262.85   22.73
   0   8  11  172.88   17.28
   0  -8 -11  170.32   24.81
   0   8  12   14.15    7.95
   0  -8 -12    5.13   14.59
   0   8  13  117.12   13.49
   0  -8 -13  141.60   23.07
   0  -8 -13  107.62   17.14
   0   8  14   80.10   11.00
   0   8  14   69.34   18.08
   0  -8 -14   57.92   19.70
   0  -8 -14   80.55   14.28
   0   8  15    7.65    7.63
   0  -8 -15   11.23   15.13
   0   8  16   12.51    7.88
   0   8  17   95.34   11.43
   0   8  18   26.32    7.39
   0   8  19   19.01    6.38
   0   8  20   32.59    5.88
   0  -8 -20   25.35   10.76
   0  -8 -21   48.50    7.43
   0  -8 -21   62.16    9.31
   0   9 -15   14.85    6.59
   0   9 -15   38.17   11.48
   0   9 -14   53.77    9.20
   0   9 -14   46.75   14.14
   0   9 -13   22.60    9.02
   0   9 -13   30.67   13.00
   0   9 -13   25.48   14.75
   0   9 -12   91.81   17.67
   0   9 -12  113.84   13.77
   0   9 -11   10.19   13.98
   0   9 -11   -0.35    9.28
   0   9 -10   26.36   15.02
   0   9 -10   40.63   28.86
   0   9 -10   12.09    9.39
   0   9  -9   52.79   17.11
   0   9  -9   16.60   26.33
   0   9  -9   44.01   10.54
   0   9  -8   41.33   16.34
   0   9  -8   32.88   26.95
   0   9  -8   35.06   10.49
   0   9  -7  223.23   19.20
   0   9  -7  240.24   35.81
   0   9  -6   98.24   12.41
   0  -9   5    8.67    9.32
   0   9  -5   -1.65   19.86
   0  -9   4  531.30   51.97
   0   9  -4  546.84   58.67
   0  -9   3   37.96   11.93
   0   9  -3   29.42   18.92
   0   9  -3   34.95   11.94
   0  -9   2 2803.94  229.52
   0   9  -2 2697.65  229.45
   0   9  -2 2571.30  232.34
   0   9  -2 3369.05  227.99
   0   9  -1   36.79   12.56
   0  -9   1   49.22   13.30
   0  -9   0  548.64   48.36
   0   9   0  561.36   48.62
   0  -9  -1  334.23   31.84
   0   9   1  315.72   31.76
   0  -9  -2   13.64   10.96
   0   9   3  131.82   17.71
   0  -9  -3  120.34   17.90
   0   9   4   25.35   11.93
   0  -9  -5 1191.79   94.43
   0   9   5 1132.89   94.02
   0  -9  -6  697.30   59.16
   0   9   6  696.91   58.93
   0   9   7  645.73   55.24
   0  -9  -7  647.56   55.36
   0  -9  -8  427.36   38.88
   0  -9  -9  305.75   28.72
   0   9   9  275.87   25.84
   0  -9 -10 1623.64  137.92
   0   9  10 1803.03  135.53
   0  -9 -11 2006.57  160.48
   0   9  11 2046.51  157.59
   0   9  12  870.26   68.62
   0  -9 -12  837.69   76.49
   0   9  13   34.78    9.10
   0  -9 -13   44.55   18.29
   0   9  14   83.66   20.49
   0   9  14  119.34   12.73
   0  -9 -14  109.44   22.45
   0  -9 -14  104.74   16.62
   0   9  15    8.92    7.43
   0  -9 -15   17.55   16.40
   0  -9 -15    1.35   10.68
   0   9  16    6.85    7.43
   0   9  17   73.50   10.18
   0   9  18  100.61   11.11
   0   9  19   41.58    6.85
   0  -9 -20   13.00    8.83
   0   9  20   11.48    4.64
   0  -9 -21    9.40    6.36
   0  10 -15   79.64   11.84
   0  10 -14   22.26    6.22
   0  10 -14   28.74   12.18
   0  10 -13   60.21    8.98
   0  10 -12   96.10   12.25
   0  10 -12  124.26   17.39
   0  10 -11   42.73    9.64
   0  10 -11   52.52   15.74
   0  10 -10  237.13   21.56
   0  10 -10  215.53   25.94
   0  10  -9   60.24   10.48
   0  10  -9   35.08   28.49
   0  10  -9   38.55   15.95
   0  10  -8  451.84   37.21
   0  10  -8  374.59   52.63
   0  10  -8  453.55   41.16
   0  10  -7  125.38   14.32
   0  10  -6   48.51   10.12
   0  10  -5  241.66   30.16
   0  10  -5  290.66   29.65
   0  10  -5  292.91   24.76
   0  10  -5  345.11   40.58
   0  10  -4  267.09   23.83
   0  10  -4  203.14   37.84
   0  10  -3  386.59   32.48
   0 -10   3  416.72   37.78
   0 -10   3  362.06   32.15
   0  10  -3  376.47   43.77
   0  10  -2  256.51   23.16
   0 -10   2  253.29   27.98
   0 -10   2  242.37   22.92
   0  10  -2  244.26   32.95
   0  10  -1 1559.33  115.11
   0  10  -1 1454.77  112.88
   0 -10   1 1432.88  112.86
   0  10  -1 1388.14  120.61
   0 -10   1 1472.82  117.69
   0  10  -1 1415.19  117.52
   0  10   0   20.68   10.91
   0 -10   0   52.06   13.63
   0  10   0   38.47   13.03
   0  10   0   38.76    7.79
   0 -10   0   61.54    8.25
   0  10   0   50.76    7.51
   0 -10  -1  103.63   11.48
   0 -10  -1   86.40   16.30
   0  10   1  126.60   17.67
   0 -10  -2  221.96   20.37
   0 -10  -2  256.93   26.00
   0 -10  -3   10.32    7.09
   0 -10  -3   -0.84   11.49
   0  10   3   14.18   11.89
   0  10   4  209.23   23.60
   0 -10  -5  228.29   20.28
   0 -10  -5  210.63   25.11
   0  10   5  265.43   25.74
   0  10   5  222.33   19.86
   0 -10  -6   10.89   11.20
   0  10   6   13.04   11.20
   0 -10  -6    9.06    7.11
   0  10   6   12.61    6.15
   0  10   7   42.42   12.94
   0 -10  -7   73.20   14.15
   0  10   7   42.36    8.20
   0 -10  -7   53.34    8.36
   0  10   7   41.98   12.05
   0 -10  -8   10.15   11.41
   0  10   8   29.91    6.43
   0 -10  -8   14.71    7.04
   0  10   8    9.49   11.41
   0 -10  -9   28.89   12.66
   0 -10  -9   15.60    6.71
   0  10   9   19.14    6.87
   0  10   9   -1.25   11.40
   0 -10 -10  152.74   19.46
   0 -10 -10  134.49   13.55
   0  10  10  142.58   16.56
   0  10  11   70.19   11.17
   0 -10 -11   40.04   13.16
   0 -10 -12  531.09   52.11
   0  10  12  510.50   42.59
   0 -10 -13  -10.51   16.47
   0  10  13    9.85    8.40
   0 -10 -14  508.26   43.39
   0  10  14  536.39   41.15
   0 -10 -15   19.50   16.53
   0 -10 -15    0.92   10.72
   0  10  15    8.89    7.34
   0  10  16  106.51   12.33
   0  10  17  405.20   33.37
   0  10  18   26.92    6.93
   0  10  19  144.83   13.15
   0 -10 -20    2.74    6.99
   0  10  20   11.51    4.18
   0 -10 -20   15.74    7.89
   0 -10 -21    9.93    5.10
   0  11 -12   41.44    7.62
   0  11 -12   47.97   14.25
   0  11 -11   32.40    7.84
   0  11 -11   48.84   14.93
   0  11 -10  127.98   19.81
   0  11 -10  134.03   13.89
   0  11  -9   21.58   14.51
   0  11  -9   15.58    8.19
   0  11  -8   37.36   16.67
   0  11  -8   59.06   28.38
   0  11  -8   38.51    9.14
   0 -11   8   54.32   10.45
   0  11  -7   89.68   11.73
   0  11  -6   36.94    8.28
   0  11  -5  289.22   31.57
   0  11  -5  395.72   44.60
   0  11  -4   17.61   15.64
   0 -11   4   40.81   13.33
   0  11  -4   33.78    8.66
   0  11  -4   30.51   25.15
   0  11  -3  384.45   32.55
   0  11  -3  338.06   27.48
   0 -11   3  308.78   27.02
   0 -11   3  321.16   32.89
   0 -11   2   46.29   15.10
   0 -11   2   60.41    9.37
   0  11  -2   67.82    9.79
   0  11  -2   87.86   22.30
   0  11  -1  184.99   18.17
   0 -11   1  133.41   22.73
   0 -11   1  186.33   17.77
   0  11  -1  167.02   28.92
   0  11   0  496.29   42.30
   0 -11   0  481.67   45.17
   0  11   0  459.82   39.36
   0  11   0  499.28   48.86
   0 -11   0  491.57   39.41
   0  11   0  496.96   39.56
   0 -11  -1  108.23   18.45
   0  11   1  104.86   18.33
   0  11   1   98.52   11.45
   0  11   1   85.91   19.73
   0 -11  -1  100.20   11.70
   0  11   1  107.97   12.02
   0 -11  -2   92.60   17.49
   0  11   2   79.30   18.98
   0  11   2  114.01   11.83
   0 -11  -2  111.65   12.07
   0  11   2   99.51   11.83
   0 -11  -3   22.15   13.60
   0  11   3   23.33    8.06
   0 -11  -3   21.94    7.75
   0  11   4  231.51   21.95
   0  11   4  259.52   27.51
   0  11   4  240.44   21.23
   0  11   5  135.55   20.49
   0  11   5  161.73   16.47
   0  11   5   95.67   18.12
   0 -11  -5  155.68   14.76
   0  11   5  141.36   14.62
   0 -11  -6   70.49   16.55
   0  11   6   60.98   14.63
   0  11   6   83.91   12.88
   0 -11  -6   59.78   10.14
   0  11   6   70.54    9.60
   0 -11  -7  716.68   58.34
   0  11   7  648.18   54.04
   0 -11  -7  728.74   51.94
   0  11   7  567.73   51.33
   0 -11  -8   34.86   13.89
   0  11   8   28.24    7.40
   0 -11  -8   26.95    7.98
   0  11   8   12.51   12.29
   0 -11  -9   38.63   14.30
   0  11   9   14.48   12.19
   0 -11  -9   41.55    8.21
   0  11   9   44.35    7.83
   0 -11 -10   88.02   17.61
   0  11  10  123.47   15.65
   0 -11 -10  107.35   11.95
   0  11  10  117.26   11.99
   0 -11 -11   81.40   16.26
   0 -11 -11   81.24   10.50
   0  11  11  116.42   13.83
   0 -11 -12   93.39   22.92
   0  11  12  112.72   14.37
   0 -11 -13   20.08   18.17
   0  11  13   39.13   10.02
   0 -11 -14  395.75   47.69
   0  11  14  459.93   38.79
   0 -11 -14  527.31   42.01
   0  11  15   35.11    8.92
   0 -11 -15   53.99   12.47
   0  11  16  227.03   20.32
   0  11  17   24.83    6.82
   0  11  18   22.87    6.13
   0  11  19   64.82    7.46
   0 -11 -20   93.66    9.76
   0 -11 -20   67.72    9.45
   0 -11 -21   38.51    5.47
   0  12 -13   39.21   12.02
   0  12 -12   90.55   15.64
   0  12 -11   11.40   12.98
   0  12 -10   81.53    9.39
   0  12 -10   72.76   16.84
   0  12  -9    1.96    6.38
   0  12  -9   16.76   13.61
   0 -12   8  106.98   13.89
   0  12  -8  123.79   12.40
   0 -12   7   17.55    9.95
   0  12  -6  128.86   31.30
   0  12  -6  128.39   20.72
   0  12  -5  135.53   30.57
   0  12  -5   88.03   19.49
   0  12  -4   23.03   16.11
   0  12  -4   23.44    8.30
   0  12  -4    8.26   23.31
   0  12  -3   24.18   16.64
   0 -12   3   56.98   15.61
   0 -12   3   49.25    8.69
   0  12  -3   27.55    9.20
   0  12  -3   19.42   23.51
   0  12  -2   89.64   11.46
   0 -12   2  107.04   12.17
   0  12  -2   57.99   24.49
   0 -12   2   84.00   18.21
   0  12  -1   53.26   15.50
   0 -12   1   39.88   15.15
   0  12  -1   52.41   22.51
   0  12  -1   70.92    9.88
   0 -12   1   58.00    9.69
   0 -12   0  109.10   20.31
   0 -12   0  132.88   13.84
   0  12   0  130.42   13.85
   0 -12  -1  162.24   21.42
   0  12   1  117.38   13.54
   0 -12  -1  129.85   14.07
   0  12   1  127.35   13.77
   0 -12  -2  420.36   39.72
   0  12   2  379.09   32.88
   0  12   2  352.44   40.53
   0 -12  -2  408.19   32.65
   0  12   2  380.99   32.86
   0 -12  -3  572.19   51.23
   0 -12  -3  540.90   44.25
   0  12   3  461.67   50.21
   0  12   3  567.24   44.66
   0 -12  -4   -2.19   13.92
   0  12   4    4.30   13.26
   0  12   4    4.27    9.27
   0  12   4   15.55    8.27
   0 -12  -4   -3.66    7.89
   0  12   5  143.64   16.89
   0  12   5  135.20   14.66
   0 -12  -6   90.86   19.10
   0  12   6  123.40   16.65
   0 -12  -6  121.27   13.26
   0  12   6  117.61   13.23
   0 -12  -7  643.92   54.49
   0  12   7  522.63   49.77
   0 -12  -7  601.01   47.74
   0  12   7  606.52   47.73
   0 -12  -8  225.44   27.16
   0  12   8  159.86   22.94
   0 -12  -8  242.13   20.39
   0  12   8  223.40   19.83
   0 -12  -9   12.97   13.58
   0  12   9   26.68    7.95
   0 -12  -9   32.49    8.32
   0  12   9   31.08   12.94
   0 -12 -10    4.24   12.94
   0  12  10    8.23    7.87
   0 -12 -10   10.42    7.03
   0  12  10    0.93   12.13
   0  12  11   35.74   16.15
   0 -12 -11   61.67   15.51
   0 -12 -11   40.43    8.51
   0  12  11   37.94    8.91
   0  12  11   47.82   11.54
   0 -12 -12   18.62   18.72
   0 -12 -12   24.73    7.31
   0  12  12   28.18   10.27
   0 -12 -13  145.57   27.04
   0  12  13  190.62   18.43
   0 -12 -14  142.35   26.52
   0  12  14  190.30   17.31
   0 -12 -14  160.20   21.52
   0  12  15   25.24    7.85
   0 -12 -15   11.96   11.30
   0  12  16  138.32   14.00
   0  12  17    8.30    6.06
   0  12  18   12.39    5.18
   0 -12 -18    6.59    8.01
   0 -12 -19    2.66    6.58
   0 -12 -19   15.28    7.37
   0  12  19    4.18    4.03
   0 -12 -20   93.46    9.72
   0  13 -12   37.36   12.45
   0  13 -11   27.09   12.69
   0  13 -10   23.45   13.74
   0  13  -9  288.63   28.73
   0  13  -8   21.04   13.63
   0 -13   8   29.97    9.08
   0  13  -7   14.81   13.63
   0 -13   7    6.67   10.13
   0  13  -5   24.73   24.28
   0  13  -4   77.69   27.02
   0  13  -4  131.64   14.03
   0  13  -3   -8.63   15.75
   0  13  -3   -4.12   20.93
   0  13  -3   20.72    8.51
   0 -13   3   12.92    7.18
   0  13  -2  201.21   18.53
   0 -13   2  129.16   23.63
   0  13  -2  150.31   30.30
   0 -13   2  197.39   18.02
   0  13  -1   75.31   10.71
   0 -13   1   54.31   16.91
   0 -13   1   63.11   10.59
   0 -13   0   36.23   16.32
   0  13   0   55.20   22.29
   0 -13   0   64.52   11.00
   0  13   0   73.48   10.79
   0  13   1  119.53   13.70
   0 -13  -1   62.17   19.87
   0  13   1   61.08   21.98
   0 -13  -1  117.59   13.62
   0  13   2  295.24   26.09
   0 -13  -2  365.84   34.67
   0 -13  -2  294.28   26.09
   0  13   2  225.11   34.14
   0  13   2  295.29   26.32
   0 -13  -3 1419.08  113.56
   0  13   3 1133.45  112.64
   0  13   3 1452.19  107.01
   0 -13  -3 1337.59  106.35
   0  13   4  308.25   28.19
   0 -13  -4  299.04   35.24
   0  13   4  312.99   29.24
   0 -13  -4  352.30   28.38
   0  13   5   19.21   11.94
   0  13   5   37.02    9.35
   0  13   6  269.81   24.20
   0 -13  -6  299.58   32.13
   0  13   6  250.11   26.67
   0 -13  -6  278.53   24.71
   0  13   7  181.40   17.47
   0 -13  -7  158.75   25.31
   0  13   7  167.18   20.36
   0 -13  -7  165.82   17.24
   0  13   8  227.60   20.07
   0 -13  -8  240.39   27.82
   0  13   8  175.64   23.11
   0 -13  -8  217.28   20.46
   0  13   9   89.28   11.22
   0 -13  -9   65.01   17.49
   0  13   9   63.47   15.62
   0 -13  -9   90.54   11.70
   0  13  10   93.33   15.90
   0  13  10  103.18   12.64
   0 -13 -10   93.11   19.31
   0 -13 -10  100.00   16.02
   0 -13 -10  126.39   12.86
   0  13  11   85.89   13.56
   0 -13 -11   63.72   21.20
   0 -13 -11   80.87   14.00
   0  13  11   66.51   10.55
   0 -13 -11   83.14   10.54
   0  13  11   59.40   17.73
   0  13  12   25.46   10.40
   0 -13 -12   38.54   10.67
   0 -13 -13   14.00   17.00
   0 -13 -13   27.14   10.06
   0  13  13   23.89    9.30
   0 -13 -14  135.49   16.49
   0  13  14  168.30   15.63
   0 -13 -15   41.43   10.14
   0 -13 -15   45.71   12.26
   0  13  15   35.29    8.44
   0 -13 -16  223.69   21.13
   0  13  16  231.52   20.04
   0 -13 -17   10.28    7.98
   0  13  17    5.86    5.39
   0 -13 -18   22.46    7.47
   0  13  18   17.63    4.79
   0 -13 -19   23.96    6.42
   0  14 -10    7.70   11.99
   0  14  -9   16.41   12.38
   0  14  -8   13.66   12.29
   0 -14   8   37.41    8.63
   0  14  -7  101.09   16.62
   0 -14   7  118.41   14.28
   0  14  -6   20.50   12.99
   0 -14   6   35.93   11.79
   0  14  -5   26.66   12.90
   0  14  -4   57.86    9.97
   0  14  -4   53.83   14.49
   0  14  -3  254.39   21.54
   0  14  -3  195.79   23.37
   0  14  -3  224.18   36.50
   0  14  -2  160.86   28.15
   0  14  -2  176.07   21.69
   0  14  -2  208.74   20.23
   0  14  -2  205.82   33.43
   0 -14   2  249.38   19.99
   0  14  -1  222.68   20.64
   0 -14   1  192.05   28.06
   0 -14   1  231.01   19.89
   0  14  -1  204.28   33.50
   0 -14   0   -6.49   13.98
   0  14   0   -7.31   18.35
   0 -14   0    4.07    8.62
   0  14   0   -4.64    9.15
   0  14   1   72.09   11.75
   0 -14  -1   63.27   18.65
   0  14   1   30.85   19.86
   0 -14  -1   60.90   11.10
   0  14   2  156.37   17.27
   0 -14  -2  165.78   25.45
   0 -14  -2  185.77   17.64
   0 -14  -3    9.30   15.90
   0 -14  -3   20.29    9.77
   0  14   3   27.40   11.10
   0 -14  -4  566.90   52.79
   0  14   4  555.65   46.25
   0 -14  -4  539.51   45.11
   0  14   5   46.98   13.13
   0  14   5   37.59   10.52
   0  14   6  280.15   29.87
   0  14   6  328.64   27.94
   0 -14  -6  351.14   36.49
   0  14   7  147.33   15.22
   0 -14  -7   76.94   21.01
   0  14   7   78.39   17.80
   0 -14  -7  133.73   15.03
   0  14   8  286.16   24.17
   0 -14  -8  306.07   32.57
   0 -14  -8  290.57   23.83
   0  14   9  141.34   15.80
   0 -14  -9  115.66   22.12
   0  14   9  113.85   18.30
   0 -14  -9  167.32   15.82
   0  14  10  179.03   17.92
   0  14  10  148.01   25.39
   0 -14 -10  156.10   25.04
   0  14  10  174.75   20.46
   0 -14 -10  217.59   18.17
   0  14  11   -2.85   10.04
   0  14  11    5.53    8.19
   0 -14 -11   15.95    7.64
   0 -14 -11  -10.91   18.72
   0  14  12   13.94    9.56
   0  14  12   27.03    8.05
   0 -14 -12   27.14   10.46
   0 -14 -13   40.59   10.64
   0  14  13   33.60    9.41
   0 -14 -14    9.43    8.94
   0  14  14   27.29    8.08
   0 -14 -15  139.05   16.05
   0  14  15  167.84   15.12
   0 -14 -15  176.65   18.27
   0 -14 -16   18.59    7.36
   0  14  16   16.19    5.91
   0 -14 -17    6.08    6.61
   0  14  17    7.90    4.48
   0 -14 -18    8.94    5.84
   0 -14 -19    7.36    4.03
   0  15  -9   50.18   12.98
   0  15  -8   53.78   13.19
   0 -15   7   15.12    9.16
   0  15  -7   16.13   11.29
   0 -15   6   13.75   10.41
   0  15  -6   -1.68   11.03
   0 -15   5  255.57   24.13
   0  15  -5  218.85   23.62
   0  15  -4   31.18   11.51
   0 -15   4    9.40   12.46
   0  15  -3   65.66   10.08
   0  15  -3   33.77   11.98
   0  15  -2   54.24   10.34
   0 -15   1   14.01    8.42
   0  15  -1   14.05    9.62
   0  15   0  140.88   16.77
   0  15   0  104.59   24.22
   0 -15   0  175.56   25.71
   0 -15   0  183.83   16.82
   0  15   0  105.11   26.82
   0 -15  -1   49.70   18.48
   0  15   1   29.66   19.76
   0 -15  -1   43.57   10.70
   0  15   1   45.06   10.51
   0 -15  -2  136.62   16.42
   0  15   2  152.20   16.41
   0 -15  -2  130.93   23.83
   0 -15  -3  453.71   47.18
   0 -15  -3  464.95   38.71
   0 -15  -4   33.34   17.05
   0 -15  -4   20.85   10.31
   0  15   4   50.53   12.38
   0 -15  -5   44.19   18.79
   0  15   5   66.10   11.94
   0 -15  -5   74.89   11.77
   0  15   5   47.75   13.60
   0  15   6   25.93   10.62
   0  15   6   28.91   12.40
   0 -15  -7   95.96   21.27
   0  15   7  109.93   16.29
   0  15   7   94.78   14.42
   0 -15  -7  113.73   13.45
   0  15   8  349.85   33.38
   0  15   8  458.15   32.54
   0 -15  -8  446.34   41.04
   0 -15  -8  459.80   32.14
   0  15   9  254.89   23.21
   0  15   9  226.35   32.02
   0 -15  -9  272.41   32.00
   0  15   9  190.22   24.29
   0 -15  -9  311.34   23.58
   0  15  10  178.41   20.21
   0 -15 -10  195.08   18.87
   0  15  10  203.74   19.12
   0  15  11   27.74    8.64
   0 -15 -11   31.23    8.22
   0  15  11   16.91    9.78
   0  15  12   24.94    8.02
   0  15  12   31.83    8.82
   0  15  13  143.95   14.53
   0 -15 -14  192.35   19.60
   0  15  14  247.19   19.48
   0 -15 -15  136.22   14.14
   0  15  15  157.63   13.64
   0 -15 -15  146.30   16.51
   0 -15 -16   11.33    5.88
   0  15  16   11.50    4.52
   0 -15 -17    4.07    4.85
   0 -16   7   38.20    9.86
   0  16  -6    5.57    9.69
   0 -16   6    8.85   10.55
   0 -16   5   15.48   11.75
   0 -16   4   13.31   12.25
   0 -16   3   19.78   13.12
   0  16  -2   27.37    9.00
   0  16  -1   12.44    8.71
   0  16   0   57.83   10.95
   0 -16   0   53.09   11.15
   0 -16  -1   15.69    9.77
   0  16   1   -2.62    9.27
   0  16   2    7.12   10.22
   0 -16  -2   13.59    9.08
   0 -16  -3   80.16   12.90
   0  16   3   91.81   13.25
   0 -16  -4   14.55   10.01
   0  16   5  142.95   17.52
   0 -16  -5  131.30   15.09
   0  16   5  114.59   15.84
   0  16   6   21.20   10.32
   0  16   6   41.24   12.50
   0  16   7   55.53   13.03
   0 -16  -7   44.11   10.77
   0 -16  -7   74.24   11.64
   0  16   7   62.12   11.37
   0  16   8  111.24   14.65
   0  16   8  131.45   14.14
   0 -16  -8  105.27   12.99
   0  16   9   11.85   10.10
   0 -16  -9    9.13    8.95
   0  16   9   23.38    9.36
   0  16  10   75.72   11.44
   0  16  10   58.57   11.13
   0 -16 -10   62.67   10.59
   0  16  11    5.32    7.74
   0  16  11   13.26    8.17
   0  16  12   16.60    7.12
   0  16  12   19.86    6.99
   0  16  13  290.39   24.34
   0  16  14   51.64    7.04
   0 -16 -14   39.79   11.59
   0 -16 -15   32.70    8.83
   0 -17   5    0.81   12.47
   0 -17   4   66.31   15.01
   0 -17   3   64.35   15.18
   0 -17   2   42.89   14.41
   0 -17   1   67.06   15.45
   0  17  -1   84.37   11.23
   0  17   0   18.93    8.51
   0  17   1   89.70   12.55
   0  17   2   11.72    9.75
   0  17   3   22.96   10.08
   0 -17  -3   22.98    9.86
   0 -17  -4   60.17   10.84
   0 -17  -5    5.42    9.42
   0 -17  -5    6.15    9.23
   0  17   5   11.16   10.00
   0 -17  -6    6.20    9.34
   0  17   6   13.68   10.20
   0  17   7  291.42   25.24
   0  17   7  315.81   25.02
   0  17   8   58.55   11.50
   0 -17  -8   44.58   10.07
   0  17   8   76.29   12.17
   0  17   9  172.78   16.08
   0  17   9  131.36   15.49
   0  17  10    2.06    7.52
   0  17  10   -1.31    7.06
   0  17  11   52.75    8.52
   0  17  11   34.90    7.77
   0  17  12   98.20   10.04
   0  17  12   77.55    9.43
   0  17  13    8.06    4.76
   0 -17 -14   68.72   10.68
   0 -18   4   73.32   16.22
   0 -18   3  128.33   18.53
   0 -18   2   20.81   13.78
   0 -18   1   26.18   13.21
   0  18   0   86.03   10.99
   0  18   1   22.23    8.11
   0  18   2   15.15    8.77
   0 -18  -2   17.75   11.07
   0  18   3  330.22   25.49
   0 -18  -3  231.38   25.99
   0 -18  -4   25.20    9.78
   0 -18  -5   19.15    9.71
   0  18   6   14.74    9.09
   0 -18  -6    5.62    8.39
   0  18   7   14.94    9.06
   0 -18  -7   20.57    8.12
   0  18   8  242.82   22.08
   0  18   9   79.97   11.16
   0  18  10   19.15    7.63
   0  18  11   18.40    6.63
   0  18  12   60.83    7.45
   0 -18 -13   35.90    9.09
   0 -19   2   20.15   13.58
   0 -19   1   88.73   14.69
   0 -19   0   13.78    7.75
   0  19   1   47.63    7.82
   0 -19  -1   22.21   11.30
   0  19   2   34.73    7.70
   0 -19  -2   13.55    9.91
   0  19   3   78.74    9.96
   0 -19  -3   57.05   11.05
   0  19   4   13.32    7.74
   0 -19  -4    3.95    7.89
   0 -19  -5  122.90   13.52
   0  19   6    6.56    7.30
   0 -19  -6    9.39    7.08
   0  19   7    7.51    7.53
   0  19   8   40.54    7.98
   0  19   9   20.38    6.94
   0  19  10   91.57   10.09
   0  19  11   71.46    7.97
   0 -20  -1   10.14    7.41
   0 -20  -2    7.83    7.11
   0 -20  -3   25.18    6.53
   0  20   3   33.38    5.88
   0 -20  -3   27.78    7.26
   0  20   4   42.61    6.47
   0 -20  -4   19.61    6.85
   0 -20  -5   14.31    5.74
   0  20   7   63.28    7.90
   0  20   8   34.04    6.00
   0  20   9   17.59    4.92
   0 -20 -10   28.37    4.49
   1 -20  -9   58.33    6.24
  -1  20   8   21.74    4.76
   1 -20  -8   22.35    4.71
  -1  20   7   10.64    4.79
   1 -20  -6   25.91    5.47
  -1  20   6   25.65    5.61
   1 -20  -5   21.37    5.57
   1 -20  -4  125.12   12.95
  -1  20   4  159.87   12.92
   1 -20  -3   19.83    5.82
  -1  20   3   17.78    4.99
   1 -19 -11   25.61    4.52
  -1  19  10   27.04    5.90
   1 -19 -10   34.75    5.90
  -1  19   9  138.48   13.19
  -1  19   8  127.93   12.78
  -1  19   7   48.64    8.23
  -1  19   6   -0.21    6.89
   1 -19  -6    9.66    6.61
   1 -19  -5   23.56    7.73
  -1  19   4    2.08    6.89
   1 -19  -4    5.43    7.81
  -1  19   3   68.18    8.97
   1 -19  -3   40.07   10.04
  -1  19   2   79.38    9.54
   1 -19  -2   50.66   11.18
   1 -19  -1    2.11    7.48
  -1  19   1    3.06    6.55
   1 -19  -1   21.72    9.74
   1 -19   1   44.58   11.88
   1 -19   2   14.96   11.95
   1 -18 -13    8.28    7.22
  -1  18  11   79.16    8.95
  -1  18  10   80.07    9.89
  -1  18   9  190.87   17.54
  -1  18   8   85.36   11.45
  -1  18   7    5.62    8.25
   1 -18  -7   18.87    7.57
  -1  18   6  134.99   13.38
   1 -18  -6   90.31   12.90
  -1  18   5   82.32   11.54
   1 -18  -5   62.37   11.42
   1 -18  -4   12.87    9.66
  -1  18   3   13.37    8.82
   1 -18  -3   10.64   10.12
  -1  18   2   45.30    9.96
   1 -18  -2   62.90   12.46
  -1  18   1  145.56   13.58
   1 -18  -1   75.64   14.82
  -1  18   0   41.18    8.59
   1 -18   1   47.68    8.75
  -1  18  -1   46.45    8.54
   1 -18   1   31.40   12.94
   1 -18   2  143.57   18.76
   1 -18   3   16.16   13.01
   1 -18   4   56.44   15.46
   1 -17 -14    4.15    7.51
   1 -17 -13   30.64   10.32
  -1  17  12   10.11    5.66
  -1  17  11   99.48   11.09
  -1  17  10   56.63    9.52
  -1  17   9   54.37    9.81
  -1  17   8   99.78   13.16
  -1  17   7   60.73   11.34
   1 -17  -7   62.17   10.84
  -1  17   6   83.53   12.64
   1 -17  -6   70.07   11.91
  -1  17   5   75.60   12.30
   1 -17  -5   68.52   12.15
   1 -17  -4   16.25   10.67
  -1  17   3  145.49   14.74
   1 -17  -3   74.90   15.19
  -1  17   2   38.24    9.93
   1 -17  -2   29.65   11.72
  -1  17   1   11.94    9.01
   1 -17  -1   -0.87   11.83
  -1  17   0   25.90    9.18
  -1  17  -1   89.87   11.79
   1 -17   1   80.20   15.38
  -1  17  -2   71.18   10.35
   1 -17   2   72.47   14.92
   1 -17   3   15.20   12.73
   1 -17   4   34.65   13.83
   1 -17   5   38.96   13.13
   1 -16 -15   50.96    8.94
   1 -16 -14   20.00    9.71
  -1  16  12   30.27    7.04
  -1  16  11  117.90   12.69
  -1  16  11  142.68   13.57
  -1  16  10   57.16    9.67
  -1  16  10   31.32    8.13
  -1  16   9    6.08    8.33
  -1  16   9   10.35    7.68
  -1  16   8   67.04   11.27
  -1  16   8   49.67   10.52
  -1  16   7   55.18   11.45
  -1  16   7   63.55   11.86
   1 -16  -7   46.25   10.90
  -1  16   6   49.48   10.48
  -1  16   6   32.27   10.46
   1 -16  -6   31.41   11.09
   1 -16  -5   74.24   11.59
  -1  16   5   53.61   12.20
   1 -16  -5   51.76   12.40
   1 -16  -4    6.51    9.42
   1 -16  -4    5.14   10.41
   1 -16  -3  162.40   17.25
   1 -16  -2  199.32   19.77
  -1  16   2  185.99   19.69
  -1  16   1   11.33    9.74
  -1  16   0  102.88   13.72
  -1  16  -1   62.47   11.02
   1 -16   1   52.66   14.57
  -1  16  -2  118.80   14.02
   1 -16   2  124.79   18.10
   1 -16   3   80.46   15.58
  -1  16  -3   70.27   10.57
   1 -16   4   22.10   12.75
   1 -16   5   51.89   13.28
   1 -16   6   48.85   12.32
   1 -16   7   69.24   12.17
   1 -15 -17    8.44    4.46
   1 -15 -16   20.50    5.81
   1 -15 -15   59.57    8.70
   1 -15 -15   81.85   11.68
   1 -15 -14   16.69    7.15
   1 -15 -14   21.81   11.87
  -1  15  13   12.10    6.13
   1 -15 -13   18.93    8.17
  -1  15  12   45.07    8.22
  -1  15  12   53.72    8.49
  -1  15  11    6.40    7.25
  -1  15  11    4.78    7.18
  -1  15  10  189.52   20.34
  -1  15  10  258.51   20.79
  -1  15   9   54.84   10.77
  -1  15   9   41.62   10.57
   1 -15  -9   56.45   10.59
  -1  15   8   95.42   13.17
   1 -15  -8   85.46   12.54
   1 -15  -8   80.06   20.05
  -1  15   8   97.49   13.13
  -1  15   7   59.66   12.11
   1 -15  -7   49.51   18.12
  -1  15   7   81.51   11.60
   1 -15  -7   38.35   10.74
   1 -15  -7   66.63   11.26
  -1  15   6   66.62   11.87
   1 -15  -6   42.21   16.32
   1 -15  -6   42.76   11.36
   1 -15  -6   35.71   18.11
  -1  15   6   55.43   10.44
  -1  15   5   20.32    9.67
  -1  15   5    9.93   10.42
   1 -15  -4   76.56   20.14
   1 -15  -4   72.17   12.45
  -1  15   4   75.38   12.13
  -1  15   4   82.54   12.78
   1 -15  -3  257.70   22.84
   1 -15  -3  204.83   30.65
   1 -15  -2   75.40   11.99
  -1  15   2   88.87   12.61
  -1  15   1    8.49   16.97
   1 -15  -1    2.28    8.70
  -1  15   1   12.55    9.37
  -1  15   0   32.05   10.12
   1 -15   0   62.31   10.81
  -1  15  -1    5.44    9.28
  -1  15  -2   10.08    8.74
   1 -15   3  130.51   18.92
  -1  15  -3  127.28   14.65
   1 -15   4    0.94   11.68
  -1  15  -4    6.23   10.31
   1 -15   5   23.69   11.76
  -1  15  -5   12.55   10.81
   1 -15   6   41.23   12.05
  -1  15  -6   27.12   10.96
   1 -15   7   69.15   11.91
  -1  15  -7   59.79   12.86
  -1  15  -8   28.19   11.53
  -1  15  -9   90.95   14.16
   1 -14 -18   38.20    6.10
   1 -14 -17   19.98    6.36
   1 -14 -16   23.29    7.22
   1 -14 -16    9.27    8.05
   1 -14 -15  233.95   22.11
   1 -14 -15  269.45   23.98
   1 -14 -14  161.09   17.27
  -1  14  14  175.18   15.76
   1 -14 -14  185.86   20.90
  -1  14  13  362.95   28.67
   1 -14 -13  309.99   29.54
  -1  14  12  182.60   16.86
   1 -14 -12  153.08   18.35
  -1  14  11   -1.65    8.50
   1 -14 -11   16.38   11.17
  -1  14  11    9.35    7.93
  -1  14  10  226.93   22.57
   1 -14 -10  222.03   23.84
   1 -14 -10  231.06   31.57
  -1  14  10  258.40   21.87
   1 -14 -10  234.31   21.51
  -1  14   9  318.13   25.12
   1 -14  -9  203.21   32.24
  -1  14   9  237.30   25.66
   1 -14  -9  301.67   24.89
   1 -14  -8   68.02   19.95
  -1  14   8   50.67   11.50
   1 -14  -8   42.18    9.69
  -1  14   8   51.92   10.00
   1 -14  -8   10.35   15.91
   1 -14  -7  466.91   41.54
  -1  14   7  373.25   33.27
  -1  14   7  431.93   32.34
   1 -14  -7  433.29   32.30
  -1  14   6  148.07   17.40
  -1  14   6  142.67   18.39
   1 -14  -6  179.34   17.76
  -1  14   5  119.27   14.27
  -1  14   5  108.22   15.03
  -1  14   4 1171.16   98.88
   1 -14  -4 1153.76  106.06
  -1  14   4 1254.44   99.40
   1 -14  -4 1402.20   99.22
   1 -14  -3  405.95   43.62
   1 -14  -3  415.34   35.93
  -1  14   3  438.22   36.01
  -1  14   2  410.76   35.50
   1 -14  -2  402.93   43.50
   1 -14  -2  462.52   35.57
  -1  14   2  311.55   43.21
  -1  14   1  326.17   27.50
   1 -14  -1  318.78   35.71
  -1  14   1  224.71   36.86
   1 -14  -1  310.30   27.20
   1 -14   0   23.56   15.66
   1 -14   0   15.02    9.13
  -1  14   0   19.24    8.92
  -1  14   0   21.49   18.13
   1 -14   1   40.57    9.72
  -1  14  -1   41.51    9.63
  -1  14  -2   21.70    8.95
  -1  14  -2   -1.97   21.08
  -1  14  -3  255.22   29.04
  -1  14  -3  286.46   41.11
  -1  14  -4  102.26   11.85
  -1  14  -4   68.54   14.16
  -1  14  -5    7.86   11.92
   1 -14   5    8.61   12.00
  -1  14  -6   17.56   12.15
   1 -14   6   32.06   11.93
  -1  14  -7   67.76   14.62
   1 -14   7  109.56   13.69
  -1  14  -8   22.95   12.44
   1 -14   8   33.23    9.39
  -1  14  -9   72.59   14.41
  -1  14 -10   72.50   14.41
   1 -13 -19   12.51    5.00
   1 -13 -18   30.68    7.65
   1 -13 -17   17.45    7.43
   1 -13 -16  102.93   13.72
  -1  13  16  113.31   10.73
   1 -13 -16  105.12   13.11
   1 -13 -15   20.82   11.56
  -1  13  15    8.90    5.93
   1 -13 -15   10.17    8.84
   1 -13 -14  160.11   19.75
   1 -13 -14  122.32   15.95
  -1  13  14  156.41   14.55
   1 -13 -13    2.24   10.00
  -1  13  13   11.65    7.50
   1 -13 -12   30.77   11.49
  -1  13  12   56.15   10.06
  -1  13  11    1.45    8.59
   1 -13 -11  -11.55   11.25
  -1  13  11    4.65    7.55
   1 -13 -11    1.56   15.26
  -1  13  10   96.07   13.75
  -1  13  10  117.77   12.48
   1 -13 -10  120.64   15.63
   1 -13 -10  111.87   12.87
   1 -13  -9  177.08   22.98
  -1  13   9   93.21   15.31
   1 -13  -9   61.17   21.41
  -1  13   9  133.04   13.69
   1 -13  -9   97.46   16.72
   1 -13  -9  144.09   13.93
  -1  13   8  447.45   37.46
  -1  13   8  396.05   38.54
   1 -13  -8  481.40   37.24
   1 -13  -8  465.44   45.06
  -1  13   7  268.09   24.46
  -1  13   7  318.63   26.60
   1 -13  -7  236.59   31.34
   1 -13  -7  273.87   24.89
  -1  13   6   57.53   13.41
  -1  13   6   55.23   10.83
   1 -13  -6   99.49   12.35
   1 -13  -6   54.60   18.31
  -1  13   5  327.34   27.72
  -1  13   5  303.50   28.32
  -1  13   4    4.26    9.32
   1 -13  -4   -1.25   16.74
   1 -13  -4    0.92    8.39
  -1  13   4   -2.92    8.55
  -1  13   3   91.69   21.32
  -1  13   3  120.47   14.66
   1 -13  -3  142.35   14.66
   1 -13  -3  141.17   23.53
  -1  13   2  152.94   16.03
  -1  13   2  170.01   16.13
  -1  13   2  121.92   24.87
   1 -13  -2  144.54   23.61
   1 -13  -2  136.43   15.59
  -1  13   1   33.31   18.99
   1 -13  -1   31.29    9.42
  -1  13   1   26.16    9.50
   1 -13  -1   -2.49   15.69
  -1  13   0  247.55   22.65
  -1  13   0  238.00   34.36
   1 -13   0  236.93   22.53
   1 -13   0  257.13   30.20
  -1  13  -1  167.23   16.06
   1 -13   1  135.59   15.44
   1 -13   1  125.30   22.40
  -1  13  -1  130.56   27.45
  -1  13  -2   30.78   20.30
   1 -13   2   22.66    8.16
  -1  13  -2   50.83    9.13
  -1  13  -3    7.30   16.11
  -1  13  -3   -2.69    8.31
   1 -13   3   14.69    7.83
  -1  13  -3    4.05   21.39
  -1  13  -4  210.53   25.00
  -1  13  -4  180.50   33.27
  -1  13  -4  177.86   17.93
  -1  13  -5   15.44   21.62
  -1  13  -5   30.35   17.23
   1 -13   6    0.43   10.63
  -1  13  -6    1.34   15.59
   1 -13   7   10.94   10.55
  -1  13  -7   31.30   16.10
   1 -13   8   21.44    9.14
  -1  13  -9   18.87   12.94
  -1  13 -10   36.36   13.14
  -1  13 -11   14.20   13.04
  -1  13 -12   13.69   12.03
   1 -12 -20   11.90    4.39
   1 -12 -19   17.89    6.41
   1 -12 -18    9.33    7.19
  -1  12  17    6.12    4.83
   1 -12 -17   -4.89    8.54
   1 -12 -16    3.35    9.48
  -1  12  16    4.58    5.65
   1 -12 -16   12.07    9.29
   1 -12 -15   28.44   12.46
  -1  12  15   32.80    7.36
   1 -12 -14  105.19   18.05
  -1  12  14  114.22   12.44
  -1  12  13  294.64   24.92
   1 -12 -13  223.29   33.94
  -1  12  12  136.45   14.79
   1 -12 -12  114.88   24.35
  -1  12  11  101.96   14.01
  -1  12  11  102.06   11.96
  -1  12  10   15.06   10.50
   1 -12 -10   43.15   19.08
   1 -12 -10   28.83   11.64
   1 -12 -10   44.29    8.65
  -1  12  10   36.25    8.29
   1 -12  -9    7.71   13.69
   1 -12  -9   11.16   11.82
   1 -12  -9    6.16    7.16
  -1  12   9    6.73    7.43
  -1  12   9   14.68   10.53
   1 -12  -8   26.72   14.73
   1 -12  -8    5.05   11.33
  -1  12   8   13.19   11.22
  -1  12   8   21.79    7.41
   1 -12  -8   22.27    7.97
  -1  12   7   60.33   12.60
   1 -12  -7   49.31   15.49
  -1  12   7   45.65    8.93
   1 -12  -7   53.71    9.74
  -1  12   6    3.14    9.34
  -1  12   6    0.86    7.46
   1 -12  -6    0.28    8.31
  -1  12   6   -8.74   13.07
   1 -12  -6   -3.37   13.89
  -1  12   5  213.71   18.96
  -1  12   5  189.24   19.43
   1 -12  -5  191.51   18.53
  -1  12   5  174.13   24.68
  -1  12   4  108.46   12.96
  -1  12   4   98.78   19.18
  -1  12   4  109.95   13.23
  -1  12   3  317.54   28.55
   1 -12  -3  358.52   35.80
   1 -12  -3  339.29   28.55
  -1  12   2   33.77    8.75
   1 -12  -2   46.65    9.06
   1 -12  -2   45.05   15.86
  -1  12   1  241.87   22.97
  -1  12   1  199.52   30.96
  -1  12   1  249.07   22.42
   1 -12  -1  276.89   22.80
   1 -12  -1  287.29   30.55
  -1  12   1  251.49   30.36
  -1  12   0  204.76   18.97
   1 -12   0  201.52   18.50
   1 -12   0  218.74   26.72
  -1  12   0  189.41   25.90
  -1  12   0  128.74   27.04
   1 -12   1    4.44   13.15
  -1  12  -1    0.88    7.58
   1 -12   1   11.17    8.20
  -1  12  -1   29.82   18.10
  -1  12  -1   24.86   13.61
   1 -12   2   11.94   14.10
  -1  12  -2   29.59   15.37
  -1  12  -2   16.86    8.73
   1 -12   2    9.76    8.04
  -1  12  -2  -19.62   21.19
  -1  12  -3  286.37   24.58
   1 -12   3  263.50   24.26
  -1  12  -3  206.81   37.53
  -1  12  -4   14.12    8.25
  -1  12  -4   42.78   23.28
  -1  12  -4   30.85   16.06
  -1  12  -5  146.28   31.20
  -1  12  -5  172.19   23.20
  -1  12  -6   29.30   22.54
  -1  12  -6   74.81   18.59
   1 -12   7   11.33   10.03
  -1  12  -7    9.45    7.31
  -1  12  -7   15.97   16.82
   1 -12   8   15.67    9.61
  -1  12  -8   18.84    7.52
   1 -12   9    8.51    8.53
  -1  12  -9   12.13    6.97
  -1  12 -10   29.36    7.23
  -1  12 -11    8.62   12.98
  -1  12 -12   27.95   13.12
  -1  12 -13   65.18   13.33
   1 -11 -20   22.57    5.72
   1 -11 -19  145.94   13.08
   1 -11 -19   99.77   12.02
  -1  11  18    5.62    4.62
   1 -11 -18    3.03    8.49
  -1  11  17  186.10   16.39
  -1  11  16   40.95    7.68
   1 -11 -16   39.79   11.46
  -1  11  15   24.54    7.16
   1 -11 -15   13.06   11.89
  -1  11  14   65.54    9.89
   1 -11 -14   76.14   15.89
   1 -11 -14   93.03   22.31
   1 -11 -13   -3.17   15.95
  -1  11  13   18.99    7.67
   1 -11 -12  704.88   66.01
  -1  11  12  698.30   56.29
  -1  11  11  797.26   64.13
  -1  11  10  211.65   18.26
  -1  11  10  187.00   20.47
   1 -11 -10  194.98   18.31
  -1  11   9  353.46   29.48
  -1  11   9  300.48   31.37
   1 -11  -9  419.59   36.70
   1 -11  -9  373.79   29.68
  -1  11   8  226.98   19.62
  -1  11   8  215.78   21.96
   1 -11  -8  210.20   19.57
   1 -11  -8  223.96   25.85
   1 -11  -7  121.38   19.11
  -1  11   7  107.09   17.50
  -1  11   7   91.80   14.35
  -1  11   7   98.56   11.46
   1 -11  -7   65.62   13.03
   1 -11  -7   93.99   11.19
  -1  11   6  503.23   41.59
  -1  11   6  564.50   43.27
   1 -11  -6  510.59   47.42
  -1  11   6  508.83   47.16
   1 -11  -6  498.94   41.62
  -1  11   5   71.28   10.95
  -1  11   5   69.12   10.25
   1 -11  -5   79.36   10.47
   1 -11  -5   84.46   17.05
  -1  11   5   84.15   16.41
  -1  11   4  423.29   36.96
  -1  11   4  527.93   44.01
  -1  11   4  462.44   37.25
  -1  11   3   33.06    7.93
   1 -11  -3   30.89   13.70
  -1  11   3   20.00   12.85
   1 -11  -3   15.53    7.64
  -1  11   3   27.07    8.02
  -1  11   2  149.25   14.73
   1 -11  -2  164.49   23.05
   1 -11  -2  145.62   15.19
  -1  11   1    9.02    6.59
   1 -11  -1   10.14    7.58
  -1  11   1    8.03    7.50
  -1  11   1    6.05   12.48
   1 -11  -1    9.00   13.22
  -1  11   0  440.38   42.91
   1 -11   0  534.39   43.95
  -1  11   0  406.55   38.99
  -1  11   0  450.82   37.02
   1 -11   0  460.72   36.87
  -1  11   0  448.82   36.69
  -1  11  -1  416.09   35.06
   1 -11   1  447.64   35.10
   1 -11   1  478.86   41.68
  -1  11  -1  549.88   42.64
   1 -11   2  890.80   79.90
  -1  11  -2  950.67   74.84
   1 -11   2  868.18   74.46
  -1  11  -2  913.00   84.94
   1 -11   3  280.98   26.46
  -1  11  -3  208.23   18.24
  -1  11  -3  122.15   20.99
   1 -11   3  185.24   17.80
  -1  11  -3   57.14   26.94
  -1  11  -4  199.02   17.10
   1 -11   4  179.81   16.55
  -1  11  -4  124.00   30.58
  -1  11  -4  125.86   21.94
  -1  11  -5    8.80    7.26
  -1  11  -5   26.28   24.91
  -1  11  -5   20.74   16.26
  -1  11  -6  276.93   23.83
  -1  11  -6  232.95   29.14
  -1  11  -7  125.27   13.57
  -1  11  -7   87.54   19.52
  -1  11  -8   21.88    8.40
   1 -11   8   24.20   10.15
  -1  11  -8    2.38   24.03
   1 -11   9  183.88   18.55
  -1  11  -9  186.45   18.24
  -1  11 -10   15.04    8.27
  -1  11 -10    1.86   15.37
  -1  11 -11   97.77   11.53
  -1  11 -11   79.96   17.91
  -1  11 -12   64.57    9.01
  -1  11 -12   38.90   14.94
  -1  11 -13   56.75    7.93
  -1  11 -13   50.41   14.10
   1 -10 -20   75.39    8.80
   1 -10 -20   59.91    8.37
   1 -10 -19   48.67    9.16
   1 -10 -19   47.98    9.49
  -1  10  18    8.97    5.20
  -1  10  17   98.27   10.68
   1 -10 -16   36.69   11.39
  -1  10  16   36.99    7.69
   1 -10 -15   38.17   12.81
  -1  10  15   49.91    8.27
   1 -10 -14   31.28   13.73
  -1  10  14   32.84    8.10
   1 -10 -14   29.90   18.48
  -1  10  13  224.25   19.96
   1 -10 -13  179.40   30.42
  -1  10  12   29.24    9.46
   1 -10 -12   19.51   17.59
  -1  10  11    8.15    8.92
   1 -10 -11   -1.42   16.84
   1 -10 -10  325.38   28.12
  -1  10  10  373.11   30.18
  -1  10   9  246.88   19.77
  -1  10   9  175.03   21.26
   1 -10  -9  228.01   19.76
   1 -10  -9  237.89   25.75
  -1  10   8  490.58   38.12
  -1  10   8  414.62   39.67
  -1  10   8  511.70   43.50
   1 -10  -8  488.55   43.53
   1 -10  -8  473.50   38.22
  -1  10   7   19.77   10.70
   1 -10  -7   34.39    7.23
  -1  10   7   23.95    6.91
  -1  10   7   31.94   12.09
   1 -10  -7   26.99   12.57
  -1  10   6   74.37    9.96
  -1  10   6   73.05   12.55
   1 -10  -6   87.43   16.25
  -1  10   6  106.96   16.56
   1 -10  -6   90.30   10.29
  -1  10   5 1526.48  121.80
  -1  10   5 1742.59  127.16
   1 -10  -5 1606.25  127.01
   1 -10  -5 1572.31  121.79
  -1  10   4  944.87   79.15
  -1  10   4  950.76   74.34
  -1  10   3    6.74    6.73
  -1  10   3   24.23   13.18
   1 -10  -3   23.36   12.19
   1 -10  -2   53.39    8.56
   1 -10  -2   52.09   13.91
   1 -10  -1   21.94    7.59
  -1  10   1   32.78    7.51
   1 -10  -1   30.52   12.29
  -1  10   1   28.12   13.08
  -1  10   0   21.22   12.43
   1 -10   0   20.99   12.46
  -1  10   0   27.40   11.09
  -1  10   0   27.70    7.05
   1 -10   0   17.53    7.20
  -1  10   0   29.77    6.23
  -1  10  -1   53.36   10.20
  -1  10  -1   57.95   13.75
   1 -10   1   55.39   10.09
   1 -10   1   68.16   15.91
  -1  10  -1   63.93   16.95
  -1  10  -2  856.22   68.56
  -1  10  -2  936.01   71.23
   1 -10   2  862.13   68.50
   1 -10   2  902.87   73.83
  -1  10  -2  853.84   73.55
  -1  10  -3   66.69   15.92
   1 -10   3   87.21   15.94
  -1  10  -3   94.25   10.88
   1 -10   3   87.09   10.76
  -1  10  -3   92.41   22.63
  -1  10  -4  489.62   42.53
  -1  10  -4  656.79   46.89
  -1  10  -4  528.50   54.79
   1 -10   4  542.27   47.64
  -1  10  -5  121.18   29.21
  -1  10  -5  214.10   23.33
  -1  10  -6  131.30   21.09
  -1  10  -6  133.87   14.97
  -1  10  -7   30.14    9.96
  -1  10  -8  321.73   44.61
   1 -10   8  274.70   26.61
  -1  10  -8  312.64   26.69
   1 -10   9  132.43   15.13
  -1  10  -9  133.84   15.18
  -1  10 -10   15.47   14.93
  -1  10 -10    4.72    9.19
  -1  10 -11    7.92   14.79
  -1  10 -11   12.38    8.75
  -1  10 -12   96.96   17.25
  -1  10 -12   83.89   11.76
  -1  10 -13    0.96   12.58
  -1  10 -13    4.86    7.20
  -1  10 -14   29.43    7.19
  -1  10 -15  103.26   13.84
   1  -9 -21   23.25    4.78
   1  -9 -20   28.23    7.91
  -1   9  19   52.79    6.44
   1  -9 -19   39.88   10.75
  -1   9  18  118.46   11.63
  -1   9  17    9.04    5.98
  -1   9  16  359.01   27.89
   1  -9 -16  283.20   29.59
   1  -9 -15   24.08   17.04
  -1   9  15   36.91    8.37
   1  -9 -15   22.00   12.17
  -1   9  14    6.96    7.45
   1  -9 -14    4.92   13.08
  -1   9  13   36.57    8.19
   1  -9 -13   47.17   15.31
   1  -9 -12   15.84   17.55
  -1   9  12    5.37    7.83
   1  -9 -11  694.73   63.89
  -1   9  11  693.34   55.84
   1  -9 -10  907.72   75.69
  -1   9  10  838.72   67.91
   1  -9  -9  332.45   25.71
   1  -9  -9  337.64   31.13
  -1   9   9  256.92   27.25
  -1   9   8  120.74   16.15
   1  -9  -8  132.90   16.89
  -1   9   8   90.50   13.77
  -1   9   7   25.53   10.58
   1  -9  -7   23.40   11.38
   1  -9  -6   95.55   16.62
  -1   9   6   92.32   15.16
  -1   9   5  182.94   22.23
   1  -9  -5  214.57   23.50
  -1   9   4   11.00   10.64
  -1   9   3  848.57   70.69
   1  -9  -2    0.75   11.46
   1  -9  -1   57.72   14.47
  -1   9   0  385.87   37.69
   1  -9   0  432.52   38.07
  -1   9  -1  256.32   26.87
   1  -9   1  263.47   27.26
   1  -9   2 1232.16  103.93
  -1   9  -2 1211.57  103.92
  -1   9  -2 1372.16  101.93
   1  -9   3  487.05   45.13
  -1   9  -3  519.34   45.54
  -1   9  -3  524.71   43.75
  -1   9  -4   83.46   15.36
   1  -9   4   81.55   14.96
  -1   9  -4   75.34   22.07
  -1   9  -4  125.83   16.15
  -1   9  -5   72.82   22.36
  -1   9  -5   69.82   15.78
  -1   9  -6  718.14   60.47
  -1   9  -7  184.54   19.02
  -1   9  -7  198.15   34.20
  -1   9  -8  121.74   15.28
  -1   9  -8  123.41   30.42
  -1   9  -9  123.57   15.39
  -1   9  -9   93.23   30.03
  -1   9  -9  138.05   20.97
  -1   9 -10   77.04   12.56
  -1   9 -10   76.08   17.94
  -1   9 -11   91.48   13.03
  -1   9 -11   86.39   18.16
  -1   9 -12  171.77   16.99
  -1   9 -12  112.16   20.60
  -1   9 -13   20.46    8.96
  -1   9 -13    2.09   13.53
  -1   9 -14   67.31   10.00
  -1   9 -14   55.19   14.53
  -1   9 -14   43.07   13.35
  -1   9 -15   -4.39    6.84
  -1   9 -15   25.01   11.37
  -1   9 -16   21.51    8.49
   1  -8 -21  128.30   11.31
   1  -8 -21  119.61   11.79
   1  -8 -20   33.41    8.00
   1  -8 -20   30.15    9.12
  -1   8  19    2.02    4.86
   1  -8 -19    2.41   10.50
  -1   8  18    3.59    5.50
  -1   8  17   46.47    8.11
   1  -8 -16  117.37   16.62
  -1   8  16  159.81   14.58
   1  -8 -15   36.48   18.04
   1  -8 -15   54.96   13.34
  -1   8  15   61.36    9.24
   1  -8 -14  544.14   55.49
   1  -8 -14  542.94   48.59
  -1   8  14  587.11   46.04
   1  -8 -13   -5.80   16.64
   1  -8 -13   30.41   13.36
  -1   8  13   14.16    7.43
   1  -8 -12  201.10   27.53
  -1   8  12  185.77   17.80
   1  -8 -11  831.25   71.37
  -1   8  11  788.14   63.15
   1  -8 -10 1133.48   93.49
  -1   8  10 1093.71   86.46
  -1   8   9  212.60   20.85
   1  -8  -9  246.90   23.76
  -1   8   8  538.78   46.66
   1  -8  -8  542.11   46.75
   1  -8  -7  285.26   27.77
  -1   8   7  279.59   27.18
  -1   8   6    6.85    9.26
   1  -8  -6    1.28   10.44
   1  -8  -5  477.83   43.26
  -1   8   5  502.63   42.97
   1  -8  -4   26.46   12.40
  -1   8   4   28.49   10.88
  -1   8   3  248.12   25.37
  -1   8   2   35.99   11.70
   1  -8  -2   37.37   12.30
   1  -8  -1  492.01   43.43
   1  -8   0  212.31   21.67
  -1   8   0  180.64   21.35
   1  -8   1  364.71   33.45
  -1   8  -1  347.39   33.05
   1  -8   2  593.94   51.94
  -1   8  -2  622.73   52.18
  -1   8  -3  338.64   33.17
   1  -8   3  385.52   33.76
  -1   8  -4  569.96   50.16
   1  -8   4  654.39   50.51
  -1   8  -4  549.32   49.05
   1  -8   5  470.25   37.75
  -1   8  -5  373.52   37.22
  -1   8  -6   85.83   12.60
  -1   8  -7   -1.75   19.74
  -1   8  -7   11.86   10.28
  -1   8  -8  108.41   19.59
  -1   8  -8  114.19   14.43
  -1   8  -8  146.42   29.95
  -1   8  -8  121.53   15.99
  -1   8  -9   34.59   17.15
  -1   8  -9   48.07   11.41
  -1   8  -9   14.67   24.94
  -1   8  -9   61.24   13.29
  -1   8 -10  150.40   16.54
  -1   8 -10  148.84   31.58
  -1   8 -10  118.53   21.04
  -1   8 -11  162.00   17.40
  -1   8 -11  149.59   34.97
  -1   8 -11  126.00   20.94
  -1   8 -12   -4.61   10.85
  -1   8 -12    3.71   14.74
  -1   8 -13   22.51   10.56
  -1   8 -13   13.47   13.88
  -1   8 -14   84.99   12.29
  -1   8 -14   67.74   14.99
  -1   8 -15   33.31    8.93
  -1   8 -15   23.77   12.05
  -1   8 -15   36.03   11.34
  -1   8 -16   42.13    7.74
  -1   8 -16   28.32   10.62
   1  -7 -21   26.34    5.33
   1  -7 -21   32.87    7.08
  -1   7  20   14.45    4.30
   1  -7 -20   19.23    9.85
  -1   7  19   73.77    8.33
   1  -7 -19   64.82   13.65
  -1   7  18   26.43    6.89
  -1   7  17   49.21    8.79
   1  -7 -16   14.43   10.13
  -1   7  16   18.27    7.69
   1  -7 -15   71.23   14.90
  -1   7  15  108.41   11.84
   1  -7 -15   94.10   21.53
   1  -7 -14  189.31   20.97
  -1   7  14  164.79   17.25
   1  -7 -14  192.34   27.47
  -1   7  13  140.91   24.91
  -1   7  13  215.71   19.46
   1  -7 -13  181.98   27.85
   1  -7 -12   54.07   15.06
   1  -7 -12   21.96   16.24
  -1   7  12   32.13    8.06
   1  -7 -11   21.37   13.54
  -1   7  11   13.96    7.94
   1  -7 -10   67.11   16.63
  -1   7  10   65.68   10.17
   1  -7  -9   69.58   13.09
  -1   7   8  297.53   27.55
   1  -7  -8  291.57   27.58
  -1   7   7  394.74   36.47
   1  -7  -7  439.46   36.94
  -1   7   6   44.89   11.10
   1  -7  -6   43.94   11.05
   1  -7  -5  789.31   65.71
  -1   7   5  816.17   65.61
  -1   7   4  111.77   14.94
   1  -7  -4   96.16   15.16
  -1   7   3  360.47   32.54
  -1   7   2  913.46   76.49
   1  -7  -2  980.12   76.88
   1  -7  -1   17.67   10.34
  -1   7   0  164.41   18.97
   1  -7   0  164.50   19.09
  -1   7  -1  666.16   52.75
   1  -7   1  582.98   52.67
   1  -7   2   44.39   11.53
  -1   7  -2   44.55   11.18
   1  -7   3  241.85   23.86
  -1   7  -3  239.06   23.79
  -1   7  -4   85.02   13.24
   1  -7   4  106.96   13.75
   1  -7   5  584.39   48.84
  -1   7  -5  580.41   48.83
  -1   7  -6   87.82   22.75
  -1   7  -6  144.95   15.35
  -1   7  -7  382.46   44.19
  -1   7  -7  417.38   35.36
  -1   7  -8  800.05   61.41
  -1   7  -8  623.28   67.96
  -1   7  -8  708.74   59.36
  -1   7  -9  178.40   23.30
  -1   7  -9  144.27   17.64
  -1   7  -9  193.76   20.21
  -1   7 -10   91.09   17.19
  -1   7 -10   58.51   12.70
  -1   7 -10   71.15   14.60
  -1   7 -11   49.06   11.71
  -1   7 -11   57.62   26.16
  -1   7 -11   17.52   14.41
  -1   7 -12    2.86   10.79
  -1   7 -12    4.44   14.88
  -1   7 -13    9.49   10.73
  -1   7 -13   -0.59   13.74
  -1   7 -14   20.65   11.10
  -1   7 -14   20.27   13.66
  -1   7 -15   41.98   10.02
  -1   7 -15   25.77   11.84
  -1   7 -16  106.59   12.35
  -1   7 -16   84.58   14.69
  -1   7 -17  157.01   12.89
  -1   7 -17   92.04   13.54
   1  -6 -21    4.09    4.16
   1  -6 -21    4.02    6.66
  -1   6  20   18.42    4.73
   1  -6 -20   20.62   10.54
  -1   6  19   43.29    6.91
   1  -6 -19   26.75   12.77
  -1   6  18   65.45    8.94
  -1   6  17  455.56   37.49
  -1   6  16   41.72    8.81
   1  -6 -15    7.81   11.44
   1  -6 -15    6.07    7.69
  -1   6  15   -2.44    8.36
   1  -6 -14  238.61   20.81
   1  -6 -14  251.88   30.52
   1  -6 -14  185.65   23.65
   1  -6 -13   16.07    7.71
   1  -6 -13   37.84   13.34
   1  -6 -13   34.01   16.43
   1  -6 -12  391.58   34.31
  -1   6  12  317.60   36.27
   1  -6 -12  346.62   37.73
   1  -6 -11   37.74   15.41
   1  -6 -11   31.02   15.05
   1  -6 -10   22.05   13.90
   1  -6  -9  236.91   27.28
  -1   6   8    0.91    7.79
   1  -6  -8    9.52    8.49
   1  -6  -7   63.99   11.39
  -1   6   7   71.62   11.03
  -1   6   6  370.26   31.89
   1  -6  -6  356.87   32.02
   1  -6  -5 2116.41  170.52
  -1   6   5 2269.07  170.58
   1  -6  -4  920.95   77.74
  -1   6   4 1027.65   77.88
  -1   6   3   17.75    9.69
  -1   6   2  763.96   62.14
   1  -6  -1  400.95   34.85
   1  -6   0 1099.30   87.56
   1  -6   1 3010.74  237.73
  -1   6  -1 3139.21  237.86
  -1   6  -2  172.24   18.99
   1  -6   2  201.92   19.47
   1  -6   3   77.26   12.55
  -1   6  -3   87.92   12.18
  -1   6  -4  662.91   56.08
   1  -6   4  708.38   56.23
   1  -6   5   35.65    9.33
  -1   6  -5   34.43    9.05
  -1   6  -6   -4.58   14.80
  -1   6  -7  401.70   35.88
  -1   6  -7  376.16   41.61
  -1   6  -7  405.52   34.20
  -1   6  -8  388.78   32.51
  -1   6  -8  329.37   30.39
  -1   6  -9   68.83   16.20
  -1   6  -9   83.44   12.52
  -1   6  -9   66.58   23.95
  -1   6  -9   84.79   14.39
  -1   6 -10   -9.10   14.59
  -1   6 -10    1.84   21.55
  -1   6 -10    4.48   10.22
  -1   6 -11   80.72   29.56
  -1   6 -11  118.88   16.38
  -1   6 -12   -2.54   13.77
  -1   6 -12    9.60   11.45
  -1   6 -13   84.11   18.82
  -1   6 -13  141.39   16.45
  -1   6 -14  272.21   28.00
  -1   6 -14  266.60   26.04
  -1   6 -14  278.00   28.19
  -1   6 -15    6.42   10.05
  -1   6 -15    9.24   11.49
  -1   6 -16   64.84   13.34
  -1   6 -16   55.80   11.28
  -1   6 -17    9.25    9.20
  -1   5  20   25.64    5.10
  -1   5  19   19.43    6.25
  -1   5  18  107.01   12.09
  -1   5  17  222.20   18.97
   1  -5 -17  178.77   18.75
   1  -5 -16   56.30   10.43
   1  -5 -15  116.84   13.72
   1  -5 -15  122.30   16.44
   1  -5 -14  207.79   19.72
   1  -5 -14  174.19   27.53
   1  -5 -14  228.52   23.13
   1  -5 -13   90.44   12.31
   1  -5 -13   77.78   20.54
   1  -5 -13  123.21   17.65
   1  -5 -12  122.27   22.47
   1  -5 -12  142.87   14.62
  -1   5  12  125.12   22.10
   1  -5 -11  531.33   45.18
   1  -5 -11  666.47   49.88
   1  -5 -11  584.78   52.56
   1  -5 -10   24.14   13.66
   1  -5  -9  851.06   71.95
   1  -5  -8  860.08   73.71
  -1   5   8  893.68   70.28
   1  -5  -7  349.37   28.56
  -1   5   7  301.74   28.06
   1  -5  -6  101.07   13.06
  -1   5   6  106.88   12.88
   1  -5  -5  539.09   44.43
  -1   5   5  533.68   44.13
   1  -5  -4 1441.19  111.57
  -1   5   4 1407.68  111.38
  -1   5   3 9322.89  707.52
   1  -5  -3 9168.53  707.55
  -1   5   2   70.34   11.14
   1  -5  -1  381.20   33.93
  -1   5   1  409.39   33.83
   1  -5   0  588.68   48.49
  -1   5  -1 2354.81  186.31
   1  -5   1 2460.85  186.39
   1  -5   2  237.77   21.24
  -1   5  -2  173.19   20.77
   1  -5   3   39.96    9.41
  -1   5  -3   50.11    9.88
   1  -5   4  411.22   35.23
  -1   5  -4  424.43   35.23
  -1   5  -5 2451.10  187.72
   1  -5   5 2400.62  187.59
  -1   5  -6  143.77   14.66
  -1   5  -6  141.45   21.90
  -1   5  -7  906.58   79.02
  -1   5  -8  300.29   38.79
  -1   5  -8  352.49   32.07
  -1   5  -9   97.22   24.32
  -1   5  -9  152.29   19.11
  -1   5 -10 1672.78  124.79
  -1   5 -10 1550.25  123.29
  -1   5 -10 1583.53  132.24
  -1   5 -10 1520.56  122.52
  -1   5 -11  327.58   34.87
  -1   5 -11  395.73   36.33
  -1   5 -11  373.04   45.09
  -1   5 -11  431.70   33.96
  -1   5 -12  167.97   22.51
  -1   5 -12  172.37   21.99
  -1   5 -13   34.34   17.18
  -1   5 -13   61.04   17.58
  -1   5 -14   46.67   17.00
  -1   5 -14   35.54   14.28
  -1   5 -14   56.33   15.40
  -1   5 -15   75.45   14.32
  -1   5 -15   53.58   18.24
  -1   5 -15   93.61   15.81
  -1   5 -16   86.98   13.50
  -1   5 -17   21.11   10.25
   1  -4 -21   58.56    8.96
  -1   4  20   99.21    9.12
   1  -4 -20   60.56   13.48
  -1   4  19   68.27    8.90
   1  -4 -18   27.82    8.39
  -1   4  18   31.87    8.45
   1  -4 -17  316.38   27.74
   1  -4 -16  230.94   21.60
   1  -4 -15   54.18   11.06
   1  -4 -15   64.61   13.75
   1  -4 -15   72.64   11.28
   1  -4 -14   64.00   11.40
   1  -4 -14   55.61   10.82
   1  -4 -14   78.10   15.60
   1  -4 -13   10.94    8.82
   1  -4 -13   30.99   16.67
   1  -4 -13   14.99    8.29
   1  -4 -13   24.78   13.98
   1  -4 -12  223.76   21.15
   1  -4 -12  187.86   26.61
   1  -4 -12  215.39   20.26
   1  -4 -11  164.45   22.99
  -1   4  11  137.63   24.43
   1  -4 -11  164.49   16.41
   1  -4 -10  530.70   47.98
   1  -4  -9  176.13   21.40
   1  -4  -8   41.99   13.41
   1  -4  -7 1475.84  114.55
  -1   4   7 1465.43  114.36
   1  -4  -6  144.51   14.72
  -1   4   6  140.12   14.25
  -1   4   5 2937.53  224.39
   1  -4  -5 2889.89  224.49
  -1   4   4   98.71   11.49
   1  -4  -4   94.42   11.84
   1  -4  -3    8.41    8.28
  -1   4   3    4.77    7.45
  -1   4   2  361.69   30.47
   1  -4  -1    6.88    8.45
  -1   4   1    5.67    7.51
   1  -4   0   49.04    9.46
   1  -4   1  807.74   63.65
  -1   4  -1  795.11   63.64
  -1   4  -2 1359.51  107.14
   1  -4   2 1389.72  107.15
   1  -4   3  840.27   69.39
  -1   4  -3  921.82   69.61
  -1   4  -4    2.01    6.38
   1  -4   4    7.89    6.84
   1  -4   5  556.93   45.74
  -1   4  -5  583.91   46.08
  -1   4  -6   24.35    6.41
  -1   4  -7  326.06   34.11
  -1   4  -8 1482.67  121.66
  -1   4  -9   28.55   13.16
  -1   4  -9   50.02   18.88
  -1   4 -10 1231.23   99.41
  -1   4 -10 1391.33  100.84
  -1   4 -10 1040.53  104.90
  -1   4 -11  117.48   15.99
  -1   4 -11   74.72   15.60
  -1   4 -11   82.76   23.13
  -1   4 -11   80.51   15.38
  -1   4 -12  239.52   24.55
  -1   4 -12  202.70   24.51
  -1   4 -12  210.17   23.66
  -1   4 -13  307.39   32.28
  -1   4 -13  329.53   31.99
  -1   4 -13  327.05   31.45
  -1   4 -14    5.21   13.55
  -1   4 -14    5.93   15.99
  -1   4 -14   21.65   14.01
  -1   4 -15  267.95   27.64
  -1   4 -15  248.22   30.54
  -1   4 -15  254.80   27.17
  -1   4 -15  299.45   26.33
  -1   4 -16   -0.49   11.50
  -1   4 -16    1.10   10.27
  -1   4 -16    6.61   10.27
  -1   4 -16   22.61   17.24
  -1   4 -17   45.39   10.85
  -1   4 -17   36.10   14.68
  -1   4 -17   30.80   10.62
  -1   4 -18   86.57   11.53
  -1   4 -19   11.74    6.04
   1  -3 -21   11.94    6.47
   1  -3 -20   65.92   11.75
  -1   3  20   68.21    7.22
   1  -3 -20   48.60    7.26
  -1   3  19   99.98   10.99
   1  -3 -19   94.62   16.80
   1  -3 -18   50.17    9.81
   1  -3 -18   55.42   16.26
   1  -3 -17   62.40   11.46
   1  -3 -16    4.41    9.04
   1  -3 -16   19.03    9.79
   1  -3 -15  892.42   71.53
   1  -3 -15  939.45   72.95
   1  -3 -15  864.42   71.47
   1  -3 -14  196.85   19.67
   1  -3 -14  178.71   19.06
   1  -3 -14  210.42   22.66
   1  -3 -13  173.41   17.61
   1  -3 -13  113.94   23.48
   1  -3 -13  159.73   16.93
   1  -3 -12  551.60   45.07
   1  -3 -12  528.02   44.44
   1  -3 -12  468.92   50.39
   1  -3 -11   48.14    8.63
   1  -3 -11   53.75   15.12
  -1   3  11   85.50   20.07
   1  -3 -10   31.92   13.19
  -1   3  10   -1.13   16.36
   1  -3  -9  668.71   57.54
   1  -3  -8  224.18   21.40
   1  -3  -8  168.37   16.72
   1  -3  -7  173.36   19.32
  -1   3   7  165.52   14.86
   1  -3  -6   17.20   10.85
  -1   3   6    8.04    5.68
   1  -3  -5   95.25   10.54
  -1   3   5   90.04   10.08
   1  -3  -4  817.81   66.36
  -1   3   4  862.23   66.30
  -1   3   3  219.12   19.39
   1  -3  -3  219.44   19.73
  -1   3   2   31.10    7.66
  -1   3   1 2745.19  210.96
   1  -3   0   54.61    9.21
  -1   3  -1  516.81   40.57
   1  -3   1  490.15   40.47
   1  -3   2    6.88    6.68
  -1   3  -2    9.48    6.93
   1  -3   3 1794.84  140.93
  -1   3  -3 1863.17  141.10
  -1   3  -4   12.21    5.87
   1  -3   4    7.08    5.94
  -1   3  -5  214.71   18.53
  -1   3  -6  377.46   30.54
  -1   3  -7  305.40   31.13
  -1   3  -8   11.18   14.47
  -1   3  -9 1784.43  144.59
  -1   3 -10  122.37   18.24
  -1   3 -10  144.88   23.70
  -1   3 -10  147.22   16.52
  -1   3 -11  272.39   27.33
  -1   3 -11  272.82   35.76
  -1   3 -11  307.34   28.64
  -1   3 -12  262.30   24.94
  -1   3 -12  206.80   25.34
  -1   3 -12  301.92   26.74
  -1   3 -12  223.48   23.32
  -1   3 -13   39.24   14.31
  -1   3 -13   42.67   16.74
  -1   3 -13   54.65   14.70
  -1   3 -13   38.84   12.03
  -1   3 -14  321.02   31.85
  -1   3 -14  319.48   33.95
  -1   3 -14  340.46   31.97
  -1   3 -14  340.78   30.38
  -1   3 -15   89.36   16.22
  -1   3 -15   97.64   20.93
  -1   3 -15   70.91   15.27
  -1   3 -15   78.11   13.88
  -1   3 -16  187.16   20.75
  -1   3 -16  222.37   20.10
  -1   3 -16  163.36   24.95
  -1   3 -16  150.43   19.47
  -1   3 -17   16.44   10.98
  -1   3 -17    9.42   10.00
  -1   3 -17    6.90   15.13
  -1   3 -17    9.27   10.25
  -1   3 -18   17.56   12.16
  -1   3 -18   11.81    8.46
  -1   3 -19   61.57    9.04
  -1   3 -20   -1.05    4.19
   1  -2 -21   52.93    7.44
  -1   2  20   13.69    5.02
   1  -2 -20    7.46    9.22
   1  -2 -19   81.40   15.80
  -1   2  19  117.44   11.20
   1  -2 -19   85.58   11.32
   1  -2 -18   11.14    8.91
   1  -2 -18   14.86   14.38
   1  -2 -17   59.37   10.84
   1  -2 -17   42.89    9.69
   1  -2 -16   25.88    9.83
   1  -2 -16   29.04   10.26
   1  -2 -15  126.25   15.72
   1  -2 -15  127.47   15.69
   1  -2 -14  552.67   47.11
   1  -2 -14  538.91   49.36
   1  -2 -14  600.59   46.93
   1  -2 -13   49.98   10.63
   1  -2 -13   43.47   10.26
   1  -2 -13   37.63   15.92
   1  -2 -12   83.54   11.76
   1  -2 -12   65.49   10.86
   1  -2 -12   45.52   18.05
   1  -2 -12  108.56   18.70
   1  -2 -11  301.02   26.92
   1  -2 -11  357.33   35.12
  -1   2  10 2513.50  193.40
   1  -2 -10 2356.79  190.91
  -1   2   9  463.11   46.67
   1  -2  -9  468.52   42.03
  -1   2   8  233.99   30.82
   1  -2  -8  237.96   24.22
   1  -2  -7    4.05   10.20
   1  -2  -7   -0.65    5.70
   1  -2  -6  280.73   21.38
  -1   2   6  227.42   20.41
   1  -2  -6  305.24   24.57
  -1   2   5   72.12    7.78
   1  -2  -5   73.16   12.09
  -1   2   4  221.77   18.41
   1  -2  -4  209.25   18.71
   1  -2  -3   73.37    8.82
  -1   2   3   62.32    8.09
   1  -2  -2  456.37   37.57
  -1   2   2  488.07   37.49
  -1   2   1 2732.86  209.52
   1  -2   0  663.81   52.56
  -1   2   0  680.38   52.63
   1  -2   1   94.19    9.84
  -1   2  -2   36.62    6.42
   1  -2   2   33.99    6.26
   1  -2   3  752.72   59.48
  -1   2  -3  774.54   59.56
  -1   2  -4  452.67   35.90
  -1   2  -5  750.18   58.29
   1  -2   6  308.73   24.77
  -1   2  -7  107.41   18.78
  -1   2  -8  324.33   32.49
  -1   2  -9  194.40   24.65
  -1   2 -10  470.42   38.16
  -1   2 -10  501.78   45.32
  -1   2 -10  444.10   38.96
  -1   2 -11  182.55   19.20
  -1   2 -11  151.63   16.23
  -1   2 -11  114.78   23.39
  -1   2 -11  151.40   17.90
  -1   2 -12  577.18   48.84
  -1   2 -12  596.26   49.58
  -1   2 -12  573.96   47.64
  -1   2 -13  224.98   25.19
  -1   2 -13  297.14   26.21
  -1   2 -13  230.03   23.44
  -1   2 -14  149.10   20.77
  -1   2 -14  197.81   22.96
  -1   2 -14  192.51   26.87
  -1   2 -14  147.08   18.82
  -1   2 -15   14.43   13.51
  -1   2 -15    8.31   16.31
  -1   2 -15   11.99   12.02
  -1   2 -15    9.29   10.72
  -1   2 -16   15.77   12.99
  -1   2 -16    6.97   11.01
  -1   2 -16   23.34   17.67
  -1   2 -16    5.75   10.78
  -1   2 -17  106.24   15.06
  -1   2 -17   54.59   12.00
  -1   2 -17  104.35   13.60
  -1   2 -17   81.61   18.78
  -1   2 -18   28.07    9.23
  -1   2 -18    7.50   13.25
  -1   2 -18    9.46    9.39
  -1   2 -19   -5.07    9.45
  -1   2 -19    3.41    7.59
  -1   2 -20    7.27    5.40
  -1   1  20    6.99    4.65
   1  -1 -20   15.79    8.38
   1  -1 -19   51.84    8.65
   1  -1 -19   50.70   12.88
   1  -1 -18   12.13    8.80
   1  -1 -18   29.13   14.26
   1  -1 -17    7.43    9.81
   1  -1 -17   12.07   14.78
   1  -1 -17   13.14    8.90
   1  -1 -16   64.34   12.21
   1  -1 -16   35.11   17.57
   1  -1 -16   50.67   11.29
   1  -1 -15  112.33   15.59
   1  -1 -15  140.01   15.78
   1  -1 -14   29.38   11.11
   1  -1 -14   40.33   15.02
   1  -1 -14   33.45   10.77
   1  -1 -13  123.72   15.10
   1  -1 -13  104.70   14.45
   1  -1 -12 1267.67  103.19
   1  -1 -12 1296.76  102.81
   1  -1 -12 1469.78  106.90
   1  -1 -11 1246.85   97.74
   1  -1 -11 1221.86   97.25
   1  -1 -11 1432.55  101.72
   1  -1 -11 1108.38  102.79
  -1   1  10  138.46   20.59
   1  -1 -10  152.88   21.16
  -1   1   9   -0.87   15.10
   1  -1  -9    5.15   10.99
  -1   1   8  160.77   23.63
   1  -1  -8  170.40   19.49
  -1   1   7  542.03   52.24
   1  -1  -7  603.81   48.92
  -1   1   6 1115.08  102.34
   1  -1  -6 1371.06  100.45
  -1   1   5   11.75    3.07
   1  -1  -5    3.75    6.30
   1  -1  -5    5.11    8.16
  -1   1   4   -1.25    3.68
   1  -1  -4    5.74    5.33
   1  -1  -4   14.39    8.81
  -1   1   3  419.31   32.27
   1  -1  -3  389.36   33.81
  -1   1   2  966.08   74.46
  -1   1   1   14.44    3.74
   1  -1   0 1496.43  114.90
   1  -1   1 3759.30  287.35
  -1   1  -2  900.14   69.48
  -1   1  -3   40.32    5.38
   1  -1   3   37.95    8.82
   1  -1   4  645.21   50.30
   1  -1   4  653.86   52.04
  -1   1  -4  671.06   50.10
  -1   1  -4  628.96   49.84
   1  -1   5  811.60   62.90
   1  -1   5  717.80   59.92
  -1   1  -5  756.98   59.76
  -1   1  -5  885.69   60.40
  -1   1  -6 3043.44  239.97
  -1   1  -6 3305.06  242.50
   1  -1   6 3244.36  242.40
  -1   1  -7  117.90   11.62
   1  -1   7  111.72   16.90
  -1   1  -7  110.43   15.94
  -1   1  -8  418.40   34.45
  -1   1  -8  450.96   38.87
   1  -1   8  408.28   38.74
  -1   1  -9   34.57   13.77
  -1   1 -10   18.56   14.52
  -1   1 -11   55.71    9.91
  -1   1 -11   41.56   11.74
  -1   1 -12   10.46    8.87
  -1   1 -12   24.84   11.69
  -1   1 -12    3.15   11.35
  -1   1 -13 1233.36  100.93
  -1   1 -13 1394.47  102.74
  -1   1 -13 1258.44  102.08
  -1   1 -14  118.29   15.07
  -1   1 -14  105.90   16.86
  -1   1 -14  108.51   16.79
  -1   1 -15  216.05   22.35
  -1   1 -15  244.20   23.70
  -1   1 -15  216.10   23.71
  -1   1 -16  137.41   16.83
  -1   1 -16  156.13   23.04
  -1   1 -16  136.08   18.60
  -1   1 -17   32.65   11.19
  -1   1 -17   48.32   18.24
  -1   1 -17   64.46   13.34
  -1   1 -18  229.83   20.91
  -1   1 -18  202.71   25.52
  -1   1 -18  212.91   21.83
  -1   1 -19   15.84   11.69
  -1   1 -19   17.37    7.91
  -1   1 -20   23.94    7.89
  -1   1 -20    7.83    5.68
  -1   0  20   45.71    5.44
   1   0 -20   18.32    7.94
   1   0 -19   15.57    7.44
   1   0 -19   17.46   10.61
   1   0 -18   21.47    9.25
   1   0 -18   37.38   13.91
   1   0 -17   24.39   10.44
   1   0 -17   31.12    9.18
   1   0 -16  171.74   18.56
   1   0 -16  146.75   22.85
   1   0 -16  171.17   18.15
   1   0 -15   53.25   12.15
   1   0 -15   48.82   17.50
   1   0 -15   60.28   12.37
   1   0 -14   80.21   13.29
   1   0 -14   90.00   16.47
   1   0 -14   70.89   12.85
   1   0 -13  106.95   14.09
   1   0 -13  107.90   19.10
   1   0 -13   81.26   13.04
   1   0 -12  429.04   35.26
   1   0 -12  359.44   34.13
   1   0 -12  496.06   39.88
   1   0 -11  436.82   35.94
   1   0 -11  443.10   35.42
   1   0 -11  471.65   41.20
   1   0 -10   65.69    9.68
   1   0 -10   46.37   15.96
  -1   0   9  120.81   17.22
   1   0  -9  124.38   18.79
  -1   0   8 1152.38   91.02
   1   0  -8 1109.36   91.33
  -1   0   7   41.98   12.67
   1   0  -7  104.47   14.93
  -1   0   6  100.54   14.62
   1   0  -6   95.64   13.00
  -1   0   5 6428.56  524.06
   1   0  -5 7278.81  524.21
  -1   0   4  161.87   16.74
   1   0  -4  154.32   16.03
   1   0  -3   14.22    7.20
   1   0  -3   15.71    6.02
   1   0  -2   77.68    8.13
   1   0  -1  255.80   20.21
   1   0  -1  250.47   20.36
   1   0   0  535.19   41.43
   1   0   1  154.69   12.70
   1   0   1  142.63   12.44
   1   0   1  144.47   12.49
   1   0   1  158.34   12.01
   1   0   2  795.45   64.54
   1   0   2  854.90   64.55
   1   0   2  880.07   65.13
   1   0   3  217.71   17.75
   1   0   3  228.19   19.86
   1   0   4  696.41   54.27
  -1   0  -4  704.81   54.57
   1   0   4  725.95   56.67
  -1   0  -5   54.34    7.26
   1   0   5   52.06   12.85
  -1   0  -6  344.38   29.50
  -1   0  -6  354.90   31.09
   1   0   6  405.67   33.30
  -1   0  -7 1218.28   97.74
  -1   0  -7 1313.86   99.28
   1   0   7 1237.82  100.77
  -1   0  -8  599.99   48.84
  -1   0  -8  609.01   50.51
   1   0   8  557.47   52.86
  -1   0  -9  112.98   16.18
   1   0   9  132.58   21.97
  -1   0  -9  163.05   18.84
   1   0  10   57.99   18.81
  -1   0 -11   38.62    9.79
  -1   0 -11   64.41   12.46
  -1   0 -12  235.14   21.97
  -1   0 -12  248.82   23.94
  -1   0 -12  231.07   23.39
  -1   0 -13  241.09   23.16
  -1   0 -13  268.34   25.34
  -1   0 -13  236.56   24.84
  -1   0 -14   44.04   11.03
  -1   0 -14   49.62   13.03
  -1   0 -14   43.52   13.81
  -1   0 -15   10.57   10.37
  -1   0 -15    4.80   12.32
  -1   0 -16  214.33   23.18
  -1   0 -16  277.09   25.47
  -1   0 -17    8.11   10.14
  -1   0 -17    4.93   16.08
  -1   0 -17    3.40   11.24
  -1   0 -18   79.73   11.92
  -1   0 -18   87.71   17.84
  -1   0 -18   67.04   12.82
  -1   0 -19   29.72    8.65
  -1   0 -19   30.20   13.26
  -1   0 -19   32.10    9.11
  -1   0 -20   17.16    9.32
  -1   0 -20   11.03    6.36
   1   0  21   26.75    4.77
   1   1 -19   47.52    8.66
   1   1 -19   34.64   10.73
   1   1 -18    9.18    8.44
   1   1 -18    7.65   12.69
   1   1 -17  164.17   16.67
   1   1 -17  123.29   19.83
   1   1 -17  131.80   15.33
   1   1 -16   14.92   10.69
   1   1 -16   26.36   16.46
   1   1 -16   27.96   10.33
   1   1 -15   25.75   10.85
   1   1 -15   36.75   16.65
   1   1 -15   17.42   10.68
   1   1 -14  264.17   28.04
   1   1 -14  255.35   25.41
   1   1 -14  266.57   29.14
   1   1 -14  280.23   25.68
   1   1 -13   72.93   13.39
   1   1 -13   83.24   18.12
   1   1 -13   71.48   12.44
   1   1 -12 1285.15   99.08
   1   1 -12 1288.28  102.43
   1   1 -12 1214.74   98.39
   1   1 -11   10.49    9.11
   1   1 -11   10.00    8.44
   1   1 -11    8.54   16.30
   1   1 -10 1129.70   81.21
   1   1 -10  781.97   85.05
   1   1  -9  199.87   24.87
   1   1  -8    6.53   11.46
   1   1  -7  321.49   29.73
   1   1  -6  394.40   34.15
   1   1  -6  415.99   37.30
  -1  -1   6  384.66   33.04
   1   1  -5  348.59   30.03
   1   1  -5  372.48   32.92
  -1  -1   5  341.54   29.11
   1   1  -4 1362.44   87.61
  -1  -1   4 1044.85   85.27
   1   1  -4 1396.56   89.67
  -1  -1   4 1166.47   86.49
   1   1  -3 1557.48  116.52
   1   1  -3 1502.47  115.42
  -1  -1   3 1464.78  115.33
  -1  -1   3 1522.37  115.77
   1   1  -3 1596.00  117.96
   1   1  -2 2919.57  223.12
   1   1  -2 2904.43  222.52
   1   1  -1   52.97    6.06
   1   1   0   31.49    5.64
   1   1   1 4005.99  288.39
   1   1   1 3580.27  288.23
   1   1   2  600.87   46.71
   1   1   3  738.57   57.31
  -1  -1  -4  590.78   46.45
   1   1   4  592.41   47.08
  -1  -1  -4  621.76   46.98
   1   1   5  195.76   18.26
  -1  -1  -5  221.22   16.92
  -1  -1  -5  201.07   18.67
   1   1   5  198.04   24.52
   1   1   6  200.17   25.61
  -1  -1  -6  224.29   19.89
  -1  -1  -6  215.20   19.42
  -1  -1  -7  897.92   68.74
   1   1   7  773.42   72.28
  -1  -1  -7  858.18   68.19
   1   1   8  697.17   66.54
  -1  -1  -8  788.70   61.69
   1   1   9  308.34   39.58
  -1  -1  -9  398.24   33.71
   1   1  10   -6.47   19.60
  -1  -1 -10   28.26   12.51
  -1  -1 -11  220.43   19.34
   1   1  11  156.23   30.32
  -1  -1 -12  427.84   36.33
   1   1  12  410.60   46.22
  -1  -1 -12  459.68   37.56
  -1  -1 -13  394.49   33.27
  -1  -1 -13  369.82   34.52
  -1  -1 -13  412.32   34.74
  -1  -1 -14    3.79    9.46
  -1  -1 -14   15.78   11.13
  -1  -1 -15  229.29   22.11
  -1  -1 -15  234.01   24.44
  -1  -1 -16 1389.34  105.40
  -1  -1 -16 1276.96  106.43
  -1  -1 -17   18.00   10.27
  -1  -1 -17   14.56   11.80
  -1  -1 -18   39.41   10.19
  -1  -1 -18   18.51   16.39
  -1  -1 -18   29.27   11.24
  -1  -1 -19   14.12    7.91
  -1  -1 -19   11.58   13.62
  -1  -1 -19   24.51    8.88
  -1  -1 -20   11.31   10.29
  -1  -1 -20    6.46    6.23
   1   1  21  107.20    9.49
  -1  -1 -21   81.57   10.74
   1   2 -19  198.99   15.82
   1   2 -19  134.36   16.64
   1   2 -18    4.99    7.96
   1   2 -18   11.54   11.11
   1   2 -17   27.59   10.43
   1   2 -17   28.80   14.29
   1   2 -16  559.99   43.22
   1   2 -16  516.58   46.27
   1   2 -16  466.01   42.72
   1   2 -15   31.97   12.24
   1   2 -15   60.75   12.72
   1   2 -15   59.51   17.53
   1   2 -15   49.74   11.77
   1   2 -14  234.05   29.64
   1   2 -14  278.41   27.96
   1   2 -14  355.09   31.80
   1   2 -14  355.91   28.82
   1   2 -13   75.01   18.08
   1   2 -13   46.75   11.80
   1   2 -13   43.65   15.53
   1   2 -13   47.77   12.82
   1   2 -12    5.64    9.31
   1   2 -12    7.32   16.07
   1   2 -12   -5.26   10.83
   1   2 -11   82.79   18.63
   1   2 -11   64.34   11.10
   1   2 -11   82.08   13.17
   1   2 -11   71.58   11.89
   1   2 -10   93.56   12.59
   1   2 -10   72.04   17.80
   1   2 -10   89.67   11.76
   1   2  -9   15.15   12.96
   1   2  -8   72.00   19.47
   1   2  -8   51.25   13.46
   1   2  -7  210.21   24.60
   1   2  -7  169.25   19.55
   1   2  -6  701.51   62.64
   1   2  -6  753.71   59.84
   1   2  -5  872.79   65.77
   1   2  -5  874.21   68.39
   1   2  -5  829.63   63.32
  -1  -2   5  805.40   63.22
   1   2  -4  852.88   71.64
  -1  -2   4  905.26   68.00
   1   2  -4  881.92   68.12
   1   2  -4  825.15   69.29
   1   2  -3  431.91   34.52
  -1  -2   3  422.64   34.14
   1   2  -3  452.47   35.39
  -1  -2   2  236.20   18.58
   1   2  -2  199.31   19.44
   1   2  -1  215.81   18.37
  -1  -2   1  164.37   16.17
   1   2  -1  217.14   17.09
  -1  -2   0   44.29    5.97
   1   2   0   28.05    7.43
  -1  -2  -1  626.01   50.44
   1   2   1  665.61   50.45
   1   2   2  116.70    9.93
  -1  -2  -3    0.70    4.99
  -1  -2  -4 3920.61  300.14
  -1  -2  -5 1411.53  103.83
   1   2   5 1271.99  104.01
   1   2   6 1387.63  105.71
  -1  -2  -6 1352.99  105.09
  -1  -2  -7  874.85   65.57
   1   2   7  747.00   66.58
  -1  -2  -8   18.81    8.81
   1   2   8   37.52   20.10
  -1  -2  -9   77.17   14.47
   1   2   9   75.21   24.88
  -1  -2 -10   33.22   12.18
   1   2  10   32.50   22.21
  -1  -2 -11  294.43   29.57
   1   2  11  250.34   36.58
  -1  -2 -12  547.73   45.81
   1   2  12  656.18   58.50
  -1  -2 -12  581.57   47.50
  -1  -2 -13  391.34   35.24
   1   2  13  452.72   47.01
  -1  -2 -13  460.77   36.86
  -1  -2 -14  482.36   40.56
  -1  -2 -14  494.20   42.19
  -1  -2 -15   33.29    9.94
  -1  -2 -15   40.62   13.37
  -1  -2 -16   35.19   10.11
  -1  -2 -16   27.80   13.22
  -1  -2 -17  273.46   25.18
  -1  -2 -17  290.48   26.99
  -1  -2 -18  432.17   37.08
  -1  -2 -18  462.74   38.29
  -1  -2 -19   44.02    9.03
  -1  -2 -19   52.95   15.24
  -1  -2 -19   39.99    9.80
  -1  -2 -20   20.10   12.08
   1   2  20   26.96    6.91
  -1  -2 -20   16.32    6.59
   1   2  21   14.20    5.03
  -1  -2 -21   18.74    8.21
   1   3 -19   12.44    5.63
   1   3 -18   42.37   11.67
   1   3 -18   73.08    9.96
   1   3 -17  116.19   17.45
   1   3 -17  112.63   14.07
   1   3 -16   62.63   13.29
   1   3 -16   91.91   13.50
   1   3 -16   74.49   16.79
   1   3 -15   65.26   12.36
   1   3 -15   34.01   12.92
   1   3 -15   55.86   17.11
   1   3 -15   79.32   13.71
   1   3 -14   55.37   13.05
   1   3 -14   76.81   13.50
   1   3 -14   64.57   17.54
   1   3 -13  736.76   56.77
   1   3 -13  785.22   59.20
   1   3 -13  668.10   55.88
   1   3 -13  610.50   55.91
   1   3 -13  665.88   58.54
   1   3 -12   16.34   11.78
   1   3 -12   11.90   13.66
   1   3 -12    6.63   16.07
   1   3 -12   31.29   10.68
   1   3 -11    7.34   11.04
   1   3 -11   38.43   13.79
   1   3 -11   29.55   15.82
   1   3 -11   41.60   11.80
   1   3 -10   54.98   12.80
   1   3 -10   45.59   11.42
   1   3 -10   31.43   16.09
   1   3 -10   22.57    9.99
   1   3  -9   22.93    9.36
   1   3  -8   28.53   17.75
   1   3  -7 1318.81  108.36
   1   3  -6  447.74   41.96
   1   3  -5  807.42   65.89
   1   3  -5  785.45   60.76
  -1  -3   5  773.56   60.49
   1   3  -5  759.14   62.37
  -1  -3   4  103.21   10.18
   1   3  -4  100.03   10.91
   1   3  -4   99.78   16.37
  -1  -3   3 1672.20  129.08
  -1  -3   2  510.52   38.19
   1   3  -2  401.99   40.11
  -1  -3   1  753.49   57.00
   1   3  -1  696.44   56.71
   1   3  -1  722.15   58.39
  -1  -3   0   10.48    6.88
  -1  -3  -1  825.32   63.54
   1   3   1  796.15   63.38
   1   3   2  430.74   34.77
  -1  -3  -3    2.23    7.04
   1   3   3    2.12    6.19
  -1  -3  -4  135.40   13.73
  -1  -3  -5 1271.60   98.68
  -1  -3  -6 3743.37  286.87
  -1  -3  -7  273.32   22.45
   1   3   7  263.97   23.13
  -1  -3  -8   87.93    9.27
   1   3   8  115.12   11.49
  -1  -3  -9   68.02   12.91
   1   3   9   76.24   21.23
  -1  -3 -10 2567.16  209.67
   1   3  10 2969.78  215.82
  -1  -3 -11  775.82   67.05
   1   3  11  857.92   74.06
  -1  -3 -12   26.82   10.98
  -1  -3 -12   11.16   13.38
  -1  -3 -12   38.79    8.16
   1   3  12    4.48   20.34
  -1  -3 -13  142.75   14.49
   1   3  13  135.37   25.94
  -1  -3 -13  127.42   16.90
  -1  -3 -14   12.23    8.10
  -1  -3 -14    9.26   11.57
  -1  -3 -15  314.31   27.17
  -1  -3 -15  296.90   29.35
  -1  -3 -16   43.19   10.53
  -1  -3 -16   54.47   12.69
  -1  -3 -17  108.30   13.80
  -1  -3 -17  107.91   15.97
  -1  -3 -18  120.55   13.46
  -1  -3 -18  106.26   14.97
  -1  -3 -19   29.04    8.25
  -1  -3 -19   40.80   15.09
  -1  -3 -19   38.82    9.38
  -1  -3 -20   92.75   10.69
   1   3  20  109.96   11.27
  -1  -3 -20  113.70   15.37
   1   3  21   24.15    5.50
  -1  -3 -21   14.28    9.32
   1   4 -19  137.67   12.14
   1   4 -18   12.93    8.35
   1   4 -18   12.80    6.96
   1   4 -17   39.83   12.95
   1   4 -17   35.94    9.70
   1   4 -16    6.27   14.16
   1   4 -16    5.37   11.32
   1   4 -15   66.21   16.99
   1   4 -15   52.30   14.05
   1   4 -14    2.34   11.37
   1   4 -14   14.67   14.95
   1   4 -13   33.51   11.95
   1   4 -13   23.22   11.93
   1   4 -13   29.93   15.77
   1   4 -12  405.32   37.06
   1   4 -12  400.92   38.65
   1   4 -12  408.46   37.04
   1   4 -12  452.84   40.16
   1   4 -11    3.63   11.12
   1   4 -11   13.86   12.00
   1   4 -11    8.83   12.25
   1   4 -11   45.72   16.80
   1   4 -10  254.16   21.87
   1   4 -10  187.31   22.50
   1   4 -10  188.13   22.92
   1   4 -10  228.45   20.82
   1   4 -10  206.76   25.54
   1   4  -9    7.00   14.07
   1   4  -9   29.52    9.77
   1   4  -9   21.34    8.30
   1   4  -9   48.07   21.09
   1   4  -9    2.66   11.56
   1   4  -9   12.10   10.84
   1   4  -8   13.49    7.49
   1   4  -8   16.57   16.60
   1   4  -7 4427.22  345.77
   1   4  -6  677.02   54.42
   1   4  -6  808.52   62.07
   1   4  -5  418.03   33.20
  -1  -4   5  376.94   32.47
   1   4  -5  448.03   38.89
  -1  -4   4  590.10   47.21
  -1  -4   3 1593.61  123.61
  -1  -4   2  384.63   34.47
   1   4  -2  488.46   37.51
  -1  -4   1 1996.38  152.97
   1   4  -1 1959.94  152.74
   1   4   0 2155.80  173.70
  -1  -4   0 2375.69  174.16
  -1  -4  -1  196.86   18.85
   1   4   2  119.23   13.10
   1   4   3 1590.33  123.33
  -1  -4  -4  234.94   21.02
   1   4   4  224.45   20.70
  -1  -4  -5  853.32   67.39
  -1  -4  -6 3519.52  270.36
  -1  -4  -7  104.96   11.52
   1   4   8  900.29   71.94
  -1  -4  -8  921.30   71.60
  -1  -4  -9 1370.28  108.17
   1   4   9 1434.90  108.80
  -1  -4 -10   32.00   12.16
   1   4  10   48.81   18.56
  -1  -4 -11  106.19   18.26
   1   4  11  105.56   22.80
  -1  -4 -12  865.22   69.89
  -1  -4 -12  822.78   73.01
  -1  -4 -12  874.35   68.30
   1   4  12  935.09   77.89
  -1  -4 -13  186.93   19.76
  -1  -4 -13  131.83   23.68
  -1  -4 -13  194.46   17.52
   1   4  13  161.38   28.74
  -1  -4 -14  151.97   15.39
   1   4  14  110.41   24.24
  -1  -4 -14  168.45   18.57
  -1  -4 -15    8.85    8.26
  -1  -4 -15   14.71   10.89
  -1  -4 -16   15.02    8.38
  -1  -4 -16    9.52   11.10
  -1  -4 -17  343.96   30.13
  -1  -4 -17  368.56   32.03
  -1  -4 -18   28.57    8.64
  -1  -4 -18   28.86   10.61
  -1  -4 -19   17.14    7.27
  -1  -4 -19    6.27    8.54
   1   4  19    9.73    8.12
   1   4  20   31.60    7.36
  -1  -4 -20   18.59   12.44
   1   4  21   18.62    5.60
  -1  -4 -21   18.15    9.86
  -1  -4 -22   47.53    7.32
   1   5 -17   15.72   10.18
   1   5 -16    8.18   13.53
   1   5 -16   16.22   11.10
   1   5 -15   27.45   15.17
   1   5 -15   40.37   13.15
   1   5 -14  169.89   20.06
   1   5 -14  122.57   17.23
   1   5 -14  165.39   21.44
   1   5 -13   53.35   13.67
   1   5 -13   91.70   14.25
   1   5 -13   63.79   16.25
   1   5 -13   74.11   13.07
   1   5 -12  266.85   24.61
   1   5 -12  263.32   26.44
   1   5 -12  207.49   24.87
   1   5 -12  227.60   23.36
   1   5 -11  147.58   17.85
   1   5 -11  147.55   16.80
   1   5 -11  131.63   18.48
   1   5 -11  137.67   19.69
   1   5 -10   79.74   13.88
   1   5 -10   86.47   16.19
   1   5 -10   84.80   15.07
   1   5 -10   84.26   12.51
   1   5 -10  119.91   19.06
   1   5  -9  451.12   46.74
   1   5  -9  566.96   46.30
   1   5  -9  517.33   45.41
   1   5  -9  550.18   44.93
   1   5  -9  566.53   44.06
   1   5  -9  548.78   54.97
   1   5  -8  656.73   62.58
   1   5  -8  806.25   61.85
   1   5  -8  725.50   60.58
   1   5  -8  698.83   69.66
   1   5  -8  813.20   62.11
   1   5  -8  871.41   63.03
   1   5  -7  485.36   50.27
   1   5  -6   14.59    7.08
   1   5  -6    6.41   15.59
  -1  -5   5  823.89   66.93
   1   5  -5  835.37   67.50
   1   5  -5  972.46   73.43
  -1  -5   4 1960.70  152.17
  -1  -5   3   10.55    7.78
   1   5  -3   14.58   13.89
  -1  -5   2  319.47   28.50
   1   5  -2  351.14   31.53
  -1  -5   1   15.75    9.28
   1   5  -1   13.54    8.33
   1   5   0    4.51    7.67
  -1  -5   0   10.85    8.61
  -1  -5  -1 1854.93  144.23
  -1  -5  -2  387.51   32.77
   1   5   2  374.20   32.35
   1   5   3  834.80   66.54
  -1  -5  -4  342.00   29.32
   1   5   4  321.43   28.68
  -1  -5  -5  307.70   26.86
   1   5   5  296.55   26.48
  -1  -5  -6  597.39   48.58
  -1  -5  -7  376.12   31.92
  -1  -5  -8  153.01   15.52
  -1  -5  -9 1363.72   99.82
   1   5   9 1180.63   99.77
  -1  -5 -10   33.05    7.16
  -1  -5 -11   64.03   15.14
   1   5  11   56.17   18.32
  -1  -5 -12   72.98   12.71
  -1  -5 -12   68.32   15.92
   1   5  12  100.41   20.40
  -1  -5 -13  258.83   25.06
  -1  -5 -13  232.34   29.78
   1   5  13  317.41   33.47
  -1  -5 -14   44.43   12.11
  -1  -5 -14   35.00   14.50
  -1  -5 -14   42.20    8.87
   1   5  14   39.27   18.19
  -1  -5 -15  521.15   42.54
  -1  -5 -15  525.14   44.50
  -1  -5 -16    9.58    8.04
  -1  -5 -16   29.02   11.29
  -1  -5 -17   45.37    9.37
  -1  -5 -17   46.55   11.52
  -1  -5 -18  279.83   25.96
  -1  -5 -18  270.25   27.19
   1   5  19  114.86   12.18
  -1  -5 -19   81.82   11.76
   1   5  20   85.60    9.72
  -1  -5 -20   72.00   15.00
   1   5  21   53.96    7.15
  -1  -5 -21   58.53   11.53
  -1  -5 -22   26.94    6.92
   1   6 -17  111.36   11.81
   1   6 -16   26.48   11.46
   1   6 -16   13.75    8.40
   1   6 -15  148.08   23.72
   1   6 -15  193.56   23.13
   1   6 -14  125.18   16.38
   1   6 -14  131.26   20.74
   1   6 -14  121.21   18.93
   1   6 -14  130.37   15.68
   1   6 -13   62.25   13.01
   1   6 -13   63.39   14.47
   1   6 -13   66.68   16.99
   1   6 -12  126.33   15.31
   1   6 -12   83.98   16.49
   1   6 -12  101.00   18.00
   1   6 -12  107.85   15.78
   1   6 -11   39.91   11.03
   1   6 -11   35.92   14.08
   1   6 -11   28.26   13.35
   1   6 -11   37.16   11.85
   1   6 -10    8.91    9.67
   1   6 -10    4.07   11.58
   1   6 -10  -14.28   13.69
   1   6 -10   13.13   11.19
   1   6  -9   10.06   13.46
   1   6  -9   23.69   11.33
   1   6  -9   40.73    9.68
   1   6  -9   35.11   11.16
   1   6  -8 2126.18  156.20
   1   6  -8 1897.66  154.94
   1   6  -8 2054.35  155.25
   1   6  -8 1945.01  154.11
   1   6  -8 2022.30  164.62
   1   6  -7   26.71   11.47
   1   6  -7   10.59    9.05
   1   6  -7    9.29    7.26
   1   6  -7    7.11   17.85
   1   6  -7   20.65   11.12
   1   6  -6  183.01   18.62
   1   6  -6  205.45   27.69
  -1  -6   5   -1.15    7.04
   1   6  -5   10.32    8.95
  -1  -6   4  266.61   24.26
  -1  -6   3 1869.90  148.31
   1   6  -3 1979.39  152.14
  -1  -6   2   68.55   12.06
   1   6  -2   83.31   16.71
   1   6  -1 1163.17   92.99
  -1  -6   1 1189.66   93.30
   1   6   0  312.51   27.65
  -1  -6   0  305.17   28.16
  -1  -6  -1   87.68   13.21
   1   6   2  291.15   27.65
  -1  -6  -2  319.79   28.28
   1   6   3  192.32   19.38
   1   6   4   95.15   16.12
  -1  -6  -4  126.10   17.03
  -1  -6  -5 1846.46  139.87
   1   6   5 1735.81  139.55
  -1  -6  -6   41.02    9.84
   1   6   6   48.39   10.06
   1   6   6   34.58    5.52
  -1  -6  -7  515.21   43.21
  -1  -6  -8  827.26   66.59
  -1  -6  -9 2151.72  167.23
  -1  -6 -10  422.12   34.92
   1   6  10  399.83   35.27
   1   6  12   46.78   17.11
  -1  -6 -12   45.32   12.08
  -1  -6 -12   53.18   16.03
   1   6  13   52.70   18.05
  -1  -6 -13   58.03   11.81
  -1  -6 -13   35.44   15.43
   1   6  14  139.06   22.67
  -1  -6 -14  125.05   16.74
  -1  -6 -14  126.95   21.27
  -1  -6 -15   83.49   13.75
  -1  -6 -16    7.11   10.29
   1   6  17   43.09    9.91
  -1  -6 -17   41.02   11.29
   1   6  18   18.61    8.17
  -1  -6 -18    6.42    8.71
   1   6  19   79.53   10.45
   1   6  20   10.50    6.33
   1   6  21  451.50   33.71
  -1  -6 -21  351.86   35.75
  -1  -6 -22   52.44    8.28
   1   7 -17   14.15    5.26
   1   7 -16   62.92   12.06
   1   7 -16   57.27    9.50
   1   7 -15   18.85   12.87
   1   7 -15   -1.10    8.09
   1   7 -14   65.62   16.79
   1   7 -14   50.80   15.44
   1   7 -14   64.77   11.56
   1   7 -13  119.63   18.93
   1   7 -13  141.37   21.24
   1   7 -12   36.64   10.89
   1   7 -12   46.39   15.10
   1   7 -12   31.81   14.19
   1   7 -11  508.47   40.31
   1   7 -11  482.96   42.30
   1   7 -11  425.72   41.87
   1   7 -10  107.03   14.56
   1   7 -10   94.65   18.16
   1   7 -10  104.48   15.89
   1   7  -9  226.76   21.79
   1   7  -9  206.63   20.10
   1   7  -9  164.62   33.72
   1   7  -9  222.36   24.17
   1   7  -9  182.10   21.31
   1   7  -8  638.70   49.91
   1   7  -8  678.90   63.50
   1   7  -8  589.67   50.55
   1   7  -8  594.18   52.38
   1   7  -7   38.57    9.13
   1   7  -7   58.78   20.97
   1   7  -7   45.28    9.70
   1   7  -7   57.27   13.37
   1   7  -6  258.07   23.89
   1   7  -6  280.09   34.79
   1   7  -6  328.75   27.37
   1   7  -5  191.06   21.09
  -1  -7   5  209.73   19.95
   1   7  -4  215.30   28.57
  -1  -7   4  230.02   22.13
   1   7  -3 1135.28   90.58
  -1  -7   3 1037.58   85.60
   1   7  -2  655.37   61.41
  -1  -7   2  739.38   58.49
   1   7  -1 1175.21  101.21
  -1  -7   1 1290.22   99.57
   1   7  -1 1260.76   99.27
  -1  -7   0  902.95   72.95
   1   7   0  890.30   72.54
  -1  -7  -1   38.19   11.77
  -1  -7  -2  197.38   21.25
   1   7   3  697.04   57.42
   1   7   4 2002.43  156.49
  -1  -7  -5  395.40   37.59
   1   7   5  466.84   37.88
   1   7   6   31.82    6.95
  -1  -7  -6   48.80   11.18
   1   7   6   37.78   10.58
  -1  -7  -7  246.37   24.01
  -1  -7  -8   78.67   12.55
  -1  -7  -9    7.73    8.68
   1   7  10  435.64   37.49
  -1  -7 -10  416.86   36.63
   1   7  11  305.36   26.26
  -1  -7 -12  140.42   22.47
   1   7  12  167.07   15.83
  -1  -7 -12  141.81   17.71
  -1  -7 -13  129.48   22.46
   1   7  13  134.94   22.17
   1   7  13  133.65   14.36
  -1  -7 -13  131.03   16.68
  -1  -7 -14   76.02   20.01
   1   7  14  115.51   13.28
   1   7  14   98.26   20.52
  -1  -7 -14  116.06   15.64
  -1  -7 -15  105.28   21.88
   1   7  15  132.55   23.05
  -1  -7 -15  126.64   17.37
   1   7  16   20.62    8.56
  -1  -7 -16    3.84    9.95
   1   7  17  362.53   28.01
  -1  -7 -17  274.82   28.15
   1   7  18   19.30    8.25
  -1  -7 -18   10.39    8.24
   1   7  19    7.10    6.86
   1   7  20   12.36    6.09
   1   7  21   31.36    5.79
  -1  -7 -22    7.34    4.25
   1   8 -16   29.83    6.07
   1   8 -16   25.83    9.12
   1   8 -15   69.83    9.80
   1   8 -15   66.89   13.70
   1   8 -14  169.67   16.24
   1   8 -14  128.16   19.25
   1   8 -13   20.76    9.51
   1   8 -13   16.77   11.83
   1   8 -13   -0.55   13.55
   1   8 -12  253.31   23.44
   1   8 -12  238.87   26.19
   1   8 -11  343.99   28.41
   1   8 -11  274.79   30.51
   1   8 -10   36.16   10.58
   1   8 -10   53.00   15.88
   1   8  -9  100.75   13.34
   1   8  -9  121.44   32.52
   1   8  -9   77.49   17.82
   1   8  -8   58.16   10.94
   1   8  -8   75.18   26.44
   1   8  -8   18.59   15.71
   1   8  -7   77.20   11.95
   1   8  -7  117.12   26.92
   1   8  -7   96.96   16.35
   1   8  -6    5.87    7.46
   1   8  -6   11.92   12.53
   1   8  -5  111.10   13.16
   1   8  -5  115.73   16.45
   1   8  -5  158.71   18.60
  -1  -8   5  113.49   15.86
  -1  -8   4   27.75    9.92
   1   8  -4   75.02   20.82
  -1  -8   3   22.60    9.96
   1   8  -3   28.24   17.11
  -1  -8   2 2580.67  200.90
   1   8  -2 2565.27  204.61
  -1  -8   1 2020.78  159.71
   1   8  -1 2050.97  162.51
  -1  -8   0 1297.07  105.74
   1   8   0 1353.79  105.70
   1   8   0 1311.09  107.63
  -1  -8  -1  787.17   66.71
   1   8   1  825.51   66.74
  -1  -8  -2   15.84   11.76
  -1  -8  -3  283.65   27.59
   1   8   3  279.77   27.36
   1   8   4   31.53   11.12
  -1  -8  -5  386.51   35.40
   1   8   5  381.19   34.84
   1   8   6   68.22   13.03
  -1  -8  -6   79.81   13.62
   1   8   6   47.60    9.13
  -1  -8  -7   25.60   10.63
  -1  -8  -8  351.80   32.79
  -1  -8  -9  288.70   27.85
  -1  -8 -10  267.97   27.13
   1   8  10  291.07   24.96
  -1  -8 -11 1134.77   93.47
   1   8  11 1186.99   91.56
   1   8  12   16.66    7.73
  -1  -8 -12    2.21   10.77
  -1  -8 -12   10.89   14.16
   1   8  13  515.33   41.02
  -1  -8 -13  465.19   42.13
  -1  -8 -13  514.40   49.59
   1   8  14   16.08   15.67
   1   8  14   17.17    8.49
  -1  -8 -14  -10.56   10.89
  -1  -8 -14   17.26   15.77
   1   8  15   41.40   16.04
   1   8  15   72.22   10.58
  -1  -8 -15   62.28   12.30
  -1  -8 -15   43.91   16.56
   1   8  16   27.61    8.57
  -1  -8 -16   23.40   10.28
   1   8  17   21.03    8.25
  -1  -8 -17   10.67    8.97
   1   8  18   17.28    7.62
   1   8  19    5.18    6.42
   1   8  20   19.21    6.10
   1   8  21   11.44    4.87
  -1  -8 -21   14.95    9.02
  -1  -8 -22   17.34    4.62
  -1  -8 -22   22.83    6.05
   1   9 -15   37.63    6.68
   1   9 -15   48.07   11.65
   1   9 -14  123.80   12.82
   1   9 -14  130.06   17.64
   1   9 -13   26.26    8.28
   1   9 -13   39.54   14.27
   1   9 -12   28.53    9.07
   1   9 -12   40.52   13.24
   1   9 -12   14.13   15.05
   1   9 -11   12.84    9.45
   1   9 -11   13.64   14.15
   1   9 -10  138.19   15.44
   1   9 -10  135.12   19.91
   1   9  -9  111.12   13.89
   1   9  -9   68.40   30.08
   1   9  -9  121.15   18.29
   1   9  -8    4.89    8.58
   1   9  -8   34.60   25.42
   1   9  -8   23.97   14.97
   1   9  -7  623.18   49.34
   1   9  -7  657.49   64.66
   1   9  -7  564.92   52.36
   1   9  -6   39.24    8.67
   1   9  -6   44.90   14.84
   1   9  -5   97.90   11.64
   1   9  -5  106.83   25.18
   1   9  -5  113.99   17.26
   1   9  -4  339.84   41.09
  -1  -9   4  344.78   33.09
   1   9  -4  392.56   35.23
   1   9  -3   16.36   12.66
   1   9  -3   41.47   19.34
  -1  -9   3   51.89   11.63
   1   9  -2 1354.76  103.81
   1   9  -2 1244.17  109.32
  -1  -9   2 1286.83  105.36
   1   9  -1  145.68   23.56
  -1  -9   1  159.27   19.27
   1   9   0  552.50   50.54
  -1  -9   0  540.95   47.63
   1   9   1  145.26   20.96
  -1  -9  -1  161.84   20.03
   1   9   1  160.21   19.71
   1   9   2   77.42   16.47
  -1  -9  -2   90.41   15.27
  -1  -9  -3 1157.38   94.23
   1   9   3 1161.58   94.04
   1   9   4   16.44   11.29
   1   9   4   52.49   13.08
   1   9   5 1645.23  134.60
   1   9   5 1755.10  136.02
  -1  -9  -5 1758.93  136.19
  -1  -9  -6  822.04   68.72
  -1  -9  -7  336.55   32.06
  -1  -9  -8   88.38   14.85
   1   9   9   44.93   10.64
  -1  -9  -9   48.27   12.51
   1   9  10    1.01    8.91
  -1  -9 -10   31.67   11.10
   1   9  11  602.93   48.01
   1   9  11  597.56   51.74
  -1  -9 -11  557.51   50.44
   1   9  12  125.12   14.65
  -1  -9 -12  156.17   17.75
   1   9  13  218.64   19.54
  -1  -9 -13  191.38   28.24
  -1  -9 -13  188.09   21.27
   1   9  14  459.84   37.19
   1   9  14  480.95   46.03
  -1  -9 -14  470.78   46.42
  -1  -9 -14  414.61   38.47
   1   9  15   28.90   16.31
   1   9  15   29.73    9.09
  -1  -9 -15   14.00   16.10
  -1  -9 -15   28.38   10.40
  -1  -9 -16  118.03   16.05
   1   9  16  176.57   15.59
   1   9  17   39.25    9.05
   1   9  18  318.12   27.01
   1   9  19   30.22    7.17
   1   9  20   10.40    5.60
  -1  -9 -21   26.31    8.73
   1   9  21   32.02    5.18
   1  10 -14   13.47    5.28
   1  10 -14   11.46   11.35
   1  10 -13    1.20    6.23
   1  10 -13   10.22   12.71
   1  10 -12   67.88   10.07
   1  10 -11  168.26   21.43
   1  10 -11  172.22   16.91
   1  10 -10  323.75   33.77
   1  10 -10  361.47   30.09
   1  10  -9   93.53   19.37
   1  10  -9   76.32   11.61
   1  10  -8   40.90   16.32
   1  10  -8   42.25   28.71
   1  10  -8   69.56   10.64
   1  10  -7  118.03   20.61
   1  10  -7   84.82   31.39
   1  10  -7  132.55   14.20
   1  10  -6  222.73   26.18
   1  10  -6  217.99   20.31
   1  10  -5    3.84   20.57
   1  10  -5   41.47    8.44
   1  10  -4   -5.26   20.32
   1  10  -4   10.15   13.32
  -1 -10   4   -0.75    9.87
  -1 -10   3   54.63   15.71
   1  10  -3   92.62   11.22
   1  10  -3  105.79   16.82
   1  10  -3   47.86   21.93
   1  10  -2   15.45   11.63
  -1 -10   2   24.18    7.31
   1  10  -2   30.87    7.01
   1  10  -2   16.01   17.39
  -1 -10   2   30.11   11.28
   1  10  -1   33.88   12.03
  -1 -10   1   13.79    7.09
   1  10  -1   17.25    6.55
  -1 -10   1   18.15   11.26
   1  10  -1   10.76    6.71
   1  10  -1   14.55   17.29
  -1 -10   0  379.59   38.98
   1  10   0  391.07   34.35
   1  10   0  359.66   42.08
   1  10   1  208.14   27.13
  -1 -10  -1  213.78   24.25
   1  10   2  339.78   36.47
  -1 -10  -2  378.05   35.23
   1  10   3   50.67   14.25
  -1 -10  -3   46.26   13.82
   1  10   4   -3.10   10.83
   1  10   4   18.61   12.41
   1  10   5  657.92   55.81
  -1 -10  -6  533.22   47.61
   1  10   7  104.50   11.24
  -1 -10  -7  132.28   17.54
   1  10   8   14.93   11.22
   1  10   8   19.99    6.54
  -1 -10  -8    7.55    6.72
  -1 -10  -8    8.34   12.04
   1  10   9  250.48   20.79
  -1 -10  -9  233.40   25.88
  -1 -10  -9  252.81   21.01
   1  10   9  196.32   23.42
  -1 -10 -10   58.17   13.27
  -1 -10 -10   48.54    8.19
   1  10  10   44.06    8.16
   1  10  10   37.13   10.93
   1  10  11  446.46   44.72
  -1 -10 -11  475.47   43.78
   1  10  11  508.37   40.81
  -1 -10 -12  145.23   17.96
   1  10  12  144.24   16.32
  -1 -10 -13   33.96   12.02
  -1 -10 -13   40.42   17.96
   1  10  13   30.50    9.83
  -1 -10 -14  549.48   51.09
   1  10  14  698.02   50.66
  -1 -10 -14  589.39   59.16
   1  10  15   13.39    8.35
   1  10  15   18.40   15.26
  -1 -10 -15   -4.36   15.07
   1  10  16   60.67   10.24
   1  10  17   90.18   11.39
   1  10  18   52.21    8.71
   1  10  19  209.43   18.42
   1  10  20   36.94    6.14
  -1 -10 -21    8.52    5.55
   1  10  21    5.30    3.70
  -1 -10 -21    9.48    6.87
   1  11 -14   30.53    9.90
   1  11 -12   47.62    7.35
   1  11 -11   81.14    9.89
   1  11 -11   73.99   17.08
   1  11 -10   12.72    6.94
   1  11 -10  -16.33   15.09
   1  11  -9   26.74   14.30
   1  11  -9    1.86    7.30
   1  11  -8   72.72   18.27
   1  11  -8   76.97   10.28
   1  11  -7  290.27   28.44
   1  11  -7  230.16   21.57
   1  11  -6  170.09   16.37
   1  11  -5    2.12   23.74
   1  11  -4   37.18   16.51
   1  11  -4   40.81    9.22
   1  11  -4   47.02   25.53
   1  11  -4   67.99   17.53
   1  11  -3  102.24   19.15
  -1 -11   3   65.59   15.03
   1  11  -3   68.18   16.11
  -1 -11   3   63.91    9.26
   1  11  -3   72.46   10.13
   1  11  -3   77.87   26.05
  -1 -11   2  288.67   31.33
   1  11  -2  404.44   31.72
  -1 -11   2  300.28   25.95
   1  11  -2  339.79   40.25
   1  11  -2  289.53   26.20
  -1 -11   1   -1.89   12.20
   1  11  -1    6.84   12.71
  -1 -11   1   -3.75    6.95
   1  11  -1    4.36    7.00
   1  11  -1   13.81   17.27
  -1 -11   0  185.94   23.91
   1  11   0  176.23   21.94
   1  11   0  144.62   26.38
   1  11   0  194.84   18.04
  -1 -11   0  205.09   18.61
   1  11   0  213.86   18.34
   1  11   1  637.27   51.84
   1  11   1  665.14   60.58
  -1 -11  -1  642.94   57.39
  -1 -11  -1  657.54   51.98
   1  11   1  652.19   51.83
  -1 -11  -2  326.09   34.94
   1  11   2  383.68   30.33
   1  11   2  363.53   38.09
   1  11   2  342.84   29.84
  -1 -11  -3   97.05   16.27
   1  11   3   57.22   17.17
   1  11   3   84.87   11.17
  -1 -11  -4  462.95   40.17
   1  11   4  415.21   35.02
   1  11   4  345.96   38.57
   1  11   4  418.59   33.92
   1  11   5  216.30   21.15
   1  11   5  198.58   23.35
   1  11   5  203.38   18.74
   1  11   6   53.10   12.82
  -1 -11  -6   55.06    9.71
   1  11   6   56.08    8.98
  -1 -11  -6   45.77   14.86
   1  11   7   43.07   14.48
  -1 -11  -7   95.51   17.43
  -1 -11  -7   75.03   10.48
   1  11   7   65.17    9.60
  -1 -11  -8  722.50   57.28
  -1 -11  -8  736.09   51.30
   1  11   8  701.51   51.07
   1  11   9   11.70   12.15
  -1 -11  -9   22.88   13.01
  -1 -11  -9   19.90    7.59
   1  11   9   27.58    7.10
   1  11  10  114.76   17.49
  -1 -11 -10  176.49   21.52
  -1 -11 -10  159.92   14.60
   1  11  10  140.64   15.00
   1  11  11  155.38   17.49
  -1 -11 -11  151.90   14.52
  -1 -11 -11  146.61   20.89
   1  11  11  128.67   22.39
   1  11  12   38.51   10.73
  -1 -11 -13   65.15   14.17
  -1 -11 -13  120.21   23.47
   1  11  13  123.56   13.49
  -1 -11 -14  256.91   36.26
  -1 -11 -14  356.48   30.45
   1  11  14  308.35   27.85
   1  11  15  417.19   33.25
   1  11  15  321.15   40.59
  -1 -11 -15  377.17   42.45
   1  11  16  367.57   31.07
   1  11  17   23.69    7.49
   1  11  18   56.14    8.62
   1  11  19   53.98    7.49
   1  11  20  127.74   11.61
  -1 -11 -21    3.37    4.99
  -1 -11 -21    4.43    5.22
   1  12 -12   28.73   12.90
   1  12 -11   60.28   15.11
   1  12 -10   18.01   13.75
   1  12  -9  140.50   20.11
  -1 -12   8   54.30   10.12
   1  12  -8   68.55   15.63
   1  12  -7   18.81   16.94
   1  12  -6  189.38   37.14
   1  12  -5   72.61   27.39
   1  12  -4  442.72   36.00
   1  12  -4  401.75   41.16
   1  12  -4  466.44   52.48
   1  12  -3   99.64   21.29
  -1 -12   3  103.82   18.41
   1  12  -3  122.02   19.78
   1  12  -3   98.21   12.93
  -1 -12   3  107.38   12.01
   1  12  -3   95.77   27.53
  -1 -12   2  491.97   46.00
   1  12  -2  527.02   48.39
   1  12  -2  462.41   44.41
   1  12  -2  503.20   40.13
  -1 -12   2  483.90   39.75
   1  12  -2  425.43   51.94
   1  12  -1   98.67   23.80
   1  12  -1   76.00   10.82
  -1 -12   1   67.24   10.14
  -1 -12   1   70.29   16.33
   1  12   0   20.80   16.65
   1  12   0   33.98    9.17
  -1 -12   0   37.38    9.04
  -1 -12   0   11.91   14.18
   1  12   1   37.85    9.88
   1  12   1   14.66   17.41
  -1 -12  -1   20.65   16.06
  -1 -12  -1   52.08    9.97
   1  12   1   47.58    9.52
   1  12   2  345.41   28.68
   1  12   2  322.63   37.10
   1  12   2  332.08   28.79
  -1 -12  -2  320.80   28.55
  -1 -12  -2  332.36   34.97
   1  12   3   83.08   11.62
   1  12   3   36.22   16.96
  -1 -12  -3   65.00   17.06
  -1 -12  -3   78.18   11.29
   1  12   4 1048.16   83.57
   1  12   4  939.29   88.60
   1  12   4 1117.70   84.59
  -1 -12  -4 1056.02   89.76
  -1 -12  -4 1087.89   83.77
   1  12   5  250.40   23.03
   1  12   5  211.74   20.69
   1  12   6  338.48   27.79
   1  12   6  250.75   29.94
  -1 -12  -6  269.08   34.22
  -1 -12  -6  359.36   28.29
   1  12   7   94.23   11.68
   1  12   7   84.73   16.57
  -1 -12  -7  108.02   19.71
  -1 -12  -7  102.14   12.08
   1  12   8  180.95   18.52
  -1 -12  -8  211.45   26.61
  -1 -12  -8  236.94   19.15
   1  12   9  303.24   24.79
  -1 -12  -9  271.03   30.77
  -1 -12  -9  302.23   24.75
   1  12  10   98.41   12.02
   1  12  10   97.77   16.45
  -1 -12 -10   86.39   17.88
  -1 -12 -10   97.03   11.91
   1  12  11  156.16   16.48
   1  12  11  210.56   19.68
  -1 -12 -11  185.47   16.53
   1  12  11  137.01   24.91
  -1 -12 -11  133.67   22.45
   1  12  12   13.46    9.69
  -1 -12 -12    8.86    6.58
   1  12  13   59.44   11.48
  -1 -12 -13   53.89   20.19
   1  12  14   17.16    8.58
  -1 -12 -14    4.58   15.52
   1  12  15    7.04    7.52
   1  12  16  354.65   29.88
   1  12  17  119.41   12.66
   1  12  18  146.98   13.90
   1  12  19    9.02    5.30
  -1 -12 -20    1.03    6.18
  -1 -12 -20    3.40    6.04
   1  12  20    6.63    4.17
  -1 -12 -21   29.29    5.03
   1  13 -12   28.40   11.35
   1  13 -11   16.12   12.58
   1  13 -10   33.02   13.52
   1  13  -9  136.34   19.15
  -1 -13   8    3.62    7.82
   1  13  -8   11.03   13.61
  -1 -13   7  102.83   13.68
   1  13  -7  107.85   18.03
   1  13  -6   69.75   16.40
   1  13  -5   78.52   15.96
   1  13  -5   88.83   28.32
   1  13  -4  155.62   20.03
   1  13  -4  154.15   33.61
   1  13  -3   91.20   14.89
   1  13  -3   80.02   11.68
   1  13  -3   82.96   26.50
  -1 -13   3   78.38   10.25
   1  13  -3   48.27   18.44
   1  13  -2  100.06   24.32
  -1 -13   2  110.48   21.88
   1  13  -2  211.07   20.22
   1  13  -2  168.49   16.74
  -1 -13   2  158.69   15.90
   1  13  -2  186.85   32.32
  -1 -13   1  485.23   43.44
   1  13  -1  527.11   46.14
   1  13  -1  326.07   36.80
   1  13  -1  443.47   36.24
   1  13  -1  417.04   48.90
  -1 -13   1  459.65   35.97
   1  13   0  721.26   57.92
  -1 -13   0  716.29   65.18
  -1 -13   0  743.84   57.83
   1  13   0  616.88   67.81
  -1 -13  -1    1.22   16.03
   1  13   1   34.04    9.88
  -1 -13  -1   13.05    9.31
   1  13   1   33.38    9.89
   1  13   1   27.79   19.34
  -1 -13  -2   25.58   14.63
  -1 -13  -2   32.11   10.01
   1  13   2   24.59    9.92
   1  13   2   28.09    9.93
  -1 -13  -3  334.91   39.83
  -1 -13  -3  356.76   32.72
   1  13   3  434.70   33.80
   1  13   3  398.43   41.15
  -1 -13  -4 1766.75  143.07
  -1 -13  -4 1687.57  136.36
   1  13   4 1851.31  137.57
   1  13   5   82.90   11.49
   1  13   5   66.96   14.31
   1  13   6   13.32    8.73
  -1 -13  -6    4.36    8.77
   1  13   6   -7.97   13.11
  -1 -13  -7   13.19   14.81
   1  13   7   15.25    8.37
  -1 -13  -7    8.69    8.48
   1  13   7   21.29   13.76
  -1 -13  -8   26.21   15.28
   1  13   8   16.55   14.48
   1  13   8   11.42    8.53
  -1 -13  -8   13.55    8.32
   1  13   9  290.80   24.05
  -1 -13  -9  257.66   31.43
  -1 -13  -9  279.48   23.85
   1  13   9  192.75   27.58
   1  13  10   36.55   18.31
  -1 -13 -10   52.79   16.06
   1  13  10   71.27   11.05
  -1 -13 -10   76.75   10.91
   1  13  10   87.72   15.31
   1  13  11   24.84   17.16
  -1 -13 -11   70.55   16.93
   1  13  11   54.10   13.42
  -1 -13 -11   52.26    9.11
   1  13  11   51.31    9.95
   1  13  12   40.49   11.80
  -1 -13 -12   42.35    8.38
   1  13  12   47.23    9.30
   1  13  13  173.72   17.57
  -1 -13 -13  108.41   26.09
   1  13  14   83.57   12.16
   1  13  15   40.69    9.33
   1  13  16   30.67    7.95
   1  13  17   17.34    6.45
  -1 -13 -18   32.42    8.01
   1  13  18   18.49    5.79
  -1 -13 -19   45.12    8.10
   1  13  19   53.35    6.37
  -1 -13 -20   26.48    5.56
   1  14 -10   61.96   13.60
   1  14  -9  134.68   17.99
   1  14  -8   57.29   14.59
  -1 -14   7    5.78    8.84
   1  14  -7    6.39   12.81
  -1 -14   6   96.22   14.67
   1  14  -6  116.04   17.03
   1  14  -5   89.01   16.88
   1  14  -4  175.86   21.21
   1  14  -3    0.51   12.57
   1  14  -3   18.20    8.38
  -1 -14   3   13.25    7.21
   1  14  -2   19.71   12.43
   1  14  -2   23.26   17.31
   1  14  -2    2.09   21.35
   1  14  -2   16.16    8.79
  -1 -14   2   10.36    7.70
   1  14  -1  154.27   17.12
   1  14  -1  112.01   24.11
  -1 -14   1  181.11   25.12
  -1 -14   1  176.06   16.44
   1  14  -1   97.57   27.33
  -1 -14   0    2.61   14.18
   1  14   0    1.39   17.67
  -1 -14   0   14.45    9.42
   1  14   0   28.93   10.07
   1  14   0   16.93   20.20
  -1 -14  -1   39.79   17.06
   1  14   1   56.26   11.20
  -1 -14  -1   70.67   11.35
   1  14   1   57.96   22.40
  -1 -14  -2   53.23   18.55
  -1 -14  -2   65.81   11.70
   1  14   2   58.71   11.72
   1  14   2   74.75   21.79
   1  14   2   81.03   13.18
  -1 -14  -3   -1.33   16.29
   1  14   3  -10.01   10.18
  -1 -14  -3    4.34    9.49
   1  14   3   15.58   11.34
  -1 -14  -4   46.17   17.58
  -1 -14  -4   79.40   12.20
   1  14   4   78.12   15.07
  -1 -14  -5   48.53   18.23
   1  14   5   51.36   14.99
   1  14   5   54.15   11.35
  -1 -14  -5   58.47   11.39
   1  14   6   21.81   14.77
   1  14   6   17.23   10.17
   1  14   7  108.51   14.69
  -1 -14  -7   95.81   21.66
   1  14   7   83.06   18.70
  -1 -14  -7  139.07   14.33
   1  14   8  266.79   23.61
  -1 -14  -8  240.55   30.95
  -1 -14  -8  269.76   23.10
   1  14   8  192.73   26.62
  -1 -14  -9   47.71   17.00
   1  14   9   21.17   17.77
  -1 -14  -9   50.93   10.27
   1  14   9   43.53   10.21
   1  14   9   31.42   14.73
  -1 -14 -10    6.09   13.59
   1  14  10    3.84   15.82
   1  14  10   12.62   13.15
  -1 -14 -10   13.94    8.38
   1  14  10   30.55    9.21
   1  14  11  125.23   14.18
   1  14  11   80.58   21.45
  -1 -14 -11  102.61   20.12
   1  14  11  130.45   17.20
  -1 -14 -11  123.41   13.32
   1  14  12  409.53   33.35
  -1 -14 -12  357.11   30.98
   1  14  12  369.55   31.22
   1  14  13   76.88   12.09
  -1 -14 -13   72.89   11.93
   1  14  14    6.57    8.87
  -1 -14 -14   17.27    8.49
  -1 -14 -15   26.76   11.27
   1  14  15   27.53    8.11
  -1 -14 -15   26.71    8.73
   1  14  16  118.18   11.80
  -1 -14 -16   91.61   12.19
   1  14  17   23.60    6.40
  -1 -14 -17   33.12    7.81
   1  14  18   16.39    4.91
  -1 -14 -18   13.90    6.25
  -1 -14 -19   21.79    5.50
   1  15  -9   26.21   11.86
   1  15  -8   71.74   14.26
  -1 -15   7   19.59    8.74
   1  15  -7   24.34   12.18
  -1 -15   6   60.77   11.99
   1  15  -6   59.13   13.48
  -1 -15   5   49.31   12.73
   1  15  -5   56.75   13.88
   1  15  -4   15.59   12.42
   1  15  -3  102.60   16.62
   1  15  -3  130.85   13.65
   1  15  -2  206.34   18.21
  -1 -15   2  203.36   17.84
   1  15  -1   25.79    9.65
  -1 -15   1   36.30    9.54
   1  15   0  205.40   20.98
   1  15   0  205.02   30.25
  -1 -15   0  205.47   29.15
   1  15   0  182.37   33.72
  -1 -15   0  249.81   21.33
   1  15   1   91.70   13.50
  -1 -15  -1   78.44   20.87
   1  15   1   50.50   21.53
  -1 -15  -1  112.61   13.68
   1  15   1   83.55   23.13
   1  15   2   -7.77   10.73
  -1 -15  -2   13.03    9.69
  -1 -15  -2   12.68   16.33
   1  15   2  -19.22   19.83
   1  15   3  296.98   28.15
  -1 -15  -3  301.79   36.25
   1  15   3  294.51   38.17
  -1 -15  -3  337.84   28.26
   1  15   3  315.14   29.94
  -1 -15  -4  581.34   53.83
  -1 -15  -4  546.62   45.28
   1  15   4  534.56   47.15
  -1 -15  -5   56.62   19.00
   1  15   5   63.81   15.25
   1  15   5   52.98   11.99
  -1 -15  -5   53.54   11.78
   1  15   6   -8.53   14.28
   1  15   6    8.54   10.05
   1  15   7  287.71   24.89
  -1 -15  -7  229.50   31.52
   1  15   7  219.89   34.22
  -1 -15  -7  282.51   24.43
   1  15   7  231.75   27.78
  -1 -15  -8   33.17   16.56
   1  15   8   25.63   18.00
   1  15   8    2.84   14.44
   1  15   8   27.73   10.28
  -1 -15  -8   24.21    9.83
   1  15   9  559.91   46.09
   1  15   9  513.74   54.75
  -1 -15  -9  557.17   53.81
   1  15   9  459.16   47.88
  -1 -15  -9  650.54   46.36
   1  15  10   87.67   13.53
   1  15  10  112.63   17.01
  -1 -15 -10  122.90   13.64
   1  15  10  108.11   23.14
  -1 -15 -10  109.28   20.80
   1  15  11   58.09   10.65
  -1 -15 -11   67.17   10.30
   1  15  11   65.61   13.32
  -1 -15 -12    8.15    7.27
   1  15  12   17.27    8.09
   1  15  12   16.16   10.03
   1  15  13  458.43   38.24
   1  15  14   -0.55    7.46
  -1 -15 -15   17.99    7.02
   1  15  15   24.56    7.10
  -1 -15 -16    1.35    5.71
   1  15  16    4.35    5.49
  -1 -15 -17   40.21    6.75
   1  15  17   49.31    6.33
  -1 -15 -18   31.28    5.83
   1  15  18   50.82    5.34
   1  16  -7    7.98   11.04
   1  16  -6   12.59   10.38
  -1 -16   6   15.89   10.23
   1  16  -5    3.63   10.57
  -1 -16   5    5.75   11.52
   1  16  -4   18.13   10.91
  -1 -16   4    5.11   12.92
   1  16  -2   37.98    9.12
  -1 -16   1   16.45    9.35
   1  16  -1   19.02    9.02
   1  16   0   15.72    9.22
  -1 -16   0   16.54    9.38
   1  16   1   50.30   11.47
  -1 -16  -1   54.17   11.63
   1  16   2    6.54    9.74
  -1 -16  -2   10.97    9.16
  -1 -16  -3   20.81   10.34
   1  16   3   17.68   10.05
   1  16   4  242.75   36.55
  -1 -16  -4  314.10   26.96
  -1 -16  -5   36.23   16.62
   1  16   5   15.76   13.41
   1  16   5   10.83   11.33
  -1 -16  -5   28.50   10.31
   1  16   6  121.81   18.67
   1  16   6  130.67   16.08
   1  16   6  111.44   24.42
   1  16   7   39.89   15.47
   1  16   7  100.40   13.63
  -1 -16  -8  262.28   20.81
   1  16   8  216.30   21.07
   1  16   9   25.92   12.18
  -1 -16  -9    9.35    8.09
   1  16   9   11.92    9.01
   1  16  10   72.97   13.68
   1  16  10   72.61   11.52
  -1 -16 -10   78.35   11.24
   1  16  11  225.07   21.57
  -1 -16 -11  227.61   20.19
   1  16  11  204.45   20.31
   1  16  12   24.09    9.04
   1  16  12   38.74    8.57
   1  16  13   66.35    9.95
   1  16  13   69.07    9.04
   1  16  14    8.95    6.76
   1  16  15   79.97    9.15
   1  16  16   24.87    5.26
  -1 -17   5   63.47   14.56
  -1 -17   4  114.58   17.55
  -1 -17   3   65.27   15.44
  -1 -17   2   88.28   16.55
   1  17  -1   96.99   11.98
   1  17   0   15.17    8.75
  -1 -17  -1  165.60   16.99
   1  17   1  144.63   16.31
  -1 -17  -2   33.70   10.40
   1  17   2   10.02    9.74
  -1 -17  -3  255.08   23.85
   1  17   3  260.47   24.18
  -1 -17  -4  296.56   26.36
  -1 -17  -5   10.72    9.41
  -1 -17  -6    8.33    9.15
   1  17   6    5.42   10.60
   1  17   7    8.98    9.82
   1  17   7   12.58   12.22
  -1 -17  -8   55.22   10.20
  -1 -17  -8   70.46   10.17
   1  17   8   75.24   12.06
   1  17   9  559.87   46.31
  -1 -17  -9  619.50   46.01
   1  17   9  506.70   46.73
   1  17  10    5.28    8.49
  -1 -17 -10   13.22    8.03
   1  17  10   15.97    9.25
   1  17  11   95.18   11.62
   1  17  11   95.55   12.04
   1  17  12   59.21    9.09
   1  17  12   67.80    9.65
   1  17  13   94.67    9.89
   1  17  13   89.52   10.19
   1  17  14   13.56    5.27
  -1 -17 -14   32.31    9.57
   1  17  15   19.05    4.70
  -1 -18   4   39.49   14.86
  -1 -18   3   29.58   15.06
  -1 -18   2   49.79   15.22
  -1 -18   1   27.39   13.98
   1  18   0   11.48    7.50
  -1 -18   0   18.49   13.04
   1  18   1    5.67    7.60
   1  18   2   42.10    9.63
  -1 -18  -2   28.95   11.94
   1  18   3   39.13    9.44
  -1 -18  -4   50.85   10.40
   1  18   4   57.16   10.66
  -1 -18  -4   25.62   10.83
  -1 -18  -5   79.47   11.49
  -1 -18  -5   54.54   11.45
  -1 -18  -6   13.72    8.49
   1  18   6   16.09    9.16
  -1 -18  -6   -3.91    8.41
   1  18   7   30.83    9.97
  -1 -18  -7   10.41    8.27
  -1 -18  -8   43.48    8.79
   1  18   8   31.04    9.69
   1  18   9   96.50   11.87
   1  18   9   82.78   12.01
   1  18  10    1.99    6.97
   1  18  10   20.44    8.03
   1  18  11   36.70    7.93
   1  18  11   65.56    8.73
   1  18  12   31.38    6.58
   1  18  12   28.34    6.11
   1  18  13   31.52    5.44
  -1 -19   2   25.88   14.52
  -1 -19   1   16.58   12.72
  -1 -19   0   49.70   12.26
   1  19   1   97.99   10.74
   1  19   2   50.42    8.25
  -1 -19  -2   37.70   10.98
   1  19   3   -3.08    7.33
  -1 -19  -3   12.39    9.50
   1  19   4   59.96    9.64
  -1 -19  -4   52.45   10.61
  -1 -19  -5   45.07    9.46
   1  19   6   23.44    8.62
  -1 -19  -6   17.19    7.84
   1  19   7   24.58    8.14
  -1 -19  -7   10.60    6.96
   1  19   8   30.44    8.32
   1  19   9    5.10    7.17
   1  19  10   66.88    9.10
   1  19  11   15.73    5.89
   1  19  12  130.11   11.70
  -1 -20  -2   26.80    8.34
   1  20   3   22.71    5.88
  -1 -20  -3   25.25    7.54
   1  20   4   12.86    5.95
  -1 -20  -4   17.67    6.96
   1  20   5    9.83    6.05
  -1 -20  -5   16.16    6.50
  -1 -20  -6   22.57    6.03
   1  20   7    8.73    6.03
   1  20   8    1.47    5.62
   1  20   9    9.59    5.41
   1  20  10   13.61    4.87
  -2  20   7   24.54    4.34
  -2  20   6    5.16    4.10
   2 -20  -5   13.15    4.50
  -2  20   4   17.80    4.40
   2 -20  -4    5.51    4.46
   2 -19 -11   12.30    6.03
   2 -19 -10   65.51    7.07
  -2  19  10   73.25    7.14
   2 -19  -9   -0.41    4.63
  -2  19   9   15.49    4.99
   2 -19  -8  131.63   12.81
  -2  19   8  148.59   13.07
   2 -19  -7  123.98   12.53
  -2  19   7  133.95   12.66
  -2  19   6   10.20    6.46
   2 -19  -5   19.36    6.88
   2 -19  -4   31.08    8.05
   2 -19  -3   32.55    7.87
  -2  19   3   42.82    7.84
   2 -19  -3   37.33    8.75
  -2  19   2    6.57    6.56
   2 -19  -2    5.90    6.47
   2 -19  -2    1.58    7.97
   2 -19  -1   36.04    7.70
  -2  19   1   59.79    7.93
   2 -19  -1   41.53    9.86
   2 -19   0    5.46    9.03
   2 -18 -13    4.14    5.51
   2 -18 -12   35.30    8.65
   2 -18 -11   43.82    6.68
  -2  18  11   75.24    7.09
  -2  18  10   21.33    6.09
   2 -18 -10   12.56    5.62
  -2  18   9   24.02    7.14
  -2  18   8    7.67    7.12
  -2  18   7    3.68    7.60
  -2  18   6   58.40    9.80
   2 -18  -6   46.59    9.15
  -2  18   5  102.92   11.36
   2 -18  -5   57.40   11.31
   2 -18  -4   55.37   10.81
  -2  18   3  156.61   15.22
   2 -18  -3  129.01   16.27
  -2  18   2   17.04    7.75
   2 -18  -2    0.35    9.51
  -2  18   1   23.94    8.27
   2 -18  -1   11.08   10.21
   2 -18   0   10.78    7.70
  -2  18   0   22.42    7.76
   2 -18   1   11.96    7.01
  -2  18  -1   22.39    7.55
   2 -18   2   43.90   12.83
   2 -18   3   56.64   13.97
   2 -18   4    8.57   14.06
   2 -17 -14   26.64    7.17
   2 -17 -13    6.60    8.71
  -2  17  11   11.60    5.82
   2 -17 -11    6.25    5.60
  -2  17  10   42.03    7.93
  -2  17   9    0.94    7.10
  -2  17   8   62.53   10.16
  -2  17   7   39.48    9.42
   2 -17  -7   36.72    9.02
  -2  17   6   86.24   12.19
   2 -17  -6   76.20   12.09
  -2  17   5    1.47    8.68
   2 -17  -5   13.45    9.70
   2 -17  -4   50.77   11.96
   2 -17  -3   95.23   14.17
  -2  17   2   42.79   10.13
   2 -17  -2   33.28   12.16
  -2  17   1    6.27    9.09
   2 -17  -1   18.45   12.18
  -2  17   0   27.33    9.36
  -2  17  -1   10.25    8.36
   2 -17   2   70.24    9.82
  -2  17  -2   74.52   10.56
   2 -17   2   78.64   14.46
   2 -17   3   50.70   13.70
   2 -17   4   32.12   13.69
   2 -17   5   76.82   14.67
   2 -16 -15  113.93   12.09
   2 -16 -14   32.24    9.63
   2 -16 -13   25.46   11.30
   2 -16 -12   32.40    6.33
  -2  16  11  144.43   14.09
  -2  16  10   16.88    7.95
  -2  16   9    8.80    8.56
  -2  16   8  143.39   15.73
  -2  16   7   56.45   10.78
   2 -16  -7   41.71   10.26
  -2  16   6   14.43    9.22
   2 -16  -6   11.74    9.48
  -2  16   5  120.22   14.65
   2 -16  -5  144.24   16.66
  -2  16   4  123.08   14.16
   2 -16  -4   98.04   15.53
   2 -16  -3  400.08   35.76
  -2  16   2   45.08   10.70
   2 -16  -2   33.00   12.82
  -2  16   1  163.85   17.63
   2 -16  -1  170.90   19.77
  -2  16   0   29.74    9.83
  -2  16  -1   17.39    9.43
  -2  16  -2   28.66    9.58
   2 -16   2   38.73   13.95
  -2  16  -3   52.01    9.37
   2 -16   3   29.64    7.72
   2 -16   3   47.98   13.68
   2 -16   4    0.44   12.63
   2 -16   5   31.49   12.19
   2 -16   6   19.68   11.49
   2 -16   7   26.06   10.78
   2 -15 -16   25.45    6.76
   2 -15 -16   28.05    5.77
   2 -15 -15  171.93   16.18
   2 -15 -15  148.92   14.18
   2 -15 -14   59.52   11.98
   2 -15 -14   51.76    8.41
   2 -15 -13    2.19    7.00
   2 -15 -12   32.72    9.16
   2 -15 -12   46.40    7.39
  -2  15  11   23.06    7.45
  -2  15  10   35.69    8.96
  -2  15   9  136.22   14.99
  -2  15   8   22.67    9.26
   2 -15  -7    9.48    9.19
  -2  15   7   16.19    8.74
  -2  15   6   19.89    8.30
   2 -15  -6   -9.31   14.51
   2 -15  -6   21.52    9.49
  -2  15   6   17.16    9.61
   2 -15  -6   13.49    9.89
   2 -15  -5   35.42   15.52
  -2  15   5   59.54   10.99
   2 -15  -5   43.34   11.87
  -2  15   4  186.94   17.62
   2 -15  -4  183.40   18.09
   2 -15  -3  659.36   48.24
   2 -15  -3  501.53   48.83
  -2  15   2  149.56   17.97
   2 -15  -2  202.50   19.09
   2 -15  -2  182.60   20.20
  -2  15   1   20.58    9.47
   2 -15  -1   -0.48   10.88
  -2  15   0   32.67    9.41
  -2  15  -1   28.23    9.70
  -2  15  -2   78.92   11.66
   2 -15   2   62.93   15.11
   2 -15   3   77.49   16.44
  -2  15  -3  109.38   12.95
   2 -15   4  200.05   20.64
  -2  15  -4  155.97   16.42
  -2  15  -5   28.76   10.19
   2 -15   5   17.13   12.69
  -2  15  -6   29.94   10.63
   2 -15   6   61.03   12.81
  -2  15  -7   14.74    9.91
   2 -15   7   16.11   10.39
  -2  15  -8   45.20   11.52
   2 -15   8   28.90    9.62
   2 -14 -17   38.64    6.75
   2 -14 -16   29.51    8.19
   2 -14 -16   20.95    6.73
   2 -14 -15    2.83    9.45
   2 -14 -15    3.63    7.18
   2 -14 -14   57.66   13.60
   2 -14 -14   43.81    9.59
   2 -14 -13  228.84   21.60
   2 -14 -12  325.47   28.87
   2 -14 -11   18.27   10.96
  -2  14  11   20.09    7.47
   2 -14 -10   17.56   11.20
  -2  14  10   -3.21    8.13
   2 -14  -9   77.92   14.67
  -2  14   9   88.37   11.39
   2 -14  -9  102.19   21.05
  -2  14   8    7.37    7.98
  -2  14   8    4.63    8.12
   2 -14  -8   -7.35   16.12
  -2  14   7   41.62    9.87
   2 -14  -7   34.59    9.98
  -2  14   7   60.28   10.28
   2 -14  -7   42.54    9.56
   2 -14  -7   24.20   16.02
  -2  14   6  218.71   19.91
   2 -14  -6  174.59   20.45
   2 -14  -6  208.24   19.86
  -2  14   6  220.55   20.08
   2 -14  -6  160.12   26.67
  -2  14   5   18.80    9.24
   2 -14  -5    2.46   10.06
  -2  14   5    8.92    9.14
   2 -14  -5  -18.26   16.64
  -2  14   4   11.67    8.28
   2 -14  -4   11.49    9.70
  -2  14   4   18.04    9.67
   2 -14  -4   -6.16   13.47
   2 -14  -3   92.61   13.66
  -2  14   2   38.83   18.11
   2 -14  -2   75.74   11.98
  -2  14   1  124.84   25.93
   2 -14  -1  180.21   17.58
  -2  14   1  166.14   17.48
  -2  14   0  -12.37   18.49
  -2  14   0   -0.34    8.85
   2 -14   0   19.05    8.88
  -2  14  -1  111.77   26.84
  -2  14  -1  161.41   16.41
  -2  14  -2  211.00   36.66
  -2  14  -2  311.15   26.02
  -2  14  -3   55.60   10.42
   2 -14   3   55.30   14.42
   2 -14   4   95.88   17.54
  -2  14  -4  122.88   13.50
   2 -14   5   73.21   14.46
   2 -14   6   80.99   13.59
  -2  14  -6   44.57   13.26
   2 -14   7   -4.94   10.01
  -2  14  -7   -3.45   11.40
   2 -14   8   28.90    9.31
  -2  14  -8   -1.27   11.57
  -2  14  -9   -5.38   11.76
  -2  14 -10   39.70   13.44
   2 -13 -18    5.29    5.28
   2 -13 -17    8.94    6.90
   2 -13 -16   17.32    8.01
   2 -13 -16    4.05    8.69
   2 -13 -15   18.46    9.09
   2 -13 -15   17.69   11.39
   2 -13 -14   32.50   10.25
   2 -13 -14   39.07   13.66
   2 -13 -13  475.25   40.09
   2 -13 -12   14.81   10.36
   2 -13 -11  164.25   19.40
   2 -13 -11  151.53   27.06
  -2  13  11  193.12   17.03
   2 -13 -10  147.57   18.26
  -2  13  10  149.37   16.02
  -2  13  10  179.91   15.81
   2 -13 -10  129.45   25.15
  -2  13   9   10.75    8.81
   2 -13  -9    7.16   12.08
  -2  13   9   18.71    7.76
   2 -13  -9   16.54   17.80
  -2  13   8  187.44   18.40
   2 -13  -8  137.45   20.67
   2 -13  -8  202.69   18.09
  -2  13   8  174.63   17.72
   2 -13  -8  151.44   26.72
  -2  13   7  162.51   16.96
  -2  13   7  168.06   16.27
   2 -13  -7  138.66   25.17
   2 -13  -7  134.29   16.51
   2 -13  -7  161.13   16.10
  -2  13   6  401.37   40.55
   2 -13  -6  526.11   43.46
  -2  13   6  409.06   34.03
  -2  13   6  403.64   33.61
   2 -13  -6  410.32   41.80
   2 -13  -6  293.00   33.39
   2 -13  -6  452.62   33.59
  -2  13   5   35.86    9.62
  -2  13   5   36.66   10.09
  -2  13   5   61.41   17.08
  -2  13   4  186.54   18.96
  -2  13   4  206.58   27.33
  -2  13   4  185.12   18.29
  -2  13   3   72.31   11.25
   2 -13  -3   84.94   19.55
   2 -13  -3   68.63   11.62
  -2  13   2    5.82   16.02
   2 -13  -2   24.84    9.62
   2 -13  -2   15.44   16.02
  -2  13   1  250.50   23.60
   2 -13  -1  297.76   24.15
   2 -13  -1  306.36   32.26
  -2  13   1  260.12   31.25
   2 -13   0  436.03   34.59
  -2  13   0  397.76   34.25
   2 -13   1  555.79   43.60
  -2  13  -1  527.41   43.92
  -2  13  -1  446.33   54.11
  -2  13  -2   62.11   10.45
  -2  13  -2   40.07   21.85
  -2  13  -3  185.41   18.76
  -2  13  -3  130.94   30.42
  -2  13  -4    4.08    8.38
   2 -13   4    3.33   11.86
  -2  13  -4   16.94   21.49
  -2  13  -4    7.11   14.99
  -2  13  -5   75.96   10.34
   2 -13   5   54.65   14.13
  -2  13  -5   79.18   26.18
  -2  13  -5   41.06   16.98
   2 -13   6  112.23   16.40
  -2  13  -6  122.90   20.64
   2 -13   7   21.24   11.34
  -2  13  -7   37.24   17.06
   2 -13   8   45.29   11.43
  -2  13  -8   78.94   17.96
  -2  13  -9   -0.48   12.09
   2 -13   9    4.54    8.08
  -2  13 -10   42.66   12.92
  -2  13 -11   23.53   13.22
  -2  13 -12   32.85   12.81
   2 -12 -19   27.61    5.82
   2 -12 -18   84.87   10.73
   2 -12 -17   15.60    8.29
   2 -12 -16    5.02    9.57
   2 -12 -16   21.35    8.90
   2 -12 -15   11.84   11.32
   2 -12 -15   12.97    9.12
   2 -12 -14   27.35   14.45
   2 -12 -14   -3.69   10.38
   2 -12 -13   15.99   10.03
   2 -12 -12  116.11   14.37
  -2  12  12   68.73   10.88
   2 -12 -11   10.09   10.28
  -2  12  11   -6.50    7.88
   2 -12 -10  295.60   27.18
  -2  12  10  263.93   25.07
   2 -12 -10  242.61   33.96
  -2  12  10  293.87   24.24
  -2  12   9  180.15   17.82
   2 -12  -9  168.60   19.51
   2 -12  -9  175.55   16.74
  -2  12   9  160.63   16.27
   2 -12  -9  145.93   25.87
  -2  12   8  217.78   21.50
   2 -12  -8  223.45   29.77
  -2  12   8  228.65   20.39
   2 -12  -8  200.01   22.47
   2 -12  -8  230.95   20.52
  -2  12   7   14.29   12.98
   2 -12  -7    5.79   13.61
  -2  12   7   29.99   10.13
   2 -12  -7   40.22   12.54
  -2  12   7   26.53    8.71
   2 -12  -7   22.44    8.53
  -2  12   6  607.16   49.53
  -2  12   6  622.62   49.78
   2 -12  -6  606.27   49.42
  -2  12   6  627.14   56.06
   2 -12  -6  625.76   56.75
  -2  12   5  276.64   26.34
  -2  12   5  297.80   26.12
   2 -12  -5  320.10   34.00
  -2  12   5  293.29   33.00
   2 -12  -5  321.34   26.62
  -2  12   4   24.78    8.33
  -2  12   4   31.83    9.25
  -2  12   4   48.75   16.33
  -2  12   3  202.43   19.17
  -2  12   3  204.68   18.11
   2 -12  -3  194.73   26.53
  -2  12   3  192.79   26.13
   2 -12  -3  181.33   18.85
  -2  12   2   46.05    8.10
   2 -12  -2   35.25   15.12
   2 -12  -2   37.87    9.20
  -2  12   1  250.01   24.23
   2 -12  -1  306.10   31.89
  -2  12   1  289.34   31.40
   2 -12  -1  274.34   24.02
  -2  12   0  326.38   28.34
  -2  12   0  334.80   35.31
   2 -12   0  358.09   35.99
   2 -12   0  320.53   28.29
  -2  12  -1    7.65   13.83
  -2  12  -1   22.72    9.25
   2 -12   1   28.93    8.59
  -2  12  -1   32.35   14.84
   2 -12   1   25.50   15.04
  -2  12  -2  552.74   45.74
  -2  12  -2  614.30   49.32
   2 -12   2  563.99   45.54
  -2  12  -2  486.90   56.94
  -2  12  -3   94.52   12.35
  -2  12  -3   77.85   26.00
  -2  12  -4   37.92    8.63
  -2  12  -4   22.33   21.58
  -2  12  -4   71.96   16.75
  -2  12  -5   71.25   10.74
  -2  12  -5   64.37   25.26
  -2  12  -5  105.19   18.22
  -2  12  -6   56.41    9.24
   2 -12   6   40.33   12.56
  -2  12  -6   15.70   23.41
  -2  12  -6   49.33   16.85
  -2  12  -7   82.12   11.16
   2 -12   7   87.46   14.11
  -2  12  -7  121.66   19.87
   2 -12   8   69.17   12.41
  -2  12  -8   51.52    9.50
  -2  12  -8   42.56   17.25
  -2  12  -9   22.15    7.89
   2 -12   9   28.17    9.54
  -2  12  -9    8.92   16.02
  -2  12 -10   36.57    7.81
  -2  12 -11   75.17   16.43
  -2  12 -11  101.17   10.59
  -2  12 -12   -3.13   12.12
  -2  12 -13   51.78   12.84
   2 -11 -19   24.41    6.63
   2 -11 -18    4.63    7.51
   2 -11 -17   42.45    9.38
   2 -11 -17   55.34   10.72
   2 -11 -16  114.67   15.35
   2 -11 -16  124.39   15.23
   2 -11 -15   44.60   13.26
   2 -11 -14   46.14   14.98
  -2  11  14   61.23    8.69
   2 -11 -13   33.75   18.64
   2 -11 -13   52.66   16.83
  -2  11  13   37.15    7.89
  -2  11  12   15.16    7.69
   2 -11 -12   17.47   17.45
  -2  11  11   45.66    9.47
  -2  11  10  203.53   20.51
  -2  11  10  225.73   19.27
   2 -11 -10  208.16   30.00
  -2  11   9   67.95   12.11
   2 -11  -9   80.62   20.50
  -2  11   9   77.97   10.17
   2 -11  -9   98.50   13.73
   2 -11  -9   66.53   10.14
  -2  11   8    8.74   12.80
  -2  11   8   47.60   10.00
   2 -11  -8   36.75   17.03
   2 -11  -8   45.92   11.70
  -2  11   8   34.28    7.63
   2 -11  -8   25.29    7.71
  -2  11   7  560.03   48.55
   2 -11  -7  575.10   48.97
  -2  11   7  564.83   43.18
  -2  11   7  486.72   42.14
   2 -11  -7  452.04   43.35
   2 -11  -7  548.53   42.43
   2 -11  -6   19.73   14.11
  -2  11   6   22.13   12.72
   2 -11  -6   21.65    9.98
  -2  11   6   28.94    8.75
   2 -11  -6   27.76    7.69
  -2  11   6   13.08    7.33
  -2  11   5    9.64    7.97
  -2  11   5    5.16    7.13
   2 -11  -5    4.10    7.28
  -2  11   5   23.46   13.53
   2 -11  -5    8.31   13.99
  -2  11   4 1641.72  127.29
  -2  11   4 1622.59  127.15
  -2  11   4 1714.45  133.26
  -2  11   3  389.09   31.89
  -2  11   3  397.26   31.53
   2 -11  -3  405.32   38.99
  -2  11   3  389.33   38.20
   2 -11  -3  345.51   31.67
  -2  11   2  346.72   30.30
   2 -11  -2  391.19   31.24
   2 -11  -2  411.96   37.84
  -2  11   1  209.93   19.16
  -2  11   1  186.22   18.28
   2 -11  -1  205.15   19.39
   2 -11  -1  257.16   27.36
  -2  11   1  265.02   27.33
  -2  11   0  142.19   14.12
   2 -11   0  136.57   13.73
  -2  11   0  167.34   21.05
   2 -11   0  137.56   20.22
  -2  11  -1  192.29   18.14
   2 -11   1  221.65   18.35
  -2  11  -1  184.05   24.43
   2 -11   1  242.02   26.49
  -2  11  -2  781.73   61.57
   2 -11   2  763.75   61.44
  -2  11  -2  784.30   67.32
   2 -11   2  813.94   68.13
  -2  11  -2  766.50   64.07
  -2  11  -3   22.88   13.10
  -2  11  -3   49.45   14.67
  -2  11  -3    5.13   19.67
   2 -11   3   28.03    7.94
  -2  11  -3   23.24    8.06
  -2  11  -4   52.57   15.27
  -2  11  -4   26.06    8.26
  -2  11  -4   14.90   21.54
  -2  11  -5  169.79   21.37
  -2  11  -5  110.85   29.71
  -2  11  -5  124.04   13.52
  -2  11  -6  105.51   30.12
  -2  11  -6  130.78   20.86
  -2  11  -7   24.60   15.67
  -2  11  -7   30.25    9.19
   2 -11   7   22.16   11.12
  -2  11  -8   22.85   16.46
  -2  11  -8  -23.39   23.73
   2 -11   8   -1.22   10.19
  -2  11  -8    2.94    7.98
  -2  11  -9  260.21   22.45
   2 -11   9  226.53   22.67
  -2  11  -9  214.39   27.34
  -2  11 -10   92.89   12.05
  -2  11 -11   66.10   10.31
  -2  11 -12   14.92    7.39
  -2  11 -12   34.78   15.41
  -2  11 -13   67.75    8.63
  -2  11 -13   51.25   14.59
  -2  11 -14   38.13   11.93
   2 -10 -19   19.18    7.33
   2 -10 -18   56.55   10.17
   2 -10 -18   47.72    9.59
   2 -10 -17    7.36    8.61
   2 -10 -16   61.46   12.63
  -2  10  16   58.54    7.91
   2 -10 -15   -0.50   11.59
  -2  10  15   -0.22    6.10
   2 -10 -14    3.19   15.94
   2 -10 -14   39.85   14.19
  -2  10  14   22.32    7.11
   2 -10 -13   70.66   20.93
   2 -10 -13   59.37   17.72
  -2  10  13   70.22   10.12
  -2  10  12   47.88    8.91
   2 -10 -12   42.19   19.37
  -2  10  11  464.44   37.83
   2 -10 -11  425.37   46.58
  -2  10  10  726.27   58.21
  -2  10   9  130.80   12.98
   2 -10  -9  141.31   23.75
  -2  10   9  108.24   14.26
  -2  10   9  163.76   19.90
   2 -10  -9  139.78   13.37
   2 -10  -8   23.18   15.53
  -2  10   8   20.51    9.33
   2 -10  -8   11.61    6.52
  -2  10   8    7.84    5.95
   2 -10  -8   18.60   12.92
  -2  10   8   13.04   11.52
  -2  10   7   13.01    8.32
  -2  10   7    7.71    6.09
   2 -10  -7    9.70    6.54
   2 -10  -7    2.76   12.85
  -2  10   7   10.51   11.19
   2 -10  -6 1179.53   93.31
  -2  10   6 1182.98   92.98
  -2  10   6 1218.43   88.27
  -2  10   6 1109.53   87.58
   2 -10  -6 1074.13   88.37
   2 -10  -6 1076.51   87.52
   2 -10  -5    2.27    6.58
   2 -10  -5   10.01   12.47
  -2  10   5   19.69   11.76
   2 -10  -4   47.36    9.06
  -2  10   4   56.04   14.02
  -2  10   3  246.37   27.28
   2 -10  -2   11.97    6.96
   2 -10  -2   21.08   12.37
   2 -10  -1   31.26    8.10
   2 -10  -1   44.24   14.28
   2 -10   0   34.25   12.97
  -2  10   0   19.44   11.77
  -2  10   0   20.14   10.33
   2 -10   0   12.02    6.74
  -2  10   0    9.63    5.69
  -2  10  -1  416.40   34.18
  -2  10  -1  368.24   35.94
   2 -10   1  438.73   34.07
  -2  10  -1  410.77   39.57
   2 -10   1  438.37   40.27
  -2  10  -2 1117.02   86.00
   2 -10   2 1127.73   85.86
  -2  10  -2 1277.21   92.03
   2 -10   2 1297.28   92.36
  -2  10  -3  244.97   22.99
   2 -10   3  276.28   23.01
   2 -10   3  238.23   28.57
  -2  10  -3  225.29   27.94
  -2  10  -4  103.99   11.87
  -2  10  -4  114.61   17.03
   2 -10   4  109.89   11.69
  -2  10  -4   88.92   17.99
  -2  10  -5  176.89   23.51
  -2  10  -5  174.38   31.23
  -2  10  -5  217.00   18.58
  -2  10  -6  364.66   35.73
  -2  10  -7  498.49   46.72
   2 -10   7  528.20   43.63
  -2  10  -8   -0.67   16.12
  -2  10  -8   -1.77    8.89
   2 -10   8    7.68   10.41
  -2  10  -9  158.50   33.75
   2 -10   9  158.00   17.92
  -2  10  -9  177.84   18.09
  -2  10 -10  254.39   23.77
  -2  10 -11   18.88    9.95
  -2  10 -11   25.16   16.07
  -2  10 -12   82.38   11.61
  -2  10 -12   52.43   17.69
  -2  10 -13   13.35    8.12
  -2  10 -13   -2.62   14.06
  -2  10 -14   18.18    7.06
  -2  10 -15   72.99   12.67
   2  -9 -20   57.96    7.68
   2  -9 -19   25.44    8.08
   2  -9 -18  132.40   15.54
  -2   9  17   39.00    6.63
   2  -9 -17   39.15   10.07
  -2   9  16  116.00   11.93
   2  -9 -16  129.97   16.13
  -2   9  15   22.93    7.07
   2  -9 -15   39.93   12.66
   2  -9 -14   82.43   21.81
  -2   9  14  105.56   11.67
   2  -9 -14  131.41   18.06
   2  -9 -13   11.06   17.03
  -2   9  13   10.10    7.07
   2  -9 -13   14.52   14.98
   2  -9 -12   31.91   18.07
  -2   9  12   24.72    8.36
   2  -9 -11   64.23   19.90
  -2   9  11   41.76    9.26
  -2   9  10  410.01   34.70
  -2   9   9   -8.51    7.73
   2  -9  -9    4.32    6.32
  -2   9   9    5.33   10.43
  -2   9   8  419.26   35.33
   2  -9  -8  437.14   43.69
   2  -9  -8  450.48   35.50
  -2   9   8  538.61   40.91
   2  -9  -8  531.36   41.58
  -2   9   8  393.64   36.59
  -2   9   7   31.39   11.71
   2  -9  -7   30.69   11.95
  -2   9   7   26.60    6.85
   2  -9  -7   41.90    7.36
   2  -9  -6  274.33   27.60
  -2   9   6  280.30   27.11
   2  -9  -6  251.81   21.93
  -2   9   5  383.72   35.38
   2  -9  -5  361.67   35.33
   2  -9  -4   71.66   14.61
  -2   9   4   84.73   14.94
  -2   9   3   88.57   16.59
   2  -9  -2   16.61   12.02
  -2   9   2    7.90   10.79
   2  -9  -1   42.22   13.06
   2  -9   0  543.50   49.59
  -2   9   0  576.35   49.60
   2  -9   1   92.84   16.20
  -2   9  -1   77.30   15.30
  -2   9  -2  555.41   54.58
   2  -9   2  665.39   55.63
  -2   9  -2  671.79   52.53
  -2   9  -3   42.10   12.95
  -2   9  -3   27.70   11.77
   2  -9   3   28.48   12.40
  -2   9  -3   19.11    6.55
   2  -9   3   21.55    6.42
  -2   9  -4   84.46   14.24
   2  -9   4   53.75    8.17
  -2   9  -4   54.12    8.11
  -2   9  -4   59.55   13.97
  -2   9  -5  225.87   23.24
  -2   9  -5  239.83   23.15
  -2   9  -5  187.55   17.73
  -2   9  -6  879.08   72.42
  -2   9  -7  498.27   55.25
  -2   9  -7  500.44   45.75
   2  -9   8  273.59   25.73
  -2   9  -8  216.66   38.47
  -2   9  -8  301.08   30.68
  -2   9  -9   26.28   10.66
   2  -9   9   15.20    9.82
  -2   9  -9   15.55   22.95
  -2   9 -10   63.49   12.25
  -2   9 -10   64.47   26.05
  -2   9 -11  350.99   29.39
  -2   9 -11  271.21   33.13
  -2   9 -12   10.07    9.89
  -2   9 -12   -3.82   14.65
  -2   9 -13   21.95    9.86
  -2   9 -13   -2.29   14.81
  -2   9 -14    3.02    8.10
  -2   9 -14   15.02   12.87
  -2   9 -15   83.15   10.02
  -2   9 -15   70.36   13.87
  -2   9 -16   40.86    6.66
  -2   9 -16   51.03   10.08
   2  -8 -20   18.59    5.84
   2  -8 -20    5.33    6.27
   2  -8 -19   11.06    7.60
   2  -8 -19   -2.57    8.69
  -2   8  18   40.77    6.44
   2  -8 -18   74.20   12.88
   2  -8 -17   15.56    9.29
  -2   8  17    8.80    5.50
   2  -8 -16  169.24   19.04
  -2   8  16  167.83   15.55
   2  -8 -15  417.02   40.94
  -2   8  15  486.45   37.89
   2  -8 -14  -20.14   17.23
   2  -8 -14    5.73   13.81
  -2   8  14   13.29    6.56
   2  -8 -13   47.51   19.30
   2  -8 -13   62.19   16.70
  -2   8  13   45.26    8.28
   2  -8 -12  412.17   45.21
   2  -8 -12  484.74   39.77
  -2   8  12  398.57   34.32
   2  -8 -11  205.52   26.90
  -2   8  11  146.81   15.41
   2  -8 -10  559.39   45.34
  -2   8  10  372.84   32.91
  -2   8   9   35.97    8.77
  -2   8   9   39.24   11.01
  -2   8   8  188.03   20.79
  -2   8   7  283.71   27.49
   2  -8  -7  281.34   27.95
  -2   8   6    6.58    9.42
   2  -8  -6   13.81   10.49
  -2   8   5   17.79   10.61
   2  -8  -5   24.48   11.20
  -2   8   4 1401.51  115.86
   2  -8  -4 1507.52  116.29
  -2   8   3   99.06   15.46
  -2   8   2  584.26   47.93
   2  -8  -2  512.39   47.66
   2  -8  -1    6.81   10.48
   2  -8   0   10.29   11.32
  -2   8   0    2.05   10.53
  -2   8  -1  107.55   16.98
   2  -8   1  108.60   17.69
  -2   8  -2  109.74   17.12
   2  -8   2  130.60   17.06
   2  -8   3  225.64   23.95
  -2   8  -3  220.17   23.62
   2  -8   4    4.94    9.56
  -2   8  -4   -0.71    9.62
  -2   8  -4   16.78   11.09
  -2   8  -5   85.10   14.02
  -2   8  -5   61.38   11.26
  -2   8  -5   86.38   14.50
  -2   8  -6  889.03   72.91
  -2   8  -6  947.62   72.95
  -2   8  -6  850.75   70.82
  -2   8  -7    1.18   13.45
  -2   8  -7   29.39   19.25
  -2   8  -7   21.36   10.61
   2  -8   8  369.96   33.31
  -2   8  -8  298.97   44.44
   2  -8   9  197.85   19.76
  -2   8  -9  195.06   20.31
  -2   8  -9  156.02   33.42
  -2   8  -9  203.22   22.10
  -2   8 -10    3.45   16.22
  -2   8 -10   14.09   10.84
  -2   8 -10   33.56   13.77
  -2   8 -11   48.00   12.07
  -2   8 -11   31.45   24.31
  -2   8 -11   41.65   17.44
  -2   8 -12    0.80   10.65
  -2   8 -12    1.34   16.66
  -2   8 -13   79.89   13.16
  -2   8 -13   56.73   17.83
  -2   8 -14    1.98    9.37
  -2   8 -14   16.08   13.68
  -2   8 -15    0.55    8.15
  -2   8 -15    9.90   11.71
  -2   8 -16   20.45    7.40
  -2   8 -16   13.77   10.03
  -2   8 -17   23.53    5.50
   2  -7 -20   11.72    5.86
   2  -7 -20   17.04    7.46
   2  -7 -19    7.61    7.62
   2  -7 -19    9.46   10.04
  -2   7  18  239.88   19.62
   2  -7 -18  207.47   23.91
   2  -7 -17   85.00   13.40
  -2   7  17  106.97   10.69
   2  -7 -16   46.11   12.22
  -2   7  16   58.36    8.51
   2  -7 -15   16.69   12.62
  -2   7  15   16.10    7.35
   2  -7 -15  -11.61   15.72
   2  -7 -14  209.54   22.75
  -2   7  14  173.61   16.91
   2  -7 -14  139.43   25.88
   2  -7 -13  782.74   60.32
  -2   7  13  675.13   56.04
   2  -7 -13  736.68   65.96
   2  -7 -12   23.22   15.41
   2  -7 -12    1.39   16.00
  -2   7  12   13.87    7.57
   2  -7 -11  144.48   23.34
  -2   7  11  112.15   12.67
   2  -7 -10 1039.23   84.13
  -2   7  10  959.40   76.30
  -2   7   9  277.52   27.39
   2  -7  -9  340.76   33.74
  -2   7   8   36.15   10.00
   2  -7  -7   90.56   13.55
  -2   7   7   59.07   11.76
  -2   7   6   26.37    9.77
   2  -7  -6   28.60   11.49
  -2   7   5 3668.88  280.63
   2  -7  -5 3579.54  280.71
  -2   7   4   16.31   10.12
   2  -7  -4   24.21   10.76
  -2   7   3   78.23   12.94
  -2   7   2   18.90   10.84
   2  -7  -1    6.35   10.94
   2  -7   0 2404.39  187.91
   2  -7   1   23.41   11.30
  -2   7  -1   21.65   10.51
  -2   7  -2 2451.10  191.53
   2  -7   2 2455.51  191.61
   2  -7   3   19.68   10.25
  -2   7  -3   11.30    9.70
   2  -7   4  239.78   24.65
  -2   7  -4  257.90   25.27
  -2   7  -5   91.34   13.66
  -2   7  -6   74.80   12.47
  -2   7  -6   69.43   14.32
  -2   7  -6   62.58   11.03
  -2   7  -7 1003.22   86.07
  -2   7  -7 1158.02   94.31
  -2   7  -7 1093.37   84.88
   2  -7   8  159.98   17.26
  -2   7  -8  131.71   27.95
  -2   7  -9  423.38   38.01
  -2   7  -9  386.26   47.30
  -2   7  -9  391.93   36.06
  -2   7 -10   83.05   17.60
  -2   7 -10   60.45   12.81
  -2   7 -10   27.98   23.86
  -2   7 -10   51.52   13.75
  -2   7 -11   40.81   16.50
  -2   7 -11   22.64   11.68
  -2   7 -11   14.72   21.60
  -2   7 -11   53.78   15.19
  -2   7 -12    6.19   17.50
  -2   7 -12   39.41   12.62
  -2   7 -12   34.71   25.49
  -2   7 -12   48.52   15.55
  -2   7 -13    7.37   11.04
  -2   7 -13    1.31   15.79
  -2   7 -14  110.76   15.23
  -2   7 -14  116.37   19.04
  -2   7 -15    8.17    9.90
  -2   7 -15    3.39   12.83
  -2   7 -16    6.64    8.41
  -2   7 -16    1.98   11.19
  -2   7 -16    6.47    9.84
  -2   7 -17   21.23    7.04
  -2   7 -17   25.54    9.11
   2  -6 -20   15.55    5.73
   2  -6 -20   11.58    8.11
  -2   6  19   11.82    4.49
   2  -6 -19   30.45   10.97
  -2   6  18   16.69    5.78
   2  -6 -18   14.30   13.31
  -2   6  17   48.82    8.21
   2  -6 -16  135.86   16.51
  -2   6  16  121.13   13.23
   2  -6 -15  431.35   38.31
  -2   6  15  432.67   35.70
   2  -6 -14  330.11   29.25
   2  -6 -14  281.13   25.12
  -2   6  14  285.09   24.55
   2  -6 -13   26.72   17.17
   2  -6 -13   43.68   16.04
   2  -6 -13   34.18    8.60
  -2   6  13   38.47    8.80
   2  -6 -12  185.34   28.43
   2  -6 -12  267.79   25.71
   2  -6 -12  201.56   19.66
  -2   6  12  222.11   19.86
   2  -6 -11   74.26   18.03
   2  -6 -11   54.86    9.91
  -2   6  11   65.95    9.62
   2  -6 -10  187.81   23.47
  -2   6  10  149.11   15.58
  -2   6   9   48.46    9.80
   2  -6  -9   45.80   15.70
  -2   6   8  110.67   15.67
   2  -6  -8  141.64   23.25
   2  -6  -7   80.70   12.22
  -2   6   7   56.69   10.93
  -2   6   6   45.05   10.49
   2  -6  -6   39.96   11.00
   2  -6  -5 2216.55  174.30
  -2   6   5 2253.87  174.11
   2  -6  -4  615.55   51.79
  -2   6   4  628.28   51.48
  -2   6   3  651.41   51.77
   2  -6  -3  589.90   51.78
  -2   6   2 1251.07   99.40
  -2   6   1   46.09   13.06
   2  -6  -1   81.75   13.70
   2  -6   0  292.67   27.56
  -2   6  -1  315.12   28.65
   2  -6   1  299.45   28.60
  -2   6  -2  281.70   26.89
   2  -6   2  293.48   27.13
   2  -6   3   42.69   11.08
  -2   6  -3   51.94   10.41
  -2   6  -4  323.44   30.01
   2  -6   4  349.04   30.29
  -2   6  -5  346.31   30.96
  -2   6  -6   31.57    8.97
  -2   6  -7  500.34   40.83
  -2   6  -7  461.98   47.34
  -2   6  -7  476.51   40.41
  -2   6  -8 1096.13   94.15
  -2   6  -8 1073.88   85.78
  -2   6  -9   28.98   17.66
  -2   6  -9   -3.28   19.88
  -2   6  -9   25.54   13.20
  -2   6 -10  363.41   33.67
  -2   6 -10  327.34   30.44
  -2   6 -10  306.38   41.54
  -2   6 -10  360.41   32.00
  -2   6 -11   38.37   15.52
  -2   6 -11   18.55   11.15
  -2   6 -11   -7.67   22.89
  -2   6 -11   16.24   12.52
  -2   6 -12  135.14   17.36
  -2   6 -12   96.77   28.55
  -2   6 -12  122.55   20.07
  -2   6 -13    6.02   12.04
  -2   6 -13   16.79   16.16
  -2   6 -14   34.43   12.69
  -2   6 -14   37.79   15.35
  -2   6 -15   29.80   13.88
  -2   6 -16   31.46   11.63
  -2   6 -17   39.95   10.40
   2  -5 -20   12.52    5.39
   2  -5 -20   11.65    8.59
  -2   5  19  171.37   14.14
   2  -5 -19  125.61   18.63
  -2   5  18   89.74   10.12
   2  -5 -18  110.13   16.64
  -2   5  17  160.86   15.54
   2  -5 -16   -1.86   10.84
  -2   5  16    4.43    7.35
   2  -5 -16    1.54    8.61
   2  -5 -15  150.15   16.82
   2  -5 -15  196.14   20.76
   2  -5 -14  329.48   29.04
   2  -5 -14  309.49   37.70
   2  -5 -14  369.23   33.14
   2  -5 -13   70.03   10.63
   2  -5 -13   47.52   17.68
   2  -5 -13   79.71   16.55
   2  -5 -12    8.96    7.99
   2  -5 -12    8.84   14.67
   2  -5 -12   18.26   14.65
   2  -5 -11   38.03   16.63
   2  -5 -11   69.91   17.11
   2  -5 -11   48.46    9.25
  -2   5  11   35.39   15.20
   2  -5 -10  125.26   20.67
   2  -5 -10  126.56   21.89
   2  -5  -9   49.20   15.01
   2  -5  -9   25.32    9.52
  -2   5   8   96.32   12.52
   2  -5  -8  130.24   18.68
  -2   5   7   72.55   11.18
   2  -5  -7   95.91   16.08
   2  -5  -6  878.31   71.65
  -2   5   6  906.48   71.35
  -2   5   5  491.14   40.38
   2  -5  -5  454.28   40.74
   2  -5  -4 1824.49  137.98
  -2   5   4 1712.12  137.56
  -2   5   3  135.26   15.34
   2  -5  -3  135.54   15.58
  -2   5   2  202.34   20.16
   2  -5  -1 5499.04  417.65
  -2   5   1 5378.18  417.57
   2  -5   0 1428.67  112.27
   2  -5   1  651.44   52.33
  -2   5  -1  622.75   52.08
  -2   5  -2  265.53   24.27
   2  -5   2  256.24   24.30
  -2   5  -3  708.26   56.18
   2  -5   3  667.48   55.83
   2  -5   4   34.28    9.51
  -2   5  -4   24.52    8.65
  -2   5  -5  221.84   21.26
  -2   5  -6  347.75   30.16
  -2   5  -7  111.59   12.81
  -2   5  -8  134.08   15.84
  -2   5  -8  124.15   23.13
  -2   5  -8   84.81   16.03
  -2   5  -9  184.61   21.04
  -2   5  -9  136.62   27.71
  -2   5 -10  104.50   16.01
  -2   5 -10  119.63   17.66
  -2   5 -11 1002.59   79.57
  -2   5 -11  931.73   87.65
  -2   5 -11  969.58   80.34
  -2   5 -12    5.48   21.24
  -2   5 -12   34.85   15.96
  -2   5 -13   44.46   16.94
  -2   5 -14  153.92   22.09
  -2   5 -15  129.76   19.15
  -2   5 -16  256.49   25.90
  -2   5 -16  224.97   24.19
  -2   5 -17   12.14   10.11
  -2   5 -17    3.86    8.86
  -2   5 -18   16.81    7.77
  -2   5 -19   17.96    5.35
  -2   4  19   22.64    5.39
  -2   4  18   18.86    6.51
  -2   4  17  113.39   11.99
   2  -4 -17   81.86   12.82
   2  -4 -16    6.27    8.83
   2  -4 -16   20.27   11.35
   2  -4 -15  294.61   26.83
   2  -4 -15  299.63   29.21
   2  -4 -14   18.68    9.83
   2  -4 -14   17.30   14.48
   2  -4 -13  625.18   49.35
   2  -4 -13  660.66   53.19
   2  -4 -12   27.02    8.56
   2  -4 -12   23.36   16.62
   2  -4 -12   31.02   15.18
   2  -4 -11   25.39    8.17
   2  -4 -11   38.86   15.80
   2  -4 -11   22.06   14.44
   2  -4 -10   49.94   16.03
   2  -4 -10   29.47   14.40
   2  -4  -9   27.85   13.45
   2  -4  -8   25.44   12.94
   2  -4  -8   20.04    8.41
  -2   4   8   10.51    6.20
   2  -4  -7  232.13   25.93
  -2   4   7  258.79   22.35
  -2   4   6    6.44    6.90
  -2   4   5  399.18   35.77
   2  -4  -5  472.48   36.44
  -2   4   4  143.88   15.52
   2  -4  -4  166.82   16.22
  -2   4   3  250.74   22.89
   2  -4  -3  257.94   23.32
  -2   4   2 2758.87  212.88
  -2   4   1 1611.51  125.49
   2  -4   0  429.18   36.18
   2  -4   1  646.56   52.28
  -2   4  -2    9.64    7.87
   2  -4   2    3.59    8.17
   2  -4   3    3.93    7.73
  -2   4  -3   10.76    7.65
  -2   4  -4 1422.53  111.21
  -2   4  -5  847.94   67.47
  -2   4  -6 1551.86  120.97
  -2   4  -7  239.24   19.12
   2  -4   7  180.87   19.32
  -2   4  -8  451.20   43.51
  -2   4  -9   24.30   12.99
  -2   4  -9   37.73   16.75
  -2   4  -9   26.24   10.25
  -2   4 -10   16.46   13.85
  -2   4 -10    1.36   16.07
  -2   4 -10   15.26   11.28
  -2   4 -11  438.12   46.88
  -2   4 -11  439.89   40.03
  -2   4 -12  105.42   25.02
  -2   4 -12  114.09   17.73
  -2   4 -12   94.88   18.58
  -2   4 -13 1016.28   87.46
  -2   4 -13 1121.79   87.51
  -2   4 -14  375.70   34.88
  -2   4 -14  402.80   39.21
  -2   4 -14  403.35   37.41
  -2   4 -15   32.35   12.79
  -2   4 -15   35.87   19.08
  -2   4 -15   60.67   15.44
  -2   4 -15   41.88   16.03
  -2   4 -16   63.44   12.74
  -2   4 -16   41.54   13.39
  -2   4 -16   40.87   15.14
  -2   4 -17  105.45   15.97
  -2   4 -17  146.24   18.49
  -2   4 -18   51.76    9.90
  -2   4 -19   11.39    6.10
   2  -3 -20  126.48   14.33
  -2   3  19   93.77    9.44
   2  -3 -19   88.05   10.09
  -2   3  18   38.27    7.54
   2  -3 -18   30.78    8.17
   2  -3 -17   63.90   11.44
   2  -3 -16   35.54   12.14
   2  -3 -16   54.70   11.15
   2  -3 -15  147.39   18.82
   2  -3 -15  129.79   15.71
   2  -3 -14   91.37   18.44
   2  -3 -14   99.78   13.89
   2  -3 -13   55.02   18.38
   2  -3 -13   69.24   18.16
   2  -3 -13   55.57   11.06
   2  -3 -12  263.22   33.16
   2  -3 -12  313.06   31.60
   2  -3 -12  293.61   25.74
   2  -3 -11   18.52   14.64
   2  -3 -11   11.61    7.81
   2  -3 -11    2.78   16.46
   2  -3 -10   86.62   10.26
  -2   3  10   76.12   18.09
   2  -3 -10   56.03   15.63
   2  -3  -9 1290.02  104.89
   2  -3  -8  784.08   64.81
   2  -3  -8  873.98   68.29
  -2   3   7   78.14    8.72
   2  -3  -7   60.38   13.91
   2  -3  -7   59.08   10.35
  -2   3   6  112.44   11.93
   2  -3  -6  134.11   17.30
  -2   3   5   53.22    8.12
  -2   3   4  779.20   61.55
   2  -3  -3   39.36    9.33
  -2   3   3   56.28    8.58
  -2   3   2 3344.81  258.78
   2  -3  -2 3393.42  258.94
  -2   3   1   43.66    8.87
  -2   3   0 1501.78  117.11
   2  -3   0 1512.76  117.09
   2  -3   1  566.48   45.77
  -2   3  -2   25.39    8.17
   2  -3   2   20.06    7.88
   2  -3   3  820.13   64.33
  -2   3  -3  807.86   64.33
  -2   3  -4  906.63   71.36
  -2   3  -5   34.97    7.37
  -2   3  -6  192.22   16.97
   2  -3   6  165.49   17.03
  -2   3  -7 1081.92   85.65
   2  -3   7 1127.59   86.16
  -2   3  -8  306.58   32.16
  -2   3  -9  239.34   28.36
  -2   3 -10  177.62   25.53
  -2   3 -10  181.43   20.72
  -2   3 -11 2426.35  181.25
  -2   3 -11 2169.51  185.62
  -2   3 -11 2294.38  179.24
  -2   3 -12  450.99   41.91
  -2   3 -12  468.07   39.31
  -2   3 -12  463.54   48.28
  -2   3 -13    0.41   10.92
  -2   3 -13   18.39   15.52
  -2   3 -13    9.51   14.69
  -2   3 -13   19.46   14.85
  -2   3 -14   18.90   11.54
  -2   3 -14   27.51   15.53
  -2   3 -14    7.70   16.71
  -2   3 -14   15.54   14.75
  -2   3 -15   68.22   14.25
  -2   3 -15   96.79   21.16
  -2   3 -15   88.40   16.65
  -2   3 -15   71.55   17.58
  -2   3 -16   36.33   12.24
  -2   3 -16   35.31   13.91
  -2   3 -16    3.18   18.84
  -2   3 -16   47.23   15.44
  -2   3 -17  115.94   14.65
  -2   3 -17   90.50   14.44
  -2   3 -17  109.20   20.16
  -2   3 -17   97.22   16.62
  -2   3 -18  132.76   14.51
  -2   3 -18  114.95   15.35
  -2   3 -19   87.44   11.11
  -2   3 -20   11.85    5.06
   2  -2 -20    9.98    7.83
  -2   2  19  221.37   17.93
   2  -2 -19  178.24   21.26
   2  -2 -18   -5.67   12.29
   2  -2 -18    6.40    7.92
   2  -2 -17   33.22   15.63
   2  -2 -17    6.74    9.25
   2  -2 -16   65.48   13.37
   2  -2 -16  106.66   18.00
   2  -2 -16   73.44   12.83
   2  -2 -15  168.34   22.27
   2  -2 -15  204.42   19.86
   2  -2 -14   86.01   12.68
   2  -2 -14  114.66   18.30
   2  -2 -14   98.46   13.89
   2  -2 -13   22.07    9.17
   2  -2 -13   28.12   17.76
   2  -2 -13    7.97    9.88
   2  -2 -12  390.46   33.49
   2  -2 -12  305.15   26.87
   2  -2 -11 1374.42  110.83
   2  -2 -11 1475.49  109.20
   2  -2 -11 1285.11  104.17
   2  -2 -10  256.95   22.31
   2  -2 -10  247.89   28.17
  -2   2   9    4.50   14.41
   2  -2  -9    5.70   11.78
  -2   2   8  178.30   25.02
   2  -2  -8  148.73   21.67
   2  -2  -7  405.27   35.27
  -2   2   7  407.71   32.76
   2  -2  -7  468.69   37.73
   2  -2  -6 5453.96  405.82
  -2   2   6 5227.82  404.77
   2  -2  -6 5210.37  407.39
   2  -2  -5  126.97   13.65
  -2   2   5  136.20   12.40
   2  -2  -5  138.15   16.33
  -2   2   4   39.48    6.67
  -2   2   3   20.50    6.92
  -2   2   2   29.46    7.82
   2  -2  -2   27.80   10.00
  -2   2   1   91.37   10.74
   2  -2   0 1337.06   99.11
  -2   2   0 1220.70   98.87
   2  -2   1 2122.56  163.50
  -2   2  -2  353.99   33.04
   2  -2   2  431.11   31.98
  -2   2  -3  837.78   65.67
  -2   2  -4   64.42    8.48
  -2   2  -5  153.26   14.16
   2  -2   5  153.28   14.81
  -2   2  -6  399.42   30.20
   2  -2   6  341.14   30.41
  -2   2  -7 2841.39  212.45
   2  -2   7 2683.43  212.76
  -2   2  -8  145.64   19.77
  -2   2  -9   19.91   14.07
  -2   2 -10  251.51   28.68
  -2   2 -11   25.69   13.30
  -2   2 -11   35.67    9.62
  -2   2 -11   33.16   16.01
  -2   2 -12  242.41   26.35
  -2   2 -12  250.37   23.53
  -2   2 -12  226.95   30.83
  -2   2 -12  267.22   25.84
  -2   2 -13  382.96   35.13
  -2   2 -13  461.98   38.46
  -2   2 -13  395.31   37.07
  -2   2 -14   14.10   11.06
  -2   2 -14   18.00   14.09
  -2   2 -14   17.49   14.56
  -2   2 -15   26.51   12.11
  -2   2 -15   41.73   18.70
  -2   2 -15   36.79   14.19
  -2   2 -15   23.44   15.49
  -2   2 -16   53.43   12.15
  -2   2 -16   43.12   13.72
  -2   2 -16   33.34   19.24
  -2   2 -16   35.63   15.44
  -2   2 -17   24.64   10.48
  -2   2 -17   26.58   11.84
  -2   2 -17   53.18   18.28
  -2   2 -17   48.17   13.44
  -2   2 -18    6.37    9.21
  -2   2 -18    6.31   14.42
  -2   2 -18   21.13   11.29
  -2   2 -19   17.93   10.28
  -2   2 -19   11.69    7.96
  -2   2 -20   91.92    9.89
   2  -1 -20   24.38    7.43
  -2   1  19    3.01    4.89
   2  -1 -19    8.48    9.80
   2  -1 -18   31.52   12.98
   2  -1 -18   19.05    8.99
   2  -1 -17    5.90   13.99
   2  -1 -17    0.65    9.65
   2  -1 -16   66.35   13.52
   2  -1 -16   78.30   13.05
   2  -1 -16   69.42   17.97
   2  -1 -15   98.43   16.25
   2  -1 -15   83.87   13.31
   2  -1 -15   68.70   17.64
   2  -1 -15   67.33   11.79
   2  -1 -14   56.10   11.18
   2  -1 -14   67.68   17.28
   2  -1 -14   58.63   12.23
   2  -1 -13  276.59   25.67
   2  -1 -13  288.94   25.85
   2  -1 -13  275.46   32.31
   2  -1 -12   61.29   10.60
   2  -1 -12   29.36   18.94
   2  -1 -12   50.56   10.59
   2  -1 -11  235.16   21.72
   2  -1 -11  236.80   21.53
   2  -1 -11  209.98   28.96
   2  -1 -11  250.29   29.98
   2  -1 -10 1799.03  142.93
   2  -1 -10 2053.95  149.51
   2  -1  -9  328.12   32.63
  -2   1   8  894.68   76.52
   2  -1  -8  979.74   77.80
  -2   1   7  418.70   37.91
   2  -1  -7  383.90   35.95
  -2   1   6   20.12    3.90
   2  -1  -6   38.02   10.28
   2  -1  -6   53.39   12.17
   2  -1  -5 2139.92  147.05
  -2   1   5 1776.88  145.22
   2  -1  -5 2001.87  147.94
  -2   1   4    5.50    4.32
   2  -1  -4   16.41    7.70
   2  -1  -4    7.72    9.38
   2  -1  -3  286.71   24.54
   2  -1  -2   69.08    9.73
   2  -1  -1    0.42    5.98
   2  -1   0 3186.59  244.19
   2  -1   1  781.25   60.58
   2  -1   2    4.46    3.06
   2  -1   3 3177.69  244.08
   2  -1   3 3170.42  243.52
   2  -1   4  499.96   43.38
   2  -1   4  540.33   42.03
  -2   1  -5  183.84   18.27
   2  -1   5  227.79   19.06
  -2   1  -6 1586.08  122.92
   2  -1   6 1593.07  123.30
   2  -1   6 1670.64  126.14
   2  -1   7   95.53   17.21
   2  -1   7   75.25    9.51
   2  -1   8  183.78   22.83
  -2   1  -8  182.83   20.94
  -2   1  -9   10.09   11.69
  -2   1 -10  180.97   23.42
  -2   1 -11    9.95   11.30
  -2   1 -11    4.90    8.05
  -2   1 -11   -6.60   12.34
  -2   1 -11   13.26   10.40
  -2   1 -12   94.06   12.61
  -2   1 -12   94.57   15.96
  -2   1 -12   73.63   14.92
  -2   1 -13  748.36   57.96
  -2   1 -13  661.91   59.53
  -2   1 -13  719.89   59.49
  -2   1 -14   -4.20   10.05
  -2   1 -14   17.18   14.12
  -2   1 -14    5.80   13.69
  -2   1 -15   29.46   11.49
  -2   1 -15   38.22   14.67
  -2   1 -15   31.93   14.37
  -2   1 -16  237.95   23.81
  -2   1 -16  244.00   29.46
  -2   1 -16  256.65   25.69
  -2   1 -16  237.45   26.04
  -2   1 -17   93.46   13.56
  -2   1 -17   68.76   20.49
  -2   1 -17   66.37   13.60
  -2   1 -17   86.51   16.31
  -2   1 -18   35.46   10.19
  -2   1 -18   33.30   16.10
  -2   1 -18   31.62   12.38
  -2   1 -19    4.59    7.91
  -2   1 -19   10.54   12.21
  -2   1 -19    6.56    9.02
  -2   1 -20   11.15    7.78
  -2   1 -20    8.99    6.58
   2  -1  21   36.40    5.26
   2   0 -20   55.10    7.74
  -2   0  19   10.22    5.15
   2   0 -19    5.29    9.52
   2   0 -18   20.34    8.38
   2   0 -18   50.03   13.76
   2   0 -17   24.22    9.99
   2   0 -17   41.19   15.48
   2   0 -16   34.61   11.29
   2   0 -16   43.81   15.78
   2   0 -16   29.88    8.79
   2   0 -15   36.54   13.72
   2   0 -15    5.77   10.34
   2   0 -15   31.22   16.54
   2   0 -15    6.37    9.16
   2   0 -14  307.01   31.69
   2   0 -14  337.89   27.71
   2   0 -14  273.93   31.08
   2   0 -14  280.10   27.29
   2   0 -13  537.53   44.21
   2   0 -13  605.63   50.23
   2   0 -13  494.32   43.70
   2   0 -12  105.15   13.38
   2   0 -12  101.28   13.43
   2   0 -12  110.19   21.74
   2   0 -11  373.37   31.08
   2   0 -11  294.92   38.45
   2   0 -11  378.12   38.64
   2   0 -11  359.21   30.75
   2   0 -10    5.57   17.60
   2   0 -10   16.01   19.08
   2   0 -10   16.68    8.41
   2   0  -9   91.16   18.36
   2   0  -8 1517.44  121.51
  -2   0   7  323.21   29.57
   2   0  -7  380.81   32.29
  -2   0   6  118.70   13.93
   2   0  -6  133.38   16.39
  -2   0   5  525.45   39.46
   2   0  -5  497.60   40.94
  -2   0   5  466.19   37.33
   2   0  -4  276.99   24.63
   2   0  -4  218.83   24.40
  -2   0   4  294.75   23.68
   2   0  -3   22.51   10.58
   2   0  -3    2.11    9.01
   2   0  -2  194.77   18.57
   2   0  -1  293.87   24.89
   2   0  -1  323.91   24.54
   2   0  -1  268.88   24.62
   2   0   0  109.94   10.59
   2   0   1   87.11    8.30
   2   0   1   84.32    9.42
   2   0   1   78.10    9.46
   2   0   2  414.77   31.80
   2   0   2  413.04   32.64
   2   0   2  377.33   32.71
   2   0   3   20.91    8.60
   2   0   3   24.73    7.78
   2   0   3   14.56    6.20
   2   0   4 4575.49  356.79
   2   0   4 4685.23  355.63
   2   0   5 1095.70   82.81
  -2   0  -5  989.99   79.53
   2   0   5 1107.11   80.36
   2   0   6  684.73   55.43
   2   0   6  665.76   51.12
  -2   0  -6  634.70   50.96
   2   0   7   16.03   13.36
  -2   0  -7   13.57    2.39
  -2   0  -7   17.79    5.72
  -2   0  -8  178.16   16.98
   2   0   8  199.12   24.75
  -2   0  -8  205.78   20.40
  -2   0  -9  753.71   62.02
   2   0   9  735.68   66.25
  -2   0 -10  162.43   19.74
   2   0  10  150.53   26.11
  -2   0 -11  135.59   13.65
   2   0  11   91.57   24.41
  -2   0 -11  124.94   16.09
  -2   0 -12   60.10   10.71
  -2   0 -12   71.46   14.08
  -2   0 -12   67.09   13.14
  -2   0 -13  147.89   16.48
  -2   0 -13  165.21   19.70
  -2   0 -13  139.43   19.22
  -2   0 -14  410.53   36.92
  -2   0 -14  452.79   39.42
  -2   0 -14  460.62   39.87
  -2   0 -15   12.75   10.10
  -2   0 -15   36.32   14.02
  -2   0 -15   22.20   14.01
  -2   0 -16  295.94   27.85
  -2   0 -16  301.87   29.37
  -2   0 -16  325.89   30.87
  -2   0 -17   57.21   12.04
  -2   0 -17   75.00   18.44
  -2   0 -17   83.23   15.53
  -2   0 -18  126.55   15.19
  -2   0 -18  140.68   21.26
  -2   0 -18  124.38   17.45
  -2   0 -19   86.03   11.30
  -2   0 -19   90.15   16.54
  -2   0 -19   64.31   12.39
  -2   0 -20   33.79    7.47
  -2   0 -20   18.42   10.25
  -2   0 -20   39.58    8.14
   2   0  21  106.13    9.44
  -2   0 -21   89.87    9.20
   2   1 -19   10.72    8.27
   2   1 -18  175.33   16.26
   2   1 -18  133.40   18.17
   2   1 -17  171.09   17.76
   2   1 -17  165.01   21.12
   2   1 -16   38.66   11.98
   2   1 -16   56.43   16.28
   2   1 -15  415.72   40.02
   2   1 -15  486.53   38.90
   2   1 -15  478.92   41.69
   2   1 -15  429.73   37.98
   2   1 -14  387.80   36.63
   2   1 -14  360.99   32.65
   2   1 -14  384.71   36.49
   2   1 -14  368.66   32.54
   2   1 -13  188.67   24.50
   2   1 -13  113.77   16.73
   2   1 -13  169.06   16.92
   2   1 -13  129.46   21.13
   2   1 -13  150.15   16.93
   2   1 -12   51.63   11.43
   2   1 -12   87.91   22.64
   2   1 -12   53.49   11.28
   2   1 -11  389.32   34.68
   2   1 -11  432.68   34.70
   2   1 -11  389.23   42.28
   2   1 -10  312.76   41.41
   2   1 -10  377.90   40.52
   2   1 -10  401.77   34.35
   2   1  -9  441.95   36.04
   2   1  -9  435.93   42.38
   2   1  -8   24.61   13.76
   2   1  -7  112.25   16.40
   2   1  -6  926.89   75.48
   2   1  -5   29.92   10.04
  -2  -1   5   12.78    3.25
   2   1  -4 7308.43  577.48
   2   1  -4 8265.27  579.36
   2   1  -3 1261.76   97.29
   2   1  -3 1298.82   98.20
   2   1  -3 1209.32   98.42
   2   1  -2  171.75   16.96
   2   1  -2  168.34   16.19
   2   1  -2  144.37   14.33
   2   1  -1   92.09   11.50
   2   1  -1   85.21    9.69
   2   1   0 1113.71   84.95
   2   1   0 1089.90   85.87
   2   1   1 1142.26   82.44
   2   1   1 1028.57   82.93
   2   1   1 1077.92   82.65
   2   1   1  995.92   82.68
   2   1   2 2497.43  191.35
   2   1   2 2483.29  191.27
   2   1   3  923.76   70.54
   2   1   3  878.84   69.62
   2   1   3  886.74   69.90
   2   1   4  361.88   32.10
   2   1   4  369.70   29.31
   2   1   4  326.45   30.14
   2   1   5  784.26   64.41
   2   1   5  756.97   61.11
   2   1   5  824.61   62.29
   2   1   6  821.39   69.62
   2   1   6  851.44   66.55
  -2  -1  -7 1437.09  119.31
   2   1   7 1544.96  123.31
  -2  -1  -7 1573.57  117.67
  -2  -1  -7 1498.14  119.00
  -2  -1  -8  949.58   78.70
  -2  -1  -8 1102.51   79.54
   2   1   8  903.81   84.00
  -2  -1  -9  199.77   19.82
  -2  -1  -9  201.79   20.19
   2   1   9  170.64   28.61
  -2  -1 -10   13.56   10.47
   2   1  10   -6.85   20.57
   2   1  11   20.58   21.92
  -2  -1 -12   93.62   14.85
  -2  -1 -12   71.84   10.92
   2   1  12   44.91   24.37
  -2  -1 -12   81.83   14.99
  -2  -1 -13   65.60   14.10
  -2  -1 -13   42.98   10.05
   2   1  13   40.41   22.71
  -2  -1 -13   75.72   14.43
  -2  -1 -14  179.11   18.39
  -2  -1 -14  177.25   20.97
  -2  -1 -14  182.52   21.77
  -2  -1 -15   43.71   10.75
  -2  -1 -15   50.76   13.56
  -2  -1 -15   38.99   13.78
  -2  -1 -16  641.32   48.21
  -2  -1 -16  515.63   48.98
  -2  -1 -16  576.99   50.33
  -2  -1 -17   21.75    9.93
  -2  -1 -17   48.44   14.24
  -2  -1 -18  228.40   19.92
  -2  -1 -18  170.44   25.19
  -2  -1 -18  191.52   22.12
  -2  -1 -19  162.69   16.65
  -2  -1 -19  173.73   21.22
  -2  -1 -19  169.84   18.25
  -2  -1 -20    5.87    6.70
  -2  -1 -20   -1.63   10.61
  -2  -1 -20    7.02    7.60
  -2  -1 -21    8.95    7.20
   2   1  21    6.71    5.16
  -2  -1 -21    7.11    4.77
   2   2 -19   20.89    6.94
   2   2 -18   31.74    8.76
   2   2 -18   36.15   11.26
   2   2 -17   53.94   11.16
   2   2 -17   70.27   14.22
   2   2 -16  237.83   22.06
   2   2 -16  195.27   24.74
   2   2 -15   23.16   13.15
   2   2 -15   14.95   11.00
   2   2 -15   22.99   15.89
   2   2 -15   11.52    9.49
   2   2 -14   -5.71   15.75
   2   2 -14    4.17   11.37
   2   2 -14    1.18   10.49
   2   2 -14   14.40   14.60
   2   2 -14    7.58    9.85
   2   2 -13   27.66   12.17
   2   2 -13   21.93   18.92
   2   2 -13   16.80   10.69
   2   2 -13   37.49   15.19
   2   2 -13   20.28   10.52
   2   2 -12  159.55   27.12
   2   2 -12  165.21   17.94
   2   2 -12  153.71   21.62
   2   2 -12  180.44   18.25
   2   2 -11  250.04   31.31
   2   2 -11  248.02   22.39
   2   2 -11  233.74   25.53
   2   2 -11  226.60   23.10
   2   2 -10  109.82   13.20
   2   2 -10   64.41   21.70
   2   2  -9    4.22   15.37
   2   2  -8  123.35   19.60
   2   2  -7 1004.57   82.18
   2   2  -6   66.54   14.73
   2   2  -5  226.10   22.56
   2   2  -5  235.26   27.48
   2   2  -5  245.87   19.26
  -2  -2   5  224.16   18.82
   2   2  -4 1334.52  104.74
   2   2  -4 1307.20  102.21
   2   2  -4 1387.67  100.53
  -2  -2   4 1220.21  100.23
   2   2  -3 2921.75  233.14
   2   2  -3 3088.22  232.19
   2   2  -2  156.21   15.66
   2   2  -2  142.91   14.32
   2   2  -1  140.39   16.40
   2   2  -1  123.78   13.11
   2   2  -1   95.61   12.15
   2   2   0  305.61   27.07
   2   2   1   14.82    6.66
   2   2   2  100.35   11.28
   2   2   3  427.38   34.78
   2   2   4 1529.62  118.62
   2   2   5  672.78   53.91
  -2  -2  -6 1677.52  130.68
   2   2   6 2042.48  136.13
   2   2   6 1691.40  132.23
  -2  -2  -6 1672.51  131.07
   2   2   7 1155.30   90.69
  -2  -2  -7 1152.23   84.38
  -2  -2  -7 1173.94   84.07
   2   2   8  354.54   41.47
   2   2   8  436.16   33.07
  -2  -2  -8  396.18   31.73
  -2  -2  -9  271.64   25.18
   2   2   9  256.76   33.74
  -2  -2 -10  110.92   16.20
   2   2  10  115.92   26.53
  -2  -2 -11    7.10   11.36
   2   2  11  -20.51   24.13
  -2  -2 -12  146.72   14.72
   2   2  12  147.61   29.79
  -2  -2 -12  141.89   17.19
  -2  -2 -13  244.23   22.70
  -2  -2 -13  202.49   19.77
   2   2  13  167.13   32.74
  -2  -2 -13  209.81   22.76
  -2  -2 -14  483.44   43.79
  -2  -2 -14  518.68   41.94
   2   2  14  463.52   53.47
  -2  -2 -14  537.54   44.27
  -2  -2 -15  133.57   15.45
  -2  -2 -15  122.51   17.81
  -2  -2 -15  149.33   19.72
  -2  -2 -16   86.17   12.98
  -2  -2 -16  113.98   16.87
  -2  -2 -17  180.49   18.14
  -2  -2 -17  159.30   21.04
  -2  -2 -18   50.54   10.52
  -2  -2 -18   55.06   12.82
  -2  -2 -19   55.96    9.46
  -2  -2 -19   37.77   16.18
  -2  -2 -19   39.71   11.70
  -2  -2 -20  245.66   20.91
  -2  -2 -20  213.73   24.24
  -2  -2 -20  251.29   21.83
  -2  -2 -21   10.20    8.74
   2   2  21    5.48    5.48
  -2  -2 -21    8.14    4.93
   2   2  22    7.24    3.46
   2   3 -18  258.81   19.98
   2   3 -18  172.45   20.75
   2   3 -17   87.73   12.14
   2   3 -17   75.99   14.95
   2   3 -16   12.85    9.98
   2   3 -16   16.99   14.50
   2   3 -15  274.51   23.82
   2   3 -15  190.74   23.67
   2   3 -15  266.89   26.98
   2   3 -14    3.81   10.18
   2   3 -14    7.44   12.08
   2   3 -14    7.64   15.91
   2   3 -14   27.06   15.37
   2   3 -13  218.70   21.49
   2   3 -13  202.35   27.19
   2   3 -13  183.17   22.09
   2   3 -13  219.91   24.65
   2   3 -12   14.03   10.24
   2   3 -12   19.26   18.92
   2   3 -12   -3.62   14.51
   2   3 -11   88.45   13.70
   2   3 -11   91.95   23.42
   2   3 -11   78.93   16.28
   2   3 -10    8.47    9.42
   2   3 -10   28.27   18.81
   2   3 -10   14.50   11.41
   2   3  -9  639.16   49.15
   2   3  -9  639.17   50.07
   2   3  -8  133.58   20.02
   2   3  -7  260.76   27.23
   2   3  -6 2585.77  194.57
   2   3  -6 2367.27  190.76
   2   3  -5  380.83   33.62
  -2  -3   5  309.06   25.44
   2   3  -5  299.22   25.68
   2   3  -5  334.15   29.01
   2   3  -4  725.77   56.91
  -2  -3   4  620.84   51.20
   2   3  -4  659.63   51.61
   2   3  -4  661.92   53.38
   2   3  -3 1640.20  122.16
  -2  -3   3 1521.43  121.80
   2   3  -3 1576.36  123.09
   2   3  -2  410.20   36.58
  -2  -3   2  389.31   32.98
   2   3  -2  432.82   33.57
   2   3  -2  391.44   34.15
   2   3  -1 2323.74  182.95
  -2  -3   1 2335.43  182.82
   2   3  -1 2550.10  184.75
   2   3   0  465.82   39.31
   2   3   0  504.27   40.62
   2   3   1 1800.06  139.58
   2   3   2  203.03   18.66
   2   3   3  113.27   13.75
  -2  -3  -4   11.55    8.11
   2   3   4   -2.24   10.24
   2   3   5  709.42   65.85
  -2  -3  -5  893.41   64.86
  -2  -3  -6 2234.52  167.92
   2   3   6 2113.54  168.22
  -2  -3  -7   11.05    5.99
   2   3   7   21.46    8.68
  -2  -3  -8 3035.06  241.63
   2   3   8 3279.67  243.10
   2   3   8 3431.84  247.93
  -2  -3  -9   97.11    9.44
   2   3   9  183.20   25.21
  -2  -3 -10   60.09   12.32
   2   3  10   80.17   22.66
  -2  -3 -11   28.06   11.87
   2   3  11    9.95   20.31
  -2  -3 -12  278.57   29.75
  -2  -3 -12  345.58   33.25
  -2  -3 -12  341.78   27.66
   2   3  12  402.29   42.03
  -2  -3 -13  230.35   22.12
  -2  -3 -13  194.11   18.82
   2   3  13  233.65   33.07
  -2  -3 -13  190.54   22.33
  -2  -3 -14  615.31   48.62
   2   3  14  609.99   60.34
  -2  -3 -14  571.01   50.71
  -2  -3 -15   19.77    9.61
  -2  -3 -15   24.39   13.97
  -2  -3 -16   24.22    9.37
  -2  -3 -16   18.34   13.47
  -2  -3 -17   75.10   11.90
  -2  -3 -17   91.15   15.02
  -2  -3 -18  217.75   19.89
  -2  -3 -18  192.92   21.71
  -2  -3 -19  182.79   17.16
  -2  -3 -19  183.29   19.50
  -2  -3 -20   93.96   15.72
  -2  -3 -20   88.64   10.44
  -2  -3 -20   91.09   11.85
   2   3  20  106.07   11.50
   2   3  21   23.87    6.44
  -2  -3 -21    9.02    9.91
   2   3  22  116.52    9.87
  -2  -3 -22   98.15   10.85
   2   4 -18   37.43    7.83
   2   4 -17   38.75   11.54
   2   4 -16   13.15   13.37
   2   4 -15   63.27   15.99
   2   4 -15   46.78   13.56
   2   4 -14   76.36   17.19
   2   4 -14   76.54   14.91
   2   4 -13    8.94   10.14
   2   4 -13   13.27   14.50
   2   4 -13   19.02   18.75
   2   4 -13    2.13   11.80
   2   4 -12  646.78   55.06
   2   4 -12  676.54   56.91
   2   4 -12  716.03   61.42
   2   4 -11   38.21   11.02
   2   4 -11   30.66   13.76
   2   4 -11   30.64   11.64
   2   4 -11   31.23   10.32
   2   4 -11   31.30   20.21
   2   4 -10  300.27   25.74
   2   4 -10  261.60   26.90
   2   4 -10  287.03   25.91
   2   4 -10  258.04   24.54
   2   4 -10  222.01   31.39
   2   4  -9  589.08   45.28
   2   4  -9  523.66   46.00
   2   4  -9  545.19   45.50
   2   4  -9  582.01   44.41
   2   4  -9  402.97   48.22
   2   4  -8  138.46   14.93
   2   4  -8  130.09   13.62
   2   4  -8  119.51   16.04
   2   4  -8  111.08   18.68
   2   4  -7   35.22   19.03
   2   4  -6  554.65   52.05
   2   4  -5  852.40   65.38
  -2  -4   5  809.65   64.95
   2   4  -5  815.04   70.98
   2   4  -4    9.41    8.34
  -2  -4   4   10.29    6.38
   2   4  -3   11.61    8.04
  -2  -4   3   15.11    6.61
  -2  -4   2  776.57   60.32
   2   4  -2  701.17   60.49
   2   4  -2  830.83   63.66
  -2  -4   1  995.76   78.27
   2   4  -1  990.60   80.32
  -2  -4   0   48.70    9.92
   2   4   0   52.47   12.64
  -2  -4  -1 1070.38   82.91
   2   4   1 1024.12   83.28
  -2  -4  -2  404.16   37.64
   2   4   2  514.75   38.18
   2   4   3   10.22    7.55
  -2  -4  -4 2966.40  228.50
  -2  -4  -5   53.02    9.68
   2   4   6 1199.07   97.72
  -2  -4  -6 1288.99   97.65
  -2  -4  -7 1701.79  129.69
   2   4   7 1634.89  129.93
  -2  -4  -8  322.49   27.10
   2   4   8  314.08   27.85
  -2  -4  -9 1536.07  121.37
   2   4   9 1615.63  122.44
   2   4  10   15.27   17.85
  -2  -4 -11  245.74   26.35
   2   4  11  294.34   32.99
  -2  -4 -12   51.75   12.72
  -2  -4 -12   63.01   14.78
   2   4  12   96.92   21.81
  -2  -4 -13   95.77   15.82
  -2  -4 -13   67.39   17.09
  -2  -4 -13  115.20   11.82
   2   4  13  130.01   25.40
  -2  -4 -14  203.10   19.56
   2   4  14  236.17   32.38
  -2  -4 -14  219.44   22.71
  -2  -4 -15   18.36    8.57
   2   4  15   16.51   18.45
  -2  -4 -15    5.68   12.93
  -2  -4 -16   25.35    8.86
  -2  -4 -16   18.86   11.92
  -2  -4 -17    2.39    8.00
  -2  -4 -17   16.82   12.13
  -2  -4 -18   64.81   10.27
  -2  -4 -18   79.06   13.45
  -2  -4 -19   45.62    8.79
  -2  -4 -19   58.57   11.65
  -2  -4 -20   15.15    8.10
   2   4  20   14.61    7.31
   2   4  21   83.60    9.16
  -2  -4 -21   64.19   12.87
   2   4  22   74.29    7.28
  -2  -4 -22   66.02    9.45
   2   5 -17   45.77   10.46
   2   5 -16   27.50   12.90
   2   5 -15   21.44   13.93
   2   5 -15   44.13   13.08
   2   5 -15   17.39   10.11
   2   5 -14  216.78   25.31
   2   5 -14  222.38   24.15
   2   5 -14  230.41   22.57
   2   5 -13  139.37   20.42
   2   5 -13  136.25   19.82
   2   5 -13  162.71   17.61
   2   5 -12    1.84   10.52
   2   5 -12   13.81   10.10
   2   5 -12    1.21   13.55
   2   5 -12   -8.76   11.00
   2   5 -11  307.64   28.25
   2   5 -11  285.54   30.12
   2   5 -11  299.91   28.75
   2   5 -11  312.11   27.50
   2   5 -11  278.40   35.25
   2   5 -10  426.65   35.44
   2   5 -10  397.02   35.79
   2   5 -10  412.23   36.48
   2   5 -10  382.94   34.01
   2   5 -10  388.81   40.80
   2   5  -9   71.25   13.01
   2   5  -9   97.42   14.12
   2   5  -9   92.80   14.66
   2   5  -9   71.17   11.26
   2   5  -9   62.54   18.80
   2   5  -8   31.58   10.15
   2   5  -8   25.20   10.83
   2   5  -8   23.76   10.76
   2   5  -8   22.67    8.23
   2   5  -8   18.25   13.84
   2   5  -7   49.87    8.91
   2   5  -7   77.61   11.23
   2   5  -7   32.00   19.27
   2   5  -6  376.57   40.05
   2   5  -5   36.80   17.10
  -2  -5   5   37.82    7.72
   2   5  -5   37.14    9.11
   2   5  -4   72.71   11.73
  -2  -5   4   67.59   10.43
   2   5  -3 1220.97  100.39
  -2  -5   3 1268.65   96.77
   2   5  -3 1194.88   96.90
   2   5  -2 1352.19  106.72
  -2  -5   2 1310.46  103.83
   2   5  -1  856.32   74.70
  -2  -5   1  945.83   72.99
   2   5   0   60.69   12.85
  -2  -5   0   43.44   10.42
   2   5   1  485.37   44.35
  -2  -5  -1  561.51   43.76
   2   5   2  358.22   31.79
  -2  -5  -2  368.37   31.39
   2   5   3  396.92   33.49
   2   5   4  107.35   12.20
  -2  -5  -4  119.90   14.19
  -2  -5  -5   69.64   11.61
  -2  -5  -6   59.04   11.04
   2   5   7   32.90   10.14
  -2  -5  -7   30.78    8.91
   2   5   8   12.82    9.41
  -2  -5  -8   21.41    8.37
  -2  -5  -9 2162.66  168.76
   2   5   9 2198.73  169.21
  -2  -5 -10 1398.41  109.02
   2   5  11  142.28   24.06
  -2  -5 -12  214.61   24.39
  -2  -5 -12  246.66   27.06
   2   5  12  220.67   30.81
  -2  -5 -13  617.82   53.62
  -2  -5 -13  617.52   56.58
   2   5  13  769.66   61.69
   2   5  14  224.31   31.56
  -2  -5 -14  233.72   24.14
  -2  -5 -15  899.43   71.55
   2   5  15  918.75   80.91
  -2  -5 -15  927.13   73.91
  -2  -5 -16    5.01    7.37
  -2  -5 -16    9.69   11.88
  -2  -5 -17   31.58    8.04
  -2  -5 -17   31.63   11.89
  -2  -5 -18   50.82   12.30
   2   5  19   96.79   12.21
  -2  -5 -19   90.81   13.32
   2   5  20    5.23    7.07
  -2  -5 -20   17.48    7.84
   2   5  21   86.66    9.74
  -2  -5 -21   90.87   13.52
   2   5  22  132.91   11.27
  -2  -5 -22  115.08   13.24
   2   6 -17   -2.30    5.61
   2   6 -16   20.59   10.94
   2   6 -16   14.02    7.65
   2   6 -15   59.28   14.63
   2   6 -15   37.20   13.43
   2   6 -15   60.51   10.69
   2   6 -14   16.09   14.22
   2   6 -14   26.58   14.07
   2   6 -14   28.50   10.73
   2   6 -13   59.37   13.64
   2   6 -13   74.04   16.91
   2   6 -13   68.56   15.77
   2   6 -13   82.17   13.08
   2   6 -12    9.57   13.54
   2   6 -12   14.97   11.51
   2   6 -12    6.83   10.70
   2   6 -11  160.52   19.92
   2   6 -11  158.86   20.87
   2   6 -11  182.05   18.33
   2   6 -10  268.27   26.05
   2   6 -10  267.91   24.99
   2   6 -10  254.04   26.65
   2   6 -10  312.37   27.62
   2   6  -9  161.39   17.88
   2   6  -9  125.87   18.53
   2   6  -9  123.08   18.99
   2   6  -9  193.42   16.84
   2   6  -9  143.04   23.04
   2   6  -8  179.54   22.55
   2   6  -8  177.23   18.85
   2   6  -8  202.50   19.90
   2   6  -8  165.14   17.59
   2   6  -8  116.57   16.30
   2   6  -8  122.07   30.17
   2   6  -7  954.65   74.23
   2   6  -7  897.52   72.17
   2   6  -7  930.40   72.41
   2   6  -7 1045.20   73.44
   2   6  -7  838.60   71.00
   2   6  -7  731.34   79.73
   2   6  -6   72.83   21.97
   2   6  -6   87.53   13.00
  -2  -6   5   77.47   10.50
   2   6  -5   82.08   12.05
   2   6  -4    2.37    9.84
  -2  -6   4    1.23    7.03
  -2  -6   3 1205.10   99.03
   2   6  -3 1278.69   99.66
   2   6  -3 1322.54  103.76
  -2  -6   2 1343.68  106.28
   2   6  -2 1352.51  109.55
  -2  -6   1   22.89    9.58
   2   6  -1   19.58   13.99
  -2  -6   0  185.03   19.86
   2   6   0  195.84   21.65
  -2  -6  -1  541.56   44.30
   2   6   1  501.28   45.08
  -2  -6  -2  109.11   14.66
   2   6   2  100.05   14.81
   2   6   3    0.80    9.18
   2   6   4  487.46   40.30
  -2  -6  -5 1374.13  107.32
   2   6   5 1351.02  105.54
  -2  -6  -6   73.34   12.38
  -2  -6  -7  332.53   29.77
   2   6   8   67.68   12.34
  -2  -6  -8   62.04   10.93
  -2  -6  -9  416.32   34.98
   2   6   9  393.09   35.36
  -2  -6 -10 1078.60   82.05
   2   6  10  983.45   82.20
   2   6  12  424.66   40.38
  -2  -6 -12  385.90   34.14
  -2  -6 -12  347.51   37.07
   2   6  13   82.16   20.29
  -2  -6 -13   94.20   14.99
  -2  -6 -13   61.06   16.56
   2   6  14    5.24   16.80
  -2  -6 -14    8.81   11.97
  -2  -6 -14    2.16   12.45
   2   6  15  238.43   32.13
  -2  -6 -15  280.93   26.71
  -2  -6 -16  477.86   41.47
   2   6  17   50.38   10.78
  -2  -6 -17   53.69   12.72
   2   6  18   32.55    9.86
  -2  -6 -18   33.17   10.94
   2   6  19   59.10    9.45
  -2  -6 -19   49.74   10.81
   2   6  20  324.12   27.10
   2   6  21  240.42   19.06
  -2  -6 -21  179.08   21.69
   2   6  22   12.50    4.15
  -2  -6 -22    7.55    7.42
   2   7 -16   47.64    7.85
   2   7 -15   11.24    8.21
   2   7 -15   10.75   11.86
   2   7 -15   17.42   11.81
   2   7 -14   62.12   10.97
   2   7 -14   55.46   15.40
   2   7 -14   56.50   15.70
   2   7 -13  324.03   37.40
   2   7 -13  366.47   37.70
   2   7 -12  365.02   29.85
   2   7 -12  314.41   32.15
   2   7 -12  330.75   32.60
   2   7 -12  302.96   30.69
   2   7 -11   94.29   12.72
   2   7 -11   65.50   15.66
   2   7 -11   73.35   15.18
   2   7 -10  439.40   33.83
   2   7 -10  357.24   35.44
   2   7 -10  351.59   34.89
   2   7  -9   10.76    9.07
   2   7  -9   -0.49   11.72
   2   7  -9   -2.17   12.25
   2   7  -8  268.60   24.77
   2   7  -8  321.68   41.48
   2   7  -8  257.15   26.83
   2   7  -8  312.98   28.18
   2   7  -7  385.17   32.67
   2   7  -7  326.89   45.13
   2   7  -7  388.48   35.22
   2   7  -7  412.18   34.45
   2   7  -6   51.19    8.56
   2   7  -6   55.46   21.33
   2   7  -6   54.43   10.27
   2   7  -6   43.94   12.22
   2   7  -5  679.51   53.89
  -2  -7   5  619.79   52.57
   2   7  -4   65.45   20.01
  -2  -7   4   70.81   11.00
   2   7  -4   78.16   13.62
  -2  -7   3  154.89   16.04
   2   7  -3  135.32   17.20
   2   7  -2   14.06   15.68
  -2  -7   2    7.89    9.56
   2   7  -1 5220.56  387.57
  -2  -7   1 4865.20  384.91
   2   7   0  102.25   18.59
  -2  -7   0  158.84   17.67
   2   7   1 1665.12  131.56
  -2  -7  -1 1644.98  130.39
   2   7   2  996.79   83.22
  -2  -7  -2 1058.29   83.08
   2   7   3  470.42   45.10
  -2  -7  -3  628.83   46.71
   2   7   4 1778.91  139.04
   2   7   5  228.87   23.12
  -2  -7  -5  319.57   27.24
   2   7   6  210.85   19.50
  -2  -7  -6  260.38   23.48
  -2  -7  -7    5.92    9.76
  -2  -7  -8 1356.36  107.66
  -2  -7  -9   17.93    9.14
   2   7   9   11.19   10.84
  -2  -7 -10  163.98   17.51
   2   7  10  158.71   18.72
   2   7  11  440.97   34.78
  -2  -7 -11  385.26   35.89
   2   7  12  193.56   18.19
  -2  -7 -12  184.36   20.86
   2   7  13  936.89   83.24
   2   7  13  988.75   76.36
  -2  -7 -13  973.33   82.17
  -2  -7 -13  937.71   77.75
   2   7  14  129.98   13.79
   2   7  14   81.40   21.15
  -2  -7 -14  129.23   21.01
  -2  -7 -14  105.81   16.67
   2   7  15   77.44   11.00
   2   7  15   56.54   18.26
  -2  -7 -15   31.44   16.14
  -2  -7 -15   69.40   13.83
  -2  -7 -16   50.97   12.91
   2   7  16   21.22   15.10
   2   7  16   37.67   10.38
  -2  -7 -17   27.38   11.20
   2   7  17   35.15    9.66
  -2  -7 -18   49.44   11.16
   2   7  18   41.03    9.69
  -2  -7 -19   23.22    9.15
   2   7  19   32.86    7.75
   2   7  20   13.87    6.85
   2   7  21   46.27    6.92
  -2  -7 -22   24.79    7.99
   2   7  22   23.34    4.59
   2   8 -15   58.47    8.84
   2   8 -15   72.37   13.48
   2   8 -14   70.76   10.34
   2   8 -14   62.55   14.91
   2   8 -13   67.91   10.77
   2   8 -13   66.27   16.07
   2   8 -13   64.37   16.42
   2   8 -12   73.28   11.94
   2   8 -12   74.12   15.63
   2   8 -12   78.79   14.65
   2   8 -12   70.80   16.80
   2   8 -11    0.35    9.23
   2   8 -11   16.01   12.71
   2   8 -11   22.24   13.21
   2   8 -10  575.52   46.99
   2   8 -10  548.25   48.79
   2   8 -10  587.41   49.37
   2   8  -9  141.68   18.10
   2   8  -9  201.06   21.18
   2   8  -9  219.16   25.03
   2   8  -8   66.16   10.99
   2   8  -8   62.54   12.85
   2   8  -8   73.83   15.74
   2   8  -7  959.61   70.45
   2   8  -7  855.77   83.69
   2   8  -7  795.50   71.06
   2   8  -7  906.92   72.90
   2   8  -6  311.42   27.57
   2   8  -6  388.87   31.54
   2   8  -6  305.26   28.71
   2   8  -5   19.71    7.10
   2   8  -5   12.51    8.10
   2   8  -5   13.77   11.85
   2   8  -5   33.02   11.50
   2   8  -4  385.04   34.11
   2   8  -4  330.19   40.99
  -2  -8   4  372.62   33.76
   2   8  -4  402.51   35.77
   2   8  -3  376.63   39.57
   2   8  -3  352.74   33.92
  -2  -8   3  357.79   32.41
   2   8  -2  724.31   63.17
  -2  -8   2  671.46   57.97
   2   8  -1  199.75   26.32
  -2  -8   1  201.08   21.53
   2   8   0   98.37   19.04
  -2  -8   0   97.10   15.09
   2   8   1  900.17   72.78
  -2  -8  -1  833.94   71.03
   2   8   2  495.07   43.73
  -2  -8  -2  476.52   42.86
   2   8   3  116.57   18.64
  -2  -8  -3  188.53   21.54
   2   8   4  130.29   16.63
   2   8   5 1328.30  105.44
  -2  -8  -5 1345.54  106.79
   2   8   6 1879.10  151.60
  -2  -8  -6 2112.55  154.28
  -2  -8  -7   33.53   11.69
  -2  -8  -8  163.07   19.04
  -2  -8  -9    1.87    9.38
   2   8   9    9.80   11.39
   2   8  10  398.48   33.42
   2   8  10  402.93   36.84
  -2  -8 -10  400.96   35.88
   2   8  11  837.15   68.59
   2   8  11  965.07   72.01
  -2  -8 -11  850.78   70.82
   2   8  12   27.76    8.47
  -2  -8 -12   25.03   11.89
  -2  -8 -13    1.47   11.22
   2   8  13   10.32    8.02
  -2  -8 -13    9.67   14.79
  -2  -8 -14  138.30   19.04
   2   8  14  130.19   15.51
   2   8  14  135.06   25.41
  -2  -8 -15  151.33   18.26
   2   8  15  143.63   15.36
   2   8  15  122.52   23.14
  -2  -8 -15  131.04   22.40
  -2  -8 -16   85.70   15.15
   2   8  16   95.83   20.07
   2   8  16  121.03   13.34
  -2  -8 -17   13.82   10.40
   2   8  17    7.02    8.27
  -2  -8 -18   75.66   12.25
   2   8  18   75.01   10.60
  -2  -8 -19   76.67   11.06
   2   8  19   87.14   10.79
   2   8  20    2.05    6.17
   2   8  21   26.88    5.72
   2   8  22   56.97    6.18
   2   9 -15   23.11    9.60
   2   9 -14   13.88    6.48
   2   9 -14   22.10   12.76
   2   9 -13   17.86    7.39
   2   9 -13   -1.52   13.83
   2   9 -12  158.60   16.33
   2   9 -12  182.72   22.49
   2   9 -11  111.94   14.03
   2   9 -11  123.79   18.02
   2   9 -10   40.79    9.61
   2   9 -10   45.97   15.37
   2   9 -10   33.83   12.73
   2   9  -9   87.54   12.35
   2   9  -9   83.97   17.75
   2   9  -9   68.10   13.77
   2   9  -8   24.79    9.32
   2   9  -8   20.93   10.89
   2   9  -8   35.77   14.43
   2   9  -7   21.21    8.05
   2   9  -7   37.95   25.18
   2   9  -7   17.79   14.66
   2   9  -7   15.17   10.41
   2   9  -6   87.09   11.05
   2   9  -6   59.01   12.23
   2   9  -6   72.14   15.96
   2   9  -5    5.69    7.37
   2   9  -5    1.79   19.24
   2   9  -5   10.70   12.86
   2   9  -4  167.78   21.10
   2   9  -4  204.61   31.21
   2   9  -4  202.25   23.24
  -2  -9   4  202.92   21.19
   2   9  -3  244.70   32.38
  -2  -9   3  239.79   25.16
   2   9  -3  265.77   27.45
   2   9  -2    6.48   16.69
  -2  -9   2    7.11    9.66
   2   9  -1  289.77   31.98
  -2  -9   1  267.89   27.95
   2   9   0   11.59   15.13
  -2  -9   0   25.66   11.12
   2   9   1   34.17   15.97
  -2  -9  -1   47.01   13.94
   2   9   2  157.91   22.16
  -2  -9  -2  197.87   21.56
   2   9   3  479.65   42.89
  -2  -9  -3  463.39   42.46
   2   9   4 1241.58  100.05
   2   9   5 1162.03   93.26
  -2  -9  -6  105.66   17.22
  -2  -9  -7    8.80   11.16
  -2  -9  -8   97.45   15.57
   2   9   9    2.38    9.02
  -2  -9  -9    0.73    9.84
   2   9  10   49.24   10.35
   2   9  10   64.86   14.84
  -2  -9 -10   58.50   12.61
   2   9  11   33.56    8.89
  -2  -9 -11   10.61   10.28
   2   9  11   14.31   12.22
   2   9  12  112.50   13.36
   2   9  13   28.11    8.72
  -2  -9 -13   31.66   13.10
   2   9  14  622.53   64.77
   2   9  14  724.74   57.07
  -2  -9 -14  675.97   64.50
  -2  -9 -14  738.19   59.00
   2   9  15  113.18   12.48
   2   9  15   86.25   20.93
  -2  -9 -15   85.05   19.93
  -2  -9 -15   91.77   15.34
  -2  -9 -16   11.71   10.45
   2   9  16  -11.42   13.99
   2   9  16   11.09    7.78
  -2  -9 -17   54.72   11.38
   2   9  17   45.89    9.53
  -2  -9 -18   23.28    9.10
   2   9  18   32.99    8.28
   2   9  19   69.66    9.46
   2   9  20   16.06    6.11
   2   9  21    4.59    5.21
  -2  -9 -22   23.82    6.88
   2  10 -14   64.93   13.00
   2  10 -13   29.15    6.37
   2  10 -13   23.11   13.55
   2  10 -12   21.24    7.02
   2  10 -12   15.62   14.11
   2  10 -11   41.65    8.71
   2  10 -10   15.10    8.11
   2  10  -9   59.16   16.96
   2  10  -9   81.33   10.99
   2  10  -8  138.91   19.96
   2  10  -8  134.74   14.33
   2  10  -7    4.45   14.72
   2  10  -7   31.83   26.49
   2  10  -7    1.46    7.61
   2  10  -6  269.12   31.09
   2  10  -6  331.43   26.97
   2  10  -5  383.84   44.74
   2  10  -5  341.91   34.30
   2  10  -4   26.39   14.56
   2  10  -4   30.51   15.12
   2  10  -4   45.74   23.60
  -2 -10   3  448.32   39.28
   2  10  -3  466.66   41.14
   2  10  -3  403.72   34.43
   2  10  -3  433.89   47.36
   2  10  -2   57.17   13.92
   2  10  -2   55.59   15.36
  -2 -10   2   49.03   13.15
   2  10  -2   44.88    8.52
   2  10  -2   61.85   21.47
  -2 -10   1  117.12   17.74
   2  10  -1  113.27   13.01
   2  10  -1  141.07   25.17
  -2 -10   0  282.30   32.19
   2  10   0  349.03   27.54
   2  10   0  363.01   30.47
   2  10   1 1159.12   90.71
   2  10   1 1180.03   98.09
  -2 -10  -1 1170.55   95.46
   2  10   2  813.54   71.45
  -2 -10  -2  837.20   70.12
   2  10   3   99.31   17.53
  -2 -10  -3   81.63   16.49
   2  10   4   27.89   12.53
  -2 -10  -4   68.02   15.28
   2  10   5    2.77   10.58
  -2 -10  -6 1425.87  115.33
   2  10   7  292.44   31.18
  -2 -10  -7  505.80   36.70
   2  10   8  118.74   11.62
  -2 -10  -8  143.26   18.46
   2  10   9  635.45   61.00
   2  10   9  801.48   59.51
  -2 -10  -9  823.38   64.65
   2  10  10  514.28   44.56
   2  10  10  606.31   51.38
  -2 -10 -10  569.64   49.43
  -2 -10 -10  600.52   44.74
   2  10  10  533.63   46.03
  -2 -10 -11    4.89   11.18
   2  10  11    4.65   13.36
  -2 -10 -11    2.61    6.38
   2  10  11   17.93    9.50
  -2 -10 -12   42.96   12.48
   2  10  12   48.59   10.46
  -2 -10 -13   66.36   14.52
   2  10  13   66.89   11.38
  -2 -10 -14 1212.46  104.25
  -2 -10 -14 1356.35  111.32
   2  10  14 1381.86  103.16
  -2 -10 -15   45.72   12.79
  -2 -10 -15   57.19   18.13
   2  10  15   57.77    9.76
   2  10  15   49.95   18.61
  -2 -10 -16   22.44   10.39
  -2 -10 -16   -3.97   14.80
   2  10  16    6.54   14.68
   2  10  16    6.39    8.26
   2  10  17    8.60    7.83
  -2 -10 -17   35.50    9.92
   2  10  18   64.64    9.69
   2  10  19  240.12   20.82
   2  10  20   24.69    6.19
   2  10  21  167.85   14.51
  -2 -10 -22    6.29    4.53
  -2 -10 -22   16.11    5.45
   2  11 -13  100.79   15.34
   2  11 -11   10.03    5.97
   2  11 -10   87.60   10.48
   2  11 -10   88.69   18.46
   2  11  -9   19.09    7.23
   2  11  -9   31.78   15.19
   2  11  -8  284.76   27.99
   2  11  -8  245.44   22.31
   2  11  -7  151.11   21.09
   2  11  -7  139.50   14.32
   2  11  -6  353.56   35.22
   2  11  -5  124.52   19.95
   2  11  -5   86.96   30.53
   2  11  -4   30.82   24.77
   2  11  -3  482.40   48.31
  -2 -11   3  362.11   37.02
   2  11  -3  418.99   40.22
   2  11  -3  382.61   32.41
   2  11  -2   58.48   18.30
  -2 -11   2   65.78   15.55
  -2 -11   2   72.50   10.31
   2  11  -2   91.73   25.25
   2  11  -2   82.33   11.21
  -2 -11   1   85.14   15.67
   2  11  -1   73.09   18.14
   2  11  -1   31.84   14.31
  -2 -11   1   53.06    9.24
   2  11  -1   42.06    8.94
   2  11  -1   58.60   21.73
   2  11   0  267.54   36.52
   2  11   0  351.18   26.61
  -2 -11   0  328.63   32.92
   2  11   0  265.17   26.35
   2  11   1  105.89   12.33
   2  11   1  106.19   22.18
  -2 -11  -1  108.84   18.62
   2  11   1  109.23   12.21
   2  11   2   14.51    7.86
   2  11   2    4.75   15.12
  -2 -11  -2   10.64   11.44
   2  11   2   16.69    7.29
   2  11   3  534.89   41.64
  -2 -11  -3  549.88   47.42
   2  11   4  772.16   67.72
   2  11   4  833.09   63.64
  -2 -11  -4  837.39   68.59
   2  11   4  758.46   62.60
   2  11   5   90.00   16.46
   2  11   5  129.37   15.07
   2  11   5  101.32   11.87
   2  11   6   11.87   11.88
   2  11   6   38.86    7.84
  -2 -11  -6   27.79   13.21
   2  11   7  165.33   20.61
  -2 -11  -7  162.33   22.96
   2  11   7  198.50   17.44
   2  11   8   39.55   13.80
  -2 -11  -8   48.98   14.55
   2  11   8   36.07    8.46
   2  11   9    0.48   11.98
  -2 -11  -9    2.86    7.38
   2  11   9    2.77    7.58
  -2 -11  -9   -1.91   12.32
   2  11  10  187.51   19.56
  -2 -11 -10  177.64   16.60
  -2 -11 -10  171.11   22.61
   2  11  10  166.28   24.49
   2  11  10  153.04   16.42
   2  11  11   53.31   12.27
  -2 -11 -11   65.74    9.66
   2  11  11   70.73    9.90
  -2 -11 -11   56.38   14.69
   2  11  11   74.41   17.64
  -2 -11 -12   91.66   16.46
   2  11  12  115.26   14.42
  -2 -11 -13   22.50   13.01
   2  11  13   24.69   10.15
  -2 -11 -14   76.36   15.18
  -2 -11 -14   98.37   22.30
   2  11  14  112.57   13.07
  -2 -11 -15  101.07   15.41
  -2 -11 -15  100.61   22.08
   2  11  15  138.76   14.34
   2  11  15  150.81   24.02
   2  11  16  339.39   26.82
  -2 -11 -16  264.59   27.01
   2  11  17   83.53   11.31
   2  11  18   55.10    9.30
   2  11  19   18.27    6.81
   2  11  20   19.90    5.82
   2  11  21   23.42    4.74
   2  12 -11  107.74   17.06
   2  12 -10   66.17   15.51
   2  12  -9   67.59   16.45
   2  12  -8  192.04   23.47
   2  12  -7  110.89   18.97
   2  12  -6  299.54   30.77
   2  12  -5  105.39   31.02
   2  12  -5  132.48   19.16
   2  12  -4  161.16   36.31
   2  12  -3   83.57   28.24
   2  12  -3   87.55   19.82
   2  12  -3   75.32   11.37
   2  12  -2   73.64   26.18
   2  12  -2   70.09   10.42
  -2 -12   2   36.09   14.67
   2  12  -2   37.85   18.55
  -2 -12   2   54.35    9.61
   2  12  -1   17.90   21.90
   2  12  -1    1.19   15.79
  -2 -12   1   12.93   13.56
   2  12  -1    7.54    8.77
  -2 -12   1    1.70    7.99
   2  12  -1    8.17   10.88
   2  12   0   11.53   17.16
   2  12   0   42.20   10.78
   2  12   0   33.05    9.06
  -2 -12   0   39.93    8.98
  -2 -12   0   34.11   15.11
   2  12   0    8.38   17.19
   2  12   1  718.66   57.43
   2  12   1  598.42   65.75
   2  12   1  780.60   57.82
  -2 -12  -1  699.40   57.50
  -2 -12  -1  679.13   63.53
   2  12   2    4.10   16.32
   2  12   2   24.29    8.94
   2  12   2   14.72    8.29
  -2 -12  -2   13.22   13.63
   2  12   3  153.37   26.85
  -2 -12  -3  193.55   26.50
   2  12   4  489.21   50.45
   2  12   4  598.51   46.40
  -2 -12  -4  524.85   51.11
   2  12   5  322.94   31.65
   2  12   5  372.93   30.10
   2  12   6 1294.64  105.16
   2  12   6 1339.75  103.26
   2  12   7  283.91   23.93
  -2 -12  -7  340.66   31.21
   2  12   8   61.63   16.30
  -2 -12  -8   94.08   11.63
   2  12   8   84.20   11.80
   2  12   9    9.80   12.84
  -2 -12  -9   14.81    8.44
   2  12   9    4.17    8.24
   2  12   9   -2.31   16.07
  -2 -12  -9  -12.86   14.42
   2  12  10   41.02   13.72
  -2 -12 -10   36.32    8.94
   2  12  10   30.20    9.26
  -2 -12 -10   23.22   14.49
   2  12  10   19.66   16.68
   2  12  11  125.18   14.25
  -2 -12 -11   98.33   19.33
   2  12  11  150.12   22.86
  -2 -12 -11  132.06   13.89
   2  12  11  145.47   17.46
  -2 -12 -12  136.97   20.28
  -2 -12 -12  140.62   14.35
   2  12  12  151.77   17.44
  -2 -12 -13  390.10   38.65
   2  12  13  483.04   37.68
  -2 -12 -14   15.39   11.21
  -2 -12 -14    3.00   16.69
   2  12  14   18.71    9.03
   2  12  15   -1.96    7.96
   2  12  15   15.13   17.82
  -2 -12 -15   -7.61    9.60
   2  12  16   32.53    9.18
   2  12  17   62.52    9.77
   2  12  18  339.07   28.38
   2  12  19  180.75   16.28
   2  12  20   75.09    8.26
  -2 -12 -21   24.07    5.56
  -2 -12 -21   19.16    5.98
   2  13 -11  102.23   15.71
   2  13 -10   23.55   13.54
   2  13  -9   95.61   16.78
   2  13  -8   70.94   16.51
   2  13  -7    1.13   14.63
   2  13  -6   62.48   16.23
   2  13  -5    8.21   14.13
   2  13  -4  445.51   38.87
   2  13  -4  335.26   50.18
   2  13  -3   92.79   11.49
   2  13  -3   50.68   15.46
   2  13  -3   49.17   25.30
   2  13  -2   69.47   27.19
  -2 -13   2   67.27   10.71
   2  13  -2   81.92   11.50
  -2 -13   2   43.53   16.26
   2  13  -2   60.15   19.55
  -2 -13   1  752.78   67.28
   2  13  -1  880.02   69.57
   2  13  -1  606.61   61.32
   2  13  -1  739.15   60.39
   2  13  -1  752.54   74.27
  -2 -13   1  852.95   60.49
   2  13   0   10.98   19.91
   2  13   0    9.24   16.56
  -2 -13   0    9.82   15.09
   2  13   0   13.39    9.79
  -2 -13   0    3.80    9.11
   2  13   0   12.68   11.43
  -2 -13  -1   22.29   16.19
   2  13   1   59.94   20.34
   2  13   1   32.77   10.49
  -2 -13  -1   40.78   10.31
   2  13   1   13.51   18.56
   2  13   1   46.28   11.34
   2  13   2  384.54   33.87
  -2 -13  -2  404.13   40.91
  -2 -13  -2  419.34   33.86
   2  13   2  310.81   41.75
   2  13   2  397.72   34.33
   2  13   3  302.10   26.55
  -2 -13  -3  307.90   26.78
   2  13   3  276.04   27.42
   2  13   3  221.97   33.49
  -2 -13  -4  173.75   25.46
  -2 -13  -4  199.73   19.19
   2  13   4  155.19   25.41
   2  13   4  198.69   20.98
  -2 -13  -5   -9.65   15.02
   2  13   5   -1.90    9.32
  -2 -13  -5    9.10    9.62
   2  13   5   10.40   11.95
   2  13   6   -1.88    8.71
   2  13   6  -10.43   13.87
  -2 -13  -7   41.88   16.50
   2  13   7   43.18   10.74
  -2 -13  -7   82.98   11.67
   2  13   7   43.36   15.92
   2  13   8   -5.09   15.14
  -2 -13  -8   16.67   14.59
   2  13   8   22.57    9.09
  -2 -13  -8   28.44    9.03
   2  13   8   23.85   15.22
   2  13   9  273.49   27.95
   2  13   9  377.02   38.20
  -2 -13  -9  322.59   35.26
  -2 -13  -9  385.02   28.43
   2  13   9  266.28   31.75
  -2 -13 -10   50.75   16.09
   2  13  10   50.07    9.85
  -2 -13 -10   55.49    9.23
   2  13  10   46.67   14.24
   2  13  11  185.17   17.27
  -2 -13 -11  122.19   22.29
   2  13  11  151.17   25.50
  -2 -13 -11  172.03   16.61
   2  13  11  174.06   19.94
   2  13  12  238.32   21.71
   2  13  12  288.41   24.10
  -2 -13 -12  201.43   27.01
  -2 -13 -12  222.85   21.10
  -2 -13 -13   52.44   12.73
   2  13  13   55.29   11.71
  -2 -13 -13   29.06    7.47
  -2 -13 -14  167.74   27.43
   2  13  14  229.69   20.14
  -2 -13 -14  170.65   19.99
   2  13  15   62.05   10.70
   2  13  16    6.59    7.88
   2  13  17  134.81   13.69
   2  13  18   18.78    6.54
   2  13  19   48.16    7.07
  -2 -13 -19   53.82    8.38
   2  13  20   90.85    8.73
  -2 -13 -20   87.77    9.55
   2  14 -10   16.78   11.73
   2  14  -9   47.89   13.96
   2  14  -8   -3.31   13.30
  -2 -14   7   47.15    9.89
   2  14  -7  100.45   16.04
   2  14  -6   27.36   13.68
   2  14  -5   10.50   14.01
   2  14  -4   30.80   14.49
   2  14  -3  168.32   19.91
   2  14  -3  146.89   15.42
   2  14  -2  265.59   31.70
   2  14  -2  378.25   29.63
   2  14  -2  286.38   44.25
  -2 -14   2  355.62   29.14
   2  14  -1   83.62   28.14
   2  14  -1  106.89   13.07
   2  14  -1   81.49   21.38
  -2 -14   1  112.10   20.72
  -2 -14   1  104.85   12.88
   2  14  -1   66.15   15.03
  -2 -14   0   61.37   18.11
   2  14   0   44.54   19.68
   2  14   0   36.61   10.61
  -2 -14   0   53.48   11.09
   2  14   0   72.83   25.11
  -2 -14  -1   55.71   18.65
   2  14   1   94.00   22.67
  -2 -14  -1   60.30   11.91
   2  14   1   63.85   11.96
   2  14   1   64.04   23.45
  -2 -14  -2  104.57   21.80
   2  14   2   63.58   21.22
  -2 -14  -2   95.27   13.81
   2  14   2   74.45   13.73
   2  14   2  110.59   15.17
   2  14   2   90.98   23.49
  -2 -14  -3    6.72   14.48
   2  14   3    4.37   18.82
  -2 -14  -3   -6.66    9.72
   2  14   3    7.69    9.91
   2  14   3   19.11   11.58
   2  14   3    7.61   17.58
  -2 -14  -4   59.78   17.77
  -2 -14  -4   58.91   11.43
   2  14   4   63.24   14.78
   2  14   5   63.70   20.86
  -2 -14  -5   61.76   17.84
   2  14   5   50.22   12.32
  -2 -14  -5   81.94   12.29
   2  14   5   78.42   16.25
   2  14   6   -2.86   18.38
   2  14   6   24.27   10.23
   2  14   6    1.77   14.86
   2  14   7  353.23   29.66
  -2 -14  -7  319.35   36.78
   2  14   7  350.54   39.08
  -2 -14  -7  352.90   29.58
   2  14   7  276.99   32.74
   2  14   8  246.33   22.46
   2  14   8  215.28   30.89
  -2 -14  -8  263.86   30.67
  -2 -14  -8  261.33   22.56
   2  14   8  159.68   25.42
   2  14   9  144.64   14.89
   2  14   9  117.46   23.13
  -2 -14  -9  119.72   21.38
  -2 -14  -9  134.84   14.69
   2  14  10  357.02   30.17
   2  14  10  360.60   33.85
  -2 -14 -10  362.43   30.08
  -2 -14 -10  325.54   37.06
   2  14  10  285.08   38.05
   2  14  11  -13.14   12.99
  -2 -14 -11    5.43    7.99
   2  14  11   14.27    8.36
  -2 -14 -11   -3.50   12.98
   2  14  11    6.28   16.13
   2  14  12   67.85   13.51
   2  14  12   55.74    9.81
  -2 -14 -12   54.67    9.33
  -2 -14 -13   22.54   11.25
   2  14  13   55.36   11.29
  -2 -14 -13   39.55    7.89
  -2 -14 -13   36.47   18.07
  -2 -14 -14   -0.95    8.36
   2  14  14    1.73    8.67
  -2 -14 -15   54.67   10.39
   2  14  15   74.11   10.54
  -2 -14 -16   12.14    7.51
   2  14  16    1.05    7.14
  -2 -14 -17   10.98    6.94
   2  14  17   18.67    7.02
  -2 -14 -18   10.28    6.28
   2  14  18    1.99    5.44
  -2 -14 -19  104.91   10.93
   2  14  19  117.23   10.59
   2  15  -9   -3.08   11.49
   2  15  -8   21.19   12.44
  -2 -15   7   73.87   10.71
   2  15  -7   92.75   15.07
  -2 -15   6   30.72   10.38
   2  15  -6   37.98   13.64
   2  15  -5  231.90   24.72
   2  15  -4   11.66   13.00
   2  15  -3   12.89    7.56
   2  15  -3    0.51   12.71
  -2 -15   2   81.36   10.55
   2  15  -2   65.61   10.93
   2  15  -1   85.76   12.01
  -2 -15   1   76.49   12.07
  -2 -15   0  103.93   22.29
   2  15   0   91.97   22.80
  -2 -15   0  106.03   13.77
   2  15   0  114.16   14.02
  -2 -15  -1   41.83   18.04
   2  15   1   18.80   18.08
   2  15   1   39.01   10.99
  -2 -15  -1   34.05   10.63
   2  15   1   45.91   22.52
  -2 -15  -2    4.34   16.22
   2  15   2   -2.98   19.32
  -2 -15  -2    6.10    9.76
   2  15   2   11.47   10.35
   2  15   3   39.48   23.24
  -2 -15  -3   94.57   21.99
   2  15   3   86.39   13.54
  -2 -15  -3   89.64   13.95
   2  15   3  108.16   16.50
  -2 -15  -4   97.35   22.24
   2  15   4  102.70   25.36
  -2 -15  -4  114.14   14.85
   2  15   4   99.60   17.90
  -2 -15  -5  126.63   22.51
   2  15   5  122.98   19.22
  -2 -15  -5  123.15   15.00
   2  15   6   96.81   19.68
   2  15   6   98.62   24.00
   2  15   6  149.04   16.17
   2  15   7   75.96   22.35
  -2 -15  -7  108.17   20.67
   2  15   7   56.02   17.64
   2  15   7  102.29   13.96
  -2 -15  -8  198.08   27.88
   2  15   8  227.75   30.56
  -2 -15  -8  232.68   19.90
   2  15   8  216.32   20.37
  -2 -15  -9  129.84   23.27
   2  15   9  157.07   25.23
   2  15   9  117.86   19.95
  -2 -15  -9  119.23   14.67
   2  15   9  140.19   15.54
  -2 -15 -10   11.28   14.31
   2  15  10   21.48   16.78
   2  15  10   27.65   10.18
  -2 -15 -10   15.89    8.64
   2  15  10   20.04   13.96
   2  15  11  171.04   17.22
  -2 -15 -11  153.22   16.55
   2  15  11  176.05   19.81
   2  15  12   85.93   10.93
   2  15  12   76.20   13.12
  -2 -15 -12   67.07   10.09
   2  15  13   45.03   11.53
  -2 -15 -13   51.98    8.25
   2  15  13   43.86    8.75
   2  15  14  180.77   17.91
   2  15  15   11.35    7.78
   2  15  16   19.17    7.14
   2  15  17    9.11    5.74
   2  15  18   81.73    8.56
   2  15  19   14.17    3.73
   2  16  -7   32.92   11.47
  -2 -16   6   23.97    9.86
   2  16  -6   23.20   11.60
  -2 -16   5   -5.92   11.48
   2  16  -5   30.69   11.54
  -2 -16   4   32.41   13.91
   2  16  -4   36.71   12.36
   2  16  -3  434.58   37.80
   2  16  -2   16.16    7.96
  -2 -16   1  418.88   32.42
   2  16  -1  344.79   31.78
   2  16   0   18.46    9.49
  -2 -16   0   10.37    9.40
  -2 -16  -1   71.06   12.35
   2  16   1   74.43   12.38
  -2 -16  -2  190.14   19.82
   2  16   2  193.14   19.68
   2  16   3   13.28   10.52
  -2 -16  -3   16.78   10.52
   2  16   4   29.04   19.12
  -2 -16  -4   28.80   17.37
  -2 -16  -4   57.30   11.54
   2  16   4   82.41   16.16
  -2 -16  -5   36.74   18.56
  -2 -16  -5   55.80   11.73
   2  16   5   41.53   16.48
   2  16   6   45.99   21.20
  -2 -16  -6   67.86   19.99
   2  16   6   64.89   13.44
  -2 -16  -6   89.68   12.67
   2  16   6   80.76   16.86
   2  16   7   66.29   21.93
   2  16   7   53.06   16.28
   2  16   7   86.82   13.12
   2  16   8   57.35   16.00
  -2 -16  -8   37.39   10.05
   2  16   8   47.46   11.98
   2  16   9  287.72   28.15
  -2 -16  -9  255.44   24.82
   2  16   9  306.27   25.90
   2  16  10  813.73   67.39
  -2 -16 -10  862.41   65.67
   2  16  10  794.23   65.65
   2  16  11  554.88   45.96
  -2 -16 -11  540.35   44.06
   2  16  11  539.48   44.48
   2  16  12    5.54    9.16
  -2 -16 -12    5.09    7.37
   2  16  12   10.49    7.78
   2  16  13   86.42   12.26
   2  16  13   93.09   10.80
   2  16  14    4.02    6.86
   2  16  15   42.79    7.69
   2  16  16   39.40    6.76
   2  16  17   42.31    6.12
   2  16  18   11.17    3.62
  -2 -17   5   12.49   11.65
  -2 -17   4   12.49   13.75
  -2 -17   3   11.89   13.43
   2  17  -1   23.41    7.98
   2  17   0   41.38    9.13
  -2 -17   0   27.81   10.35
   2  17   1   54.12   11.05
  -2 -17  -1   54.81   11.46
  -2 -17  -2   36.33   10.65
   2  17   2   39.38   10.71
  -2 -17  -3   56.21   11.51
   2  17   3   46.94   10.91
  -2 -17  -4  330.30   30.57
   2  17   4  376.11   31.31
  -2 -17  -5    4.57    9.70
  -2 -17  -6   93.81   12.21
   2  17   6   84.41   13.33
   2  17   7   82.45   12.81
   2  17   7   37.69   15.94
  -2 -17  -8   53.52   10.62
   2  17   8   58.17   11.72
   2  17   8   38.27   13.71
  -2 -17  -9   96.26   11.32
   2  17   9   48.66   12.12
   2  17   9   74.39   14.65
  -2 -17 -10   31.55    8.93
   2  17  10   32.36    9.48
   2  17  10   31.88   10.98
  -2 -17 -11    0.49    7.40
   2  17  11    9.62    8.44
   2  17  11   22.40    9.38
   2  17  12   28.91    8.25
  -2 -17 -12   37.71    7.72
   2  17  12   35.93    9.36
   2  17  13   22.40    6.70
   2  17  13   15.16    7.50
   2  17  14   11.94    6.26
   2  17  15   16.89    5.67
   2  17  16   84.05    8.44
  -2 -18   4   31.41   13.97
  -2 -18   3   11.46   14.36
  -2 -18   2   22.63   15.54
  -2 -18   1  -18.39   14.32
   2  18   0   55.81    8.77
   2  18   1  155.22   15.47
  -2 -18  -2   35.79   10.65
   2  18   2   26.97    8.83
  -2 -18  -3   70.44   11.28
   2  18   3   40.73   10.38
  -2 -18  -4   61.09   11.12
   2  18   4   75.01   11.60
  -2 -18  -5  282.99   25.38
   2  18   6   21.00   10.60
  -2 -18  -6   25.76    9.07
   2  18   7   61.81   11.78
   2  18   8   59.16   11.97
   2  18   8   63.54   10.95
   2  18   9   28.75    9.94
   2  18   9   46.67   10.02
  -2 -18  -9   34.53    8.66
   2  18  10  331.70   26.83
  -2 -18 -10  261.77   25.29
   2  18  10  328.48   26.33
   2  18  11    5.03    7.77
   2  18  11    8.02    7.35
   2  18  12   80.58   10.60
   2  18  12   99.30   10.46
   2  18  13   16.20    5.49
   2  18  13   17.02    6.12
   2  18  14   37.47    5.96
   2  18  15   71.78    7.36
  -2 -19   2   11.10   14.42
  -2 -19   1   15.04   13.51
  -2 -19   0    0.81   11.61
   2  19   0   11.80    8.19
   2  19   1    5.48    5.86
  -2 -19  -2   22.73   11.21
   2  19   2   17.83    6.89
  -2 -19  -3   48.62   11.66
   2  19   3   87.08   10.17
  -2 -19  -4   36.98   10.13
   2  19   4   68.35    9.35
  -2 -19  -5    0.88    8.32
  -2 -19  -6    9.52    7.64
  -2 -19  -6   -0.24    7.48
  -2 -19  -7   31.60    8.50
   2  19   7   53.25    9.85
  -2 -19  -7   61.33    8.93
  -2 -19  -8    1.87    6.24
   2  19   8   21.24    8.43
   2  19   9    7.11    7.36
   2  19  10   33.74    7.83
   2  19  11   40.94    7.49
   2  19  12  153.82   13.72
  -2 -20  -2   18.16    8.60
   2  20   2   16.01    6.87
  -2 -20  -3    9.86    7.70
   2  20   3   10.75    5.31
  -2 -20  -4  133.92   16.88
   2  20   4  230.84   16.57
   2  20   5   25.74    6.74
  -2 -20  -5   20.20    7.18
  -2 -20  -6   18.53    6.53
   2  20   7   44.84    7.69
   2  20   8    1.60    6.13
   2  20   9   14.38    6.04
   2  20  10    5.78    5.14
   2  20  11   14.62    4.64
   3 -19 -10    8.11    5.89
  -3  19   8   46.43    6.24
   3 -19  -8   41.27    6.08
  -3  19   7   32.56    5.83
   3 -19  -7   25.72    5.64
  -3  19   6    4.74    5.62
   3 -19  -5   93.35    9.67
  -3  19   5   85.82    9.70
   3 -19  -4   35.31    6.77
   3 -19  -3    2.24    6.58
   3 -19  -3   -1.72    5.71
  -3  19   3    8.80    6.09
   3 -19  -2   99.23   10.28
  -3  19   2  115.15   10.49
   3 -19  -1   43.62    9.58
   3 -19  -1   63.16    8.04
  -3  19   1   70.11    8.08
   3 -19   0    4.86    8.20
   3 -18 -12   10.49    6.18
   3 -18 -11   40.07    9.08
  -3  18  10   20.38    5.36
   3 -18 -10   20.83    5.14
   3 -18  -9  128.87   12.33
  -3  18   9  130.06   12.37
   3 -18  -8   28.44    7.15
  -3  18   8   53.36    7.75
  -3  18   7    8.60    6.65
   3 -18  -7   -1.25    6.24
  -3  18   6   21.58    7.70
  -3  18   5    2.00    7.33
   3 -18  -5   15.43    7.95
   3 -18  -4   21.37    9.13
   3 -18  -3   22.54    9.28
   3 -18  -2   30.20    8.43
  -3  18   2   40.12    8.73
   3 -18  -2   56.63   10.77
   3 -18  -1    8.57    7.42
  -3  18   1   10.13    7.51
   3 -18  -1    6.29    9.79
  -3  18   0   35.12    8.44
   3 -18   0   29.52    7.89
   3 -18   0   29.15   11.23
   3 -18   1   -1.08    6.91
  -3  18  -1    7.90    7.35
   3 -18   2   42.30   11.81
   3 -18   3   10.45   11.94
   3 -17 -13  115.78   12.46
   3 -17 -12   38.11   10.09
  -3  17  11    4.78    4.69
   3 -17 -11    6.95    4.76
   3 -17 -10   94.04   11.11
  -3  17  10  128.83   11.37
   3 -17  -9   -1.53    6.50
  -3  17   9   17.29    6.83
  -3  17   8   24.29    8.20
  -3  17   7   25.39    8.20
   3 -17  -6   65.87   11.26
  -3  17   6   90.67   11.48
   3 -17  -5  131.88   16.78
  -3  17   5  187.13   16.77
   3 -17  -4   25.30   10.56
  -3  17   4   14.38    9.04
   3 -17  -3  307.79   28.01
   3 -17  -2  169.05   18.60
  -3  17   2  162.82   16.75
  -3  17   1   41.92    9.73
   3 -17  -1   51.48   12.46
  -3  17   0    4.32    8.55
   3 -17   0   15.42   11.65
  -3  17  -1    5.50    8.42
   3 -17   1    1.69    7.49
  -3  17  -2   61.67   10.20
   3 -17   2   61.79    9.01
   3 -17   2   68.49   13.98
   3 -17   3   10.52   11.76
   3 -17   4   31.75   12.93
   3 -17   5    2.67   12.42
   3 -16 -14   30.14    8.57
   3 -16 -13   19.71    9.96
   3 -16 -12   14.86   11.77
  -3  16  11   17.40    6.03
   3 -16 -11    5.36    5.71
   3 -16 -10  165.30   15.96
  -3  16  10  174.03   15.93
  -3  16   9   39.28    8.65
  -3  16   8  203.78   19.24
  -3  16   7   30.30    8.99
   3 -16  -6   23.55   10.14
  -3  16   6   13.23    8.43
   3 -16  -5   12.24   10.38
  -3  16   5   19.85    8.50
   3 -16  -4   34.28   11.98
  -3  16   4   40.32   10.56
   3 -16  -3  138.08   17.46
   3 -16  -2   17.34   12.11
  -3  16   2   27.67    9.30
   3 -16  -1   15.36   12.31
  -3  16   1   34.54    9.69
   3 -16   0   12.77   12.79
  -3  16   0    0.31    9.17
  -3  16  -1    3.29    8.82
   3 -16   2    1.81   12.05
   3 -16   2   -5.59    7.52
  -3  16  -2    5.76    9.19
   3 -16   3  200.94   21.73
   3 -16   3  191.74   17.30
  -3  16  -3  181.91   18.22
   3 -16   4   48.89   13.78
   3 -16   5   43.37   12.95
   3 -16   6   48.67   12.77
   3 -16   7   14.30   10.42
   3 -15 -15  112.71   13.00
   3 -15 -15  123.34   11.29
   3 -15 -14   86.77   13.13
   3 -15 -14   95.41   10.09
   3 -15 -13   54.38   12.54
   3 -15 -13   14.35    7.08
   3 -15 -12   10.25    7.49
   3 -15 -11   49.88    9.93
   3 -15 -11   41.82    7.97
  -3  15  11   40.53    7.59
   3 -15 -10   40.48   10.29
  -3  15  10   21.67    7.49
  -3  15   9  125.06   13.82
  -3  15   8   53.36    9.45
  -3  15   7   10.19    8.48
   3 -15  -6   48.37   12.27
  -3  15   6   96.34   12.12
   3 -15  -5   16.85   10.56
  -3  15   5    0.33    8.80
   3 -15  -4   17.21   10.76
  -3  15   4   23.77    9.91
   3 -15  -3   38.88   12.28
   3 -15  -2   80.44   14.36
   3 -15  -1  120.34   19.56
  -3  15   1  190.88   17.60
   3 -15   0  -11.17   13.11
  -3  15   0   23.11    9.31
  -3  15  -1  202.79   19.68
   3 -15   2   20.92   12.81
  -3  15  -2    5.66    9.52
   3 -15   3   42.09   13.31
  -3  15  -3   37.55   10.18
   3 -15   4  174.03   19.83
  -3  15  -4  144.60   15.90
   3 -15   5   33.71   12.80
   3 -15   6   25.26   12.13
   3 -15   7   16.44   10.50
   3 -15   8   17.36    9.51
   3 -14 -17   26.48    5.14
   3 -14 -16    1.34    5.85
   3 -14 -16    2.08    6.45
   3 -14 -15   10.08    6.79
   3 -14 -15   13.67    9.11
   3 -14 -14   -0.50    7.38
   3 -14 -14   13.36   10.64
   3 -14 -13   55.22   10.29
   3 -14 -13   69.29   15.29
   3 -14 -12    9.03    8.97
  -3  14  11   79.90   10.02
   3 -14 -11   83.70   12.70
  -3  14  10   83.97   10.55
   3 -14 -10   70.39   13.34
  -3  14   9   27.24    8.20
   3 -14  -9   27.09   11.76
   3 -14  -8   52.30   18.61
  -3  14   8   67.15   10.10
   3 -14  -8   64.41   13.95
  -3  14   7   22.85    8.88
   3 -14  -7   35.29   16.41
   3 -14  -6   65.15   18.91
   3 -14  -6   86.25   13.13
  -3  14   6   73.24   11.53
   3 -14  -5  145.17   17.91
   3 -14  -5  128.04   23.04
  -3  14   5  177.74   17.25
  -3  14   5  160.75   24.46
   3 -14  -4   20.61   10.99
  -3  14   4    1.04    8.86
  -3  14   4   -1.34   13.51
   3 -14  -3   59.00   13.24
   3 -14  -2   29.49   11.48
  -3  14   2   24.47   17.31
  -3  14   2   13.41   14.21
  -3  14   1   39.37   18.26
   3 -14  -1   48.91   13.73
  -3  14   1   47.86   10.81
   3 -14   0  215.30   23.77
  -3  14   0  211.41   31.61
  -3  14   0  227.21   21.25
  -3  14  -1   68.53   22.10
  -3  14  -1   62.91   11.25
   3 -14   2  231.42   23.54
  -3  14  -2  222.39   20.07
   3 -14   3  140.85   19.71
  -3  14  -3  161.64   16.44
  -3  14  -4    5.00    8.62
   3 -14   4    5.83   12.82
   3 -14   5   90.24   15.68
   3 -14   6   29.51   11.86
   3 -14   7  182.65   16.23
  -3  14  -7   56.05   14.28
   3 -14   8   25.95    9.84
  -3  14  -8    6.37   10.97
   3 -14   9   32.35    8.63
  -3  14  -9   23.51   11.81
  -3  14 -10   24.84   12.43
   3 -13 -18   95.53    9.20
   3 -13 -17   97.04   10.29
   3 -13 -16    6.99    7.05
   3 -13 -16    6.59    7.93
   3 -13 -15  147.65   14.31
   3 -13 -15  108.59   15.74
   3 -13 -14   64.39   11.24
   3 -13 -14   66.25   14.74
   3 -13 -13   17.00    9.50
   3 -13 -13   26.52   14.31
   3 -13 -12   48.22   11.87
   3 -13 -11  286.45   26.61
  -3  13  10  405.78   32.02
   3 -13 -10  345.81   41.75
   3 -13 -10  360.23   34.16
  -3  13   9   86.60   11.96
   3 -13  -9  125.27   22.43
   3 -13  -9  121.37   15.61
   3 -13  -8   17.60   16.12
   3 -13  -8   44.93   12.65
  -3  13   8   29.82    8.87
  -3  13   7  195.08   17.76
   3 -13  -7  172.69   26.47
   3 -13  -7  155.84   20.40
  -3  13   7  161.68   24.59
   3 -13  -6   12.22   14.81
  -3  13   6   31.06    9.11
   3 -13  -6   27.98   10.36
  -3  13   6   12.43   15.09
  -3  13   5  471.51   38.22
   3 -13  -5  399.93   44.79
   3 -13  -5  468.18   37.94
  -3  13   5  403.84   44.56
   3 -13  -5  455.15   38.74
  -3  13   4  120.61   14.83
   3 -13  -4  108.86   20.67
   3 -13  -4  121.31   15.46
  -3  13   4  126.78   22.05
   3 -13  -3   32.02   14.57
   3 -13  -3   36.59   10.23
  -3  13   3   38.76    9.85
  -3  13   3   24.73   16.03
   3 -13  -3   15.45   10.61
   3 -13  -2  243.64   20.68
   3 -13  -2  157.58   21.84
  -3  13   1   27.19   16.53
  -3  13   1   37.85   10.26
   3 -13  -1   31.00    9.44
  -3  13   0  365.34   40.64
  -3  13   0  403.60   33.57
  -3  13  -1   63.75   17.82
  -3  13  -1   30.47    9.51
  -3  13  -1   28.60   20.14
  -3  13  -2   53.50   21.21
   3 -13   2   35.73   13.90
  -3  13  -2   44.99    9.83
  -3  13  -3  723.26   56.80
   3 -13   3  698.03   58.77
  -3  13  -3  600.79   68.52
  -3  13  -3  724.37   59.89
  -3  13  -4   52.15    9.66
   3 -13   4   40.80   13.87
  -3  13  -4   10.72   21.89
  -3  13  -4   40.64   16.05
   3 -13   5   39.87   13.74
  -3  13  -5   26.35    9.10
  -3  13  -6  165.41   22.12
   3 -13   6  163.64   19.52
  -3  13  -7   26.21   16.13
   3 -13   7    3.82   11.20
  -3  13  -8   49.38   16.48
   3 -13   8   37.46   11.26
   3 -13   9   19.49    9.01
  -3  13 -10   26.38   13.26
  -3  13 -11   22.24   13.29
  -3  13 -12    2.81   12.16
   3 -12 -18   10.24    5.67
   3 -12 -17   17.87    7.78
   3 -12 -17   20.13    6.99
   3 -12 -16    8.76    7.98
   3 -12 -16    5.58    8.99
   3 -12 -15   75.55   11.76
   3 -12 -15   76.48   14.07
   3 -12 -14    6.66    9.97
   3 -12 -14   18.77   13.79
   3 -12 -13  175.59   20.71
   3 -12 -13  264.18   25.22
   3 -12 -12    3.19   10.58
   3 -12 -11  244.11   33.44
   3 -12 -11  268.48   25.04
   3 -12 -10  239.09   34.03
  -3  12  10  258.60   22.33
   3 -12 -10  210.74   30.83
   3 -12 -10  279.62   25.39
  -3  12   9  654.33   51.39
   3 -12  -9  578.52   60.13
   3 -12  -9  640.61   53.27
  -3  12   8  417.90   33.11
   3 -12  -8  349.58   41.47
   3 -12  -8  372.73   34.90
  -3  12   8  401.18   39.76
   3 -12  -7   61.66   19.22
  -3  12   7   69.53   10.18
   3 -12  -7   60.60   14.38
  -3  12   7   67.50   16.51
   3 -12  -6    1.31   15.65
   3 -12  -6   19.61    8.44
  -3  12   6    6.71    8.35
   3 -12  -6   15.33    9.70
   3 -12  -6   17.78   12.08
  -3  12   6    9.28   13.86
   3 -12  -5    8.70   14.81
   3 -12  -5   30.07    9.14
  -3  12   5   17.80    8.90
  -3  12   5   34.37   15.42
   3 -12  -5    5.50    9.29
   3 -12  -5   15.20   11.12
   3 -12  -4  256.36   31.47
  -3  12   4  288.84   25.15
   3 -12  -4  255.44   25.86
  -3  12   4  350.44   33.72
   3 -12  -3    3.32   12.72
  -3  12   3    6.05   13.85
  -3  12   3    4.47    8.51
   3 -12  -3    2.39    8.67
   3 -12  -2   79.23   17.75
   3 -12  -2  123.27   13.48
  -3  12   1  223.42   23.19
  -3  12   1  246.51   30.18
   3 -12  -1  288.77   23.43
  -3  12   0  236.45   22.33
  -3  12   0  242.49   29.59
   3 -12   0  254.27   22.36
  -3  12  -1   47.97   13.88
  -3  12  -1   32.84    9.17
   3 -12   1   50.98    9.81
  -3  12  -1   27.66   14.76
  -3  12  -2  158.99   25.20
  -3  12  -2  221.58   22.90
  -3  12  -2  184.84   18.36
  -3  12  -3  212.75   19.73
  -3  12  -3  196.29   26.33
  -3  12  -3  169.73   32.25
  -3  12  -3  194.30   23.49
  -3  12  -4   49.98   10.05
   3 -12   4   43.06   13.27
  -3  12  -4   57.38   23.39
  -3  12  -4   57.50   15.90
  -3  12  -5   48.53    9.34
  -3  12  -5   71.39   15.92
  -3  12  -5   21.79   22.11
   3 -12   5   58.28   14.00
  -3  12  -6   69.98   17.02
  -3  12  -6   63.65   25.70
   3 -12   6   80.50   14.17
  -3  12  -6   63.97   10.54
  -3  12  -7    8.47   15.60
   3 -12   7   15.63   11.79
  -3  12  -7   19.02    8.74
  -3  12  -8   18.91   16.84
  -3  12  -8   15.68    8.10
   3 -12   8   19.74   11.45
  -3  12  -9   42.48   17.74
   3 -12   9   48.47   10.71
  -3  12  -9   29.02    8.88
  -3  12 -10   25.62   16.42
  -3  12 -10    6.55    7.42
  -3  12 -11   15.47    6.94
  -3  12 -12   28.28   13.26
  -3  12 -13    5.21   11.77
   3 -11 -19   64.86    7.44
   3 -11 -18   91.11   10.73
   3 -11 -17   95.13   11.44
   3 -11 -17   75.54   10.98
   3 -11 -16   25.32    9.77
   3 -11 -16   14.13   10.38
   3 -11 -15   25.38   10.94
   3 -11 -15   29.01   12.78
   3 -11 -14   32.07   11.12
   3 -11 -14   24.51   14.93
   3 -11 -13    3.21   10.50
   3 -11 -13   33.35   16.19
   3 -11 -12   -8.04   15.61
   3 -11 -12    5.35   11.02
   3 -11 -11   20.42   11.01
  -3  11  10  296.52   24.45
   3 -11 -10  297.03   35.56
   3 -11 -10  295.10   26.86
   3 -11 -10  228.04   32.19
  -3  11   9  120.99   12.44
   3 -11  -9  121.23   22.66
   3 -11  -9  120.61   16.43
  -3  11   9   90.19   18.12
   3 -11  -8   20.54   16.07
  -3  11   8    5.51    7.11
   3 -11  -8    5.85   10.45
  -3  11   8    3.99   11.86
   3 -11  -7   18.14   15.55
  -3  11   7   19.28    7.85
   3 -11  -7   29.03    7.87
   3 -11  -7   30.57   11.36
  -3  11   7   24.65   12.83
   3 -11  -6  214.45   28.64
  -3  11   6  246.00   21.16
   3 -11  -6  276.29   21.27
   3 -11  -6  170.82   21.13
   3 -11  -6  230.76   22.99
  -3  11   6  247.96   27.48
  -3  11   5  755.58   55.64
   3 -11  -5  768.22   62.81
   3 -11  -5  615.30   55.61
   3 -11  -5  655.34   56.11
  -3  11   5  734.28   61.87
   3 -11  -5  703.09   55.12
   3 -11  -4    5.97    8.77
   3 -11  -4   18.27    7.92
  -3  11   4   17.40   13.53
  -3  11   3  709.13   62.84
   3 -11  -2   20.86    8.12
   3 -11  -2   28.95   15.64
   3 -11  -1  378.01   31.55
   3 -11  -1  367.96   38.00
  -3  11   0   40.59   11.51
  -3  11   0   37.37   14.28
  -3  11   0   29.51    8.36
   3 -11   0   31.29    8.29
  -3  11  -1  461.74   39.13
  -3  11  -1  393.14   40.69
  -3  11  -1  503.99   45.82
   3 -11   1  539.15   39.20
  -3  11  -2  470.35   39.75
  -3  11  -2  404.99   41.86
  -3  11  -2  522.90   46.35
   3 -11   2  525.13   39.70
  -3  11  -3  325.02   29.85
  -3  11  -3  424.55   33.82
  -3  11  -3  345.10   36.13
  -3  11  -4  348.98   28.18
  -3  11  -4  309.82   34.32
  -3  11  -4  282.15   31.86
  -3  11  -5   78.28   10.04
  -3  11  -5   50.89   16.63
  -3  11  -5   54.73   23.67
   3 -11   5   55.83   13.97
  -3  11  -6   13.48   15.46
  -3  11  -6  -10.86   21.69
   3 -11   6   11.49   11.95
  -3  11  -7  150.72   21.82
   3 -11   7  125.79   17.49
  -3  11  -8   12.86   16.62
  -3  11  -8    9.36   22.21
   3 -11   8   10.80   10.84
  -3  11  -8   14.58    9.49
  -3  11  -9  101.17   21.38
  -3  11  -9  116.24   14.95
   3 -11   9  161.84   16.48
  -3  11 -10  169.35   24.34
   3 -11  10  145.38   16.43
  -3  11 -10  149.90   16.29
  -3  11 -11   10.94    8.60
  -3  11 -12  251.00   22.22
  -3  11 -13    3.18   12.68
  -3  11 -13   19.74    7.08
  -3  11 -14   15.85   11.38
   3 -10 -18  175.97   16.67
   3 -10 -17    5.41    8.18
   3 -10 -17    5.25    8.79
   3 -10 -16   21.04   10.81
   3 -10 -16   30.01    9.63
   3 -10 -16   37.50   10.70
   3 -10 -15   30.31   13.06
   3 -10 -15   24.91   11.24
   3 -10 -14   -2.31   14.34
   3 -10 -13    1.62   18.43
   3 -10 -13    4.56   14.56
   3 -10 -12    1.61   17.16
   3 -10 -10   31.98   15.42
  -3  10   9  258.46   22.46
   3 -10  -9  286.89   32.95
  -3  10   9  269.47   28.25
   3 -10  -8   12.92   15.69
  -3  10   8    7.18    6.46
   3 -10  -8   10.19    9.92
  -3  10   8    7.21   11.51
   3 -10  -7   70.06   18.05
   3 -10  -7   84.27    9.80
  -3  10   7   66.21    9.59
   3 -10  -7   51.94   11.78
  -3  10   7   74.49   15.20
   3 -10  -6  153.99   23.73
   3 -10  -6  166.72   18.27
  -3  10   6  154.38   21.82
   3 -10  -6  188.60   16.44
   3 -10  -5   63.59   11.94
   3 -10  -5   46.47   10.56
   3 -10  -5  107.37   17.73
  -3  10   5   74.94   15.93
   3 -10  -5   90.68   10.56
   3 -10  -4 1147.43   94.85
   3 -10  -4 1226.29   94.38
   3 -10  -4 1246.86  100.38
  -3  10   4 1341.32  100.53
  -3  10   3  503.59   46.29
   3 -10  -2    5.78    6.97
   3 -10  -2    7.86   12.41
  -3  10   2   10.67   12.82
   3 -10  -1   13.34    7.63
   3 -10  -1   35.60   18.48
  -3  10   0  167.56   18.65
   3 -10   0  183.13   16.71
  -3  10   0  180.22   22.62
   3 -10   0  159.07   23.04
  -3  10  -1   14.69    9.88
   3 -10   1   14.88    7.15
   3 -10   1    1.00   13.20
  -3  10  -1    6.85   11.96
   3 -10   2  319.51   26.12
  -3  10  -2  380.58   33.65
  -3  10  -3   26.12   12.97
   3 -10   3   14.84    7.47
  -3  10  -3   24.72    7.71
  -3  10  -3   12.82   12.15
  -3  10  -4   20.21   13.27
  -3  10  -4   12.80   12.01
  -3  10  -4   15.95    7.18
  -3  10  -5  229.49   20.23
  -3  10  -5  197.89   24.68
  -3  10  -5  237.97   26.47
  -3  10  -6  170.24   22.49
   3 -10   6  144.56   18.02
  -3  10  -7  210.02   25.73
   3 -10   7  222.41   22.70
  -3  10  -8  350.30   39.30
  -3  10  -8  346.45   50.25
   3 -10   8  474.56   36.99
  -3  10  -9  157.50   23.57
  -3  10  -9  115.59   30.59
   3 -10   9  157.57   18.22
  -3  10  -9  164.02   17.58
  -3  10 -10  151.10   25.68
  -3  10 -10  201.87   20.07
   3 -10  10  188.67   19.37
  -3  10 -11   30.33   10.80
  -3  10 -12   30.71   10.02
  -3  10 -13   24.65   15.20
  -3  10 -13   20.65    8.92
  -3  10 -14   32.49   13.70
  -3  10 -14   36.79    8.19
  -3  10 -15   38.53    6.72
   3  -9 -18  113.57   12.85
   3  -9 -17   56.71   10.57
   3  -9 -17   47.80   10.70
   3  -9 -16   61.82   12.54
   3  -9 -16   36.96   11.58
   3  -9 -15   71.75   15.64
   3  -9 -14    2.36   13.68
   3  -9 -13   49.48   17.87
   3  -9 -13   51.89   20.27
   3  -9 -12   33.75   17.31
   3  -9 -12    6.34   16.98
   3  -9 -11   15.11   18.24
   3  -9 -10   82.80   17.45
   3  -9  -9  111.37   22.12
  -3   9   9  130.66   17.29
   3  -9  -8   76.37   19.65
  -3   9   8   70.08    9.23
  -3   9   8   80.19   13.93
   3  -9  -7  219.94   28.27
   3  -9  -7  225.92   20.16
  -3   9   7  225.81   24.49
   3  -9  -6  674.02   61.64
   3  -9  -6  665.57   56.00
  -3   9   6  811.41   60.83
   3  -9  -6  701.21   55.26
   3  -9  -5  162.56   16.12
   3  -9  -5  186.01   20.94
  -3   9   5  155.63   20.07
   3  -9  -5  141.70   14.69
  -3   9   4  116.20   17.09
   3  -9  -4  132.12   18.15
   3  -9  -4  102.85   11.62
  -3   9   3  109.60   17.78
  -3   9   2  428.97   39.91
   3  -9  -2  426.50   40.30
   3  -9  -1   76.74   15.59
   3  -9  -1   70.07    9.23
  -3   9   0  234.67   25.02
   3  -9   0  203.90   19.57
   3  -9   1   24.49   12.76
  -3   9  -1   17.14   11.65
   3  -9   1   11.03    6.56
  -3   9  -2  431.79   38.09
   3  -9   2  474.07   39.06
  -3   9  -2  391.88   34.58
   3  -9   2  374.39   32.53
  -3   9  -3 1100.13   83.35
  -3   9  -3  957.08   79.50
   3  -9   3  978.26   77.30
  -3   9  -4    8.76   11.20
  -3   9  -4   -2.53   12.65
  -3   9  -5   33.59   14.38
  -3   9  -5   52.87    8.19
  -3   9  -6  492.33   42.43
  -3   9  -6  407.76   39.90
   3  -9   7  104.79   14.77
  -3   9  -7   85.41   25.35
  -3   9  -7   75.46   18.92
   3  -9   8   58.12   12.42
  -3   9  -8   39.82   23.79
  -3   9  -8   32.62   17.27
   3  -9   9   62.41   12.26
  -3   9  -9   41.94   23.97
  -3   9  -9   29.83   17.28
   3  -9  10    5.43    9.70
  -3   9 -10    5.27   10.71
  -3   9 -10    2.25   22.42
  -3   9 -11  464.10   39.74
  -3   9 -12   20.67   16.84
  -3   9 -12   53.58   11.58
  -3   9 -13   28.91   16.21
  -3   9 -13   44.71   11.14
  -3   9 -14    3.77   13.97
  -3   9 -14   39.99    9.75
  -3   9 -15   28.63   12.41
  -3   9 -15   23.91    7.88
  -3   9 -16   43.40   10.03
  -3   9 -16   31.75    6.67
   3  -8 -19   26.34    7.45
   3  -8 -19   32.30    7.21
   3  -8 -18    2.92    8.97
   3  -8 -18    2.92    8.19
   3  -8 -17  133.20   16.75
   3  -8 -17  154.46   16.17
   3  -8 -16  143.92   17.50
   3  -8 -15  251.23   26.14
   3  -8 -14   34.54   14.30
   3  -8 -14   22.18   18.57
   3  -8 -13  120.54   20.37
   3  -8 -13  106.79   23.81
   3  -8 -12  242.13   29.06
   3  -8 -12  256.55   33.51
   3  -8 -11   21.89   17.33
   3  -8 -10  278.61   33.89
  -3   8   9  295.39   29.00
  -3   8   8   62.20   12.43
   3  -8  -8   69.27   17.10
  -3   8   7    9.90    9.40
   3  -8  -7   13.53   14.19
  -3   8   6   84.53   14.34
   3  -8  -6  101.32   17.97
  -3   8   5  976.97   78.49
   3  -8  -5  927.72   78.49
  -3   8   4 1208.45   96.87
   3  -8  -4 1176.88   97.47
  -3   8   3  522.88   46.01
  -3   8   2  572.68   49.99
   3  -8  -1   17.82   11.95
   3  -8   0   55.43   13.62
  -3   8  -1  728.04   61.58
   3  -8   1  724.34   61.72
   3  -8   2   41.99   12.73
  -3   8  -2   55.33   12.76
  -3   8  -3 1039.40   85.16
  -3   8  -4    5.05   10.97
  -3   8  -4    3.80   10.72
  -3   8  -5   29.41   12.78
  -3   8  -5    3.06   10.18
  -3   8  -6   52.04   11.05
  -3   8  -6   66.60   15.47
  -3   8  -6   61.09   13.04
  -3   8  -7   59.84   16.31
   3  -8   7   96.58   12.64
  -3   8  -7   46.20   20.79
  -3   8  -7   69.51   13.11
  -3   8  -8 2072.63  161.31
   3  -8   8 2066.98  158.99
  -3   8  -8 1858.77  169.10
  -3   8  -8 2044.39  159.46
  -3   8  -9  188.94   28.32
   3  -8   9  253.11   23.34
  -3   8  -9  193.75   37.23
  -3   8  -9  246.35   24.57
  -3   8 -10   38.02   11.79
  -3   8 -10   56.08   14.01
  -3   8 -11   52.61   12.77
  -3   8 -11   36.82   23.62
  -3   8 -12   31.99   12.17
  -3   8 -12   26.22   19.41
  -3   8 -13   73.13   13.34
  -3   8 -13   80.26   19.42
  -3   8 -14  106.37   14.12
  -3   8 -14   85.09   17.82
  -3   8 -15   10.28    8.65
  -3   8 -15    9.26   12.53
  -3   8 -16   34.81    8.35
  -3   8 -16   27.61   10.80
  -3   8 -16   45.82   11.30
  -3   8 -17   14.15    5.48
  -3   8 -17    4.41    7.24
   3  -7 -19   74.33    9.30
   3  -7 -19   55.00    9.90
   3  -7 -18  124.83   13.45
   3  -7 -18  102.41   14.60
   3  -7 -17   34.61   10.10
   3  -7 -17   35.93   12.67
   3  -7 -16   53.00   13.22
   3  -7 -15   86.55   15.85
  -3   7  15   78.65    9.44
   3  -7 -14 1056.47   91.65
   3  -7 -14 1049.53   84.58
  -3   7  14 1029.42   80.87
   3  -7 -13   55.84   20.72
   3  -7 -13   93.49   18.52
  -3   7  13   66.52    9.27
   3  -7 -12    8.95   17.60
   3  -7 -12   47.87   17.06
  -3   7  12   32.05    7.58
   3  -7 -11   -2.80   16.81
   3  -7 -11    1.36   15.87
   3  -7 -10  811.62   72.15
   3  -7  -9  785.56   67.12
   3  -7  -9  667.38   60.79
  -3   7   9  865.94   62.16
   3  -7  -9  700.29   63.06
  -3   7   8  226.28   22.92
  -3   7   7  105.81   14.59
   3  -7  -7  100.75   19.00
  -3   7   6   37.94   10.94
   3  -7  -6   45.83   13.72
   3  -7  -5 1735.66  133.36
  -3   7   5 1629.07  132.66
  -3   7   4  239.38   24.23
   3  -7  -4  233.47   24.60
  -3   7   3  167.40   19.11
   3  -7  -3  148.76   18.65
  -3   7   2  130.26   17.37
  -3   7   1  367.06   34.24
   3  -7  -1  374.17   34.65
   3  -7   0  828.36   68.57
   3  -7   1   18.08   11.40
  -3   7  -1   30.75   11.58
  -3   7  -2  499.42   43.97
   3  -7   2  507.24   44.10
  -3   7  -3   75.35   13.63
  -3   7  -4 1135.96   91.70
  -3   7  -5  134.90   18.66
  -3   7  -5  198.88   19.60
  -3   7  -6  360.82   31.69
  -3   7  -6  357.01   34.13
  -3   7  -6  401.01   34.30
  -3   7  -7   14.65    9.29
  -3   7  -7   15.65   12.93
   3  -7   7    6.29    8.75
  -3   7  -7   10.07    9.23
  -3   7  -8  113.66   19.70
   3  -7   8  134.49   14.95
  -3   7  -8  125.04   26.25
  -3   7  -8  111.77   15.48
   3  -7   9  149.11   15.71
  -3   7  -9  144.46   19.41
  -3   7 -10   72.88   26.42
  -3   7 -10  120.25   17.07
  -3   7 -11    2.22   16.81
  -3   7 -11   10.30   11.56
  -3   7 -11   -6.11   21.21
  -3   7 -11   18.50   15.09
  -3   7 -12  101.86   20.20
  -3   7 -12  117.37   15.75
  -3   7 -12   57.60   25.07
  -3   7 -12  115.47   19.11
  -3   7 -13   15.08   16.70
  -3   7 -13   21.08   11.52
  -3   7 -13   -8.66   16.99
  -3   7 -14   41.87   12.17
  -3   7 -14   16.99   17.08
  -3   7 -15   24.25   10.35
  -3   7 -15   28.06   14.32
  -3   7 -16    9.58    8.31
  -3   7 -16    9.23   11.16
  -3   7 -17   21.88    7.34
  -3   7 -17   10.51    8.95
  -3   7 -17   23.58    8.49
  -3   7 -18   12.20    4.70
   3  -6 -20    1.62    5.55
   3  -6 -19    3.97    6.44
   3  -6 -19   14.37    8.62
   3  -6 -18   91.83   11.29
   3  -6 -18   65.09   13.48
   3  -6 -17  194.48   20.05
   3  -6 -17  217.52   22.65
   3  -6 -16   19.36   11.58
  -3   6  16   21.22    6.35
   3  -6 -15   26.03   13.10
  -3   6  15   10.62    6.29
   3  -6 -14  133.94   18.84
  -3   6  14  109.01   12.02
   3  -6 -14  120.25   23.37
   3  -6 -13  839.21   63.14
  -3   6  13  698.91   58.07
   3  -6 -13  786.52   68.88
   3  -6 -12  305.70   29.77
  -3   6  12  268.41   23.15
   3  -6 -12  225.97   32.67
   3  -6 -11  197.16   22.09
   3  -6 -11  250.82   28.11
   3  -6 -10  293.55   33.35
   3  -6  -9  298.44   26.26
   3  -6  -9  270.65   30.71
   3  -6  -9  239.09   26.78
  -3   6   8  890.04   71.92
  -3   6   7  106.99   13.93
   3  -6  -6  302.60   32.04
  -3   6   6  320.52   28.98
   3  -6  -5  141.80   22.86
  -3   6   5  126.42   16.53
   3  -6  -4  490.18   44.06
  -3   6   4  530.16   43.71
  -3   6   3  722.53   60.22
   3  -6  -3  739.87   60.44
  -3   6   2  598.28   50.51
  -3   6   1  519.07   43.95
   3  -6  -1  501.78   43.85
   3  -6   0  814.72   66.96
  -3   6  -1  542.64   45.96
   3  -6   1  534.15   46.10
  -3   6  -2  586.41   49.35
   3  -6   2  574.58   49.77
   3  -6   3 2305.32  180.32
  -3   6  -3 2411.55  182.66
  -3   6  -4  284.83   26.94
  -3   6  -5  372.72   33.62
  -3   6  -6   80.45   12.49
  -3   6  -7   33.14   10.42
  -3   6  -7   43.14   13.33
  -3   6  -7   28.11   10.02
   3  -6   7   26.59   10.80
   3  -6   8  290.80   26.21
  -3   6  -8  314.89   30.78
  -3   6  -8  307.92   28.03
  -3   6  -9  119.85   25.13
  -3   6  -9  137.83   17.46
  -3   6 -10   44.22   23.65
  -3   6 -10  122.98   16.41
  -3   6 -11  299.80   33.08
  -3   6 -11  331.80   41.56
  -3   6 -11  308.70   30.92
  -3   6 -12  380.55   35.02
  -3   6 -12  337.24   30.71
  -3   6 -12  334.61   32.86
  -3   6 -13   87.64   18.29
  -3   6 -13   75.55   20.37
  -3   6 -14   38.80   17.08
  -3   6 -14   50.80   17.08
  -3   6 -15  238.23   26.30
  -3   6 -15  216.75   26.02
  -3   6 -16   21.23   12.61
  -3   6 -17   32.79   10.24
  -3   6 -18   27.11    7.57
   3  -5 -20   18.83    6.74
   3  -5 -19   15.15    6.26
   3  -5 -19   10.88    9.06
   3  -5 -18   23.52    8.18
   3  -5 -18   46.91   12.40
   3  -5 -17   -1.05   12.16
  -3   5  17   18.73    5.74
   3  -5 -17   11.54    9.58
   3  -5 -16   20.22   14.51
   3  -5 -16    5.30   11.61
  -3   5  16   15.43    6.35
   3  -5 -15   34.15   14.10
  -3   5  15   44.46    7.94
   3  -5 -14   85.62   20.84
   3  -5 -14  100.01   17.48
   3  -5 -14   71.40   12.13
  -3   5  14   90.41   11.00
   3  -5 -13  111.36   13.84
   3  -5 -13  104.44   22.71
   3  -5 -13  131.06   20.58
   3  -5 -12    4.09    8.75
   3  -5 -12    9.64   15.51
   3  -5 -12   -2.01   15.60
   3  -5 -11   29.63    8.49
   3  -5 -11   20.34   14.99
   3  -5 -11   23.07   15.43
   3  -5 -10   96.59   12.30
   3  -5 -10   93.95   20.16
   3  -5  -9   17.87   10.98
   3  -5  -9   12.55   13.35
   3  -5  -8   35.91   11.04
   3  -5  -8   42.31   14.56
  -3   5   8   22.54    8.16
  -3   5   7  254.44   23.81
  -3   5   6  248.06   23.32
   3  -5  -5  175.72   20.24
  -3   5   5  148.98   16.81
   3  -5  -4   72.23   14.61
  -3   5   4   75.50   11.68
  -3   5   3  384.84   34.93
   3  -5  -3  429.25   35.87
  -3   5   2  592.85   49.29
  -3   5   1  398.01   34.73
   3  -5   0  738.97   61.51
   3  -5   1 1761.02  137.95
  -3   5  -2   27.24   10.25
   3  -5   2   42.50   10.83
   3  -5   3  145.65   14.84
  -3   5  -3  217.11   18.55
  -3   5  -4   93.80   12.97
  -3   5  -5   11.44    8.55
   3  -5   6  240.37   24.72
  -3   5  -6  265.00   23.96
   3  -5   7   28.85    9.54
  -3   5  -7   34.52    8.62
  -3   5  -8  164.31   17.51
  -3   5  -9   40.62   19.09
  -3   5  -9   56.21   12.13
  -3   5 -10  202.37   24.30
  -3   5 -10  169.59   29.27
  -3   5 -10  201.28   22.09
  -3   5 -11   51.42   17.33
  -3   5 -11   53.31   21.33
  -3   5 -11   52.96   15.75
  -3   5 -12  211.11   26.30
  -3   5 -12  146.18   29.37
  -3   5 -12  222.20   24.09
  -3   5 -13  189.90   24.36
  -3   5 -13  129.19   21.47
  -3   5 -14  373.42   35.76
  -3   5 -14  335.22   36.21
  -3   5 -15   20.13   15.46
  -3   5 -16   39.39   11.76
  -3   5 -16   19.42   14.11
  -3   5 -17   67.41   11.46
  -3   5 -17   47.15   12.36
  -3   5 -18    6.74    7.66
  -3   5 -18    9.34    8.01
  -3   5 -19   80.65    8.72
   3  -4 -20   26.20    7.12
   3  -4 -19    9.21    5.61
   3  -4 -19   23.18   10.08
   3  -4 -18   44.07    8.57
  -3   4  18   42.52    6.06
   3  -4 -18   40.80   13.19
   3  -4 -17   10.76    9.47
  -3   4  17   21.66    6.05
   3  -4 -17   -2.17   13.73
   3  -4 -16   60.77   14.49
  -3   4  16   81.05    9.94
   3  -4 -16   68.47   17.25
   3  -4 -15   33.73   10.48
   3  -4 -15   12.33   14.46
   3  -4 -14   61.45   12.42
   3  -4 -14   63.00   20.44
   3  -4 -14   97.73   17.71
   3  -4 -13   94.05   12.98
   3  -4 -13   55.20   19.80
   3  -4 -13  102.45   19.02
   3  -4 -12  747.67   62.02
   3  -4 -12  765.36   69.80
   3  -4 -12  851.36   66.81
   3  -4 -11  247.06   23.10
   3  -4 -11  234.04   30.36
   3  -4 -11  316.62   29.24
   3  -4 -10   19.68    7.97
   3  -4 -10   14.92   15.88
   3  -4 -10    4.41   14.12
   3  -4  -9  570.39   46.12
   3  -4  -9  609.09   48.62
   3  -4  -8   90.98   15.32
   3  -4  -8  148.68   19.79
  -3   4   8  136.46   13.42
   3  -4  -7 2370.50  193.67
   3  -4  -7 2545.71  196.34
  -3   4   7 2558.14  192.77
  -3   4   6  813.76   65.09
  -3   4   5   90.17   12.00
   3  -4  -4  627.16   49.38
  -3   4   4  544.22   46.75
   3  -4  -3 2919.27  221.64
  -3   4   3 2808.85  220.51
   3  -4  -2  408.31   37.31
  -3   4   2  418.93   36.51
   3  -4  -2  468.31   37.27
  -3   4   1 2710.43  209.57
   3  -4   0    7.81    9.64
  -3   4   0   10.30    9.15
   3  -4   1 2582.08  199.95
   3  -4   2  886.24   70.97
  -3   4  -2  941.41   72.43
   3  -4   3  117.09   10.93
  -3   4  -3  102.99   13.52
  -3   4  -4  772.80   62.28
  -3   4  -5   53.59    9.98
  -3   4  -6  926.58   74.69
   3  -4   6  949.52   75.30
  -3   4  -7  421.44   33.72
   3  -4   7  371.45   34.23
  -3   4  -8  358.45   30.25
  -3   4  -9  136.76   17.50
  -3   4  -9   96.27   14.58
  -3   4 -10   28.63   14.79
  -3   4 -10   24.15   16.24
  -3   4 -10   29.61   12.00
  -3   4 -11  144.02   20.63
  -3   4 -11  129.90   25.25
  -3   4 -11  121.32   18.72
  -3   4 -12  781.80   68.23
  -3   4 -12  728.86   73.08
  -3   4 -12  857.25   67.34
  -3   4 -13  725.39   65.88
  -3   4 -13  749.60   66.32
  -3   4 -13  826.71   63.61
  -3   4 -14   60.46   18.84
  -3   4 -14   93.85   14.85
  -3   4 -15  275.41   30.81
  -3   4 -15  297.40   27.66
  -3   4 -16  101.44   17.88
  -3   4 -16   71.34   14.09
  -3   4 -17  100.80   18.48
  -3   4 -17   84.68   16.03
  -3   4 -18   -8.88    8.23
  -3   4 -18    8.54    8.63
  -3   4 -19   60.45    8.46
   3  -3 -18   21.72    7.12
  -3   3  18   25.93    5.60
   3  -3 -17  161.91   19.03
  -3   3  17  208.75   17.34
   3  -3 -16   60.13   16.84
   3  -3 -16   34.64   12.85
   3  -3 -16   35.84   11.07
   3  -3 -15  113.65   19.61
   3  -3 -15  133.42   15.90
   3  -3 -15  141.43   19.35
   3  -3 -14   28.62   10.67
   3  -3 -14   47.65   16.75
   3  -3 -13  217.79   21.60
   3  -3 -13  210.14   29.95
   3  -3 -13  232.45   26.91
   3  -3 -12  285.69   26.28
   3  -3 -12  247.09   33.76
   3  -3 -11  198.61   18.24
   3  -3 -11  204.04   25.66
   3  -3 -10    7.38    7.45
   3  -3 -10    7.51   15.91
   3  -3 -10   -1.07   13.21
   3  -3  -9  421.13   35.87
   3  -3  -9  380.94   39.19
   3  -3  -8    5.88   12.82
   3  -3  -7  293.90   29.95
   3  -3  -7  313.61   32.73
  -3   3   7  370.15   28.44
   3  -3  -6 3573.77  271.79
   3  -3  -6 3571.54  273.66
  -3   3   6 3464.58  270.68
   3  -3  -5 1969.39  159.46
  -3   3   5 2110.64  158.68
   3  -3  -4  142.94   18.78
  -3   3   4  163.56   15.62
   3  -3  -3  112.84   15.90
  -3   3   3  131.67   13.87
   3  -3  -2  310.24   26.60
  -3   3   2  269.65   25.12
   3  -3  -1 4285.99  324.02
  -3   3   1 4150.39  323.70
   3  -3   0 1926.85  144.00
  -3   3   0 1784.74  144.01
   3  -3   1 1846.82  142.76
   3  -3   2 1012.38   76.06
  -3   3  -2  916.18   77.05
   3  -3   3 2086.99  160.93
  -3   3  -3 2126.84  162.51
  -3   3  -4  481.32   39.80
   3  -3   5  302.94   26.84
  -3   3  -5  298.00   26.09
   3  -3   6   25.15    9.03
  -3   3  -6   24.99    7.70
  -3   3  -7 1056.14   73.20
   3  -3   7  788.34   73.19
  -3   3  -8   55.99    7.86
  -3   3  -9   19.12   14.55
  -3   3 -10    1.08   12.38
  -3   3 -10    2.29   14.72
  -3   3 -10    4.87   11.08
  -3   3 -11   11.40   14.64
  -3   3 -11    9.25   13.02
  -3   3 -12  806.50   67.10
  -3   3 -12  812.88   64.19
  -3   3 -12  655.45   70.23
  -3   3 -12  835.96   66.57
  -3   3 -13  141.98   16.84
  -3   3 -13  111.38   21.00
  -3   3 -13  106.30   20.53
  -3   3 -14  134.86   17.48
  -3   3 -14  136.46   23.39
  -3   3 -14  158.56   23.00
  -3   3 -15   55.21   13.03
  -3   3 -15   55.33   20.13
  -3   3 -15   49.28   17.24
  -3   3 -16   45.58   12.56
  -3   3 -16   31.83   14.86
  -3   3 -16   39.96   19.80
  -3   3 -17  241.48   21.75
  -3   3 -17  189.14   23.09
  -3   3 -17  213.58   25.25
  -3   3 -18   47.22    9.84
  -3   3 -18    9.77    9.52
  -3   3 -18   16.10   12.56
  -3   3 -19   49.98    9.07
  -3   3 -20    2.42    4.99
   3  -2 -20    9.91    6.03
  -3   2  18  161.60   14.35
   3  -2 -17   62.36   10.91
   3  -2 -17   47.56   10.68
   3  -2 -16   36.42   10.55
   3  -2 -16   30.13   12.10
   3  -2 -15   55.85   12.06
   3  -2 -15   48.68   15.40
   3  -2 -14   50.93   11.95
   3  -2 -14   76.43   17.91
   3  -2 -13  239.25   23.77
   3  -2 -13  294.63   30.90
   3  -2 -12  620.05   51.75
   3  -2 -12  587.48   59.31
   3  -2 -12  720.18   57.48
   3  -2 -11  193.46   19.10
   3  -2 -11  157.32   26.74
   3  -2 -10  109.08   12.74
   3  -2 -10  139.15   22.16
   3  -2 -10   84.78   18.81
   3  -2  -9  188.59   19.62
   3  -2  -9  171.60   22.81
   3  -2  -8 1398.54  117.14
  -3   2   8 1509.10  117.14
   3  -2  -7  242.67   24.42
   3  -2  -7  234.42   25.39
  -3   2   7  231.13   19.81
   3  -2  -6 1304.62   96.38
   3  -2  -6 1171.72   97.49
  -3   2   6 1185.04   94.33
   3  -2  -5   13.58    8.77
   3  -2  -5   18.77   11.62
  -3   2   5    9.97    5.73
   3  -2  -4   76.26   11.31
  -3   2   4   53.89    8.56
   3  -2  -3   15.28   10.29
   3  -2  -3   11.98    8.94
  -3   2   3    7.98    6.44
   3  -2  -2   36.74   10.80
  -3   2   2   52.73    9.21
   3  -2  -1 1126.58   88.69
   3  -2   0  213.15   19.71
   3  -2   1 4116.77  315.49
   3  -2   2   45.42    7.01
   3  -2   3   33.82    4.95
  -3   2  -3   31.34    8.19
   3  -2   4   40.39    9.49
  -3   2  -4   29.82    8.11
  -3   2  -5 2709.44  216.62
   3  -2   5 2955.74  217.31
  -3   2  -6  182.52   16.64
   3  -2   6  173.68   17.39
  -3   2  -7   57.53    9.38
   3  -2   7   58.63   10.10
  -3   2  -8  926.44   72.22
  -3   2  -9  299.34   31.00
  -3   2 -10  923.50   70.53
  -3   2 -10  725.20   72.29
  -3   2 -10  881.41   69.21
  -3   2 -11  505.52   45.67
  -3   2 -11  547.82   49.31
  -3   2 -11  528.04   45.05
  -3   2 -12  135.46   19.24
  -3   2 -12  102.76   20.06
  -3   2 -12  121.22   15.06
  -3   2 -13  150.32   16.96
  -3   2 -13  116.98   20.96
  -3   2 -14   28.42   11.66
  -3   2 -14   36.98   16.87
  -3   2 -15  456.60   39.48
  -3   2 -15  476.07   42.89
  -3   2 -15  447.59   44.84
  -3   2 -15  464.68   43.22
  -3   2 -16   43.15   12.28
  -3   2 -16   66.78   21.15
  -3   2 -16   79.92   16.87
  -3   2 -16   39.02   17.68
  -3   2 -17  195.85   19.25
  -3   2 -17  174.39   25.97
  -3   2 -17  171.84   21.16
  -3   2 -17  173.42   22.87
  -3   2 -18  117.91   13.03
  -3   2 -18   86.81   17.66
  -3   2 -18   58.89   12.74
  -3   2 -18   91.85   16.38
  -3   2 -19  127.95   13.68
  -3   2 -19  125.14   15.53
  -3   2 -20   76.79    9.22
   3  -1 -19    5.43    8.52
  -3   1  18  103.19   10.28
   3  -1 -18   93.11   15.32
   3  -1 -17   12.20   13.75
   3  -1 -17    5.46    8.93
   3  -1 -16   41.93   15.68
   3  -1 -16   25.20   11.98
   3  -1 -16   32.26   10.86
   3  -1 -15   42.79   17.08
   3  -1 -15   67.29   15.87
   3  -1 -15   58.91   12.01
   3  -1 -14   20.62   17.82
   3  -1 -14   14.57   10.44
   3  -1 -13 1132.51   88.13
   3  -1 -13 1016.21   83.13
   3  -1 -12  138.34   25.56
   3  -1 -12  181.73   25.66
   3  -1 -12  146.18   16.45
   3  -1 -11  109.56   23.54
   3  -1 -11  148.86   16.10
   3  -1 -10  105.74   19.68
   3  -1 -10   89.98   21.37
   3  -1 -10   88.39   11.78
   3  -1  -9  155.19   14.76
   3  -1  -9  116.90   20.49
   3  -1  -8 3224.95  252.06
  -3   1   7   88.75   17.50
   3  -1  -7  328.65   25.33
  -3   1   6  208.46   16.33
   3  -1  -6  174.32   21.32
   3  -1  -5 1836.54  112.96
   3  -1  -5 1570.72  113.48
   3  -1  -4  324.26   27.78
   3  -1  -4  285.28   28.42
   3  -1  -3  236.86   21.99
   3  -1  -2   26.53   10.20
   3  -1  -2   17.10   10.44
   3  -1  -1  457.43   38.02
   3  -1  -1  451.05   37.94
   3  -1   0   84.16   11.06
   3  -1   1 1021.14   78.08
   3  -1   1  969.05   77.15
   3  -1   2  825.48   66.38
   3  -1   2  838.02   64.90
   3  -1   3  864.70   66.57
   3  -1   3  828.25   64.73
   3  -1   4  562.73   44.62
   3  -1   4  528.36   45.60
   3  -1   5 2517.59  184.38
   3  -1   5 2207.68  185.22
  -3   1  -6 1498.58  116.64
   3  -1   6 1529.69  117.14
   3  -1   6 1476.77  119.31
  -3   1  -7  362.94   27.70
   3  -1   7  292.12   32.44
   3  -1   7  316.37   28.14
  -3   1  -8 1674.98  129.79
   3  -1   8 1757.62  135.49
  -3   1  -9  496.21   43.90
  -3   1 -10  619.30   53.79
  -3   1 -11  461.39   46.87
  -3   1 -11  580.58   45.92
  -3   1 -12   43.59   15.52
  -3   1 -12   21.18   14.36
  -3   1 -12   40.01    9.91
  -3   1 -13   22.86   10.17
  -3   1 -13   51.08   16.26
  -3   1 -14   12.23   10.49
  -3   1 -14    8.52   13.90
  -3   1 -14   16.15   15.32
  -3   1 -15  131.15   16.46
  -3   1 -15  124.07   20.51
  -3   1 -15  146.99   21.67
  -3   1 -16  523.44   42.24
  -3   1 -16  438.97   44.19
  -3   1 -16  520.38   45.71
  -3   1 -17   39.04   11.03
  -3   1 -17   28.19   19.50
  -3   1 -17   34.03   13.51
  -3   1 -17   44.42   15.33
  -3   1 -18   20.35    9.88
  -3   1 -18   26.96   16.77
  -3   1 -18    1.22   10.36
  -3   1 -18   12.61   12.73
  -3   1 -19  118.65   12.96
  -3   1 -19  118.58   16.87
  -3   1 -19   97.63   15.49
  -3   1 -20   13.44    6.85
  -3   1 -20    1.90    7.59
  -3   1 -21   65.44    7.09
   3   0 -19   10.17    7.53
   3   0 -18   13.01   10.83
   3   0 -18   11.04    7.43
   3   0 -17   45.93   14.71
   3   0 -17   45.88   10.45
   3   0 -16   29.37   12.37
   3   0 -16   29.45   14.73
   3   0 -16   47.51   11.48
   3   0 -15    6.98   14.19
   3   0 -15   10.23   15.43
   3   0 -15    5.30   10.68
   3   0 -14  352.88   38.28
   3   0 -14  387.21   34.09
   3   0 -14  417.33   37.45
   3   0 -13   16.31   20.08
   3   0 -13   15.85   10.55
   3   0 -13    4.44   14.44
   3   0 -13   11.77    8.69
   3   0 -12  166.30   17.03
   3   0 -12  154.68   17.82
   3   0 -12  170.63   27.40
   3   0 -11   98.89   12.53
   3   0 -11   89.34   22.14
   3   0 -11  116.18   24.66
   3   0 -11   95.47   12.87
   3   0 -10    4.88   16.14
   3   0 -10   24.70   20.53
   3   0 -10    6.93    7.80
   3   0  -9  594.08   53.97
   3   0  -9  600.46   53.96
   3   0  -9  597.23   47.94
   3   0  -8   36.36   14.02
   3   0  -7  128.68   18.21
   3   0  -6 1549.90  116.02
  -3   0   6 1419.65  112.06
  -3   0   6 1458.60  111.66
   3   0  -5   45.96   14.21
   3   0  -5   65.62   12.37
  -3   0   5   37.55    6.91
   3   0  -4 2007.19  141.23
   3   0  -4 1991.36  141.64
  -3   0   4 1668.39  138.55
   3   0  -3   33.57   11.87
   3   0  -2  118.24   15.43
   3   0  -1   10.23    9.62
   3   0  -1    6.58    9.80
   3   0  -1    3.05    9.02
   3   0   0  865.57   68.15
   3   0   1  448.07   36.21
   3   0   1  404.52   36.05
   3   0   1  443.63   35.22
   3   0   2  614.09   53.37
   3   0   2  712.14   52.46
   3   0   2  648.37   53.64
   3   0   3   31.07    9.39
   3   0   3   34.42   10.79
   3   0   4  678.82   53.06
   3   0   4  617.41   53.11
   3   0   4  649.95   52.02
   3   0   5  276.01   26.74
   3   0   5  289.07   24.84
   3   0   6 1387.52  113.18
   3   0   6 1437.83  110.65
   3   0   7 1581.61  126.43
   3   0   7 1585.32  122.78
  -3   0  -8  274.91   22.33
   3   0   8  277.58   30.78
   3   0   9  841.14   74.41
  -3   0  -9  853.79   69.51
  -3   0 -10  110.03   15.76
   3   0  10   83.41   23.32
   3   0  11   14.30   21.63
  -3   0 -11    4.26   11.15
  -3   0 -12  155.37   16.33
  -3   0 -12  159.54   20.32
  -3   0 -13  191.71   19.53
  -3   0 -13  223.16   23.92
  -3   0 -13  190.48   23.08
  -3   0 -14  148.19   17.70
  -3   0 -14  196.87   22.46
  -3   0 -14  158.42   21.17
  -3   0 -15  106.20   13.88
  -3   0 -15   97.47   18.38
  -3   0 -15   84.46   17.69
  -3   0 -16  383.90   30.27
  -3   0 -16  291.78   32.35
  -3   0 -16  308.63   33.04
  -3   0 -17  461.31   37.16
  -3   0 -17  407.81   38.99
  -3   0 -17  428.69   40.34
  -3   0 -18  237.36   20.10
  -3   0 -18  170.09   25.36
  -3   0 -18  163.62   20.40
  -3   0 -18  231.56   23.51
  -3   0 -19  106.92   12.89
  -3   0 -19   98.21   17.49
  -3   0 -19  117.39   15.60
  -3   0 -20   32.30    7.76
  -3   0 -20   38.83   10.80
  -3   0 -20   35.14    9.33
   3   0  21    9.26    5.14
  -3   0 -21    8.02    4.87
   3   1 -19   63.82    9.22
   3   1 -18   57.96   11.88
   3   1 -18   70.31   10.00
   3   1 -17   41.36   13.17
   3   1 -17   27.31    9.77
   3   1 -16   69.97   13.93
   3   1 -16   82.00   17.83
   3   1 -16  120.64   13.86
   3   1 -15   36.66   15.32
   3   1 -15   29.73   11.82
   3   1 -15   11.19   15.19
   3   1 -14   62.39   19.80
   3   1 -14   51.76   12.68
   3   1 -14   43.98   17.60
   3   1 -14   51.22   10.53
   3   1 -13   10.38   20.17
   3   1 -13   12.98   10.25
   3   1 -13    4.47   15.73
   3   1 -13   -0.74    8.82
   3   1 -12   25.57   22.67
   3   1 -12   -1.08    9.57
   3   1 -12   16.91   13.98
   3   1 -12    6.22    8.73
   3   1 -11   73.32   24.67
   3   1 -11   42.32   11.41
   3   1 -11   61.68   10.99
   3   1 -11   77.63   11.45
   3   1 -11   55.46   14.87
   3   1 -10  661.97   64.31
   3   1 -10  664.05   65.11
   3   1 -10  745.91   57.20
   3   1 -10  731.99   57.00
   3   1 -10  679.48   57.34
   3   1  -9  447.78   53.32
   3   1  -9  622.33   48.86
   3   1  -8  588.07   52.90
   3   1  -7  112.84   18.01
   3   1  -6  404.45   36.73
   3   1  -5  115.04   16.02
   3   1  -4  827.18   65.53
   3   1  -4  784.43   65.29
   3   1  -3   13.59   10.07
   3   1  -3   25.83   13.42
   3   1  -3   10.50    7.23
   3   1  -2  345.84   28.32
   3   1  -2  311.75   31.50
   3   1  -1  695.33   51.97
   3   1  -1  579.53   49.86
   3   1   0  575.27   44.35
   3   1   0  551.42   45.87
   3   1   1   81.79    8.99
   3   1   1   84.13   10.06
   3   1   1   64.07   11.00
   3   1   2 1219.22   92.62
   3   1   2 1178.42   92.55
   3   1   2 1183.84   93.12
   3   1   2 1175.59   93.15
   3   1   3  530.70   41.28
   3   1   3  469.44   41.39
   3   1   4 1855.39  140.01
   3   1   4 1727.55  138.95
   3   1   4 1817.03  139.55
   3   1   5  421.12   38.85
   3   1   5  477.31   38.38
   3   1   5  433.48   36.63
   3   1   6  179.38   20.77
   3   1   6  180.20   19.80
   3   1   6  172.01   16.70
   3   1   7  759.48   65.36
  -3  -1  -8 1343.06  105.67
   3   1   8 1434.99  111.59
  -3  -1  -9    2.78    7.30
  -3  -1  -9    2.54    8.06
   3   1   9   11.15   18.79
  -3  -1 -10    2.41    8.37
   3   1  10   10.97   18.89
   3   1  11   -1.64   21.09
  -3  -1 -12   72.84   14.27
  -3  -1 -12   61.69    9.91
   3   1  12   24.42   25.05
  -3  -1 -12   68.42   14.12
  -3  -1 -13  113.42   16.84
  -3  -1 -13   99.16   12.77
   3   1  13   80.76   27.79
  -3  -1 -13  106.69   16.99
  -3  -1 -14    2.00    9.31
  -3  -1 -14    7.69   14.26
  -3  -1 -14   16.63   13.85
  -3  -1 -15   96.38   13.11
  -3  -1 -15   96.35   17.09
  -3  -1 -15   97.04   17.96
  -3  -1 -16    3.91    9.77
  -3  -1 -16    3.57   13.09
  -3  -1 -16   35.91   16.20
  -3  -1 -17  218.83   21.64
  -3  -1 -17  212.77   23.76
  -3  -1 -17  239.20   25.55
  -3  -1 -18   88.92   12.24
  -3  -1 -18   63.49   15.89
  -3  -1 -19    8.06    8.30
  -3  -1 -19   21.11   15.13
  -3  -1 -19    4.92   11.22
  -3  -1 -20  369.94   29.05
  -3  -1 -20  324.57   31.44
  -3  -1 -20  336.80   30.24
  -3  -1 -21   10.33    7.60
  -3  -1 -21    7.61    5.22
   3   1  21    2.32    5.46
  -3  -1 -21    1.58    5.96
   3   1  22   26.86    4.17
   3   2 -18   41.87   10.08
   3   2 -18   39.64    8.20
   3   2 -17   22.31   12.11
   3   2 -17   40.13    9.70
   3   2 -16  335.16   33.48
   3   2 -16  367.59   31.21
   3   2 -15  183.37   22.14
   3   2 -15  167.15   23.04
   3   2 -15  172.37   19.22
   3   2 -14  305.52   32.96
   3   2 -14  293.43   27.09
   3   2 -14  278.90   30.53
   3   2 -13  105.80   23.95
   3   2 -13   76.14   14.50
   3   2 -13  106.51   13.98
   3   2 -13   84.46   18.32
   3   2 -13   74.96   12.66
   3   2 -12  616.11   57.23
   3   2 -12  587.75   48.35
   3   2 -12  598.06   48.42
   3   2 -12  624.01   51.04
   3   2 -12  537.03   48.83
   3   2 -11   49.38   10.20
   3   2 -11   26.71   14.03
   3   2 -11   31.03   11.49
   3   2 -11   28.70   23.17
   3   2 -10  297.28   24.72
   3   2 -10  163.28   32.81
   3   2 -10  318.75   28.07
   3   2 -10  160.41   33.29
   3   2  -9   19.34   19.47
   3   2  -9   -5.07   17.55
   3   2  -9   24.90   11.89
   3   2  -8  382.77   38.30
   3   2  -7 1670.58  133.82
   3   2  -6   96.51   15.93
   3   2  -5  845.71   65.97
  -3  -2   5  786.48   62.46
   3   2  -4 1837.69  142.49
   3   2  -4 1856.67  144.43
   3   2  -3 1988.29  160.71
   3   2  -3 2245.53  162.31
   3   2  -2 4918.55  382.38
   3   2  -2 5098.11  383.28
   3   2  -1 1234.22   98.97
   3   2  -1 1325.99  100.62
   3   2   0 9869.83  738.28
   3   2   0 9221.54  739.36
   3   2   0 9661.54  740.30
   3   2   1   21.94    9.17
   3   2   2  256.24   23.36
   3   2   2  259.31   24.13
   3   2   3 2845.09  213.87
   3   2   3 2702.36  213.85
   3   2   4 1323.42  104.89
   3   2   4 1349.79  104.59
   3   2   5 3823.01  310.31
   3   2   5 4177.51  309.56
   3   2   5 4024.09  308.88
   3   2   6 2155.00  162.91
   3   2   6 2001.27  164.15
   3   2   7  324.87   32.91
   3   2   7  426.52   36.86
  -3  -2  -8    6.62    5.51
   3   2   8   21.58   12.40
   3   2   8   11.70   17.33
  -3  -2  -8    1.59    5.68
  -3  -2  -9  618.73   48.01
   3   2   9  668.49   58.22
  -3  -2  -9  595.09   48.98
  -3  -2 -10 1148.59   89.16
   3   2  10 1034.53   96.10
   3   2  11   52.09   22.70
  -3  -2 -12  265.68   22.28
   3   2  12  224.07   36.03
  -3  -2 -12  233.51   25.16
  -3  -2 -13  265.99   27.37
  -3  -2 -13  284.07   24.35
   3   2  13  278.03   40.20
  -3  -2 -13  254.29   27.82
  -3  -2 -14  276.03   32.11
  -3  -2 -14  376.20   29.73
   3   2  14  354.67   45.15
  -3  -2 -14  344.57   32.60
  -3  -2 -15   89.22   12.35
  -3  -2 -15   69.66   16.14
  -3  -2 -15   93.49   17.64
  -3  -2 -16   32.26    9.95
  -3  -2 -16   19.43   13.71
  -3  -2 -16   29.14   15.46
  -3  -2 -17    6.25    8.59
  -3  -2 -17    0.52   12.27
  -3  -2 -17   12.94   14.03
  -3  -2 -18  135.60   14.53
  -3  -2 -18  117.21   18.50
  -3  -2 -19   80.02   10.85
  -3  -2 -19   71.04   14.19
  -3  -2 -20   47.30    8.24
  -3  -2 -20   39.77   13.34
  -3  -2 -20   48.07   10.58
  -3  -2 -21   21.95    9.00
  -3  -2 -21    9.80    5.16
   3   2  21   -0.71    6.13
  -3  -2 -21    4.58    6.53
   3   2  22  122.76   10.82
   3   3 -18   21.48    7.76
   3   3 -17  101.05   15.05
   3   3 -17  122.46   13.15
   3   3 -16    7.31   12.79
   3   3 -16   16.57    9.49
   3   3 -15  154.19   20.38
   3   3 -14   25.13   15.37
   3   3 -14   22.80   12.47
   3   3 -14   27.01   18.04
   3   3 -13   34.48   15.02
   3   3 -13   31.22   13.05
   3   3 -13   36.56   21.21
   3   3 -12   25.20    9.86
   3   3 -12   14.69   15.23
   3   3 -12    2.00   11.88
   3   3 -12   -6.47   22.54
   3   3 -11   27.84   10.19
   3   3 -11    4.05   13.81
   3   3 -11    8.71   23.25
   3   3 -11   13.16   11.57
   3   3 -10  208.55   20.44
   3   3 -10  170.37   29.78
   3   3 -10  203.11   22.83
   3   3  -9   26.62   19.77
   3   3  -9    2.73   17.31
   3   3  -9   22.01    8.87
   3   3  -9   15.36    8.21
   3   3  -9   19.20   11.72
   3   3  -8  370.49   35.74
   3   3  -8  394.90   31.62
   3   3  -8  338.23   29.12
   3   3  -8  276.06   35.82
   3   3  -7  274.03   30.29
   3   3  -6  260.52   27.53
  -3  -3   5    4.82    4.91
   3   3  -5   14.49    6.43
   3   3  -4   71.66   12.71
  -3  -3   4   62.16    8.50
   3   3  -4   69.37    9.86
   3   3  -3  693.88   64.66
   3   3  -3  856.28   63.76
  -3  -3   3  822.20   63.57
   3   3  -2  106.98   14.41
   3   3  -2   85.54   12.77
   3   3  -1 1249.50   94.02
   3   3  -1 1114.39   91.63
   3   3  -1 1158.13   91.13
   3   3   0  199.77   19.92
   3   3   2  365.17   31.89
   3   3   3 9999.00  764.52
   3   3   4  863.78   69.33
   3   3   5 1322.87  103.79
   3   3   6  120.57   14.80
   3   3   7  168.18   23.39
  -3  -3  -7  151.67   15.47
   3   3   7  171.20   18.50
   3   3   8  166.35   25.53
  -3  -3  -8  147.04   14.93
   3   3   8  140.47   19.44
   3   3   9 1781.52  135.67
   3   3   9 1680.45  130.53
  -3  -3  -9 1625.43  128.12
   3   3  10  378.72   41.91
  -3  -3 -11   26.97   10.36
   3   3  11    1.41   19.20
   3   3  12   19.36   21.96
  -3  -3 -12   20.69   12.62
  -3  -3 -13  389.67   38.10
  -3  -3 -13  451.93   35.10
   3   3  13  413.68   48.94
  -3  -3 -13  403.77   38.40
  -3  -3 -14  598.66   47.34
  -3  -3 -14  546.79   44.26
   3   3  14  470.58   56.85
  -3  -3 -14  508.42   47.09
  -3  -3 -15   23.89   13.45
  -3  -3 -15   27.16    8.94
   3   3  15  -14.27   23.32
  -3  -3 -15   27.85   14.40
  -3  -3 -16   17.02    8.51
  -3  -3 -16    7.65   12.99
  -3  -3 -16   19.41   13.96
  -3  -3 -17   23.35    9.14
  -3  -3 -17   30.39   14.14
  -3  -3 -18   16.34    8.67
  -3  -3 -18   17.48   12.39
  -3  -3 -19   15.79    7.32
  -3  -3 -19   -5.91   10.82
  -3  -3 -20   24.69    6.71
  -3  -3 -20   21.54    9.58
  -3  -3 -20    1.97   12.88
  -3  -3 -21   35.82    7.73
   3   3  21   29.36    7.09
  -3  -3 -21   37.63   10.55
   3   3  22   43.66    5.57
  -3  -3 -22   26.41    7.17
   3   4 -17  151.33   16.72
   3   4 -16   47.78   12.51
   3   4 -15  200.35   21.89
   3   4 -15  213.00   23.86
   3   4 -14  281.22   28.84
   3   4 -14  314.05   30.62
   3   4 -13   26.46   21.26
   3   4 -13   30.77   14.03
   3   4 -13   28.12   14.99
   3   4 -12  206.67   22.48
   3   4 -12  163.86   20.36
   3   4 -12  129.77   17.69
   3   4 -12  152.49   28.80
   3   4 -11   34.26   10.61
   3   4 -11    9.32   14.24
   3   4 -11    7.16    9.79
   3   4 -11    8.84   23.26
   3   4 -11   13.29   12.18
   3   4 -10   33.25   10.81
   3   4 -10   11.94   12.61
   3   4 -10   23.46    9.24
   3   4 -10   20.42   20.58
   3   4  -9   37.27   10.41
   3   4  -9   47.08   13.47
   3   4  -9   35.49    9.46
   3   4  -9   62.24   21.33
   3   4  -8  136.96   15.30
   3   4  -8  137.76   14.40
   3   4  -8  155.07   17.26
   3   4  -8  139.92   22.24
   3   4  -5  640.56   50.18
  -3  -4   5  595.90   49.67
   3   4  -5  704.50   58.37
   3   4  -4  469.11   38.18
  -3  -4   4  440.40   37.45
   3   4  -4  473.44   40.63
  -3  -4   3 1096.97   88.84
   3   4  -3 1170.92   89.30
   3   4  -2 1343.40   98.75
  -3  -4   2 1142.38   94.62
   3   4  -2 1214.09   94.88
   3   4  -1  283.29   31.64
   3   4  -1  334.52   29.12
  -3  -4   1  342.45   28.76
   3   4   0   73.22   17.13
   3   4   0  111.61   13.79
   3   4   1 2487.98  193.90
   3   4   2 4665.32  358.36
   3   4   3 1748.80  136.46
   3   4   4  584.49   48.27
  -3  -4  -5   57.06   10.85
   3   4   5   71.17   11.61
  -3  -4  -6 1213.89  106.35
   3   4   6 1535.70  107.29
  -3  -4  -7  802.56   61.45
   3   4   7  726.17   61.86
  -3  -4  -8   77.69   10.65
   3   4   8   68.23   12.71
   3   4   9   61.53   19.12
   3   4   9   43.77   11.08
  -3  -4  -9   28.07    7.68
   3   4  10 1805.89  142.74
  -3  -4 -10 1742.90  135.70
   3   4  11  705.76   64.84
  -3  -4 -12   13.27   12.13
  -3  -4 -12   -4.40   10.29
   3   4  12    1.41   18.88
  -3  -4 -13   14.46    7.01
   3   4  13    4.65   21.65
  -3  -4 -13    9.33   13.08
  -3  -4 -14  490.89   44.69
  -3  -4 -14  537.27   41.89
   3   4  14  569.34   54.43
  -3  -4 -14  481.85   44.67
  -3  -4 -15  845.40   73.25
  -3  -4 -15  891.75   71.11
   3   4  15 1090.09   84.32
  -3  -4 -15  924.55   73.92
  -3  -4 -16   19.84    8.71
  -3  -4 -16   16.08   12.97
  -3  -4 -16   30.72   14.74
  -3  -4 -17   60.48   10.08
  -3  -4 -17   71.73   14.96
  -3  -4 -18   30.95    8.42
  -3  -4 -18   26.35   12.78
  -3  -4 -19   28.14    7.96
  -3  -4 -19   22.37   11.19
   3   4  20   89.75   10.95
  -3  -4 -20   79.60   12.47
  -3  -4 -21   18.30   10.07
   3   4  21   16.88    6.39
  -3  -4 -21   19.53    7.16
   3   4  22  215.49   16.89
  -3  -4 -22  176.07   18.23
   3   5 -17   24.18    7.96
   3   5 -17   34.16    6.79
   3   5 -16   13.19   10.79
   3   5 -16   23.33    8.22
   3   5 -15   30.36   14.10
   3   5 -15   53.74   13.40
   3   5 -15   71.27   11.41
   3   5 -14   39.47   14.87
   3   5 -14   27.27   14.10
   3   5 -14   39.60   11.20
   3   5 -13   59.05   15.32
   3   5 -13   41.52   14.87
   3   5 -13   53.78   12.06
   3   5 -12   92.53   17.26
   3   5 -12   73.80   15.93
   3   5 -12   50.55   25.77
   3   5 -12  104.23   13.67
   3   5 -11  792.02   66.76
   3   5 -11  747.83   66.51
   3   5 -11  879.81   64.99
   3   5 -11  728.08   72.40
   3   5 -10   22.85   10.94
   3   5 -10   26.38   13.31
   3   5 -10   24.42   10.69
   3   5 -10   13.01    9.45
   3   5 -10   15.64   23.05
   3   5  -9  674.50   49.47
   3   5  -9  521.55   49.56
   3   5  -9  551.87   49.06
   3   5  -9  617.91   48.08
   3   5  -9  562.95   54.80
   3   5  -8  292.89   27.48
   3   5  -8  296.59   28.87
   3   5  -8  343.14   30.34
   3   5  -8  311.97   26.91
   3   5  -8  335.93   32.86
   3   5  -7   62.25   10.76
   3   5  -7   61.38    9.58
   3   5  -7   76.57   12.48
   3   5  -7   87.08   16.27
   3   5  -5   15.61   19.04
   3   5  -5    8.93    7.65
  -3  -5   5    2.59    6.05
   3   5  -4    7.91    8.96
  -3  -5   4   14.81    7.44
  -3  -5   3   97.03   13.02
   3   5  -3  109.85   14.84
   3   5  -2 1339.48  104.24
  -3  -5   2 1204.53  100.19
   3   5  -2 1314.66  100.58
   3   5  -1 1263.03  104.89
  -3  -5   1 1280.01  102.25
   3   5  -1 1335.10  102.43
   3   5   0   75.41   15.19
   3   5   0   65.51   11.70
  -3  -5   0   48.87   10.77
   3   5   1  146.45   17.42
  -3  -5  -1  107.70   14.95
   3   5   2  728.36   59.17
  -3  -5  -2  710.90   58.42
   3   5   3    9.08   10.75
   3   5   3   17.25   11.04
   3   5   4   47.85   12.31
  -3  -5  -5 2416.57  183.75
   3   5   5 2317.64  183.90
  -3  -5  -6  740.87   58.31
   3   5   6  692.07   58.51
  -3  -5  -7  623.68   52.60
   3   5   7  662.00   53.25
  -3  -5  -8   19.90    8.93
   3   5   8   23.07   10.40
  -3  -5  -9  320.02   27.57
   3   5   9  295.70   28.13
   3   5  10  720.78   58.74
  -3  -5 -10  715.88   57.69
   3   5  11 1788.37  145.56
   3   5  12   64.29   20.34
  -3  -5 -12  100.29   15.47
   3   5  13   41.41   19.76
  -3  -5 -13   53.85   13.34
  -3  -5 -13   24.21   11.98
   3   5  14  142.59   25.33
  -3  -5 -14  124.64   18.26
  -3  -5 -15    0.52   12.26
   3   5  15   18.08   18.56
  -3  -5 -15   -0.55   13.33
   3   5  16   -1.46   17.96
  -3  -5 -16   33.95   12.89
  -3  -5 -17    6.47   12.42
  -3  -5 -18   -4.01   11.56
   3   5  19  105.88   12.45
  -3  -5 -19   70.94   14.04
   3   5  20   37.90    8.25
  -3  -5 -20   29.57   10.11
   3   5  21    3.57    6.03
  -3  -5 -21    2.04    6.66
   3   5  22  186.99   14.61
  -3  -5 -22  132.71   16.29
   3   6 -16   93.26   10.76
   3   6 -16   72.79   12.45
   3   6 -15   33.89    8.85
   3   6 -15   20.30   12.47
   3   6 -15   31.90   12.70
   3   6 -14  143.91   15.05
   3   6 -14   86.66   17.34
   3   6 -14  120.84   18.78
   3   6 -13   42.97   10.95
   3   6 -13   27.20   14.51
   3   6 -13   35.30   15.65
   3   6 -12  147.02   16.28
   3   6 -12  110.81   19.35
   3   6 -12  136.46   19.74
   3   6 -11  517.29   43.14
   3   6 -11  518.14   45.75
   3   6 -11  504.17   43.99
   3   6 -11  534.41   45.60
   3   6 -10   69.38   11.89
   3   6 -10   67.26   13.65
   3   6 -10   64.93   15.54
   3   6 -10   35.33   22.93
   3   6  -9  209.78   19.48
   3   6  -9  202.26   21.43
   3   6  -9  185.17   22.05
   3   6  -9  180.34   27.64
   3   6  -8  352.04   31.47
   3   6  -8  396.80   33.73
   3   6  -8  363.60   33.63
   3   6  -8  399.29   38.74
   3   6  -7  143.73   16.38
   3   6  -7  170.08   19.00
   3   6  -7  222.68   19.86
   3   6  -7  201.73   23.11
   3   6  -6  254.66   22.96
   3   6  -6  214.24   20.48
   3   6  -6  237.89   33.04
   3   6  -6  272.94   25.47
   3   6  -5  553.80   46.18
  -3  -6   4  685.83   57.23
   3   6  -4  732.37   58.30
   3   6  -3  405.57   40.34
  -3  -6   3  387.56   31.98
   3   6  -3  294.93   33.40
   3   6  -2   92.40   20.48
  -3  -6   2  104.33   14.19
   3   6  -2  107.38   15.18
   3   6  -1  541.92   47.17
  -3  -6   1  522.10   44.02
   3   6  -1  495.54   44.19
  -3  -6   0  161.41   19.83
   3   6   0  177.98   20.47
   3   6   1  482.65   38.32
  -3  -6  -1  360.52   35.79
   3   6   2  364.00   33.29
  -3  -6  -2  353.47   32.16
   3   6   3  324.79   31.14
  -3  -6  -3  365.80   31.36
   3   6   4  317.02   28.69
  -3  -6  -5 1962.76  153.43
   3   6   6   70.47   13.82
  -3  -6  -6   80.32   13.38
   3   6   7   65.11   13.63
  -3  -6  -7   65.14   12.17
  -3  -6  -8   53.24   10.66
   3   6   8   34.32   11.80
  -3  -6  -9  325.70   29.57
   3   6   9  336.48   30.39
  -3  -6 -10  587.95   47.62
   3   6  10  556.78   48.20
  -3  -6 -11  340.96   29.72
   3   6  12  295.89   33.90
  -3  -6 -12  301.02   29.17
   3   6  13  529.44   49.23
  -3  -6 -13  541.84   42.55
   3   6  14  789.15   67.10
  -3  -6 -14  726.79   59.78
  -3  -6 -14  666.68   62.59
   3   6  15  122.02   24.96
  -3  -6 -15  176.71   20.26
   3   6  16  441.55   47.87
  -3  -6 -16  492.07   42.06
  -3  -6 -17   21.98   12.13
   3   6  18   40.00   10.35
  -3  -6 -18   42.44   12.40
   3   6  19  132.60   13.39
  -3  -6 -19   95.45   15.00
   3   6  20   32.77    7.91
  -3  -6 -20   34.71    9.59
   3   6  21    4.26    5.82
   3   6  22   11.97    4.75
  -3  -6 -22   -0.28    8.22
   3   7 -16    6.62    5.20
   3   7 -15   15.75    7.10
   3   7 -15   26.78   11.13
   3   7 -15   26.80   11.73
   3   7 -14  101.88   12.31
   3   7 -14  113.52   16.80
   3   7 -13   57.57   11.31
   3   7 -13   44.20   14.87
   3   7 -13   43.31   15.89
   3   7 -12  236.75   21.38
   3   7 -12  197.94   24.67
   3   7 -12  177.64   23.27
   3   7 -11   17.82    9.71
   3   7 -11   11.87   11.88
   3   7 -11   22.04   12.79
   3   7 -11    4.28   15.02
   3   7 -10  150.05   17.58
   3   7 -10  157.83   22.02
   3   7 -10  190.81   20.41
   3   7 -10  176.64   21.01
   3   7  -9  244.86   23.93
   3   7  -9  239.01   25.85
   3   7  -9  304.62   26.85
   3   7  -8   46.23    9.70
   3   7  -8   46.40   12.89
   3   7  -8   32.33   11.87
   3   7  -8   66.30   19.20
   3   7  -7  136.18   15.73
   3   7  -7  157.40   18.95
   3   7  -7  209.65   19.68
   3   7  -7  150.58   22.68
   3   7  -6 2117.56  153.69
   3   7  -6 1946.00  152.99
   3   7  -6 1821.28  151.75
   3   7  -6 1926.95  163.08
   3   7  -6 2211.60  155.12
   3   7  -5   67.90   13.41
   3   7  -5   57.94   10.97
   3   7  -5   56.86   14.26
   3   7  -4   -1.32   17.27
  -3  -7   4   -2.01    7.44
   3   7  -4   13.58   10.25
   3   7  -3   67.31   19.59
   3   7  -3   66.78   13.29
  -3  -7   3   79.29   12.26
   3   7  -2  545.45   49.42
  -3  -7   2  507.90   44.02
   3   7  -2  496.66   44.48
   3   7  -1 1402.33  104.23
  -3  -7   1 1221.01  100.57
   3   7  -1 1218.46  100.62
   3   7   0   19.75   15.83
   3   7   0   26.69   11.91
  -3  -7   0   30.13   11.47
   3   7   1  519.93   45.52
  -3  -7  -1  486.40   43.29
   3   7   2  213.25   22.73
  -3  -7  -2  182.09   21.58
   3   7   3 1509.67  116.10
  -3  -7  -3 1413.11  115.53
   3   7   4  500.57   43.00
  -3  -7  -5  163.04   19.25
  -3  -7  -6  912.34   74.39
  -3  -7  -7  151.05   17.98
   3   7   7  133.32   18.92
  -3  -7  -8  285.22   27.42
   3   7   8  275.60   28.20
  -3  -7  -9   47.88   11.25
   3   7   9   54.78   12.90
   3   7  10  106.13   15.08
  -3  -7 -10   99.51   13.96
   3   7  11  559.55   46.33
  -3  -7 -11  600.86   48.29
   3   7  11  584.12   48.92
   3   7  12  396.00   31.72
  -3  -7 -12  341.25   34.29
   3   7  13   23.90   16.66
  -3  -7 -13   63.43   15.89
   3   7  14   10.55   17.62
   3   7  14   11.89    8.62
  -3  -7 -14   20.17   13.17
  -3  -7 -14   13.93   12.81
   3   7  15  525.04   44.77
   3   7  15  482.44   51.90
  -3  -7 -15  613.75   47.41
   3   7  16  777.35   59.55
   3   7  16  702.33   66.93
  -3  -7 -16  699.91   61.18
   3   7  17  272.32   22.54
  -3  -7 -17  193.47   24.33
   3   7  18  177.03   17.91
  -3  -7 -18  168.82   19.45
   3   7  19   17.57    8.01
  -3  -7 -19   18.98   10.26
   3   7  20    0.92    6.73
  -3  -7 -20    7.29    8.13
   3   7  21   51.71    7.61
   3   7  22   22.86    4.99
  -3  -7 -22   21.49    8.36
   3   8 -15  203.29   16.58
   3   8 -15  160.33   18.96
   3   8 -14   21.46    7.67
   3   8 -14   20.91   12.25
   3   8 -14   24.46   13.41
   3   8 -13   22.91    8.75
   3   8 -13   36.65   13.84
   3   8 -13   36.58   15.21
   3   8 -12    4.35    8.99
   3   8 -12   14.63   13.00
   3   8 -12   13.60   14.92
   3   8 -11  309.21   26.11
   3   8 -11  300.55   30.63
   3   8 -11  254.23   28.51
   3   8 -10  292.67   26.51
   3   8 -10  281.47   28.87
   3   8 -10  303.73   28.98
   3   8 -10  317.76   31.17
   3   8  -9   17.33    8.98
   3   8  -9   25.31   14.24
   3   8  -9   31.68   12.67
   3   8  -8    5.07    8.69
   3   8  -8   21.26   13.02
   3   8  -8   -0.98   11.42
   3   8  -7   12.00    8.15
   3   8  -7   15.88   10.89
   3   8  -7   13.53   12.19
   3   8  -6  199.98   18.29
   3   8  -6  191.32   21.56
   3   8  -6  184.27   20.03
   3   8  -5  127.33   12.53
   3   8  -5   96.74   16.54
   3   8  -5  112.21   14.40
   3   8  -4  831.50   58.50
   3   8  -4  817.16   57.09
   3   8  -4  671.89   66.05
  -3  -8   4  550.69   57.40
   3   8  -4  614.61   58.92
   3   8  -3  222.10   28.99
   3   8  -3  197.72   22.42
  -3  -8   3  177.46   20.56
   3   8  -2   21.56   16.38
   3   8  -2   36.24   12.70
  -3  -8   2   31.53   11.32
   3   8  -1 1725.94  152.47
  -3  -8   1 1963.69  150.06
   3   8  -1 1949.61  150.22
   3   8   0 2861.07  234.85
  -3  -8   0 2946.14  232.69
   3   8   0 3115.19  232.94
   3   8   1  274.88   29.79
  -3  -8  -1  269.49   27.71
   3   8   2  626.12   51.35
  -3  -8  -2  535.52   49.37
   3   8   3 1284.39  103.11
  -3  -8  -3 1267.23  102.64
   3   8   4  693.09   58.23
   3   8   5  232.29   23.62
  -3  -8  -6  306.46   30.28
  -3  -8  -7  343.76   32.88
   3   8   7  356.07   33.60
   3   8   8   12.95   11.60
  -3  -8  -8    8.03   10.57
   3   8   9   57.59   15.69
  -3  -8  -9   90.26   14.34
   3   8  10   12.63    7.70
   3   8  10   20.75   11.54
  -3  -8 -10   11.68    9.87
   3   8  11  700.64   55.24
  -3  -8 -11  702.00   57.82
   3   8  11  658.91   58.39
   3   8  12   11.00    8.02
  -3  -8 -12   -4.67    8.81
   3   8  13  446.84   45.54
   3   8  13  449.81   36.81
  -3  -8 -13  426.32   39.63
   3   8  14  116.02   23.14
   3   8  14  110.43   13.57
  -3  -8 -14   95.03   19.32
  -3  -8 -14  107.82   16.91
   3   8  15  398.73   30.78
   3   8  15  290.40   37.90
  -3  -8 -15  277.17   36.05
  -3  -8 -15  371.04   33.60
  -3  -8 -16    5.18   11.78
   3   8  16  -13.25   15.05
   3   8  16    3.90    8.54
  -3  -8 -17   65.82   13.68
   3   8  17   61.87   10.70
   3   8  17   31.29   16.59
  -3  -8 -18   16.62   11.06
   3   8  18   29.38    8.55
  -3  -8 -19   55.37   10.87
   3   8  19   46.76    9.08
  -3  -8 -20   61.64   10.45
   3   8  20   93.10   10.24
   3   8  21   19.55    6.15
  -3  -8 -22   18.06    8.55
   3   8  22   21.43    4.75
   3   9 -14   25.96    6.06
   3   9 -14   41.30   12.44
   3   9 -13   14.23    7.01
   3   9 -13   17.76   13.96
   3   9 -12   11.40    7.98
   3   9 -12    4.55   13.35
   3   9 -12   31.43   15.08
   3   9 -11   69.62   10.29
   3   9 -11   51.83   15.03
   3   9 -11   50.91   17.66
   3   9 -10   64.94   10.79
   3   9 -10   61.28   14.37
   3   9  -9   55.28   10.19
   3   9  -9   41.52   14.68
   3   9  -9   49.37   13.46
   3   9  -8   82.45   11.94
   3   9  -8   74.24   14.01
   3   9  -8   86.19   16.79
   3   9  -7   18.90    8.44
   3   9  -7    3.71   11.09
   3   9  -7   24.39   14.49
   3   9  -6  758.86   61.47
   3   9  -6  848.28   64.93
   3   9  -6  749.51   62.85
   3   9  -5  113.35   12.10
   3   9  -5  118.17   17.89
   3   9  -5   95.90   14.45
   3   9  -4  251.12   26.52
   3   9  -4  241.94   23.95
   3   9  -4  284.64   36.02
  -3  -9   4  284.54   25.82
   3   9  -4  261.99   27.91
   3   9  -3   43.81   13.17
   3   9  -3   47.01   10.95
   3   9  -3   89.74   23.10
  -3  -9   3   41.64   12.23
   3   9  -3   38.23   14.79
   3   9  -2  249.58   21.88
   3   9  -2  193.15   28.51
   3   9  -2  184.57   23.53
  -3  -9   2  166.35   21.77
   3   9  -1  209.03   29.24
   3   9  -1  225.70   26.54
  -3  -9   1  228.21   25.17
   3   9   0   -2.26   16.97
   3   9   0   13.45   12.91
  -3  -9   0    8.64   11.95
   3   9   1   13.22   15.94
  -3  -9  -1   29.82   12.83
   3   9   2  734.05   61.30
  -3  -9  -2  665.42   59.24
   3   9   3  606.78   52.55
  -3  -9  -3  583.01   51.86
   3   9   4   26.24   12.78
  -3  -9  -4   39.73   13.26
   3   9   5  503.44   44.42
  -3  -9  -6 1759.20  140.01
  -3  -9  -7 1528.32  122.51
  -3  -9  -8  493.48   43.00
   3   9   8  448.91   43.63
   3   9   9  251.35   24.80
  -3  -9  -9  328.89   29.19
   3   9   9  303.44   30.20
   3   9  10   33.39    9.18
   3   9  10   31.15   13.52
  -3  -9 -10   32.26   11.72
   3   9  11  254.53   23.61
   3   9  11  296.92   28.63
  -3  -9 -11  263.01   26.85
   3   9  12   35.23    9.24
  -3  -9 -12   49.86   11.30
   3   9  13    3.72    7.97
  -3  -9 -13    4.90   12.40
  -3  -9 -14  213.66   25.15
   3   9  14  220.07   30.41
   3   9  14  259.57   22.21
  -3  -9 -14  235.23   29.65
  -3  -9 -15  277.45   28.73
   3   9  15  330.87   26.33
   3   9  15  217.61   33.76
  -3  -9 -15  279.28   33.64
  -3  -9 -16   54.98   13.37
   3   9  16   71.77   10.33
  -3  -9 -17  223.10   21.95
   3   9  17  199.64   19.97
  -3  -9 -18   33.39   10.79
   3   9  18   19.44    8.81
  -3  -9 -19  107.78   13.55
   3   9  19  112.74   12.50
   3   9  20   53.62    8.30
   3   9  21   29.24    6.55
   3   9  22   75.50    7.68
   3  10 -14   34.65   10.42
   3  10 -13   22.33    5.36
   3  10 -13   17.23   12.49
   3  10 -12    6.73    6.07
   3  10 -12   -5.14   14.32
   3  10 -11   14.13    7.25
   3  10 -10   91.44   11.50
   3  10  -9  176.39   16.09
   3  10  -9  129.54   18.76
   3  10  -8  210.78   19.13
   3  10  -8  207.82   21.87
   3  10  -8  181.64   25.81
   3  10  -7  101.21   11.89
   3  10  -7   72.99   18.25
   3  10  -7   88.69   14.18
   3  10  -7   84.09   18.62
   3  10  -6  242.96   24.67
   3  10  -6  172.52   20.55
   3  10  -6  203.21   18.55
   3  10  -5  170.64   23.31
   3  10  -5  151.78   18.12
   3  10  -4    8.97   13.48
   3  10  -4   15.74   22.82
   3  10  -4    8.74   14.23
   3  10  -4   10.21    9.62
   3  10  -3   56.69   16.01
  -3 -10   3   62.75   13.01
   3  10  -3   74.36   14.92
   3  10  -3   24.08   10.18
   3  10  -3   49.90    8.67
   3  10  -3   69.30   22.81
   3  10  -2  212.87   22.67
   3  10  -2  249.03   21.57
  -3 -10   2  268.10   26.93
   3  10  -2  241.12   34.71
   3  10  -1   76.80   10.53
   3  10  -1  106.87   17.75
  -3 -10   1   97.18   16.46
   3  10  -1   65.50   22.77
   3  10   0   84.50   11.05
   3  10   0   76.90   17.53
  -3 -10   0   89.97   16.38
   3  10   0   84.37   20.44
  -3 -10  -1  254.95   28.03
   3  10   1  265.33   28.61
   3  10   1  250.65   22.24
   3  10   1  267.70   30.99
  -3 -10  -2   45.56   15.04
   3  10   2   47.15   17.11
   3  10   2   72.92    9.83
  -3 -10  -3  956.39   73.89
   3  10   3  782.59   73.32
  -3 -10  -4  267.88   27.64
   3  10   4  240.70   27.80
   3  10   5 1243.27  100.94
  -3 -10  -6   71.54   16.01
   3  10   6   68.23   12.23
  -3 -10  -7   13.11   12.34
   3  10   7   10.67   10.45
   3  10   8  228.00   20.00
  -3 -10  -8  250.72   26.03
   3  10   8  237.71   26.95
   3  10   8  199.34   21.92
   3  10   9   50.14    9.01
   3  10   9   28.26   10.63
   3  10   9   43.09   15.41
  -3 -10  -9   39.92   12.78
   3  10  10  361.26   30.97
   3  10  10  397.01   32.76
  -3 -10 -10  379.57   36.10
   3  10  10  355.22   37.30
   3  10  11  262.67   24.88
  -3 -10 -11  281.14   28.67
   3  10  11  294.13   30.46
   3  10  12  292.76   24.88
  -3 -10 -12  240.86   27.61
   3  10  13   21.10    9.23
   3  10  14  166.09   26.23
   3  10  14  164.88   16.76
  -3 -10 -14  157.62   19.96
   3  10  15   74.06   21.98
  -3 -10 -15   70.85   20.81
  -3 -10 -15  127.75   17.76
   3  10  16   10.08    8.51
   3  10  16   -5.55   15.22
  -3 -10 -16   15.20   13.64
  -3 -10 -16    0.97   10.85
  -3 -10 -17   34.57   11.22
   3  10  17   20.72    8.71
  -3 -10 -18   33.74   10.20
   3  10  18   31.59    8.80
  -3 -10 -19   32.50    8.50
   3  10  19   29.61    7.62
   3  10  20   36.86    7.41
   3  10  21    2.54    5.43
   3  10  22   13.68    3.91
  -3 -10 -22   12.38    6.79
   3  11 -13   12.75   11.15
   3  11 -12   38.07   14.35
   3  11 -10   60.41    8.41
   3  11  -9   32.01    7.28
   3  11  -9   16.53   16.93
   3  11  -8   72.08    9.76
   3  11  -8   96.67   19.19
   3  11  -7  124.99   20.35
   3  11  -6  453.61   41.70
   3  11  -5    1.82   15.51
   3  11  -4  293.40   42.46
   3  11  -3  -26.19   22.98
   3  11  -3   12.94    8.20
  -3 -11   3   14.91   11.71
   3  11  -3    3.11   14.61
   3  11  -2  283.94   25.98
   3  11  -2  268.91   23.03
   3  11  -2  231.77   29.85
  -3 -11   2  219.31   27.68
   3  11  -2  259.42   36.90
   3  11  -1   43.56   12.50
   3  11  -1   50.87    9.61
   3  11  -1   31.18   16.44
  -3 -11   1   43.99   14.97
   3  11  -1   20.14   19.88
   3  11   0    9.78   10.27
   3  11   0    1.07   14.94
  -3 -11   0    6.13   12.73
   3  11   0    3.94    7.80
   3  11   0    9.74    7.75
   3  11   0   18.33   19.41
   3  11   1   78.84   20.71
  -3 -11  -1   70.73   18.29
   3  11   1   84.50   12.25
   3  11   1  135.76   14.27
   3  11   1  124.18   12.92
   3  11   1  106.49   23.46
   3  11   2  701.72   54.55
   3  11   2  678.87   62.51
   3  11   2  646.08   54.22
  -3 -11  -2  674.23   60.17
   3  11   2  759.50   61.48
   3  11   3   49.36   17.42
   3  11   3   83.61   10.78
   3  11   3   59.50   10.06
  -3 -11  -3   43.24   15.52
   3  11   4  405.93   34.22
   3  11   4  384.85   39.24
  -3 -11  -4  407.69   39.51
   3  11   5   13.18    7.84
   3  11   5   12.45   12.85
   3  11   5   36.42   10.32
   3  11   6  140.77   16.59
   3  11   6  114.06   13.84
   3  11   7 1585.39  142.62
   3  11   7 1882.64  141.39
  -3 -11  -7 2065.21  147.68
   3  11   7 1994.44  148.10
   3  11   8  885.14   75.98
   3  11   8  948.32   74.35
  -3 -11  -8 1000.47   80.62
   3  11   8 1019.76   81.55
   3  11   9   65.68   13.78
   3  11   9   58.36   10.18
  -3 -11  -9   56.62   15.75
   3  11   9   73.98   19.03
   3  11  10  271.76   26.17
   3  11  10  271.41   24.38
   3  11  10  283.50   31.96
  -3 -11 -10  305.51   30.62
   3  11  11  559.39   44.96
  -3 -11 -11  545.96   49.94
   3  11  11  593.74   52.21
  -3 -11 -11  566.29   44.75
   3  11  11  521.60   46.07
   3  11  12  180.96   24.98
  -3 -11 -12  157.96   22.15
  -3 -11 -12  201.46   17.22
   3  11  12  172.31   19.13
   3  11  13  123.82   15.33
  -3 -11 -14   24.12   12.85
   3  11  14   19.26    9.07
  -3 -11 -15   61.47   14.48
  -3 -11 -15   75.21   19.80
   3  11  15   88.53   21.64
   3  11  15   95.01   11.87
   3  11  16   90.07   21.03
   3  11  16   93.14   12.35
  -3 -11 -16   93.76   14.67
   3  11  17    3.25    7.83
  -3 -11 -17   -4.38    9.56
   3  11  18   28.66    8.35
  -3 -11 -18   10.71    8.70
   3  11  19  144.84   14.35
   3  11  20    5.74    6.04
   3  11  21  125.03   11.67
  -3 -11 -22   65.00    7.14
  -3 -11 -22   57.27    7.96
   3  12 -10  164.39   21.53
   3  12  -9   93.33   18.33
   3  12  -8   12.09   14.78
   3  12  -7   -1.25   15.89
   3  12  -6  105.96   19.71
   3  12  -5  158.44   21.84
   3  12  -4    9.66   13.90
   3  12  -4   45.76   28.28
   3  12  -3   -2.86   13.56
   3  12  -3   15.84    9.06
   3  12  -3   -1.11   15.42
   3  12  -3    8.94   23.40
   3  12  -2   49.14   14.13
   3  12  -2   -4.13   24.44
   3  12  -2   15.78    9.04
  -3 -12   2    7.44    8.25
  -3 -12   2   -7.36   13.48
   3  12  -2   11.66   16.49
   3  12  -1  366.34   36.66
  -3 -12   1  306.71   34.45
   3  12  -1  355.17   28.42
   3  12  -1  253.40   30.35
  -3 -12   1  337.69   28.41
   3  12  -1  304.38   41.64
   3  12   0  170.94   20.36
   3  12   0  185.12   18.69
  -3 -12   0  215.38   25.80
   3  12   0  208.58   27.55
   3  12   0  177.48   30.62
   3  12   1   87.44   11.73
   3  12   1   57.15   21.30
   3  12   1   64.75   12.41
   3  12   1   69.23   19.34
  -3 -12  -1   77.64   17.56
   3  12   1   67.17   11.80
  -3 -12  -2  711.09   61.79
   3  12   2  661.76   62.23
   3  12   2  618.73   54.60
   3  12   2  761.57   55.31
   3  12   2  672.39   63.88
  -3 -12  -3  120.15   21.13
   3  12   3  181.14   24.23
   3  12   3  153.38   15.68
   3  12   3   98.28   22.60
   3  12   3  146.78   16.19
  -3 -12  -4  145.31   22.65
   3  12   4  116.64   21.37
   3  12   4  139.21   16.68
  -3 -12  -5  231.18   25.47
   3  12   5  234.65   26.76
   3  12   5  157.99   17.42
   3  12   5  160.45   19.28
   3  12   6   21.30   17.41
   3  12   6   17.48    8.89
   3  12   6   29.01   12.83
   3  12   7  113.29   23.16
  -3 -12  -7  163.26   21.81
   3  12   7  130.65   15.16
   3  12   7  138.39   18.78
   3  12   8   -3.54   16.91
  -3 -12  -8    5.46   12.62
   3  12   8   18.01    8.95
   3  12   8   -7.37   12.85
  -3 -12  -9  201.98   25.48
   3  12   9  244.12   27.87
   3  12   9  189.33   18.66
   3  12   9  179.37   22.03
  -3 -12 -10   -5.35   13.13
   3  12  10   -1.19   16.30
   3  12  10    6.94    9.03
   3  12  10    6.32   11.64
   3  12  11   27.98   16.95
  -3 -12 -11   15.59   13.49
   3  12  11   27.07    8.72
  -3 -12 -11   22.94    8.46
   3  12  11   20.23   11.99
   3  12  12  851.88   71.35
   3  12  12  983.96   72.84
  -3 -12 -12  916.68   71.18
   3  12  12  963.84   78.58
  -3 -12 -12  831.38   76.42
   3  12  13  103.44   14.22
   3  12  14  660.44   49.40
  -3 -12 -14  524.28   50.33
  -3 -12 -15  157.46   27.69
   3  12  15  180.29   30.30
   3  12  15  225.49   19.96
  -3 -12 -15  190.59   21.52
   3  12  16   53.73    9.75
  -3 -12 -16   34.29   11.39
   3  12  17  160.83   14.31
  -3 -12 -17   93.54   14.38
   3  12  18    8.16    7.35
   3  12  19  148.91   14.31
   3  12  20  199.15   17.34
  -3 -12 -21    0.94    5.32
   3  12  21    4.41    4.16
   3  13 -11  -12.86   12.00
   3  13 -10   16.81   12.85
   3  13  -9   93.45   16.92
   3  13  -8   13.71   14.96
   3  13  -7   -7.02   15.02
   3  13  -6   17.66   15.57
   3  13  -5   22.30   15.28
   3  13  -4   80.07   17.23
   3  13  -3   27.22    8.93
   3  13  -3   52.62   16.31
   3  13  -2  345.12   38.07
   3  13  -2  262.95   32.04
   3  13  -2  358.44   29.84
   3  13  -2  317.74   46.61
  -3 -13   2  384.64   29.63
   3  13  -1  -25.20   24.75
  -3 -13   1   -3.68   15.41
   3  13  -1   10.21   17.40
   3  13  -1   12.07    9.46
  -3 -13   1   17.93    8.93
   3  13  -1   13.93   13.31
   3  13   0   73.84   25.84
   3  13   0   60.67   20.15
  -3 -13   0   60.13   19.08
   3  13   0   72.16   11.91
  -3 -13   0   70.56   11.68
   3  13   0   52.94   14.25
   3  13   1   25.56   17.14
  -3 -13  -1   11.66   15.36
  -3 -13  -1    5.92    9.81
   3  13   1   28.11   10.19
   3  13   1    1.78   20.36
   3  13   1   20.10    9.99
  -3 -13  -2  300.93   34.58
   3  13   2  254.52   35.50
   3  13   2  281.22   26.54
   3  13   2  321.97   27.25
   3  13   2  288.54   38.33
   3  13   3   42.02   19.18
  -3 -13  -3   43.03   16.45
   3  13   3   50.12   11.52
   3  13   3   38.03   18.87
   3  13   3   67.33   12.48
  -3 -13  -4   37.33   16.11
   3  13   4   23.55   16.14
   3  13   4   25.76   11.88
   3  13   5   54.90   20.50
  -3 -13  -5   66.22   17.51
   3  13   5   43.99   10.89
   3  13   5   71.44   14.24
   3  13   6  -14.58   18.00
   3  13   6   15.36    9.80
   3  13   6  -27.70   13.44
  -3 -13  -7  986.23   78.33
   3  13   7  962.55   79.92
   3  13   7  906.73   71.15
   3  13   7  800.93   73.08
  -3 -13  -8  652.00   58.61
   3  13   8  694.78   60.81
   3  13   8  646.83   51.67
   3  13   8  586.06   54.08
   3  13   9   -3.87   17.30
  -3 -13  -9   16.61   14.29
  -3 -13  -9   12.45    9.04
   3  13   9   23.11    9.76
   3  13   9   15.45   14.28
   3  13  10   49.86   20.59
  -3 -13 -10   36.07   15.78
  -3 -13 -10   58.86   10.42
   3  13  10   65.12   11.34
   3  13  10   74.58   15.92
  -3 -13 -11   34.86   15.13
   3  13  11   49.70   18.78
  -3 -13 -11   53.07   10.05
   3  13  11   60.82   10.94
   3  13  11   59.05   14.20
   3  13  12  525.36   43.32
   3  13  12  563.00   45.06
  -3 -13 -12  554.44   43.01
  -3 -13 -12  428.19   48.37
   3  13  12  493.82   50.82
   3  13  13  375.98   31.74
  -3 -13 -13  340.54   29.19
   3  13  14    6.30   10.24
  -3 -13 -14    8.88   12.21
   3  13  15   46.67   10.18
  -3 -13 -15   29.90   11.35
   3  13  16   66.43   10.19
  -3 -13 -16   49.99   11.22
   3  13  17   11.17    7.75
  -3 -13 -17    4.66    7.34
   3  13  18   13.44    6.99
   3  13  19    8.75    5.98
   3  13  20  273.70   20.08
  -3 -13 -20  202.71   20.17
   3  13  21    4.03    3.45
   3  14 -10    4.22   11.37
   3  14  -9   33.58   13.38
   3  14  -8   63.53   14.51
  -3 -14   7    4.30    7.43
   3  14  -7   28.01   14.79
   3  14  -6  106.16   18.27
   3  14  -5   88.42   17.91
   3  14  -4  125.06   19.90
   3  14  -3   89.16   17.93
   3  14  -3  118.27   12.97
   3  14  -2   -0.61    8.86
  -3 -14   2    6.54    7.94
   3  14  -2   13.95   14.27
   3  14  -1  227.66   21.78
   3  14  -1  130.40   24.80
  -3 -14   1  143.85   24.10
   3  14  -1  161.94   17.00
  -3 -14   1  135.19   16.85
   3  14  -1  208.54   35.71
   3  14   0 1096.87   78.11
   3  14   0 1075.57   86.75
  -3 -14   0 1025.47   86.21
  -3 -14   0 1107.82   78.19
   3  14   0  967.23   92.12
   3  14   1  163.88   17.27
  -3 -14  -1  114.68   24.30
   3  14   1  155.00   26.41
  -3 -14  -1  164.90   17.33
   3  14   1  116.96   29.21
   3  14   2  283.27   26.66
  -3 -14  -2  280.75   35.37
   3  14   2  298.58   36.64
  -3 -14  -2  294.88   27.00
   3  14   2  306.22   27.61
   3  14   2  234.09   37.45
  -3 -14  -3   13.88   17.28
  -3 -14  -3   37.24   12.20
   3  14   3   38.11   11.25
   3  14   3   59.88   13.50
   3  14   3   29.16   19.68
   3  14   4   19.19   19.11
  -3 -14  -4   20.41   16.86
  -3 -14  -4    3.65   10.55
   3  14   4   34.05   13.71
  -3 -14  -5  128.16   22.63
  -3 -14  -5  133.13   15.41
   3  14   5  117.45   19.06
   3  14   6    1.45   18.73
   3  14   6   22.73   10.44
   3  14   6   -2.90   14.92
  -3 -14  -7  645.43   57.26
   3  14   7  656.91   59.25
   3  14   7  622.05   49.65
   3  14   7  536.21   52.19
   3  14   8    1.41   17.99
  -3 -14  -8   -8.99   15.99
  -3 -14  -8   14.81    9.66
   3  14   8    8.47   10.06
   3  14   8    3.73   15.82
  -3 -14  -9  120.15   21.34
   3  14   9  100.54   23.91
   3  14   9   98.40   13.75
  -3 -14  -9  107.10   13.97
   3  14   9   95.52   18.19
   3  14  10  137.03   15.86
  -3 -14 -10  123.37   22.24
   3  14  10  131.17   25.03
  -3 -14 -10  152.08   15.63
   3  14  10  129.95   20.34
   3  14  11  148.58   15.98
  -3 -14 -11  146.90   22.54
   3  14  11  146.20   24.59
  -3 -14 -11  155.27   15.87
   3  14  11  146.28   19.56
   3  14  12  167.29   17.11
  -3 -14 -12  142.82   22.76
   3  14  12  165.08   25.43
   3  14  12  155.88   19.39
  -3 -14 -12  172.43   16.31
   3  14  13   42.16   12.19
   3  14  13   46.34    9.54
  -3 -14 -13   49.68    8.51
   3  14  14  101.99   13.42
  -3 -14 -14   62.89   13.82
   3  14  15  291.87   22.43
  -3 -14 -15  186.49   22.32
   3  14  16    5.17    7.85
  -3 -14 -16   -4.84    7.60
   3  14  17   12.42    6.69
  -3 -14 -18   53.22    8.83
   3  14  18   84.46    9.23
  -3 -14 -19   28.34    6.09
   3  14  19   18.51    5.89
   3  14  20   82.67    8.20
   3  15  -8   14.45   12.05
   3  15  -7   35.35   13.14
   3  15  -6   24.70   13.31
  -3 -15   6   -1.23    8.75
   3  15  -5   30.17   14.27
   3  15  -4  136.80   19.07
   3  15  -3  180.73   22.40
   3  15  -2  130.29   14.33
  -3 -15   2  128.47   14.06
   3  15  -2  135.24   18.81
  -3 -15   1  106.69   14.39
   3  15  -1  121.92   14.59
  -3 -15   0  192.19   30.41
   3  15   0  208.93   30.23
  -3 -15   0  244.79   22.56
   3  15   0  249.00   22.38
  -3 -15  -1   76.76   22.84
   3  15   1   89.53   22.79
  -3 -15  -1  124.10   15.59
   3  15   1  135.81   15.50
  -3 -15  -2   20.87   10.93
   3  15   2   22.08   10.96
  -3 -15  -2   12.04   17.10
   3  15   2   26.59   18.46
   3  15   3   80.76   15.79
  -3 -15  -3   94.60   13.91
   3  15   3   91.69   14.25
   3  15   3   48.65   21.59
  -3 -15  -3   71.09   20.56
   3  15   4    0.55   14.17
   3  15   4    8.96   11.15
  -3 -15  -4   -1.12   10.91
   3  15   4    1.55   19.66
  -3 -15  -4   -2.89   16.62
   3  15   5   12.22   14.65
  -3 -15  -5    7.06   15.98
  -3 -15  -5   12.08   10.53
   3  15   6   93.54   18.59
   3  15   6   73.84   23.22
  -3 -15  -6  105.05   21.45
  -3 -15  -6  117.63   14.81
   3  15   6  104.77   15.47
   3  15   7   23.93   16.87
   3  15   7    7.64   10.52
   3  15   7    4.53   18.82
   3  15   8   15.70   15.99
  -3 -15  -8   35.13   10.98
   3  15   8   24.51   10.95
   3  15   8   23.60   19.65
  -3 -15  -8   25.36   16.15
   3  15   9   58.45   15.89
  -3 -15  -9   56.13   17.56
   3  15   9   48.38   20.67
   3  15   9   47.17   11.18
  -3 -15  -9   58.26   10.73
   3  15  10  276.23   30.78
  -3 -15 -10  278.10   34.06
   3  15  10  317.50   37.00
  -3 -15 -10  336.48   27.74
   3  15  10  319.54   28.03
   3  15  11   92.86   16.90
   3  15  11   90.11   21.22
  -3 -15 -11   70.89   17.99
   3  15  11  111.68   13.25
  -3 -15 -11  118.13   12.78
   3  15  12   94.68   12.70
  -3 -15 -12   94.54   11.79
   3  15  12  103.72   15.52
  -3 -15 -13   66.97    9.32
   3  15  13   60.23    9.89
   3  15  13   57.90   12.27
  -3 -15 -14   96.88   10.30
   3  15  14  115.19   13.04
  -3 -15 -15   -6.98    7.70
   3  15  15    4.47    8.43
   3  15  16   70.14    9.97
   3  15  17   39.70    7.56
   3  15  18    2.26    5.43
   3  15  19    9.66    4.64
   3  16  -7   18.03   10.47
   3  16  -6   90.24   14.61
  -3 -16   6   78.08   11.28
   3  16  -5    3.22   11.66
  -3 -16   5   11.33   10.56
   3  16  -4   41.45   13.22
   3  16  -3   37.28   13.49
   3  16  -2   12.25   13.14
   3  16  -2   32.39    7.91
   3  16  -1  135.89   15.33
  -3 -16   1  157.58   16.15
   3  16   0   65.62   11.80
  -3 -16   0   78.08   12.62
  -3 -16  -1   13.28   10.78
   3  16   1   20.57   10.13
   3  16   2   25.85   10.68
  -3 -16  -2   29.47   10.93
   3  16   3   -1.81    9.64
  -3 -16  -3   -2.25    9.74
   3  16   4  116.89   15.44
  -3 -16  -4   87.50   23.06
   3  16   4  118.70   24.63
  -3 -16  -4  113.15   15.20
   3  16   4   89.41   18.28
  -3 -16  -5  344.07   36.43
  -3 -16  -5  311.94   26.84
   3  16   6  433.22   34.06
  -3 -16  -6  386.57   42.09
   3  16   6  399.94   44.84
  -3 -16  -6  411.95   33.46
   3  16   7    1.52   17.35
   3  16   7   17.29   11.33
   3  16   7  -11.11   15.41
   3  16   8   33.83   18.58
  -3 -16  -8   -5.33   14.98
   3  16   8   12.87   10.57
  -3 -16  -8   15.57    9.69
   3  16   8   -0.60   14.90
   3  16   9  139.28   15.20
   3  16   9   94.07   17.94
  -3 -16  -9  104.49   13.84
   3  16  10   23.63   13.13
  -3 -16 -10    0.30    8.87
   3  16  10    8.17    9.97
  -3 -16 -11   66.52   10.57
   3  16  11   39.19   11.06
   3  16  12   53.46   12.47
  -3 -16 -12   64.64    9.60
   3  16  12   50.79   10.18
   3  16  13   50.58   10.93
   3  16  13   53.08    8.94
  -3 -16 -13   39.04    7.80
  -3 -16 -13   37.30   10.80
   3  16  14   12.91    8.37
   3  16  15   46.33    8.94
   3  16  16    8.14    6.33
   3  16  17   52.04    7.40
   3  16  18    7.59    4.68
  -3 -17   5   54.93   11.80
  -3 -17   4   16.14   13.13
  -3 -17   3   36.85   15.42
   3  17  -2   43.16   10.84
   3  17  -1  107.06   12.08
  -3 -17   0   12.22    9.87
   3  17   0    9.91    7.98
   3  17   1   27.86    9.22
  -3 -17  -1   44.20   11.33
  -3 -17  -2   11.11   10.12
   3  17   2    6.60    9.69
   3  17   3   30.56   10.60
  -3 -17  -3   52.68   11.47
  -3 -17  -4  112.46   14.45
   3  17   4   94.84   14.39
  -3 -17  -5  156.66   17.34
  -3 -17  -6  211.87   18.99
   3  17   6  193.97   20.05
   3  17   7  -14.72   15.30
   3  17   7   16.54   11.05
   3  17   8  201.20   28.54
   3  17   8  348.16   26.89
   3  17   9   40.43   14.40
   3  17   9   56.94   11.25
  -3 -17  -9   52.58   10.23
   3  17  10   48.16   13.12
  -3 -17 -10   40.77    9.48
   3  17  10   52.86   10.76
   3  17  11  350.68   31.65
  -3 -17 -11  378.63   30.30
   3  17  11  344.12   30.59
   3  17  12  136.08   15.88
  -3 -17 -12  150.05   14.23
   3  17  12  134.60   14.58
   3  17  13  461.56   36.58
  -3 -17 -13  419.93   35.41
   3  17  13  451.39   35.76
   3  17  14   10.25    6.85
   3  17  15    7.31    5.93
   3  17  16   -1.80    4.98
   3  17  17    7.53    4.35
  -3 -18   3   20.43   14.45
  -3 -18   2   15.18   15.67
   3  18  -1    8.93    8.85
   3  18   0   77.71    9.67
  -3 -18  -1   31.49   10.25
   3  18   1   15.57    7.64
  -3 -18  -2   21.31   10.24
   3  18   2   16.13    8.03
  -3 -18  -3  116.46   14.18
   3  18   3  110.40   13.52
   3  18   4   31.35   10.53
  -3 -18  -4   40.90   10.37
  -3 -18  -5  254.82   23.54
  -3 -18  -6   27.38    9.30
   3  18   7   14.79   10.14
  -3 -18  -7   10.06    8.71
   3  18   8   11.46   12.16
   3  18   8   17.48    9.47
   3  18   9    5.57   10.83
  -3 -18  -9    7.11    7.94
   3  18   9    2.63    9.43
   3  18  10   14.76   10.17
  -3 -18 -10   11.89    7.59
   3  18  10   14.13    8.61
   3  18  11   11.60    8.95
   3  18  11   12.99    8.28
  -3 -18 -11   17.65    7.35
   3  18  12  288.37   27.34
  -3 -18 -12  347.95   26.77
   3  18  12  323.42   26.99
   3  18  13   89.24   10.30
   3  18  13   78.84    9.30
   3  18  14    9.07    5.76
   3  18  15   99.68    9.85
   3  18  16    7.67    3.87
  -3 -19   2   10.33   14.69
  -3 -19   1   50.54   14.49
   3  19   0   20.77    7.88
  -3 -19   0   31.02   13.44
   3  19   1   31.13    9.45
   3  19   1   27.45    6.40
   3  19   2    5.58    6.40
   3  19   3   22.79    7.50
   3  19   4   47.03    9.06
  -3 -19  -4   45.11   10.22
  -3 -19  -5  214.82   19.44
   3  19   5  200.10   19.29
  -3 -19  -6   36.81    8.80
  -3 -19  -7   71.01    9.40
   3  19   7   61.18    9.86
  -3 -19  -8    3.63    6.58
   3  19   8   11.43    8.54
  -3 -19  -9   12.10    7.00
   3  19   9   21.28    8.01
  -3 -19 -10   77.11    9.56
   3  19  10   76.03   10.17
   3  19  11    9.92    6.85
   3  19  11    4.29    6.29
   3  19  12   25.45    6.38
   3  19  12   26.33    6.36
   3  19  13   24.40    5.59
   3  19  13   18.20    4.97
   3  19  14    6.80    3.97
  -3 -20  -1   30.80   10.37
   3  20   2   37.13    7.28
  -3 -20  -3   84.06   11.73
   3  20   3   64.15   10.89
  -3 -20  -4   35.70    8.30
   3  20   4   24.30    6.32
  -3 -20  -5   14.71    7.38
   3  20   5   36.26    6.96
  -3 -20  -6   42.37    7.81
  -3 -20  -7    0.53    5.45
   3  20   8    8.84    6.53
   3  20   9   25.91    6.77
   3  20  10   67.89    8.25
   3  20  11   23.11    5.39
   3  21   8   -2.49    3.84
   4 -19  -8   16.63    6.04
   4 -19  -7    6.75    4.08
  -4  19   7    5.94    3.89
  -4  19   6   11.40    4.67
   4 -19  -5   -0.40    4.74
  -4  19   5   13.95    4.92
   4 -19  -4    6.39    5.03
   4 -19  -3   11.36    5.28
  -4  19   3   33.90    5.73
   4 -19  -2   18.41    5.58
  -4  19   2   37.24    5.69
   4 -18 -11   29.43    6.72
   4 -18 -10   37.20    8.61
   4 -18  -9   32.36    5.60
  -4  18   9   41.31    5.77
   4 -18  -8   11.06    5.49
  -4  18   8    8.20    5.48
   4 -18  -7   77.77    9.15
  -4  18   7   72.42    9.18
  -4  18   6    8.89    6.62
  -4  18   5   65.07    9.05
   4 -18  -4   20.13    7.88
   4 -18  -4   13.83    7.38
  -4  18   4   21.31    7.40
   4 -18  -3   -2.42    8.15
   4 -18  -3    3.11    6.89
   4 -18  -2   74.85   11.67
   4 -18  -2   65.85    9.59
  -4  18   2   76.07    9.98
   4 -18  -1   28.27    9.74
  -4  18   1   15.88    7.45
   4 -18  -1   24.29    7.14
   4 -18   0  199.66   21.19
   4 -18   0  233.34   19.59
  -4  18   0  230.59   19.91
   4 -18   1   14.16    5.87
  -4  18  -1    9.58    7.16
   4 -18   3   35.96   11.09
   4 -17 -12   32.34    8.05
   4 -17 -11   49.50   10.57
   4 -17 -10  111.30   10.61
  -4  17  10  109.67   10.56
  -4  17   9   37.26    7.02
   4 -17  -9   45.24    7.11
   4 -17  -8  146.79   14.20
  -4  17   8  141.94   13.98
  -4  17   7   56.86    8.81
   4 -17  -7   45.57    8.87
  -4  17   6   -3.96    7.56
   4 -17  -6   -0.99    7.61
   4 -17  -5   -3.35    8.97
  -4  17   5   -5.62    7.94
   4 -17  -4   22.38    9.99
  -4  17   4   17.86    8.31
   4 -17  -3  198.43   20.20
   4 -17  -2  144.03   17.06
   4 -17  -2  146.71   14.71
  -4  17   2  128.95   14.87
   4 -17  -1   35.71    8.51
  -4  17   1   21.82    8.90
   4 -17  -1   25.87   11.33
   4 -17   0   -0.48    7.24
  -4  17   0   -3.89    8.07
   4 -17   0   17.67   10.79
  -4  17  -1   11.77    8.50
   4 -17   1    3.98    6.89
   4 -17   2    5.09    6.44
  -4  17  -2   11.46    8.35
   4 -17   3   10.59   11.77
   4 -17   4   30.34   12.45
   4 -17   5   27.86   12.06
   4 -16 -14    9.19    6.00
   4 -16 -13   30.09    8.78
   4 -16 -12   66.68   12.16
   4 -16 -10    6.17    5.87
  -4  16  10    0.52    5.83
   4 -16  -9    6.46    6.97
  -4  16   9   15.76    6.76
   4 -16  -8  105.93   12.66
  -4  16   8  114.48   12.40
  -4  16   7   88.33   11.22
   4 -16  -6   -4.65    9.30
  -4  16   6   10.46    7.89
   4 -16  -5   -1.13   10.22
  -4  16   5   23.28    8.48
   4 -16  -4   23.45   10.75
  -4  16   4   18.29    8.67
   4 -16  -3   17.74   11.61
   4 -16  -2  235.52   23.79
   4 -16  -1   15.89   11.79
  -4  16   1   14.42    8.95
   4 -16   0   14.66   11.56
  -4  16   0   28.15    9.39
   4 -16   1  123.25   13.28
  -4  16  -1  110.61   14.22
  -4  16  -2    4.34    8.90
   4 -16   2    6.53    7.31
  -4  16  -3   31.18    9.43
   4 -16   3   14.66    7.01
   4 -16   3   22.31   12.10
   4 -16   4   42.24   12.82
   4 -16   5   13.71   12.20
   4 -16   6   58.70   13.15
   4 -16   7   18.12   10.46
   4 -15 -15   17.43    6.04
   4 -15 -14   28.55    8.72
   4 -15 -14   13.54    5.44
   4 -15 -13   49.27   10.97
   4 -15 -13   19.07    6.36
   4 -15 -12  100.50   15.84
   4 -15 -12   93.74   10.95
   4 -15 -11   68.16    9.53
   4 -15 -11   53.55    7.94
   4 -15 -10   38.20    9.35
  -4  15  10   34.93    7.54
   4 -15 -10   30.85    7.75
   4 -15  -9   63.32   11.43
   4 -15  -9   70.21   10.37
  -4  15   9   81.85   10.05
  -4  15   8  124.71   13.45
  -4  15   7  221.00   20.48
   4 -15  -6   87.06   14.22
  -4  15   6  122.49   13.16
   4 -15  -5   36.62   11.51
  -4  15   5   31.88    9.61
   4 -15  -4   15.39   11.59
  -4  15   4   -3.26    8.80
   4 -15  -3   11.88   11.56
  -4  15   3   38.32   10.32
   4 -15  -2    1.88   12.05
   4 -15  -1   22.00   13.55
  -4  15   1   19.19    9.55
   4 -15   0   34.32   13.33
  -4  15   0   27.62    9.28
  -4  15  -1  286.99   25.61
  -4  15  -2   56.74   10.22
   4 -15   2   22.17   13.60
   4 -15   3   55.66    9.11
  -4  15  -3   49.89   10.91
   4 -15   3   59.53   15.14
  -4  15  -4   29.41    9.47
   4 -15   4   27.38    7.13
   4 -15   4   20.09   12.18
   4 -15   5  112.36   16.57
   4 -15   6  126.55   16.81
   4 -15   7   29.38   11.13
   4 -15   8   42.87   10.64
   4 -14 -16   29.71    5.38
   4 -14 -15   21.51    8.10
   4 -14 -15   11.89    6.22
   4 -14 -14   14.95    9.79
   4 -14 -14    7.04    6.87
   4 -14 -13   16.61   12.30
   4 -14 -13   15.30    7.78
   4 -14 -12   30.55   14.54
   4 -14 -12   22.42    8.53
   4 -14 -11   75.09    9.20
   4 -14 -11   46.92   11.08
  -4  14  10   -0.89    6.69
   4 -14 -10    8.94    7.20
   4 -14 -10    9.03    9.70
  -4  14   9  205.51   17.64
   4 -14  -9  159.40   19.94
  -4  14   8    9.60    7.30
   4 -14  -8    9.18   11.61
   4 -14  -7  176.38   20.49
  -4  14   7  183.12   17.72
   4 -14  -6   61.56   17.42
  -4  14   6   37.55   15.66
   4 -14  -6   61.65   11.90
  -4  14   6   42.19   10.13
   4 -14  -5   25.53   15.86
   4 -14  -5   52.25   11.89
  -4  14   5   60.51   10.80
  -4  14   5   51.89   16.27
   4 -14  -4   -3.14   11.29
  -4  14   4    2.74    8.67
  -4  14   4   11.92   13.44
   4 -14  -3   30.64   11.80
  -4  14   3   23.51    9.81
  -4  14   3   33.47   16.33
   4 -14  -2   11.96   12.00
  -4  14   1   -6.46   16.81
  -4  14   1    6.72   13.50
   4 -14  -1    5.87   12.71
  -4  14   1   14.20    9.31
  -4  14   0  190.80   18.41
   4 -14   0  187.38   21.07
  -4  14   0  155.70   28.30
  -4  14   0  153.93   25.31
  -4  14  -1   13.66    9.35
   4 -14   2   19.74   14.68
  -4  14  -2   17.15    9.55
   4 -14   3  194.92   22.90
  -4  14  -3  217.85   20.40
   4 -14   4  213.87   22.28
   4 -14   4  162.79   17.33
  -4  14  -4  215.28   18.68
  -4  14  -5   89.61   12.29
   4 -14   5  110.37   15.87
   4 -14   6   11.85   12.03
  -4  14  -7   10.05   10.04
   4 -14   7   23.74   11.48
  -4  14  -8   16.91   10.53
   4 -14   8   34.34   10.69
  -4  14  -9    8.87   10.86
   4 -14   9   18.93    8.47
  -4  14 -10    6.71   11.08
   4 -13 -17   23.07    5.28
   4 -13 -16   21.16    7.19
   4 -13 -16   11.77    6.50
   4 -13 -15   18.14    9.98
   4 -13 -15   41.32    8.46
   4 -13 -14    3.34   11.21
   4 -13 -14    1.36    8.23
   4 -13 -13  160.24   20.48
   4 -13 -13  154.31   16.62
   4 -13 -12   28.87   14.69
   4 -13 -12   11.65    9.83
   4 -13 -11    4.35    6.55
   4 -13 -11   21.29   10.27
  -4  13  10  396.55   32.18
   4 -13 -10  391.62   32.71
   4 -13 -10  382.83   34.28
  -4  13   9   99.36   11.53
   4 -13  -9  103.31   20.95
   4 -13  -9   90.58   14.46
   4 -13  -8    1.47   15.77
   4 -13  -8   22.11   16.26
   4 -13  -8   45.33   12.31
  -4  13   8   33.88    8.20
  -4  13   7  140.93   15.28
   4 -13  -7  156.94   24.58
   4 -13  -7  143.40   18.48
  -4  13   7  130.52   21.34
   4 -13  -6   57.68   18.27
  -4  13   6   61.68   10.36
  -4  13   6   44.76   15.69
   4 -13  -6   72.20   12.09
   4 -13  -6   21.26   13.42
  -4  13   5  642.05   45.88
   4 -13  -5  478.06   52.57
   4 -13  -5  588.13   46.73
   4 -13  -5  418.43   46.57
  -4  13   5  641.52   54.22
   4 -13  -4    3.71   13.84
  -4  13   4   16.40    9.33
  -4  13   4    7.86   14.46
   4 -13  -4   18.21   11.27
  -4  13   3   56.97   11.29
  -4  13   3   46.21   16.96
   4 -13  -3   57.06   12.56
   4 -13  -2   86.92   14.74
  -4  13   1   33.59   10.64
  -4  13   1   45.15   17.21
   4 -13  -1   48.64   12.83
  -4  13   0  274.67   25.36
   4 -13   0  272.04   27.77
  -4  13   0  321.87   34.05
  -4  13  -1   13.22   15.10
  -4  13  -1   34.30    9.66
  -4  13  -2   24.98   15.30
   4 -13   2   17.78   13.35
  -4  13  -2   29.20    9.57
  -4  13  -3  157.84   15.79
   4 -13   3  110.08   23.51
   4 -13   3  152.48   18.95
  -4  13  -3  111.64   28.64
  -4  13  -3  128.78   18.94
  -4  13  -4   31.98    8.99
  -4  13  -4   22.55   13.53
   4 -13   4   32.38   13.31
  -4  13  -4   26.30   21.76
  -4  13  -5  368.17   35.66
   4 -13   5  405.84   35.46
   4 -13   5  370.20   31.54
  -4  13  -5  398.56   32.33
  -4  13  -6   67.59   15.75
   4 -13   6   20.28   12.99
  -4  13  -7   45.84   15.64
   4 -13   7   30.62   12.18
  -4  13  -7   22.48    7.80
  -4  13  -8   60.13   16.68
   4 -13   8   53.18   11.93
   4 -13   9   23.98    9.90
  -4  13 -10   10.65   12.07
  -4  13 -11   19.99   12.87
   4 -12 -18   10.08    4.31
   4 -12 -17  183.65   14.34
   4 -12 -17  130.32   13.81
   4 -12 -16   13.76    7.63
   4 -12 -16   11.31    8.31
   4 -12 -15   -4.21    8.41
   4 -12 -15   -4.60   10.05
   4 -12 -14  156.30   16.87
   4 -12 -14  153.52   19.06
   4 -12 -13  121.75   15.66
   4 -12 -13  144.77   19.80
   4 -12 -12   48.36   12.01
   4 -12 -12   82.98   17.59
   4 -12 -11   17.31   10.90
   4 -12 -10   11.37   11.01
   4 -12 -10    8.16    7.40
  -4  12  10    1.17    6.11
   4 -12 -10    6.19   16.90
   4 -12  -9  503.04   51.05
  -4  12   9  519.73   40.73
   4 -12  -9  522.24   42.76
   4 -12  -9  377.28   47.93
  -4  12   8   20.79    7.76
   4 -12  -8   25.62   12.12
  -4  12   8   30.28   13.19
   4 -12  -7   21.17   16.77
  -4  12   7    9.83    7.73
   4 -12  -7    3.66   11.92
  -4  12   7    9.12   13.50
   4 -12  -6   24.30   16.05
  -4  12   6   33.92    9.09
   4 -12  -6   41.21   12.70
   4 -12  -6   33.83   10.53
  -4  12   6   35.58   14.79
   4 -12  -5   30.84   15.75
  -4  12   5   18.60    8.84
  -4  12   5   12.19   13.72
   4 -12  -5   24.44   10.50
   4 -12  -5   33.77   13.08
  -4  12   4  923.09   67.54
   4 -12  -4  780.13   73.72
   4 -12  -4  902.24   68.25
   4 -12  -4  700.19   67.79
  -4  12   4  949.56   75.04
   4 -12  -3   13.67   13.59
  -4  12   3    4.63    8.36
  -4  12   3    1.25   14.24
   4 -12  -3   13.35   11.01
   4 -12  -2  323.39   29.69
   4 -12  -2  313.04   33.68
   4 -12  -1   56.90   13.31
  -4  12   0    4.64    9.50
   4 -12   0   12.43   12.16
  -4  12   0   -2.52   15.18
  -4  12  -1  485.38   35.88
  -4  12  -1  473.31   43.67
  -4  12  -2   89.35   18.96
  -4  12  -2   36.47   14.43
   4 -12   2   56.46   14.90
  -4  12  -2   66.94   10.86
  -4  12  -3  431.29   31.07
   4 -12   3  346.08   32.98
  -4  12  -3  403.75   39.19
  -4  12  -4  161.27   24.44
  -4  12  -4  188.34   17.03
   4 -12   4  113.96   24.48
   4 -12   4  132.62   20.28
  -4  12  -4  136.25   29.89
  -4  12  -4  160.91   20.11
  -4  12  -5   21.10    7.90
  -4  12  -5   17.41   13.52
   4 -12   5   14.98   12.76
  -4  12  -5   11.17   20.72
  -4  12  -6  137.90   21.42
   4 -12   6  176.69   19.73
  -4  12  -6  110.08   30.89
  -4  12  -6  151.82   15.15
  -4  12  -7   27.15   15.46
   4 -12   7   27.10   12.39
  -4  12  -7   16.56    9.25
  -4  12  -8   28.11   15.70
   4 -12   8   38.82   11.81
  -4  12  -8   14.41    9.03
  -4  12  -9   19.17   16.57
   4 -12   9   18.07   10.39
  -4  12  -9   -4.55    8.44
  -4  12 -10   33.41   16.27
   4 -12  10   14.82    9.12
  -4  12 -10   17.28    8.61
  -4  12 -11   44.06   15.85
  -4  12 -11   28.09    8.19
  -4  12 -12    1.85   13.34
  -4  12 -13   14.84   12.19
   4 -11 -18   62.39    7.67
   4 -11 -17    7.40    7.42
   4 -11 -17   16.64    6.92
   4 -11 -16   24.31    8.97
   4 -11 -16   18.96    9.47
   4 -11 -15    5.13    9.01
   4 -11 -15    5.62   11.59
   4 -11 -14   12.53   10.21
   4 -11 -14   27.33   13.73
   4 -11 -13   12.34   10.55
   4 -11 -13    1.84   15.48
   4 -11 -12   32.76   11.95
   4 -11 -12   63.22   17.77
   4 -11 -11  156.80   18.63
   4 -11 -10   43.49   11.87
   4 -11 -10   25.59    7.88
   4 -11  -9   -6.59   15.00
   4 -11  -9   23.94   18.38
  -4  11   9    7.75    7.05
   4 -11  -9   27.20   11.61
  -4  11   9   11.53   11.48
   4 -11  -8   58.65   18.66
  -4  11   8   34.42    8.78
   4 -11  -8   46.34   12.01
  -4  11   8   31.54   13.80
   4 -11  -7   54.39   18.32
  -4  11   7   59.05    9.63
  -4  11   7   42.40   15.47
   4 -11  -7   64.62   12.71
   4 -11  -6  831.87   73.66
  -4  11   6  871.54   66.27
  -4  11   6  811.45   72.01
   4 -11  -6  791.86   67.29
   4 -11  -5    2.44   14.78
  -4  11   5    8.99   13.40
   4 -11  -5   14.54    9.47
   4 -11  -5   32.74   10.70
   4 -11  -4  572.93   52.98
  -4  11   4  673.38   54.13
   4 -11  -4  545.62   47.20
   4 -11  -4  573.27   47.59
   4 -11  -3   29.32   13.92
   4 -11  -3   38.16   10.75
   4 -11  -3   31.45    9.50
  -4  11   3   26.47   14.78
   4 -11  -2  132.58   20.57
   4 -11  -2  144.47   15.39
   4 -11  -2  151.09   16.86
  -4  11   2  112.92   21.19
   4 -11  -1    5.57   11.22
   4 -11  -1   18.96   10.18
   4 -11  -1   22.65    8.57
   4 -11   0   26.37   11.18
  -4  11   0   19.70   14.54
  -4  11  -1   26.79   14.64
  -4  11  -1   51.04   12.24
  -4  11  -2   14.02   14.09
   4 -11   2    4.51   11.69
  -4  11  -2    1.55    8.50
  -4  11  -2    9.35   11.19
  -4  11  -3    2.34   14.09
  -4  11  -3    3.17   12.03
   4 -11   3    7.92   11.68
  -4  11  -3   -0.31    8.47
  -4  11  -4  112.52   13.38
   4 -11   4   92.90   21.89
  -4  11  -4  104.23   17.56
   4 -11   4  104.70   17.05
  -4  11  -4  109.40   20.03
  -4  11  -5   26.08   15.34
   4 -11   5   17.85   16.26
  -4  11  -5   46.63   14.08
   4 -11   5   21.40   12.75
  -4  11  -5   33.60    9.17
  -4  11  -6  198.61   24.37
   4 -11   6  198.05   22.06
  -4  11  -6  168.74   33.30
  -4  11  -6  205.46   18.58
  -4  11  -7  366.59   37.60
   4 -11   7  417.78   35.79
  -4  11  -8  121.36   22.94
   4 -11   8  173.93   19.14
  -4  11  -9  151.11   21.63
   4 -11   9  110.89   16.06
  -4  11  -9  120.31   15.41
  -4  11 -10  100.90   19.77
  -4  11 -10   71.97   12.68
   4 -11  10   73.67   12.72
  -4  11 -11   78.94   18.47
  -4  11 -11   89.64   12.74
  -4  11 -12   10.01   16.98
  -4  11 -12   11.84    8.63
  -4  11 -13    7.94    7.14
  -4  11 -14    3.82   11.23
   4 -10 -17   -5.51    7.42
   4 -10 -17   -1.49    7.52
   4 -10 -16   16.43    9.97
   4 -10 -16    9.42    9.00
   4 -10 -15   14.63   11.89
   4 -10 -15    4.20   10.35
   4 -10 -14    6.16   13.91
   4 -10 -14    2.68   11.06
   4 -10 -13   41.59   15.88
   4 -10 -13   38.08   11.98
   4 -10 -12    6.48   16.55
   4 -10 -12   29.85   17.37
   4 -10 -12    7.90   11.03
   4 -10 -11   17.95   10.82
   4 -10 -10  241.97   23.43
   4 -10 -10  213.19   31.59
   4 -10  -9  -11.14   15.01
   4 -10  -9   26.21   17.11
  -4  10   9   13.84    6.37
  -4  10   9    9.83   11.17
   4 -10  -9   34.13   10.90
  -4  10   8  275.94   23.61
   4 -10  -8  281.53   33.30
  -4  10   8  278.07   29.29
   4 -10  -8  257.35   25.46
   4 -10  -7  207.66   29.00
  -4  10   7  255.21   27.52
   4 -10  -7  243.10   23.16
   4 -10  -6   -2.43   14.51
  -4  10   6    1.98   12.15
   4 -10  -6   10.77    9.57
   4 -10  -5  810.99   69.64
   4 -10  -5  757.95   63.22
   4 -10  -5  785.04   63.59
  -4  10   5  915.75   69.44
   4 -10  -4  218.70   26.46
   4 -10  -4  223.58   19.67
  -4  10   4  211.57   25.38
   4 -10  -4  213.12   20.42
   4 -10  -4  205.22   20.58
   4 -10  -3    1.01   12.88
   4 -10  -3   26.24    9.13
   4 -10  -3   41.42   10.58
  -4  10   3   68.09   16.00
   4 -10  -2 1027.52   88.59
   4 -10  -2 1023.40   83.74
   4 -10  -2 1124.39   84.55
   4 -10  -2 1069.50   83.85
  -4  10   2 1136.09   90.00
   4 -10  -1    8.70   11.96
   4 -10  -1    8.59    9.06
   4 -10  -1    2.09    7.45
  -4  10   0  791.26   63.99
   4 -10   0  727.70   57.63
   4 -10   0  671.73   61.04
  -4  10  -1   51.26   15.60
  -4  10  -1   67.19   12.64
  -4  10  -2   46.30   15.52
  -4  10  -2   85.29   13.88
   4 -10   3   86.04   14.07
  -4  10  -3   81.63   16.19
  -4  10  -3   78.15   14.92
  -4  10  -4    2.13   12.60
  -4  10  -4   14.55   13.58
   4 -10   4   10.14   11.09
  -4  10  -4    6.50    7.62
  -4  10  -5  127.69   13.95
   4 -10   5  142.89   22.87
   4 -10   5  142.57   17.69
  -4  10  -5   99.08   19.21
  -4  10  -5  131.92   19.40
  -4  10  -6   23.34   13.02
   4 -10   6    5.14   12.14
  -4  10  -6   -4.24    7.01
  -4  10  -6  -13.10   15.30
  -4  10  -7   24.52   15.87
   4 -10   7   31.56   12.07
  -4  10  -8    1.39   16.73
  -4  10  -8   11.39   22.38
   4 -10   8   10.24   11.90
  -4  10  -9  260.57   28.77
  -4  10  -9  178.55   36.91
   4 -10   9  254.18   24.69
  -4  10 -10   80.22   21.04
  -4  10 -10  127.84   15.59
   4 -10  10  112.55   15.47
  -4  10 -11  105.73   23.33
  -4  10 -11  127.94   15.55
  -4  10 -12   31.78   10.60
  -4  10 -13  235.80   21.83
  -4  10 -14   14.70   14.71
  -4  10 -14    9.66    7.66
  -4  10 -15   17.04    6.23
   4  -9 -19   26.53    5.23
   4  -9 -17   65.06   10.57
   4  -9 -16  203.22   19.79
   4  -9 -16  218.07   21.42
   4  -9 -15   63.16   14.55
   4  -9 -15   56.67   11.23
   4  -9 -15   71.03   13.06
   4  -9 -14  189.02   22.77
   4  -9 -14  221.06   20.19
   4  -9 -14  149.24   18.80
   4  -9 -13   17.94   17.55
   4  -9 -13   24.14   15.20
   4  -9 -12  252.01   34.75
   4  -9 -12  275.30   30.50
   4  -9 -11  130.92   25.43
  -4   9   9  167.10   19.93
   4  -9  -9  123.69   25.06
   4  -9  -9  142.67   22.56
   4  -9  -8   27.50   16.27
   4  -9  -8   30.91   15.53
  -4   9   8    7.59   11.36
   4  -9  -8   26.84   10.13
   4  -9  -7  465.86   42.36
  -4   9   7  422.40   38.67
   4  -9  -7  384.77   34.66
   4  -9  -6  435.49   40.33
  -4   9   6  487.20   38.45
   4  -9  -6  347.02   33.02
   4  -9  -5   63.27   17.11
   4  -9  -5   72.49   11.11
  -4   9   5   75.95   14.40
   4  -9  -4 1405.63  109.59
   4  -9  -4 1345.86  103.49
   4  -9  -4 1292.00  103.87
   4  -9  -4 1276.88  103.79
  -4   9   4 1533.72  109.50
   4  -9  -3  101.80   12.86
  -4   9   3  133.36   18.49
   4  -9  -3  128.22   13.96
   4  -9  -3  143.64   13.70
   4  -9  -2 1142.91   95.96
   4  -9  -2 1161.12   91.95
  -4   9   2 1244.07   96.93
   4  -9  -1   12.74    7.46
   4  -9  -1   23.07   11.21
   4  -9   0  218.15   19.09
   4  -9   0  199.70   22.81
  -4   9  -1   13.89   11.94
   4  -9   1   26.10    8.20
   4  -9   1   11.61    9.74
  -4   9  -2   80.69   13.11
  -4   9  -2  113.00   17.31
  -4   9  -3  229.16   25.00
  -4   9  -3  310.95   28.70
  -4   9  -4   88.35   16.67
  -4   9  -4   69.15   14.93
   4  -9   4   91.42   13.73
  -4   9  -5   40.96   13.42
   4  -9   5   29.02   11.43
  -4   9  -5   17.69   14.12
  -4   9  -6  131.17   14.32
   4  -9   6  129.27   21.48
   4  -9   6  165.42   18.38
  -4   9  -6  152.55   20.24
  -4   9  -6  171.51   20.83
  -4   9  -7  105.75   19.63
   4  -9   7  136.72   16.61
  -4   9  -8   59.11   18.92
  -4   9  -8   78.02   26.03
   4  -9   8   70.56   13.75
  -4   9  -9  274.08   34.52
  -4   9  -9  291.51   43.81
   4  -9   9  379.92   31.30
  -4   9 -10   59.43   19.76
  -4   9 -10   57.93   26.02
   4  -9  10   94.28   14.19
  -4   9 -11  122.23   24.40
  -4   9 -11  122.77   16.76
  -4   9 -12  155.84   18.16
  -4   9 -13   16.52   10.18
  -4   9 -14    1.79   15.78
  -4   9 -14   14.33    8.90
  -4   9 -15   17.43   13.42
  -4   9 -15   13.90    7.61
  -4   9 -16   40.35   10.07
  -4   9 -16   48.37    7.24
   4  -8 -19   25.05    5.43
   4  -8 -18   31.21    7.50
   4  -8 -18   41.03    8.29
   4  -8 -17    0.64    8.39
   4  -8 -17    7.68    8.03
   4  -8 -17   14.40    8.69
   4  -8 -16   62.22   11.85
   4  -8 -16   67.09   12.75
   4  -8 -15   39.69   11.62
   4  -8 -15   31.34   13.44
   4  -8 -14  138.41   19.81
   4  -8 -13   63.54   20.07
   4  -8 -13   41.42   15.75
   4  -8 -12  128.70   23.45
   4  -8 -12   70.74   19.17
   4  -8 -11  117.61   24.43
   4  -8 -11  138.32   23.07
   4  -8  -9  239.82   24.48
   4  -8  -9  232.44   27.86
   4  -8  -8  509.61   46.33
  -4   8   8  549.50   41.91
   4  -8  -8  395.02   39.07
   4  -8  -8  447.88   43.74
  -4   8   7    6.85   10.35
   4  -8  -7   14.88   16.23
   4  -8  -6   56.69   11.08
  -4   8   6   54.86   14.58
   4  -8  -6   42.19   18.37
   4  -8  -5  540.05   42.56
  -4   8   5  518.86   46.17
   4  -8  -5  468.46   47.58
   4  -8  -4  158.22   15.50
   4  -8  -4  204.71   22.66
  -4   8   4  161.30   20.15
   4  -8  -3   15.90   11.62
  -4   8   3    8.02   10.63
   4  -8  -2   62.83   13.58
  -4   8   2   73.24   14.44
   4  -8  -1  121.01   16.75
  -4   8   1  107.65   17.11
   4  -8   0  136.08   17.24
   4  -8   1  119.22   15.23
  -4   8  -1  123.05   17.85
  -4   8  -2  276.58   28.80
  -4   8  -3  514.83   50.72
  -4   8  -3  626.09   48.70
  -4   8  -4  541.99   41.46
  -4   8  -4  374.65   37.74
   4  -8   5  172.52   18.17
  -4   8  -5  133.03   20.49
   4  -8   6    7.08   12.51
  -4   8  -6   10.74    8.90
  -4   8  -6    9.58   12.57
   4  -8   6    6.61    9.60
  -4   8  -6    0.84   11.25
  -4   8  -7  196.00   19.00
  -4   8  -7  190.12   23.16
   4  -8   7  171.96   19.43
  -4   8  -7  146.74   20.84
  -4   8  -8  340.64   35.76
   4  -8   8  416.00   33.42
  -4   8  -8  373.24   33.08
  -4   8  -9   42.77   19.59
   4  -8   9   61.51   13.31
  -4   8  -9   44.80   24.79
  -4   8  -9   72.48   13.50
  -4   8 -10  208.47   25.55
   4  -8  10  159.09   18.84
  -4   8 -10  180.70   20.54
  -4   8 -11   16.50   11.77
  -4   8 -11   18.99   22.55
  -4   8 -12   53.79   13.42
  -4   8 -13   -6.03   19.30
  -4   8 -13   18.69   11.09
  -4   8 -14   59.50   18.23
  -4   8 -14   52.98   11.79
  -4   8 -15   46.70   16.21
  -4   8 -15   71.89   10.92
  -4   8 -16   25.22   11.86
  -4   8 -16    7.20    7.65
  -4   8 -17   15.35    7.66
  -4   8 -17    8.54    5.37
   4  -7 -19   13.03    5.28
   4  -7 -19   16.81    5.24
   4  -7 -18  117.05   13.82
   4  -7 -18  138.20   13.40
   4  -7 -17   19.58    9.91
   4  -7 -17   23.40    9.48
   4  -7 -17   21.59    8.71
   4  -7 -16   22.05   11.44
   4  -7 -16   29.19   11.54
   4  -7 -16   23.77   10.08
   4  -7 -15   10.27   12.19
   4  -7 -15    5.72   11.94
   4  -7 -14  119.15   19.79
   4  -7 -13  509.27   45.65
   4  -7 -13  474.88   51.89
   4  -7 -12  556.99   47.01
   4  -7 -12  436.69   50.92
   4  -7 -11  399.74   38.91
   4  -7 -11  396.23   43.83
   4  -7 -10   56.19   19.26
   4  -7  -9  219.87   27.01
   4  -7  -9  257.19   25.37
   4  -7  -8  490.46   46.11
   4  -7  -8  467.55   42.65
  -4   7   8  546.99   43.78
   4  -7  -7    3.24   14.09
  -4   7   7    4.67    8.84
   4  -7  -6   18.73   13.69
  -4   7   6   18.91    9.62
   4  -7  -5  109.09   17.99
  -4   7   5  114.93   15.80
   4  -7  -4   82.79   16.45
  -4   7   4   90.12   14.64
   4  -7  -3   58.55   13.99
  -4   7   3   59.34   12.78
   4  -7  -2  831.53   68.56
  -4   7   2  813.34   68.59
   4  -7  -1  624.63   54.65
  -4   7   1  672.75   55.61
   4  -7   0  281.09   26.79
   4  -7   1    1.04    8.27
  -4   7  -1    5.66   10.91
   4  -7   2  144.58   15.03
  -4   7  -2  111.03   16.84
  -4   7  -3  688.72   58.49
  -4   7  -4  902.08   74.60
  -4   7  -5   54.85   12.77
   4  -7   5   19.03    9.32
  -4   7  -5   36.09   11.84
  -4   7  -6  413.66   35.85
  -4   7  -6  428.76   35.12
  -4   7  -6  351.06   32.50
   4  -7   6  372.08   32.70
   4  -7   6  384.36   36.86
   4  -7   7   40.70   14.00
  -4   7  -7   69.70   11.83
  -4   7  -7   46.17   15.35
   4  -7   7   72.91   11.86
  -4   7  -7   83.30   13.31
   4  -7   8  452.34   35.77
  -4   7  -8  389.96   38.92
  -4   7  -8  387.05   35.68
  -4   7  -9  561.33   48.96
   4  -7   9  509.57   44.82
  -4   7  -9  471.19   54.53
  -4   7  -9  585.82   46.46
   4  -7  10  132.11   18.35
  -4   7 -10  111.19   28.56
  -4   7 -10  167.57   21.25
  -4   7 -11  332.45   45.93
  -4   7 -11  416.71   36.90
  -4   7 -12  218.65   22.93
  -4   7 -12  158.02   32.02
  -4   7 -12  235.14   25.57
  -4   7 -13   -4.30   12.01
  -4   7 -13    5.60   18.41
  -4   7 -13   27.97   16.48
  -4   7 -14   36.78   19.24
  -4   7 -14   15.36   11.56
  -4   7 -15   67.38   18.18
  -4   7 -15   72.77   12.76
  -4   7 -16  109.52   16.87
  -4   7 -17   14.70    9.06
  -4   7 -17   10.39    9.35
   4  -6 -19   12.09    6.31
   4  -6 -19   24.00    5.24
   4  -6 -18   43.64   10.20
   4  -6 -18   54.90    8.61
   4  -6 -17  151.30   17.34
   4  -6 -17  125.93   15.98
   4  -6 -17  161.55   15.67
   4  -6 -16  123.80   16.88
   4  -6 -16  143.73   17.89
   4  -6 -15   66.27   15.55
   4  -6 -15  102.08   16.35
   4  -6 -14  -13.66   17.11
   4  -6 -14   -5.00   14.80
   4  -6 -13  136.21   24.62
   4  -6 -13  108.30   20.43
   4  -6 -12  389.99   46.18
   4  -6 -12  482.21   42.30
   4  -6 -11  823.42   70.34
   4  -6 -11  729.96   64.91
   4  -6 -10  316.26   34.68
   4  -6 -10  255.41   29.40
   4  -6 -10  237.34   26.43
   4  -6  -9  145.79   23.33
   4  -6  -9  155.36   19.56
   4  -6  -8  977.84   76.57
  -4   6   8  932.70   76.98
   4  -6  -8  932.86   78.78
  -4   6   7  597.09   50.19
   4  -6  -7  591.86   52.31
  -4   6   6  241.76   25.15
   4  -6  -6  308.16   29.86
  -4   6   5  208.96   22.81
   4  -6  -5  249.28   25.91
  -4   6   4   49.63   11.25
   4  -6  -4   23.68   13.33
  -4   6   3  118.26   15.95
   4  -6  -3  115.39   17.58
  -4   6   2 1625.18  129.46
   4  -6  -2 1647.41  129.82
  -4   6   1   46.54   12.87
   4  -6  -1   83.70   13.53
   4  -6   0  345.06   31.27
   4  -6   1   60.58   10.52
  -4   6  -2 1542.98  118.05
   4  -6   2 1447.84  116.04
  -4   6  -3 1941.36  136.91
   4  -6   3 1636.25  133.52
  -4   6  -4  234.38   24.05
  -4   6  -5  728.78   60.95
  -4   6  -6  102.12   16.62
  -4   6  -6  139.60   16.03
   4  -6   6  106.35   17.08
  -4   6  -7  272.03   25.10
  -4   6  -7  257.39   26.09
   4  -6   7  257.88   22.98
   4  -6   7  233.40   26.06
  -4   6  -7  241.29   23.35
  -4   6  -8  547.02   43.75
  -4   6  -8  574.53   41.37
   4  -6   9  139.70   16.48
  -4   6  -9  177.02   18.27
  -4   6  -9  150.56   21.84
  -4   6 -10  234.26   24.50
  -4   6 -10  208.68   32.70
  -4   6 -11  190.99   23.11
  -4   6 -11  191.48   32.17
  -4   6 -12   48.43   16.32
  -4   6 -12    9.28   20.01
  -4   6 -12   50.83   19.73
  -4   6 -13   40.30   19.61
  -4   6 -13   55.06   18.33
  -4   6 -14  257.68   29.70
  -4   6 -14  218.73   28.02
  -4   6 -15   26.94   17.10
  -4   6 -15   14.30   17.45
  -4   6 -16   63.94   16.11
  -4   6 -17   16.96   11.33
  -4   6 -18   14.92    7.16
  -4   6 -18   14.06    7.13
   4  -5 -19   13.90    7.00
   4  -5 -18   -2.42    9.05
   4  -5 -18   12.72    6.88
   4  -5 -17    3.08   11.81
   4  -5 -17    2.50    9.15
   4  -5 -17    7.81    8.00
   4  -5 -16   17.14   11.89
   4  -5 -16   28.62   12.48
   4  -5 -15   64.27   15.14
   4  -5 -15   43.67   14.43
   4  -5 -14   33.52   15.36
   4  -5 -14    2.97   15.44
   4  -5 -13   31.52   16.12
   4  -5 -13   30.31   17.87
   4  -5 -12   22.31   17.08
   4  -5 -12   29.62   18.28
   4  -5 -11   68.71   17.56
   4  -5 -11   44.61   18.12
   4  -5 -10   92.45   18.92
   4  -5 -10   75.11   15.65
   4  -5 -10   61.73   18.88
   4  -5  -9 1377.94  113.34
   4  -5  -9 1532.45  114.97
   4  -5  -9 1385.51  118.13
  -4   5   8   96.63   13.77
   4  -5  -8  164.79   17.19
   4  -5  -8  114.42   20.51
   4  -5  -8  129.72   17.51
   4  -5  -7  893.09   71.28
  -4   5   7  834.41   69.18
   4  -5  -6    7.84   12.45
   4  -5  -6   14.84   11.31
  -4   5   6   -2.03    7.85
   4  -5  -5  199.63   25.55
  -4   5   5  181.44   19.91
   4  -5  -4  133.19   18.51
  -4   5   4  120.98   15.25
   4  -5  -3   91.33   14.96
  -4   5   3   78.02   12.79
   4  -5  -2  285.70   30.83
  -4   5   2  373.04   30.63
   4  -5  -1    5.15    9.97
  -4   5   1    3.64    9.52
   4  -5   0  612.24   52.10
  -4   5   0  653.22   52.88
   4  -5   1  207.85   20.38
   4  -5   2   45.32    8.64
  -4   5  -2   31.72   10.89
   4  -5   3  502.34   43.78
  -4   5  -3  663.27   47.17
  -4   5  -4 1761.73  138.54
   4  -5   5  344.67   30.75
  -4   5  -5  297.51   28.89
   4  -5   6  325.99   30.92
  -4   5  -6  320.15   29.52
  -4   5  -7    7.61    8.27
   4  -5   7    0.65    9.23
  -4   5  -8  119.35   16.90
  -4   5  -8   97.32   17.78
  -4   5  -8  121.63   16.10
  -4   5  -9   28.15   14.48
  -4   5  -9   21.78   11.29
  -4   5 -10  -16.94   18.28
  -4   5 -10   15.54   12.74
  -4   5 -11  145.30   27.42
  -4   5 -11  147.90   20.57
  -4   5 -12   60.75   20.74
  -4   5 -12   62.77   21.33
  -4   5 -12   69.35   17.41
  -4   5 -13   20.57   19.94
  -4   5 -13   32.19   18.09
  -4   5 -14  241.50   30.83
  -4   5 -14  269.64   30.52
  -4   5 -15  107.75   15.74
  -4   5 -15   87.67   21.07
  -4   5 -15  105.29   21.39
  -4   5 -16   82.80   13.48
  -4   5 -16   93.63   18.71
  -4   5 -16  111.18   20.97
  -4   5 -17   23.76   12.71
  -4   5 -17   44.75   10.15
  -4   5 -18   84.42   13.01
  -4   5 -18  131.57   12.52
  -4   5 -19    4.33    5.30
   4  -4 -19   49.49    8.96
   4  -4 -18    8.02    9.84
   4  -4 -18    8.68    6.13
   4  -4 -17   99.90   15.40
   4  -4 -17   62.76   12.37
   4  -4 -17  101.96   11.64
   4  -4 -16   72.25   13.63
   4  -4 -16   50.99   15.32
   4  -4 -15  115.44   17.94
   4  -4 -15  120.29   18.96
   4  -4 -14   42.08   15.01
   4  -4 -14   48.90   10.94
   4  -4 -14   51.66   16.56
[truncated: 961,970 more chars]
