# Supplementary material for: Chemically Mediated Artificial Electron Transport Chain
Source: ACS Cent Sci. 2024 Apr 10;10(6):1148–55. doi: 10.1021/acscentsci.4c00165 (PMC11212131; doi:10.1021/acscentsci.4c00165)
Supplement: Supplementary file 3 — oc4c00165_si_003.cif [file oc4c00165_si_003.cif]

 
data_A
_publ_author_name
;
;
_publ_author_address
;
;
_publ_contact_author_name
;
;
_publ_contact_author_address
;
;
_publ_contact_author_email
;
;
_publ_requested_journal
;
;
_publ_section_title
;
;
_publ_section_abstract
;
;
_publ_section_comment
;
;
_publ_section_references
;
;
# start Validation Reply Form
_vrf_PLAT416_A
;
PROBLEM: Short Intra D-H..H-D       H1A      ..H6A      .       1.77 Ang.  
RESPONSE: Due to the N-H on neighbor linked pyrrolyl groups.
;
# end Validation Reply Form
 
_audit_creation_method            'SHELXL-2018/3'
_shelx_SHELXL_version_number      '2018/3'
_chemical_name_systematic         ?
_chemical_name_common             ?
_chemical_melting_point           ?
_chemical_formula_moiety          ?
_chemical_formula_sum
 'C69 H26 Cl6 F21 N6 O4' 
_chemical_formula_weight          1614.66

loop_
 _atom_type_symbol
 _atom_type_description
 _atom_type_scat_dispersion_real
 _atom_type_scat_dispersion_imag
 _atom_type_scat_source
 'C'  'C'   0.0181   0.0091
 'International Tables Vol C Tables 4.2.6.8 and 6.1.1.4'
 'H'  'H'   0.0000   0.0000
 'International Tables Vol C Tables 4.2.6.8 and 6.1.1.4'
 'N'  'N'   0.0311   0.0180
 'International Tables Vol C Tables 4.2.6.8 and 6.1.1.4'
 'O'  'O'   0.0492   0.0322
 'International Tables Vol C Tables 4.2.6.8 and 6.1.1.4'
 'F'  'F'   0.0727   0.0534
 'International Tables Vol C Tables 4.2.6.8 and 6.1.1.4'
 'Cl'  'Cl'   0.3639   0.7018
 'International Tables Vol C Tables 4.2.6.8 and 6.1.1.4'
 
_space_group_crystal_system       monoclinic
_space_group_IT_number            14
_space_group_name_H-M_alt         'P 21/c'
_space_group_name_Hall            '-P 2ybc'
 
_shelx_space_group_comment
;
The symmetry employed for this shelxl refinement is uniquely defined
by the following loop, which should always be used as a source of
symmetry information in preference to the above space-group names.
They are only intended as comments.
;
 
loop_
 _space_group_symop_operation_xyz
 'x, y, z'
 '-x, y+1/2, -z+1/2'
 '-x, -y, -z'
 'x, -y-1/2, z-1/2'
 
_cell_length_a                    10.1442(3)
_cell_length_b                    14.4587(5)
_cell_length_c                    43.3261(10)
_cell_angle_alpha                 90
_cell_angle_beta                  94.316(2)
_cell_angle_gamma                 90
_cell_volume                      6336.7(3)
_cell_formula_units_Z             4
_cell_measurement_temperature     201(2)
_cell_measurement_reflns_used     10107
_cell_measurement_theta_min       3.223
_cell_measurement_theta_max       62.500
 
_exptl_crystal_description        BLOCK
_exptl_crystal_colour             green
_exptl_crystal_density_meas       ?
_exptl_crystal_density_method     ?
_exptl_crystal_density_diffrn     1.692          
_exptl_crystal_F_000              3220
_exptl_transmission_factor_min    ?
_exptl_transmission_factor_max    ?
_exptl_crystal_size_max                             0.100
_exptl_crystal_size_mid                             0.080
_exptl_crystal_size_min                             0.050
_exptl_absorpt_coefficient_mu     3.558
_shelx_estimated_absorpt_T_min    ?
_shelx_estimated_absorpt_T_max    ?
_exptl_absorpt_correction_T_min                   0.89547
_exptl_absorpt_correction_T_max                   1.00000
_exptl_absorpt_correction_type            multi-scan
_exptl_absorpt_process_details    ?
_exptl_absorpt_special_details    ?
_diffrn_ambient_temperature       201(2)
_diffrn_radiation_wavelength      1.54184
_diffrn_radiation_type            CuK\a
_diffrn_source                    ?
_diffrn_measurement_device_type   'XtaLAB Synergy, Single source at home/near, HyPix'
_diffrn_measurement_method        '\w scans'
_diffrn_detector_area_resol_mean  10.0000
_diffrn_reflns_number             55627
_diffrn_reflns_av_unetI/netI      0.0392
_diffrn_reflns_av_R_equivalents   0.0528
_diffrn_reflns_limit_h_min        -11
_diffrn_reflns_limit_h_max        11
_diffrn_reflns_limit_k_min        -16
_diffrn_reflns_limit_k_max        16
_diffrn_reflns_limit_l_min        -34
_diffrn_reflns_limit_l_max        49
_diffrn_reflns_theta_min          3.223
_diffrn_reflns_theta_max          62.500
_diffrn_reflns_theta_full         62.500
_diffrn_measured_fraction_theta_max   0.998
_diffrn_measured_fraction_theta_full  0.998
_diffrn_reflns_Laue_measured_fraction_max    0.998
_diffrn_reflns_Laue_measured_fraction_full   0.998
_diffrn_reflns_point_group_measured_fraction_max   0.998
_diffrn_reflns_point_group_measured_fraction_full  0.998
_reflns_number_total              10107
_reflns_number_gt                 8287
_reflns_threshold_expression      'I > 2\s(I)'
_reflns_Friedel_coverage          0.000
_reflns_Friedel_fraction_max      .
_reflns_Friedel_fraction_full     .
 
_reflns_special_details
;
 Reflections were merged by SHELXL according to the crystal
 class for the calculation of statistics and refinement.
 
 _reflns_Friedel_fraction is defined as the number of unique
 Friedel pairs measured divided by the number that would be
 possible theoretically, ignoring centric projections and
 systematic absences.
;
 
_computing_data_collection        ?
_computing_cell_refinement        ?
_computing_data_reduction         ?
_computing_structure_solution     'SHELXT 2018/2 (Sheldrick, 2018)'
_computing_structure_refinement 'SHELXL-2018/3 (Sheldrick, 2018)'
_computing_molecular_graphics     ?
_computing_publication_material   ?
_refine_special_details           ?
_refine_ls_structure_factor_coef  Fsqd
_refine_ls_matrix_type            full
_refine_ls_weighting_scheme       calc
_refine_ls_weighting_details
'w=1/[\s^2^(Fo^2^)+(0.1000P)^2^+40.0000P] where P=(Fo^2^+2Fc^2^)/3'
_atom_sites_solution_primary      ?
_atom_sites_solution_secondary    ?
_atom_sites_solution_hydrogens    geom
_refine_ls_hydrogen_treatment     constr
_refine_ls_extinction_method      none
_refine_ls_extinction_coef        .
_refine_ls_number_reflns          10107
_refine_ls_number_parameters      970
_refine_ls_number_restraints      156
_refine_ls_R_factor_all           0.1148
_refine_ls_R_factor_gt            0.1002
_refine_ls_wR_factor_ref          0.2508
_refine_ls_wR_factor_gt           0.2394
_refine_ls_goodness_of_fit_ref    0.990
_refine_ls_restrained_S_all       1.002
_refine_ls_shift/su_max           0.001
_refine_ls_shift/su_mean          0.000
 
loop_
 _atom_site_label
 _atom_site_type_symbol
 _atom_site_fract_x
 _atom_site_fract_y
 _atom_site_fract_z
 _atom_site_U_iso_or_equiv
 _atom_site_adp_type
 _atom_site_occupancy
 _atom_site_site_symmetry_order  
 _atom_site_calc_flag
 _atom_site_refinement_flags_posn
 _atom_site_refinement_flags_adp
 _atom_site_refinement_flags_occupancy
 _atom_site_disorder_assembly
 _atom_site_disorder_group
F1 F -0.3053(4) 0.3700(2) 0.60143(8) 0.0494(9) Uani 1 1 d . . . . .
F2 F -0.5113(4) 0.2978(3) 0.56781(10) 0.0689(12) Uani 1 1 d . . . . .
F3 F -0.6550(4) 0.4049(3) 0.52595(10) 0.0747(13) Uani 1 1 d . . . . .
F4 F -0.5875(4) 0.5842(3) 0.51817(9) 0.0656(12) Uani 1 1 d . . . . .
F5 F -0.3833(4) 0.6585(3) 0.55194(8) 0.0510(9) Uani 1 1 d . . . . .
F6 F 0.4359(3) 0.9977(2) 0.58275(8) 0.0505(9) Uani 1 1 d . . . . .
F7 F 0.6137(5) 1.1084(3) 0.55901(11) 0.0724(12) Uani 1 1 d . . . . .
F8 F 0.8633(4) 1.0482(3) 0.55286(10) 0.0737(13) Uani 1 1 d . . . . .
F9 F 0.9333(4) 0.8737(3) 0.57037(11) 0.0674(11) Uani 1 1 d . . . . .
F10 F 0.7562(3) 0.7631(2) 0.59555(9) 0.0495(9) Uani 1 1 d . . . . .
F11 F 0.1473(3) 0.8307(2) 0.78904(8) 0.0474(8) Uani 1 1 d . . . . .
F12 F 0.1109(4) 0.8517(3) 0.84916(9) 0.0679(11) Uani 1 1 d . . . . .
F13 F 0.1340(6) 0.7032(4) 0.88797(8) 0.0883(16) Uani 1 1 d . . . . .
F14 F 0.1991(6) 0.5353(3) 0.86557(9) 0.0926(17) Uani 1 1 d . . . . .
F15 F 0.2244(5) 0.5131(2) 0.80494(8) 0.0608(11) Uani 1 1 d . . . . .
F16 F 0.2992(7) 0.3934(4) 0.61490(17) 0.126(2) Uani 1 1 d . . . . .
F17 F 0.0906(6) 0.4249(5) 0.61307(14) 0.118(2) Uani 1 1 d . . . . .
F18 F 0.2187(7) 0.4897(5) 0.58564(13) 0.113(2) Uani 1 1 d . . . . .
F19 F 1.1478(9) 0.8716(6) 0.7003(2) 0.1074(18) Uani 0.67 1 d D U P A 1
F20 F 1.2383(8) 0.9177(7) 0.6602(3) 0.1074(18) Uani 0.67 1 d D U P A 1
F21 F 1.0497(10) 0.9623(7) 0.6708(3) 0.1074(18) Uani 0.67 1 d D U P A 1
F19A F 1.2387(17) 0.8818(13) 0.6850(5) 0.128(4) Uani 0.33 1 d D U P A 2
F20A F 1.174(2) 0.9238(12) 0.6427(3) 0.128(4) Uani 0.33 1 d D U P A 2
F21A F 1.073(2) 0.9671(14) 0.6776(5) 0.128(4) Uani 0.33 1 d D U P A 2
Cl1 Cl 0.2403(3) 0.1696(3) 0.64999(9) 0.1296(12) Uani 1 1 d . . . . .
Cl2 Cl 0.4795(3) 0.0581(3) 0.65442(7) 0.1210(10) Uani 1 1 d . . . . .
Cl3 Cl 0.5021(3) 0.2580(3) 0.65013(7) 0.1258(12) Uani 1 1 d . . . . .
Cl4 Cl 0.1827(6) 1.0029(4) 0.52505(13) 0.1232(10) Uani 0.67 1 d D U P B 1
Cl5 Cl 0.2522(6) 1.1863(4) 0.50197(12) 0.1232(10) Uani 0.67 1 d D U P B 1
Cl6 Cl 0.1804(5) 1.1619(4) 0.56458(11) 0.1232(10) Uani 0.67 1 d D U P B 1
Cl4A Cl 0.1506(12) 1.0399(11) 0.5157(3) 0.157(3) Uani 0.33 1 d D U P C 2
Cl5A Cl 0.3315(14) 1.1921(9) 0.5000(3) 0.157(3) Uani 0.33 1 d D U P C 2
Cl6A Cl 0.4252(11) 1.0164(9) 0.5062(3) 0.157(3) Uani 0.33 1 d D U P C 2
O1 O 0.3376(4) 0.5762(3) 0.63558(11) 0.0546(11) Uani 1 1 d . . . . .
O2 O 0.1587(4) 0.5360(3) 0.65996(10) 0.0509(11) Uani 1 1 d . . . . .
O3 O 1.1377(7) 0.7431(5) 0.65543(16) 0.0890(19) Uani 1 1 d . . . . .
O4 O 0.9535(6) 0.8092(6) 0.64225(17) 0.117(3) Uani 1 1 d . . . . .
N1 N 0.0466(4) 0.6005(3) 0.71404(9) 0.0315(10) Uani 1 1 d . . . . .
H1A H 0.106016 0.607238 0.700415 0.038 Uiso 1 1 calc R U . . .
N2 N -0.1135(4) 0.5656(3) 0.65015(9) 0.0298(10) Uani 1 1 d . . . . .
H2A H -0.032751 0.577735 0.645165 0.036 Uiso 1 1 calc R U . . .
N3 N -0.0096(4) 0.6438(3) 0.59481(9) 0.0311(10) Uani 1 1 d . . . . .
H3A H 0.006231 0.654703 0.614722 0.037 Uiso 1 1 calc R U . . .
N4 N 0.2678(4) 0.7499(3) 0.59797(9) 0.0314(10) Uani 1 1 d . . . . .
H4A H 0.252543 0.742769 0.617558 0.038 Uiso 1 1 calc R U . . .
N5 N 0.4376(5) 0.7499(4) 0.65478(11) 0.0483(14) Uani 1 1 d . . . . .
H5A H 0.362741 0.723496 0.648051 0.058 Uiso 1 1 calc R U . . .
N6 N 0.3078(5) 0.6940(4) 0.71551(10) 0.0431(12) Uani 1 1 d . . . . .
H6A H 0.247365 0.679544 0.700649 0.052 Uiso 1 1 calc R U . . .
C1 C 0.0668(5) 0.6170(4) 0.74558(11) 0.0297(11) Uani 1 1 d . . . . .
C2 C -0.0530(5) 0.5948(4) 0.75890(11) 0.0299(11) Uani 1 1 d . . . . .
H2B H -0.067727 0.598632 0.780260 0.036 Uiso 1 1 calc R U . . .
C3 C -0.1443(5) 0.5669(4) 0.73556(11) 0.0276(11) Uani 1 1 d . . . . .
C4 C -0.0804(5) 0.5720(4) 0.70769(11) 0.0282(11) Uani 1 1 d . . . . .
C5 C -0.1521(5) 0.5580(4) 0.67942(11) 0.0285(11) Uani 1 1 d . . . . .
C6 C -0.2894(5) 0.5389(4) 0.67813(12) 0.0323(12) Uani 1 1 d . . . . .
C7 C -0.3323(5) 0.5345(4) 0.64705(11) 0.0310(12) Uani 1 1 d . . . . .
H7A H -0.420211 0.522309 0.638951 0.037 Uiso 1 1 calc R U . . .
C8 C -0.2229(5) 0.5511(4) 0.62943(11) 0.0293(11) Uani 1 1 d . . . . .
C9 C -0.2829(5) 0.5393(4) 0.73521(12) 0.0306(11) Uani 1 1 d . . . . .
C10 C -0.3451(6) 0.5241(4) 0.76267(12) 0.0360(13) Uani 1 1 d . . . . .
H10A H -0.296193 0.531589 0.782091 0.043 Uiso 1 1 calc R U . . .
C11 C -0.4755(6) 0.4985(4) 0.76176(13) 0.0404(14) Uani 1 1 d . . . . .
H11A H -0.516160 0.487837 0.780484 0.048 Uiso 1 1 calc R U . . .
C12 C -0.5485(6) 0.4881(4) 0.73334(13) 0.0411(14) Uani 1 1 d . . . . .
H12A H -0.639302 0.471586 0.732826 0.049 Uiso 1 1 calc R U . . .
C13 C -0.4899(5) 0.5017(4) 0.70611(13) 0.0370(13) Uani 1 1 d . . . . .
H13A H -0.540107 0.494048 0.686874 0.044 Uiso 1 1 calc R U . . .
C14 C -0.3560(5) 0.5267(4) 0.70662(12) 0.0314(12) Uani 1 1 d . . . . .
C15 C -0.2190(5) 0.5556(4) 0.59708(11) 0.0299(11) Uani 1 1 d . . . . .
C16 C -0.3360(5) 0.5172(4) 0.57828(11) 0.0318(12) Uani 1 1 d . . . . .
C17 C -0.3737(5) 0.4252(4) 0.58156(12) 0.0364(13) Uani 1 1 d . . . . .
C18 C -0.4797(6) 0.3868(5) 0.56442(14) 0.0464(15) Uani 1 1 d . . . . .
C19 C -0.5520(6) 0.4410(5) 0.54306(15) 0.0496(16) Uani 1 1 d . . . . .
C20 C -0.5188(6) 0.5317(5) 0.53924(13) 0.0450(15) Uani 1 1 d . . . . .
C21 C -0.4113(5) 0.5689(4) 0.55675(12) 0.0385(13) Uani 1 1 d . . . . .
C22 C -0.1165(5) 0.5931(4) 0.58126(11) 0.0301(11) Uani 1 1 d . . . . .
C23 C -0.1016(5) 0.5907(4) 0.54892(11) 0.0300(11) Uani 1 1 d . . . . .
H23A H -0.158406 0.559628 0.533882 0.036 Uiso 1 1 calc R U . . .
C24 C 0.0094(5) 0.6411(4) 0.54300(11) 0.0293(11) Uani 1 1 d . . . . .
C25 C 0.0660(5) 0.6734(4) 0.57200(11) 0.0299(11) Uani 1 1 d . . . . .
C26 C 0.1860(5) 0.7229(4) 0.57334(11) 0.0295(11) Uani 1 1 d . . . . .
C27 C 0.2421(5) 0.7471(4) 0.54574(11) 0.0294(11) Uani 1 1 d . . . . .
C28 C 0.3609(5) 0.7909(4) 0.55471(12) 0.0336(12) Uani 1 1 d . . . . .
H28A H 0.420357 0.816763 0.541132 0.040 Uiso 1 1 calc R U . . .
C29 C 0.3785(5) 0.7905(4) 0.58723(11) 0.0290(11) Uani 1 1 d . . . . .
C30 C 0.0673(5) 0.6643(4) 0.51419(11) 0.0300(11) Uani 1 1 d . . . . .
C31 C 0.0130(6) 0.6352(4) 0.48532(12) 0.0384(13) Uani 1 1 d . . . . .
H31A H -0.062053 0.595657 0.484169 0.046 Uiso 1 1 calc R U . . .
C32 C 0.0660(6) 0.6626(4) 0.45834(12) 0.0425(14) Uani 1 1 d . . . . .
H32A H 0.027312 0.642490 0.438837 0.051 Uiso 1 1 calc R U . . .
C33 C 0.1759(6) 0.7197(4) 0.45996(12) 0.0431(14) Uani 1 1 d . . . . .
H33A H 0.212126 0.739100 0.441434 0.052 Uiso 1 1 calc R U . . .
C34 C 0.2328(6) 0.7483(4) 0.48791(12) 0.0407(14) Uani 1 1 d . . . . .
H34A H 0.308663 0.786923 0.488580 0.049 Uiso 1 1 calc R U . . .
C35 C 0.1808(5) 0.7215(4) 0.51561(11) 0.0301(11) Uani 1 1 d . . . . .
C36 C 0.4934(5) 0.8179(4) 0.60574(12) 0.0308(11) Uani 1 1 d . . . . .
C37 C 0.5909(5) 0.8762(4) 0.58997(11) 0.0303(11) Uani 1 1 d . . . . .
C38 C 0.5580(6) 0.9649(4) 0.57987(12) 0.0372(13) Uani 1 1 d . . . . .
C39 C 0.6483(6) 1.0221(4) 0.56754(14) 0.0451(15) Uani 1 1 d . . . . .
C40 C 0.7744(7) 0.9924(5) 0.56451(14) 0.0482(16) Uani 1 1 d . . . . .
C41 C 0.8114(6) 0.9038(5) 0.57391(14) 0.0448(15) Uani 1 1 d . . . . .
C42 C 0.7196(5) 0.8477(4) 0.58661(12) 0.0352(12) Uani 1 1 d . . . . .
C43 C 0.5224(5) 0.7976(4) 0.63680(12) 0.0341(12) Uani 1 1 d . . . . .
C44 C 0.6349(5) 0.8231(4) 0.65660(12) 0.0315(12) Uani 1 1 d . . . . .
H44A H 0.710446 0.855193 0.650517 0.038 Uiso 1 1 calc R U . . .
C45 C 0.6151(5) 0.7932(4) 0.68620(12) 0.0319(12) Uani 1 1 d . . . . .
C46 C 0.4897(6) 0.7511(4) 0.68449(12) 0.0393(14) Uani 1 1 d . . . . .
C47 C 0.4320(5) 0.7259(4) 0.71145(13) 0.0405(14) Uani 1 1 d . . . . .
C48 C 0.5013(5) 0.7387(4) 0.74070(12) 0.0336(12) Uani 1 1 d . . . . .
C49 C 0.4141(5) 0.7154(4) 0.76226(12) 0.0344(12) Uani 1 1 d . . . . .
H49A H 0.432493 0.717362 0.784074 0.041 Uiso 1 1 calc R U . . .
C50 C 0.2932(5) 0.6881(4) 0.74685(12) 0.0353(12) Uani 1 1 d . . . . .
C51 C 0.6940(5) 0.7998(4) 0.71577(12) 0.0320(12) Uani 1 1 d . . . . .
C52 C 0.8242(5) 0.8324(4) 0.71809(13) 0.0376(13) Uani 1 1 d . . . . .
H52A H 0.865309 0.847917 0.699801 0.045 Uiso 1 1 calc R U . . .
C53 C 0.8928(6) 0.8422(4) 0.74604(14) 0.0450(15) Uani 1 1 d . . . . .
H53A H 0.980689 0.865437 0.747139 0.054 Uiso 1 1 calc R U . . .
C54 C 0.8347(6) 0.8183(4) 0.77324(14) 0.0428(14) Uani 1 1 d . . . . .
H54A H 0.882024 0.826585 0.792816 0.051 Uiso 1 1 calc R U . . .
C55 C 0.7093(5) 0.7829(4) 0.77142(13) 0.0361(13) Uani 1 1 d . . . . .
H55A H 0.671044 0.765092 0.789870 0.043 Uiso 1 1 calc R U . . .
C56 C 0.6365(5) 0.7724(4) 0.74306(12) 0.0308(11) Uani 1 1 d . . . . .
C57 C 0.1807(5) 0.6563(4) 0.76041(11) 0.0304(11) Uani 1 1 d . . . . .
C58 C 0.1789(5) 0.6703(4) 0.79474(11) 0.0318(12) Uani 1 1 d . . . . .
C59 C 0.1555(5) 0.7559(4) 0.80729(12) 0.0334(12) Uani 1 1 d . . . . .
C60 C 0.1391(6) 0.7684(5) 0.83816(14) 0.0466(15) Uani 1 1 d . . . . .
C61 C 0.1515(7) 0.6928(5) 0.85788(13) 0.0557(18) Uani 1 1 d . . . . .
C62 C 0.1817(8) 0.6079(5) 0.84646(13) 0.0526(18) Uani 1 1 d . . . . .
C63 C 0.1947(6) 0.5967(4) 0.81533(12) 0.0416(14) Uani 1 1 d . . . . .
C64 C 0.2383(5) 0.5305(4) 0.64015(13) 0.0362(13) Uani 1 1 d . . . . .
C65 C 0.2111(8) 0.4555(5) 0.6153(2) 0.068(2) Uani 1 1 d . . . . .
C66 C 1.0647(7) 0.8080(6) 0.65389(16) 0.0550(18) Uani 1 1 d . . . . .
C67 C 1.1255(8) 0.8905(7) 0.6691(2) 0.112(4) Uani 1 1 d D . . . .
C68 C 0.4189(10) 0.1620(8) 0.6375(2) 0.092(3) Uani 1 1 d . . . . .
H68A H 0.417634 0.157756 0.614474 0.110 Uiso 1 1 calc R U . . .
C69 C 0.1509(12) 1.1233(6) 0.5263(2) 0.092(4) Uani 0.67 1 d D U P B 1
H69A H 0.056014 1.134516 0.519317 0.110 Uiso 0.67 1 calc R U P B 1
C69A C 0.3082(13) 1.0911(10) 0.5207(4) 0.105(10) Uani 0.33 1 d D U P C 2
H69B H 0.331529 1.102485 0.543209 0.126 Uiso 0.33 1 calc R U P C 2
 
loop_
 _atom_site_aniso_label
 _atom_site_aniso_U_11
 _atom_site_aniso_U_22
 _atom_site_aniso_U_33
 _atom_site_aniso_U_23
 _atom_site_aniso_U_13
 _atom_site_aniso_U_12
F1 0.061(2) 0.047(2) 0.0388(18) 0.0022(15) -0.0050(16) -0.0141(17)
F2 0.070(3) 0.064(3) 0.072(3) -0.012(2) 0.001(2) -0.034(2)
F3 0.044(2) 0.106(4) 0.070(3) -0.037(2) -0.0222(19) -0.018(2)
F4 0.055(2) 0.089(3) 0.048(2) -0.018(2) -0.0263(18) 0.020(2)
F5 0.054(2) 0.052(2) 0.0439(19) 0.0007(16) -0.0134(16) 0.0006(17)
F6 0.0432(19) 0.051(2) 0.058(2) 0.0093(17) 0.0049(16) 0.0053(16)
F7 0.082(3) 0.047(2) 0.089(3) 0.028(2) 0.014(2) -0.007(2)
F8 0.072(3) 0.075(3) 0.078(3) 0.015(2) 0.029(2) -0.033(2)
F9 0.036(2) 0.079(3) 0.090(3) -0.006(2) 0.0226(19) -0.0080(19)
F10 0.0382(18) 0.045(2) 0.065(2) -0.0014(17) -0.0005(16) -0.0010(15)
F11 0.052(2) 0.0437(19) 0.0443(19) 0.0067(15) -0.0108(16) 0.0017(16)
F12 0.078(3) 0.068(3) 0.057(2) -0.027(2) 0.004(2) 0.004(2)
F13 0.137(4) 0.105(4) 0.0236(19) -0.013(2) 0.014(2) -0.039(3)
F14 0.170(5) 0.070(3) 0.034(2) 0.024(2) -0.016(3) -0.033(3)
F15 0.101(3) 0.037(2) 0.042(2) 0.0026(16) -0.009(2) -0.001(2)
F16 0.148(6) 0.080(4) 0.152(6) -0.038(4) 0.018(5) 0.031(4)
F17 0.094(4) 0.150(6) 0.114(4) -0.071(4) 0.031(3) -0.064(4)
F18 0.135(5) 0.139(5) 0.067(3) -0.028(3) 0.022(3) -0.002(4)
F19 0.086(3) 0.108(4) 0.129(4) -0.038(3) 0.012(3) -0.006(3)
F20 0.086(3) 0.108(4) 0.129(4) -0.038(3) 0.012(3) -0.006(3)
F21 0.086(3) 0.108(4) 0.129(4) -0.038(3) 0.012(3) -0.006(3)
F19A 0.140(8) 0.097(7) 0.143(8) -0.051(6) -0.015(7) 0.026(6)
F20A 0.140(8) 0.097(7) 0.143(8) -0.051(6) -0.015(7) 0.026(6)
F21A 0.140(8) 0.097(7) 0.143(8) -0.051(6) -0.015(7) 0.026(6)
Cl1 0.111(2) 0.135(3) 0.137(3) -0.023(2) -0.0318(19) -0.0109(19)
Cl2 0.125(2) 0.143(3) 0.0908(18) 0.0104(18) -0.0162(16) -0.004(2)
Cl3 0.0959(19) 0.165(3) 0.113(2) 0.052(2) -0.0165(16) -0.0204(19)
Cl4 0.133(2) 0.124(2) 0.1076(19) -0.0167(16) -0.0219(17) 0.0201(18)
Cl5 0.133(2) 0.124(2) 0.1076(19) -0.0167(16) -0.0219(17) 0.0201(18)
Cl6 0.133(2) 0.124(2) 0.1076(19) -0.0167(16) -0.0219(17) 0.0201(18)
Cl4A 0.160(6) 0.185(7) 0.122(5) -0.018(4) -0.019(4) -0.020(5)
Cl5A 0.160(6) 0.185(7) 0.122(5) -0.018(4) -0.019(4) -0.020(5)
Cl6A 0.160(6) 0.185(7) 0.122(5) -0.018(4) -0.019(4) -0.020(5)
O1 0.042(2) 0.057(3) 0.065(3) -0.002(2) 0.008(2) -0.011(2)
O2 0.036(2) 0.078(3) 0.039(2) -0.007(2) 0.0065(19) 0.001(2)
O3 0.085(4) 0.082(4) 0.106(5) 0.007(4) 0.051(4) -0.008(4)
O4 0.066(4) 0.171(8) 0.108(5) 0.035(5) -0.032(4) -0.038(4)
N1 0.028(2) 0.046(3) 0.021(2) 0.0006(19) 0.0003(17) -0.007(2)
N2 0.023(2) 0.046(3) 0.020(2) 0.0003(18) -0.0006(16) -0.0093(19)
N3 0.031(2) 0.043(3) 0.019(2) -0.0013(18) -0.0033(17) -0.009(2)
N4 0.031(2) 0.044(3) 0.019(2) 0.0012(19) 0.0005(17) -0.009(2)
N5 0.036(3) 0.080(4) 0.027(2) 0.013(2) -0.008(2) -0.029(3)
N6 0.034(3) 0.069(3) 0.025(2) 0.008(2) -0.0051(19) -0.020(2)
C1 0.033(3) 0.035(3) 0.020(2) -0.001(2) -0.002(2) -0.002(2)
C2 0.035(3) 0.034(3) 0.021(2) 0.001(2) 0.003(2) -0.002(2)
C3 0.029(3) 0.032(3) 0.022(2) 0.001(2) 0.001(2) 0.000(2)
C4 0.029(3) 0.034(3) 0.021(2) 0.000(2) 0.001(2) -0.004(2)
C5 0.028(3) 0.037(3) 0.020(2) 0.000(2) 0.001(2) -0.003(2)
C6 0.032(3) 0.035(3) 0.029(3) -0.002(2) 0.002(2) -0.009(2)
C7 0.026(3) 0.040(3) 0.026(3) -0.003(2) 0.000(2) -0.006(2)
C8 0.030(3) 0.034(3) 0.023(3) -0.003(2) -0.002(2) -0.007(2)
C9 0.033(3) 0.031(3) 0.029(3) 0.000(2) 0.002(2) -0.004(2)
C10 0.042(3) 0.042(3) 0.024(3) 0.002(2) 0.005(2) -0.004(3)
C11 0.042(3) 0.047(3) 0.033(3) 0.003(3) 0.014(2) -0.010(3)
C12 0.035(3) 0.048(4) 0.042(3) -0.001(3) 0.010(3) -0.014(3)
C13 0.034(3) 0.045(3) 0.032(3) -0.001(2) 0.001(2) -0.012(3)
C14 0.031(3) 0.036(3) 0.027(3) -0.001(2) 0.005(2) -0.005(2)
C15 0.028(3) 0.035(3) 0.025(3) -0.001(2) -0.003(2) -0.004(2)
C16 0.025(3) 0.049(3) 0.022(2) -0.006(2) 0.002(2) -0.005(2)
C17 0.033(3) 0.052(4) 0.024(3) -0.004(2) 0.001(2) -0.007(3)
C18 0.043(3) 0.056(4) 0.041(3) -0.015(3) 0.006(3) -0.017(3)
C19 0.032(3) 0.069(5) 0.046(4) -0.024(3) -0.003(3) -0.008(3)
C20 0.030(3) 0.073(5) 0.031(3) -0.014(3) -0.005(2) 0.009(3)
C21 0.034(3) 0.056(4) 0.025(3) -0.007(3) -0.001(2) -0.003(3)
C22 0.028(3) 0.038(3) 0.023(2) -0.003(2) -0.005(2) -0.004(2)
C23 0.029(3) 0.038(3) 0.022(2) -0.003(2) -0.004(2) -0.005(2)
C24 0.030(3) 0.035(3) 0.023(2) -0.002(2) -0.001(2) -0.002(2)
C25 0.029(3) 0.039(3) 0.022(2) -0.001(2) -0.001(2) -0.002(2)
C26 0.029(3) 0.035(3) 0.023(3) 0.001(2) -0.003(2) -0.004(2)
C27 0.032(3) 0.033(3) 0.024(3) 0.004(2) 0.000(2) -0.003(2)
C28 0.035(3) 0.039(3) 0.026(3) 0.005(2) 0.000(2) -0.009(2)
C29 0.031(3) 0.033(3) 0.022(2) 0.002(2) 0.000(2) -0.005(2)
C30 0.032(3) 0.032(3) 0.025(3) 0.001(2) 0.000(2) 0.002(2)
C31 0.043(3) 0.045(3) 0.025(3) -0.002(2) -0.005(2) -0.007(3)
C32 0.054(4) 0.052(4) 0.021(3) -0.002(2) -0.003(2) -0.006(3)
C33 0.057(4) 0.053(4) 0.020(3) 0.005(2) 0.004(2) -0.007(3)
C34 0.044(3) 0.052(4) 0.026(3) 0.005(3) 0.001(2) -0.011(3)
C35 0.032(3) 0.034(3) 0.024(3) 0.003(2) -0.001(2) -0.002(2)
C36 0.031(3) 0.033(3) 0.028(3) 0.003(2) 0.002(2) -0.008(2)
C37 0.030(3) 0.037(3) 0.023(2) -0.001(2) 0.001(2) -0.010(2)
C38 0.042(3) 0.042(3) 0.027(3) 0.001(2) 0.002(2) -0.005(3)
C39 0.054(4) 0.040(3) 0.041(3) 0.011(3) 0.005(3) -0.008(3)
C40 0.055(4) 0.051(4) 0.040(3) 0.002(3) 0.014(3) -0.024(3)
C41 0.035(3) 0.056(4) 0.044(3) -0.008(3) 0.010(3) -0.012(3)
C42 0.038(3) 0.036(3) 0.031(3) -0.003(2) -0.001(2) -0.006(2)
C43 0.032(3) 0.039(3) 0.031(3) 0.006(2) 0.003(2) -0.011(2)
C44 0.029(3) 0.036(3) 0.029(3) 0.004(2) -0.004(2) -0.010(2)
C45 0.030(3) 0.035(3) 0.030(3) 0.005(2) -0.002(2) -0.007(2)
C46 0.038(3) 0.056(4) 0.022(3) 0.010(2) -0.008(2) -0.015(3)
C47 0.032(3) 0.057(4) 0.031(3) 0.010(3) -0.004(2) -0.018(3)
C48 0.031(3) 0.043(3) 0.026(3) 0.002(2) -0.004(2) -0.007(2)
C49 0.034(3) 0.045(3) 0.022(3) 0.004(2) -0.005(2) -0.004(2)
C50 0.037(3) 0.045(3) 0.023(3) 0.005(2) -0.002(2) -0.005(3)
C51 0.033(3) 0.029(3) 0.033(3) 0.004(2) -0.004(2) -0.002(2)
C52 0.034(3) 0.044(3) 0.033(3) 0.012(2) -0.007(2) -0.006(2)
C53 0.033(3) 0.055(4) 0.046(3) 0.010(3) -0.011(3) -0.008(3)
C54 0.034(3) 0.054(4) 0.038(3) 0.003(3) -0.016(2) -0.005(3)
C55 0.037(3) 0.041(3) 0.030(3) 0.004(2) -0.004(2) 0.000(2)
C56 0.029(3) 0.031(3) 0.031(3) 0.002(2) -0.007(2) -0.002(2)
C57 0.031(3) 0.037(3) 0.022(2) 0.004(2) -0.001(2) -0.004(2)
C58 0.028(3) 0.043(3) 0.023(3) 0.002(2) -0.005(2) -0.007(2)
C59 0.030(3) 0.041(3) 0.029(3) 0.001(2) -0.004(2) -0.006(2)
C60 0.044(3) 0.055(4) 0.041(3) -0.014(3) 0.002(3) -0.010(3)
C61 0.074(5) 0.071(5) 0.021(3) -0.003(3) -0.003(3) -0.021(4)
C62 0.083(5) 0.048(4) 0.025(3) 0.011(3) -0.011(3) -0.019(3)
C63 0.057(4) 0.040(3) 0.026(3) 0.000(2) -0.008(3) -0.012(3)
C64 0.026(3) 0.044(3) 0.038(3) 0.004(3) -0.004(2) 0.000(2)
C65 0.054(4) 0.050(4) 0.102(7) -0.019(4) 0.028(4) -0.005(4)
C66 0.038(4) 0.078(5) 0.050(4) -0.015(4) 0.015(3) -0.012(4)
C67 0.054(6) 0.156(12) 0.129(10) -0.024(9) 0.033(6) 0.004(6)
C68 0.089(6) 0.126(8) 0.056(5) -0.026(5) -0.019(4) 0.031(6)
C69 0.071(8) 0.110(10) 0.096(9) -0.028(8) 0.018(7) -0.004(8)
C69A 0.091(15) 0.143(19) 0.075(14) -0.014(14) -0.035(13) -0.016(15)
 
_geom_special_details
;
 All esds (except the esd in the dihedral angle between two l.s. planes)
 are estimated using the full covariance matrix.  The cell esds are taken
 into account individually in the estimation of esds in distances, angles
 and torsion angles; correlations between esds in cell parameters are only
 used when they are defined by crystal symmetry.  An approximate (isotropic)
 treatment of cell esds is used for estimating esds involving l.s. planes.
;
 
loop_
 _geom_bond_atom_site_label_1
 _geom_bond_atom_site_label_2
 _geom_bond_distance
 _geom_bond_site_symmetry_2
 _geom_bond_publ_flag
F1 C17 1.330(7) . ?
F2 C18 1.337(8) . ?
F3 C19 1.340(7) . ?
F4 C20 1.341(7) . ?
F5 C21 1.346(7) . ?
F6 C38 1.341(7) . ?
F7 C39 1.340(7) . ?
F8 C40 1.337(7) . ?
F9 C41 1.330(7) . ?
F10 C42 1.328(7) . ?
F11 C59 1.338(6) . ?
F12 C60 1.335(8) . ?
F13 C61 1.337(7) . ?
F14 C62 1.341(7) . ?
F15 C63 1.333(7) . ?
F16 C65 1.267(9) . ?
F17 C65 1.297(9) . ?
F18 C65 1.386(11) . ?
F19 C67 1.380(9) . ?
F20 C67 1.295(8) . ?
F21 C67 1.297(9) . ?
F19A C67 1.301(9) . ?
F20A C67 1.366(10) . ?
F21A C67 1.296(10) . ?
Cl1 C68 1.932(11) . ?
Cl2 C68 1.761(11) . ?
Cl3 C68 1.694(11) . ?
Cl4 C69 1.771(9) . ?
Cl5 C69 1.778(9) . ?
Cl6 C69 1.756(9) . ?
Cl4A C69A 1.761(10) . ?
Cl5A C69A 1.740(10) . ?
Cl6A Cl6A 1.71(2) 3_676 ?
Cl6A C69A 1.756(10) . ?
O1 C64 1.233(7) . ?
O2 C64 1.224(7) . ?
O3 C66 1.194(9) . ?
O4 C66 1.200(9) . ?
N1 C4 1.360(7) . ?
N1 C1 1.387(6) . ?
N1 H1A 0.8800 . ?
N2 C5 1.359(6) . ?
N2 C8 1.390(6) . ?
N2 H2A 0.8800 . ?
N3 C25 1.364(7) . ?
N3 C22 1.401(6) . ?
N3 H3A 0.8800 . ?
N4 C26 1.359(6) . ?
N4 C29 1.379(7) . ?
N4 H4A 0.8800 . ?
N5 C46 1.354(7) . ?
N5 C43 1.386(7) . ?
N5 H5A 0.8800 . ?
N6 C47 1.365(7) . ?
N6 C50 1.380(7) . ?
N6 H6A 0.8800 . ?
C1 C57 1.400(7) . ?
C1 C2 1.421(7) . ?
C2 C3 1.379(7) . ?
C2 H2B 0.9500 . ?
C3 C4 1.415(7) . ?
C3 C9 1.461(7) . ?
C4 C5 1.392(7) . ?
C5 C6 1.417(7) . ?
C6 C7 1.385(7) . ?
C6 C14 1.461(7) . ?
C7 C8 1.414(7) . ?
C7 H7A 0.9500 . ?
C8 C15 1.406(7) . ?
C9 C10 1.405(7) . ?
C9 C14 1.407(7) . ?
C10 C11 1.371(8) . ?
C10 H10A 0.9500 . ?
C11 C12 1.397(8) . ?
C11 H11A 0.9500 . ?
C12 C13 1.375(8) . ?
C12 H12A 0.9500 . ?
C13 C14 1.404(7) . ?
C13 H13A 0.9500 . ?
C15 C22 1.396(7) . ?
C15 C16 1.496(7) . ?
C16 C21 1.380(8) . ?
C16 C17 1.394(8) . ?
C17 C18 1.377(8) . ?
C18 C19 1.381(10) . ?
C19 C20 1.368(10) . ?
C20 C21 1.389(8) . ?
C22 C23 1.421(7) . ?
C23 C24 1.381(7) . ?
C23 H23A 0.9500 . ?
C24 C25 1.421(7) . ?
C24 C30 1.458(7) . ?
C25 C26 1.410(7) . ?
C26 C27 1.407(7) . ?
C27 C28 1.391(7) . ?
C27 C35 1.451(7) . ?
C28 C29 1.407(7) . ?
C28 H28A 0.9500 . ?
C29 C36 1.420(7) . ?
C30 C31 1.394(7) . ?
C30 C35 1.415(7) . ?
C31 C32 1.381(8) . ?
C31 H31A 0.9500 . ?
C32 C33 1.385(9) . ?
C32 H32A 0.9500 . ?
C33 C34 1.366(8) . ?
C33 H33A 0.9500 . ?
C34 C35 1.401(8) . ?
C34 H34A 0.9500 . ?
C36 C43 1.387(7) . ?
C36 C37 1.503(7) . ?
C37 C42 1.387(8) . ?
C37 C38 1.387(8) . ?
C38 C39 1.373(8) . ?
C39 C40 1.365(9) . ?
C40 C41 1.388(10) . ?
C41 C42 1.380(8) . ?
C43 C44 1.424(7) . ?
C44 C45 1.382(7) . ?
C44 H44A 0.9500 . ?
C45 C46 1.407(8) . ?
C45 C51 1.462(7) . ?
C46 C47 1.394(8) . ?
C47 C48 1.414(7) . ?
C48 C49 1.376(8) . ?
C48 C56 1.452(7) . ?
C49 C50 1.408(8) . ?
C49 H49A 0.9500 . ?
C50 C57 1.400(8) . ?
C51 C52 1.398(8) . ?
C51 C56 1.414(8) . ?
C52 C53 1.358(8) . ?
C52 H52A 0.9500 . ?
C53 C54 1.400(9) . ?
C53 H53A 0.9500 . ?
C54 C55 1.368(8) . ?
C54 H54A 0.9500 . ?
C55 C56 1.393(7) . ?
C55 H55A 0.9500 . ?
C57 C58 1.502(7) . ?
C58 C59 1.379(8) . ?
C58 C63 1.391(8) . ?
C59 C60 1.372(8) . ?
C60 C61 1.386(10) . ?
C61 C62 1.367(10) . ?
C62 C63 1.375(8) . ?
C64 C65 1.538(10) . ?
C66 C67 1.475(12) . ?
C68 H68A 1.0000 . ?
C69 H69A 1.0000 . ?
C69A H69B 1.0000 . ?
 
loop_
 _geom_angle_atom_site_label_1
 _geom_angle_atom_site_label_2
 _geom_angle_atom_site_label_3
 _geom_angle
 _geom_angle_site_symmetry_1
 _geom_angle_site_symmetry_3
 _geom_angle_publ_flag
Cl6A Cl6A C69A 157.0(13) 3_676 . ?
C4 N1 C1 108.6(4) . . ?
C4 N1 H1A 125.7 . . ?
C1 N1 H1A 125.7 . . ?
C5 N2 C8 108.6(4) . . ?
C5 N2 H2A 125.7 . . ?
C8 N2 H2A 125.7 . . ?
C25 N3 C22 108.7(4) . . ?
C25 N3 H3A 125.6 . . ?
C22 N3 H3A 125.6 . . ?
C26 N4 C29 108.8(4) . . ?
C26 N4 H4A 125.6 . . ?
C29 N4 H4A 125.6 . . ?
C46 N5 C43 108.3(5) . . ?
C46 N5 H5A 125.9 . . ?
C43 N5 H5A 125.9 . . ?
C47 N6 C50 108.4(4) . . ?
C47 N6 H6A 125.8 . . ?
C50 N6 H6A 125.8 . . ?
N1 C1 C57 125.3(5) . . ?
N1 C1 C2 107.1(4) . . ?
C57 C1 C2 127.4(5) . . ?
C3 C2 C1 108.4(4) . . ?
C3 C2 H2B 125.8 . . ?
C1 C2 H2B 125.8 . . ?
C2 C3 C4 106.6(4) . . ?
C2 C3 C9 132.9(5) . . ?
C4 C3 C9 120.5(4) . . ?
N1 C4 C5 130.3(5) . . ?
N1 C4 C3 109.3(4) . . ?
C5 C4 C3 120.1(5) . . ?
N2 C5 C4 129.9(5) . . ?
N2 C5 C6 109.3(4) . . ?
C4 C5 C6 120.7(5) . . ?
C7 C6 C5 106.4(4) . . ?
C7 C6 C14 133.2(5) . . ?
C5 C6 C14 120.4(5) . . ?
C6 C7 C8 108.4(4) . . ?
C6 C7 H7A 125.8 . . ?
C8 C7 H7A 125.8 . . ?
N2 C8 C15 123.7(5) . . ?
N2 C8 C7 107.3(4) . . ?
C15 C8 C7 128.9(5) . . ?
C10 C9 C14 119.0(5) . . ?
C10 C9 C3 121.8(5) . . ?
C14 C9 C3 119.2(5) . . ?
C11 C10 C9 120.8(5) . . ?
C11 C10 H10A 119.6 . . ?
C9 C10 H10A 119.6 . . ?
C10 C11 C12 120.1(5) . . ?
C10 C11 H11A 120.0 . . ?
C12 C11 H11A 120.0 . . ?
C13 C12 C11 120.4(5) . . ?
C13 C12 H12A 119.8 . . ?
C11 C12 H12A 119.8 . . ?
C12 C13 C14 120.3(5) . . ?
C12 C13 H13A 119.9 . . ?
C14 C13 H13A 119.9 . . ?
C13 C14 C9 119.5(5) . . ?
C13 C14 C6 121.7(5) . . ?
C9 C14 C6 118.8(5) . . ?
C22 C15 C8 125.8(5) . . ?
C22 C15 C16 117.8(4) . . ?
C8 C15 C16 116.4(4) . . ?
C21 C16 C17 116.3(5) . . ?
C21 C16 C15 122.9(5) . . ?
C17 C16 C15 120.8(5) . . ?
F1 C17 C18 117.1(6) . . ?
F1 C17 C16 120.3(5) . . ?
C18 C17 C16 122.6(6) . . ?
F2 C18 C17 120.9(6) . . ?
F2 C18 C19 120.0(5) . . ?
C17 C18 C19 119.1(6) . . ?
F3 C19 C20 119.7(6) . . ?
F3 C19 C18 120.2(6) . . ?
C20 C19 C18 120.1(5) . . ?
F4 C20 C19 120.3(5) . . ?
F4 C20 C21 120.0(6) . . ?
C19 C20 C21 119.7(6) . . ?
F5 C21 C16 120.9(5) . . ?
F5 C21 C20 117.0(5) . . ?
C16 C21 C20 122.1(6) . . ?
C15 C22 N3 125.3(4) . . ?
C15 C22 C23 127.8(5) . . ?
N3 C22 C23 106.8(4) . . ?
C24 C23 C22 108.6(4) . . ?
C24 C23 H23A 125.7 . . ?
C22 C23 H23A 125.7 . . ?
C23 C24 C25 106.8(4) . . ?
C23 C24 C30 131.8(5) . . ?
C25 C24 C30 121.3(5) . . ?
N3 C25 C26 131.3(4) . . ?
N3 C25 C24 109.0(4) . . ?
C26 C25 C24 119.6(5) . . ?
N4 C26 C27 109.5(4) . . ?
N4 C26 C25 130.7(5) . . ?
C27 C26 C25 119.7(4) . . ?
C28 C27 C26 105.9(4) . . ?
C28 C27 C35 132.2(5) . . ?
C26 C27 C35 121.9(5) . . ?
C27 C28 C29 108.6(5) . . ?
C27 C28 H28A 125.7 . . ?
C29 C28 H28A 125.7 . . ?
N4 C29 C28 107.1(4) . . ?
N4 C29 C36 125.7(4) . . ?
C28 C29 C36 126.9(5) . . ?
C31 C30 C35 118.8(5) . . ?
C31 C30 C24 122.8(5) . . ?
C35 C30 C24 118.4(4) . . ?
C32 C31 C30 121.3(5) . . ?
C32 C31 H31A 119.3 . . ?
C30 C31 H31A 119.3 . . ?
C31 C32 C33 119.4(5) . . ?
C31 C32 H32A 120.3 . . ?
C33 C32 H32A 120.3 . . ?
C34 C33 C32 120.7(5) . . ?
C34 C33 H33A 119.7 . . ?
C32 C33 H33A 119.7 . . ?
C33 C34 C35 121.0(5) . . ?
C33 C34 H34A 119.5 . . ?
C35 C34 H34A 119.5 . . ?
C34 C35 C30 118.8(5) . . ?
C34 C35 C27 122.5(5) . . ?
C30 C35 C27 118.7(4) . . ?
C43 C36 C29 126.4(5) . . ?
C43 C36 C37 117.5(4) . . ?
C29 C36 C37 116.1(4) . . ?
C42 C37 C38 116.6(5) . . ?
C42 C37 C36 122.5(5) . . ?
C38 C37 C36 120.8(5) . . ?
F6 C38 C39 118.1(5) . . ?
F6 C38 C37 120.0(5) . . ?
C39 C38 C37 121.9(6) . . ?
F7 C39 C40 119.6(5) . . ?
F7 C39 C38 120.0(6) . . ?
C40 C39 C38 120.3(6) . . ?
F8 C40 C39 120.6(6) . . ?
F8 C40 C41 119.5(6) . . ?
C39 C40 C41 119.9(5) . . ?
F9 C41 C42 121.0(6) . . ?
F9 C41 C40 120.1(5) . . ?
C42 C41 C40 118.9(6) . . ?
F10 C42 C41 118.3(5) . . ?
F10 C42 C37 119.2(5) . . ?
C41 C42 C37 122.4(6) . . ?
N5 C43 C36 123.7(5) . . ?
N5 C43 C44 107.1(4) . . ?
C36 C43 C44 129.1(5) . . ?
C45 C44 C43 108.2(5) . . ?
C45 C44 H44A 125.9 . . ?
C43 C44 H44A 125.9 . . ?
C44 C45 C46 106.3(4) . . ?
C44 C45 C51 133.2(5) . . ?
C46 C45 C51 120.5(5) . . ?
N5 C46 C47 129.4(5) . . ?
N5 C46 C45 110.0(5) . . ?
C47 C46 C45 120.3(5) . . ?
N6 C47 C46 130.2(5) . . ?
N6 C47 C48 109.3(5) . . ?
C46 C47 C48 120.3(5) . . ?
C49 C48 C47 105.9(5) . . ?
C49 C48 C56 133.4(5) . . ?
C47 C48 C56 120.7(5) . . ?
C48 C49 C50 109.2(5) . . ?
C48 C49 H49A 125.4 . . ?
C50 C49 H49A 125.4 . . ?
N6 C50 C57 125.8(5) . . ?
N6 C50 C49 107.2(5) . . ?
C57 C50 C49 127.0(5) . . ?
C52 C51 C56 118.8(5) . . ?
C52 C51 C45 122.5(5) . . ?
C56 C51 C45 118.7(5) . . ?
C53 C52 C51 121.2(5) . . ?
C53 C52 H52A 119.4 . . ?
C51 C52 H52A 119.4 . . ?
C52 C53 C54 120.3(5) . . ?
C52 C53 H53A 119.9 . . ?
C54 C53 H53A 119.9 . . ?
C55 C54 C53 119.5(5) . . ?
C55 C54 H54A 120.2 . . ?
C53 C54 H54A 120.2 . . ?
C54 C55 C56 121.4(5) . . ?
C54 C55 H55A 119.3 . . ?
C56 C55 H55A 119.3 . . ?
C55 C56 C51 118.8(5) . . ?
C55 C56 C48 122.3(5) . . ?
C51 C56 C48 118.8(5) . . ?
C50 C57 C1 127.7(5) . . ?
C50 C57 C58 116.3(4) . . ?
C1 C57 C58 116.0(4) . . ?
C59 C58 C63 116.7(5) . . ?
C59 C58 C57 121.8(5) . . ?
C63 C58 C57 121.5(5) . . ?
F11 C59 C60 117.6(5) . . ?
F11 C59 C58 119.8(5) . . ?
C60 C59 C58 122.6(5) . . ?
F12 C60 C59 120.7(6) . . ?
F12 C60 C61 120.2(6) . . ?
C59 C60 C61 119.0(6) . . ?
F13 C61 C62 120.2(6) . . ?
F13 C61 C60 120.0(7) . . ?
C62 C61 C60 119.8(5) . . ?
F14 C62 C61 120.2(6) . . ?
F14 C62 C63 119.7(6) . . ?
C61 C62 C63 120.1(6) . . ?
F15 C63 C62 118.6(5) . . ?
F15 C63 C58 119.7(5) . . ?
C62 C63 C58 121.6(6) . . ?
O2 C64 O1 131.9(6) . . ?
O2 C64 C65 116.3(5) . . ?
O1 C64 C65 111.8(5) . . ?
F16 C65 F17 114.9(7) . . ?
F16 C65 F18 98.6(7) . . ?
F17 C65 F18 99.7(8) . . ?
F16 C65 C64 114.9(7) . . ?
F17 C65 C64 114.3(6) . . ?
F18 C65 C64 112.2(6) . . ?
O3 C66 O4 126.4(9) . . ?
O3 C66 C67 111.9(7) . . ?
O4 C66 C67 121.6(9) . . ?
F20 C67 F21 108.4(10) . . ?
F21A C67 F19A 107.3(12) . . ?
F21A C67 F20A 96.9(13) . . ?
F19A C67 F20A 97.0(12) . . ?
F20 C67 F19 105.5(9) . . ?
F21 C67 F19 98.9(9) . . ?
F20 C67 C66 117.6(8) . . ?
F21A C67 C66 130.6(13) . . ?
F21 C67 C66 116.3(9) . . ?
F19A C67 C66 118.8(11) . . ?
F20A C67 C66 94.4(11) . . ?
F19 C67 C66 108.0(8) . . ?
Cl3 C68 Cl2 114.5(5) . . ?
Cl3 C68 Cl1 108.6(5) . . ?
Cl2 C68 Cl1 103.8(6) . . ?
Cl3 C68 H68A 109.9 . . ?
Cl2 C68 H68A 109.9 . . ?
Cl1 C68 H68A 109.9 . . ?
Cl6 C69 Cl4 108.8(6) . . ?
Cl6 C69 Cl5 109.4(6) . . ?
Cl4 C69 Cl5 111.8(6) . . ?
Cl6 C69 H69A 108.9 . . ?
Cl4 C69 H69A 108.9 . . ?
Cl5 C69 H69A 108.9 . . ?
Cl5A C69A Cl6A 102.1(9) . . ?
Cl5A C69A Cl4A 116.6(10) . . ?
Cl6A C69A Cl4A 109.2(10) . . ?
Cl5A C69A H69B 109.5 . . ?
Cl6A C69A H69B 109.5 . . ?
Cl4A C69A H69B 109.5 . . ?
 
loop_
 _geom_torsion_atom_site_label_1
 _geom_torsion_atom_site_label_2
 _geom_torsion_atom_site_label_3
 _geom_torsion_atom_site_label_4
 _geom_torsion
 _geom_torsion_site_symmetry_1
 _geom_torsion_site_symmetry_2
 _geom_torsion_site_symmetry_3
 _geom_torsion_site_symmetry_4
 _geom_torsion_publ_flag
C4 N1 C1 C57 -173.0(5) . . . . ?
C4 N1 C1 C2 1.7(6) . . . . ?
N1 C1 C2 C3 -1.0(6) . . . . ?
C57 C1 C2 C3 173.5(5) . . . . ?
C1 C2 C3 C4 -0.1(6) . . . . ?
C1 C2 C3 C9 -177.7(5) . . . . ?
C1 N1 C4 C5 171.3(6) . . . . ?
C1 N1 C4 C3 -1.8(6) . . . . ?
C2 C3 C4 N1 1.1(6) . . . . ?
C9 C3 C4 N1 179.1(5) . . . . ?
C2 C3 C4 C5 -172.7(5) . . . . ?
C9 C3 C4 C5 5.3(8) . . . . ?
C8 N2 C5 C4 -175.8(5) . . . . ?
C8 N2 C5 C6 -0.5(6) . . . . ?
N1 C4 C5 N2 2.7(10) . . . . ?
C3 C4 C5 N2 175.1(5) . . . . ?
N1 C4 C5 C6 -172.1(5) . . . . ?
C3 C4 C5 C6 0.3(8) . . . . ?
N2 C5 C6 C7 0.5(6) . . . . ?
C4 C5 C6 C7 176.3(5) . . . . ?
N2 C5 C6 C14 179.5(5) . . . . ?
C4 C5 C6 C14 -4.7(8) . . . . ?
C5 C6 C7 C8 -0.3(6) . . . . ?
C14 C6 C7 C8 -179.1(6) . . . . ?
C5 N2 C8 C15 178.8(5) . . . . ?
C5 N2 C8 C7 0.3(6) . . . . ?
C6 C7 C8 N2 0.0(6) . . . . ?
C6 C7 C8 C15 -178.3(5) . . . . ?
C2 C3 C9 C10 -9.5(9) . . . . ?
C4 C3 C9 C10 173.1(5) . . . . ?
C2 C3 C9 C14 171.0(6) . . . . ?
C4 C3 C9 C14 -6.3(8) . . . . ?
C14 C9 C10 C11 -0.8(8) . . . . ?
C3 C9 C10 C11 179.7(5) . . . . ?
C9 C10 C11 C12 -0.6(9) . . . . ?
C10 C11 C12 C13 1.2(9) . . . . ?
C11 C12 C13 C14 -0.4(9) . . . . ?
C12 C13 C14 C9 -1.0(9) . . . . ?
C12 C13 C14 C6 178.1(6) . . . . ?
C10 C9 C14 C13 1.6(8) . . . . ?
C3 C9 C14 C13 -178.9(5) . . . . ?
C10 C9 C14 C6 -177.6(5) . . . . ?
C3 C9 C14 C6 1.9(8) . . . . ?
C7 C6 C14 C13 3.0(10) . . . . ?
C5 C6 C14 C13 -175.7(5) . . . . ?
C7 C6 C14 C9 -177.9(6) . . . . ?
C5 C6 C14 C9 3.5(8) . . . . ?
N2 C8 C15 C22 -14.1(9) . . . . ?
C7 C8 C15 C22 164.0(6) . . . . ?
N2 C8 C15 C16 166.3(5) . . . . ?
C7 C8 C15 C16 -15.6(8) . . . . ?
C22 C15 C16 C21 -57.4(7) . . . . ?
C8 C15 C16 C21 122.3(6) . . . . ?
C22 C15 C16 C17 121.9(6) . . . . ?
C8 C15 C16 C17 -58.5(7) . . . . ?
C21 C16 C17 F1 178.9(5) . . . . ?
C15 C16 C17 F1 -0.4(8) . . . . ?
C21 C16 C17 C18 0.1(8) . . . . ?
C15 C16 C17 C18 -179.1(5) . . . . ?
F1 C17 C18 F2 -0.1(8) . . . . ?
C16 C17 C18 F2 178.7(5) . . . . ?
F1 C17 C18 C19 -178.8(5) . . . . ?
C16 C17 C18 C19 0.1(9) . . . . ?
F2 C18 C19 F3 0.8(9) . . . . ?
C17 C18 C19 F3 179.5(5) . . . . ?
F2 C18 C19 C20 -179.1(6) . . . . ?
C17 C18 C19 C20 -0.4(9) . . . . ?
F3 C19 C20 F4 -0.9(9) . . . . ?
C18 C19 C20 F4 178.9(5) . . . . ?
F3 C19 C20 C21 -179.3(5) . . . . ?
C18 C19 C20 C21 0.6(9) . . . . ?
C17 C16 C21 F5 179.7(5) . . . . ?
C15 C16 C21 F5 -1.0(8) . . . . ?
C17 C16 C21 C20 0.0(8) . . . . ?
C15 C16 C21 C20 179.3(5) . . . . ?
F4 C20 C21 F5 1.5(8) . . . . ?
C19 C20 C21 F5 179.9(5) . . . . ?
F4 C20 C21 C16 -178.8(5) . . . . ?
C19 C20 C21 C16 -0.4(9) . . . . ?
C8 C15 C22 N3 -9.5(9) . . . . ?
C16 C15 C22 N3 170.1(5) . . . . ?
C8 C15 C22 C23 172.9(5) . . . . ?
C16 C15 C22 C23 -7.5(9) . . . . ?
C25 N3 C22 C15 -176.6(5) . . . . ?
C25 N3 C22 C23 1.5(6) . . . . ?
C15 C22 C23 C24 176.2(5) . . . . ?
N3 C22 C23 C24 -1.8(6) . . . . ?
C22 C23 C24 C25 1.4(6) . . . . ?
C22 C23 C24 C30 -177.2(5) . . . . ?
C22 N3 C25 C26 -176.9(6) . . . . ?
C22 N3 C25 C24 -0.6(6) . . . . ?
C23 C24 C25 N3 -0.5(6) . . . . ?
C30 C24 C25 N3 178.3(5) . . . . ?
C23 C24 C25 C26 176.3(5) . . . . ?
C30 C24 C25 C26 -4.9(8) . . . . ?
C29 N4 C26 C27 -1.0(6) . . . . ?
C29 N4 C26 C25 175.4(6) . . . . ?
N3 C25 C26 N4 5.7(10) . . . . ?
C24 C25 C26 N4 -170.2(5) . . . . ?
N3 C25 C26 C27 -178.3(5) . . . . ?
C24 C25 C26 C27 5.8(8) . . . . ?
N4 C26 C27 C28 -0.6(6) . . . . ?
C25 C26 C27 C28 -177.4(5) . . . . ?
N4 C26 C27 C35 176.0(5) . . . . ?
C25 C26 C27 C35 -0.8(8) . . . . ?
C26 C27 C28 C29 1.9(6) . . . . ?
C35 C27 C28 C29 -174.2(6) . . . . ?
C26 N4 C29 C28 2.1(6) . . . . ?
C26 N4 C29 C36 -172.2(5) . . . . ?
C27 C28 C29 N4 -2.5(6) . . . . ?
C27 C28 C29 C36 171.8(5) . . . . ?
C23 C24 C30 C31 -0.4(9) . . . . ?
C25 C24 C30 C31 -178.8(5) . . . . ?
C23 C24 C30 C35 177.4(6) . . . . ?
C25 C24 C30 C35 -1.1(8) . . . . ?
C35 C30 C31 C32 -1.4(9) . . . . ?
C24 C30 C31 C32 176.4(5) . . . . ?
C30 C31 C32 C33 0.5(9) . . . . ?
C31 C32 C33 C34 0.6(10) . . . . ?
C32 C33 C34 C35 -0.6(10) . . . . ?
C33 C34 C35 C30 -0.3(9) . . . . ?
C33 C34 C35 C27 177.1(6) . . . . ?
C31 C30 C35 C34 1.3(8) . . . . ?
C24 C30 C35 C34 -176.6(5) . . . . ?
C31 C30 C35 C27 -176.2(5) . . . . ?
C24 C30 C35 C27 5.9(7) . . . . ?
C28 C27 C35 C34 -7.1(10) . . . . ?
C26 C27 C35 C34 177.4(5) . . . . ?
C28 C27 C35 C30 170.4(6) . . . . ?
C26 C27 C35 C30 -5.1(8) . . . . ?
N4 C29 C36 C43 9.5(9) . . . . ?
C28 C29 C36 C43 -163.7(6) . . . . ?
N4 C29 C36 C37 -169.1(5) . . . . ?
C28 C29 C36 C37 17.7(8) . . . . ?
C43 C36 C37 C42 62.9(7) . . . . ?
C29 C36 C37 C42 -118.4(6) . . . . ?
C43 C36 C37 C38 -112.7(6) . . . . ?
C29 C36 C37 C38 66.0(7) . . . . ?
C42 C37 C38 F6 -179.1(5) . . . . ?
C36 C37 C38 F6 -3.3(7) . . . . ?
C42 C37 C38 C39 -0.8(8) . . . . ?
C36 C37 C38 C39 175.0(5) . . . . ?
F6 C38 C39 F7 0.6(8) . . . . ?
C37 C38 C39 F7 -177.7(5) . . . . ?
F6 C38 C39 C40 179.1(5) . . . . ?
C37 C38 C39 C40 0.8(9) . . . . ?
F7 C39 C40 F8 -0.6(9) . . . . ?
C38 C39 C40 F8 -179.2(6) . . . . ?
F7 C39 C40 C41 178.6(6) . . . . ?
C38 C39 C40 C41 0.1(9) . . . . ?
F8 C40 C41 F9 -2.3(9) . . . . ?
C39 C40 C41 F9 178.5(6) . . . . ?
F8 C40 C41 C42 178.4(5) . . . . ?
C39 C40 C41 C42 -0.9(9) . . . . ?
F9 C41 C42 F10 0.7(8) . . . . ?
C40 C41 C42 F10 -179.9(5) . . . . ?
F9 C41 C42 C37 -178.5(5) . . . . ?
C40 C41 C42 C37 0.8(9) . . . . ?
C38 C37 C42 F10 -179.2(5) . . . . ?
C36 C37 C42 F10 5.0(8) . . . . ?
C38 C37 C42 C41 0.0(8) . . . . ?
C36 C37 C42 C41 -175.8(5) . . . . ?
C46 N5 C43 C36 -173.4(6) . . . . ?
C46 N5 C43 C44 3.9(7) . . . . ?
C29 C36 C43 N5 -3.1(10) . . . . ?
C37 C36 C43 N5 175.5(6) . . . . ?
C29 C36 C43 C44 -179.7(6) . . . . ?
C37 C36 C43 C44 -1.1(9) . . . . ?
N5 C43 C44 C45 -1.7(7) . . . . ?
C36 C43 C44 C45 175.4(6) . . . . ?
C43 C44 C45 C46 -1.1(7) . . . . ?
C43 C44 C45 C51 -179.5(6) . . . . ?
C43 N5 C46 C47 168.6(7) . . . . ?
C43 N5 C46 C45 -4.7(8) . . . . ?
C44 C45 C46 N5 3.6(7) . . . . ?
C51 C45 C46 N5 -177.8(5) . . . . ?
C44 C45 C46 C47 -170.4(6) . . . . ?
C51 C45 C46 C47 8.2(9) . . . . ?
C50 N6 C47 C46 -173.7(7) . . . . ?
C50 N6 C47 C48 1.7(7) . . . . ?
N5 C46 C47 N6 -0.5(13) . . . . ?
C45 C46 C47 N6 172.1(6) . . . . ?
N5 C46 C47 C48 -175.4(7) . . . . ?
C45 C46 C47 C48 -2.8(10) . . . . ?
N6 C47 C48 C49 -1.2(7) . . . . ?
C46 C47 C48 C49 174.6(6) . . . . ?
N6 C47 C48 C56 -180.0(5) . . . . ?
C46 C47 C48 C56 -4.1(9) . . . . ?
C47 C48 C49 C50 0.3(7) . . . . ?
C56 C48 C49 C50 178.8(6) . . . . ?
C47 N6 C50 C57 -178.5(6) . . . . ?
C47 N6 C50 C49 -1.4(7) . . . . ?
C48 C49 C50 N6 0.7(7) . . . . ?
C48 C49 C50 C57 177.7(6) . . . . ?
C44 C45 C51 C52 -8.5(10) . . . . ?
C46 C45 C51 C52 173.3(6) . . . . ?
C44 C45 C51 C56 171.4(6) . . . . ?
C46 C45 C51 C56 -6.8(8) . . . . ?
C56 C51 C52 C53 -3.3(9) . . . . ?
C45 C51 C52 C53 176.6(6) . . . . ?
C51 C52 C53 C54 1.0(10) . . . . ?
C52 C53 C54 C55 1.5(10) . . . . ?
C53 C54 C55 C56 -1.8(9) . . . . ?
C54 C55 C56 C51 -0.5(8) . . . . ?
C54 C55 C56 C48 -177.3(6) . . . . ?
C52 C51 C56 C55 3.0(8) . . . . ?
C45 C51 C56 C55 -176.9(5) . . . . ?
C52 C51 C56 C48 179.9(5) . . . . ?
C45 C51 C56 C48 0.0(8) . . . . ?
C49 C48 C56 C55 3.9(10) . . . . ?
C47 C48 C56 C55 -177.8(6) . . . . ?
C49 C48 C56 C51 -173.0(6) . . . . ?
C47 C48 C56 C51 5.4(8) . . . . ?
N6 C50 C57 C1 6.1(10) . . . . ?
C49 C50 C57 C1 -170.4(6) . . . . ?
N6 C50 C57 C58 -170.5(6) . . . . ?
C49 C50 C57 C58 13.1(9) . . . . ?
N1 C1 C57 C50 1.6(9) . . . . ?
C2 C1 C57 C50 -172.0(6) . . . . ?
N1 C1 C57 C58 178.2(5) . . . . ?
C2 C1 C57 C58 4.6(8) . . . . ?
C50 C57 C58 C59 75.4(7) . . . . ?
C1 C57 C58 C59 -101.6(6) . . . . ?
C50 C57 C58 C63 -107.6(6) . . . . ?
C1 C57 C58 C63 75.4(7) . . . . ?
C63 C58 C59 F11 175.9(5) . . . . ?
C57 C58 C59 F11 -6.9(8) . . . . ?
C63 C58 C59 C60 -4.4(8) . . . . ?
C57 C58 C59 C60 172.7(5) . . . . ?
F11 C59 C60 F12 2.6(8) . . . . ?
C58 C59 C60 F12 -177.0(5) . . . . ?
F11 C59 C60 C61 -177.8(5) . . . . ?
C58 C59 C60 C61 2.6(9) . . . . ?
F12 C60 C61 F13 0.6(10) . . . . ?
C59 C60 C61 F13 -179.0(6) . . . . ?
F12 C60 C61 C62 -179.4(6) . . . . ?
C59 C60 C61 C62 1.0(10) . . . . ?
F13 C61 C62 F14 -2.7(11) . . . . ?
C60 C61 C62 F14 177.3(6) . . . . ?
F13 C61 C62 C63 177.5(6) . . . . ?
C60 C61 C62 C63 -2.4(11) . . . . ?
F14 C62 C63 F15 0.1(10) . . . . ?
C61 C62 C63 F15 179.9(6) . . . . ?
F14 C62 C63 C58 -179.3(6) . . . . ?
C61 C62 C63 C58 0.4(10) . . . . ?
C59 C58 C63 F15 -176.5(5) . . . . ?
C57 C58 C63 F15 6.3(8) . . . . ?
C59 C58 C63 C62 2.9(9) . . . . ?
C57 C58 C63 C62 -174.3(6) . . . . ?
O2 C64 C65 F16 -117.3(8) . . . . ?
O1 C64 C65 F16 64.3(9) . . . . ?
O2 C64 C65 F17 18.5(10) . . . . ?
O1 C64 C65 F17 -159.9(7) . . . . ?
O2 C64 C65 F18 131.1(6) . . . . ?
O1 C64 C65 F18 -47.3(8) . . . . ?
O3 C66 C67 F20 54.6(12) . . . . ?
O4 C66 C67 F20 -126.8(10) . . . . ?
O3 C66 C67 F21A -164.9(17) . . . . ?
O4 C66 C67 F21A 14(2) . . . . ?
O3 C66 C67 F21 -174.4(9) . . . . ?
O4 C66 C67 F21 4.2(14) . . . . ?
O3 C66 C67 F19A -8.3(17) . . . . ?
O4 C66 C67 F19A 170.3(15) . . . . ?
O3 C66 C67 F20A 92.2(11) . . . . ?
O4 C66 C67 F20A -89.2(12) . . . . ?
O3 C66 C67 F19 -64.4(8) . . . . ?
O4 C66 C67 F19 114.2(9) . . . . ?
Cl6A Cl6A C69A Cl5A 43(4) 3_676 . . . ?
Cl6A Cl6A C69A Cl4A 167(3) 3_676 . . . ?
 
_refine_diff_density_max    1.608
_refine_diff_density_min   -1.275
_refine_diff_density_rms    0.108

_shelx_res_file
;
TITL ros-tfa-2_auto_a.res in P2(1)/c
    A.res
    created by SHELXL-2018/3 at 13:40:36 on 25-Mar-2023
CELL 1.54184 10.1442 14.4587 43.3261 90 94.316 90
ZERR 4 0.0003 0.0005 0.001 0 0.002 0
LATT 1
SYMM -X,0.5+Y,0.5-Z
SFAC C H N O F Cl
UNIT 276 104 24 16 84 24
MERG 2
OMIT -4 125
OMIT -2   0   6
OMIT 2   1   2
OMIT 1   0   4
OMIT 1   1   4
OMIT -1   2  11
OMIT -1   4   4
OMIT 0   1   5
OMIT 4   0   6
OMIT 1   0   0
OMIT -2   3   3
OMIT 0   0   6
OMIT 1   1   2
OMIT 4   1   4
OMIT 2   1   7
OMIT 2   1   8
OMIT 3   1   5
OMIT 1   0  10
OMIT -2   1   2
OMIT -5   0   4
OMIT 1   1  11

L.S. 5
BOND $H
HTAB
CONF
ACTA
PLAN  5
TEMP -72
fmap 2

DFIX 1.75 0.01 C69 CL4 C69 CL5 C69 CL6
DFIX 1.75 0.01 C69A CL4A C69A CL5A C69A CL6A

DFIX 2.92 0.02 CL4 CL5 CL5 CL6 CL6 CL4
DFIX 2.92 0.02 CL4A CL5A CL5A CL6A CL6A CL4A

EADP CL4 CL5 CL6
EADP CL4A CL5A CL6A

ISOR 0.02 0.02 CL4 > CL6A C69 C69A

SIMU F19 F19A F20 F20A F21 F21A
DELU F19 F19A F20 F20A F21 F21A

DFIX 1.30 0.01 C67 F19 C67 F20 C67 F21
DFIX 1.30 0.01 C67 F19A C67 F20A C67 F21A
DFIX 2.05 0.02 F19 F20 F20 F21 F21 F19
DFIX 2.05 0.02 F19A F20A F20A F21A F21A F19A

EADP F19 F20 F21
EADP F19A F20A F21A

ISOR 0.02 0.02 F19 > F21A

WGHT    0.100000   40.000000
FVAR       0.25512
F1    5   -0.305311    0.370031    0.601432    11.00000    0.06126    0.04695 =
         0.03876    0.00218   -0.00499   -0.01408
F2    5   -0.511280    0.297754    0.567808    11.00000    0.07007    0.06373 =
         0.07228   -0.01235    0.00090   -0.03420
F3    5   -0.654968    0.404861    0.525952    11.00000    0.04436    0.10606 =
         0.06973   -0.03652   -0.02224   -0.01808
F4    5   -0.587533    0.584180    0.518169    11.00000    0.05538    0.08936 =
         0.04757   -0.01795   -0.02630    0.02015
F5    5   -0.383273    0.658530    0.551935    11.00000    0.05425    0.05224 =
         0.04393    0.00073   -0.01342    0.00058
F6    5    0.435936    0.997652    0.582749    11.00000    0.04317    0.05093 =
         0.05762    0.00927    0.00488    0.00529
F7    5    0.613739    1.108433    0.559012    11.00000    0.08247    0.04701 =
         0.08874    0.02833    0.01350   -0.00736
F8    5    0.863301    1.048173    0.552864    11.00000    0.07173    0.07479 =
         0.07797    0.01549    0.02868   -0.03273
F9    5    0.933336    0.873698    0.570366    11.00000    0.03648    0.07897 =
         0.08954   -0.00593    0.02258   -0.00802
F10   5    0.756229    0.763085    0.595553    11.00000    0.03824    0.04476 =
         0.06496   -0.00138   -0.00054   -0.00105
F11   5    0.147343    0.830685    0.789038    11.00000    0.05214    0.04365 =
         0.04431    0.00674   -0.01083    0.00171
F12   5    0.110860    0.851722    0.849156    11.00000    0.07837    0.06839 =
         0.05669   -0.02741    0.00395    0.00428
F13   5    0.134001    0.703229    0.887968    11.00000    0.13726    0.10522 =
         0.02359   -0.01285    0.01400   -0.03936
F14   5    0.199124    0.535252    0.865574    11.00000    0.17024    0.07012 =
         0.03382    0.02353   -0.01641   -0.03313
F15   5    0.224357    0.513073    0.804944    11.00000    0.10147    0.03684 =
         0.04202    0.00264   -0.00861   -0.00140
F16   5    0.299211    0.393445    0.614902    11.00000    0.14755    0.08040 =
         0.15200   -0.03803    0.01810    0.03093
F17   5    0.090554    0.424947    0.613075    11.00000    0.09422    0.15017 =
         0.11389   -0.07128    0.03121   -0.06359
F18   5    0.218698    0.489687    0.585639    11.00000    0.13453    0.13899 =
         0.06660   -0.02827    0.02181   -0.00210
PART   1
F19   5    1.147803    0.871555    0.700255    10.67000    0.08638    0.10766 =
         0.12884   -0.03815    0.01171   -0.00603
F20   5    1.238307    0.917699    0.660230    10.67000    0.08638    0.10766 =
         0.12884   -0.03815    0.01171   -0.00603
F21   5    1.049719    0.962261    0.670833    10.67000    0.08638    0.10766 =
         0.12884   -0.03815    0.01171   -0.00603
PART   2
F19A  5    1.238661    0.881752    0.685043    10.33000    0.14025    0.09708 =
         0.14304   -0.05086   -0.01538    0.02584
F20A  5    1.173898    0.923803    0.642666    10.33000    0.14025    0.09708 =
         0.14304   -0.05086   -0.01538    0.02584
F21A  5    1.072867    0.967102    0.677620    10.33000    0.14025    0.09708 =
         0.14304   -0.05086   -0.01538    0.02584
PART   0
CL1   6    0.240294    0.169621    0.649990    11.00000    0.11080    0.13457 =
         0.13734   -0.02316   -0.03185   -0.01094
CL2   6    0.479532    0.058076    0.654419    11.00000    0.12526    0.14332 =
         0.09077    0.01045   -0.01624   -0.00398
CL3   6    0.502134    0.257988    0.650134    11.00000    0.09589    0.16513 =
         0.11282    0.05220   -0.01647   -0.02039
PART   1
CL4   6    0.182714    1.002923    0.525055    10.67000    0.13282    0.12448 =
         0.10756   -0.01666   -0.02193    0.02008
CL5   6    0.252249    1.186346    0.501969    10.67000    0.13282    0.12448 =
         0.10756   -0.01666   -0.02193    0.02008
CL6   6    0.180369    1.161881    0.564585    10.67000    0.13282    0.12448 =
         0.10756   -0.01666   -0.02193    0.02008
PART   2
CL4A  6    0.150589    1.039914    0.515719    10.33000    0.15969    0.18522 =
         0.12214   -0.01753   -0.01857   -0.01970
CL5A  6    0.331540    1.192126    0.499973    10.33000    0.15969    0.18522 =
         0.12214   -0.01753   -0.01857   -0.01970
CL6A  6    0.425236    1.016399    0.506159    10.33000    0.15969    0.18522 =
         0.12214   -0.01753   -0.01857   -0.01970
PART   0
O1    4    0.337555    0.576172    0.635575    11.00000    0.04206    0.05712 =
         0.06502   -0.00216    0.00762   -0.01088
O2    4    0.158656    0.536023    0.659958    11.00000    0.03562    0.07823 =
         0.03930   -0.00731    0.00649    0.00142
O3    4    1.137668    0.743069    0.655435    11.00000    0.08544    0.08168 =
         0.10644    0.00748    0.05087   -0.00827
O4    4    0.953492    0.809216    0.642253    11.00000    0.06603    0.17054 =
         0.10771    0.03499   -0.03167   -0.03830
N1    3    0.046626    0.600459    0.714037    11.00000    0.02773    0.04574 =
         0.02082    0.00056    0.00027   -0.00705
AFIX  43
H1A   2    0.106016    0.607238    0.700415    11.00000   -1.20000
AFIX   0
N2    3   -0.113464    0.565620    0.650153    11.00000    0.02321    0.04570 =
         0.02022    0.00031   -0.00058   -0.00928
AFIX  43
H2A   2   -0.032751    0.577735    0.645165    11.00000   -1.20000
AFIX   0
N3    3   -0.009572    0.643774    0.594806    11.00000    0.03092    0.04266 =
         0.01889   -0.00129   -0.00334   -0.00930
AFIX  43
H3A   2    0.006231    0.654703    0.614722    11.00000   -1.20000
AFIX   0
N4    3    0.267782    0.749940    0.597973    11.00000    0.03060    0.04384 =
         0.01941    0.00122    0.00046   -0.00895
AFIX  43
H4A   2    0.252543    0.742769    0.617558    11.00000   -1.20000
AFIX   0
N5    3    0.437587    0.749936    0.654785    11.00000    0.03639    0.07951 =
         0.02736    0.01270   -0.00828   -0.02890
AFIX  43
H5A   2    0.362741    0.723496    0.648051    11.00000   -1.20000
AFIX   0
N6    3    0.307817    0.693951    0.715506    11.00000    0.03406    0.06936 =
         0.02477    0.00827   -0.00512   -0.01953
AFIX  43
H6A   2    0.247365    0.679544    0.700649    11.00000   -1.20000
AFIX   0
C1    1    0.066806    0.616993    0.745578    11.00000    0.03325    0.03544 =
         0.01989   -0.00082   -0.00158   -0.00211
C2    1   -0.052991    0.594848    0.758901    11.00000    0.03505    0.03390 =
         0.02089    0.00064    0.00282   -0.00187
AFIX  43
H2B   2   -0.067727    0.598632    0.780260    11.00000   -1.20000
AFIX   0
C3    1   -0.144259    0.566925    0.735562    11.00000    0.02904    0.03154 =
         0.02212    0.00126    0.00106   -0.00011
C4    1   -0.080356    0.572007    0.707691    11.00000    0.02875    0.03427 =
         0.02142   -0.00037    0.00088   -0.00367
C5    1   -0.152061    0.557980    0.679420    11.00000    0.02842    0.03655 =
         0.02043    0.00021    0.00109   -0.00261
C6    1   -0.289430    0.538919    0.678134    11.00000    0.03232    0.03512 =
         0.02932   -0.00214    0.00152   -0.00888
C7    1   -0.332285    0.534463    0.647051    11.00000    0.02638    0.04002 =
         0.02621   -0.00296   -0.00047   -0.00629
AFIX  43
H7A   2   -0.420211    0.522309    0.638951    11.00000   -1.20000
AFIX   0
C8    1   -0.222882    0.551085    0.629426    11.00000    0.02989    0.03392 =
         0.02347   -0.00285   -0.00168   -0.00664
C9    1   -0.282862    0.539253    0.735213    11.00000    0.03261    0.03051 =
         0.02858    0.00012    0.00240   -0.00394
C10   1   -0.345054    0.524061    0.762674    11.00000    0.04230    0.04237 =
         0.02365    0.00172    0.00454   -0.00422
AFIX  43
H10A  2   -0.296193    0.531589    0.782091    11.00000   -1.20000
AFIX   0
C11   1   -0.475463    0.498496    0.761763    11.00000    0.04244    0.04735 =
         0.03304    0.00269    0.01366   -0.01017
AFIX  43
H11A  2   -0.516160    0.487837    0.780484    11.00000   -1.20000
AFIX   0
C12   1   -0.548522    0.488109    0.733343    11.00000    0.03486    0.04799 =
         0.04165   -0.00112    0.00991   -0.01443
AFIX  43
H12A  2   -0.639302    0.471586    0.732826    11.00000   -1.20000
AFIX   0
C13   1   -0.489860    0.501653    0.706109    11.00000    0.03377    0.04473 =
         0.03218   -0.00082    0.00079   -0.01160
AFIX  43
H13A  2   -0.540107    0.494048    0.686874    11.00000   -1.20000
AFIX   0
C14   1   -0.356007    0.526676    0.706616    11.00000    0.03142    0.03624 =
         0.02698   -0.00129    0.00510   -0.00473
C15   1   -0.218964    0.555627    0.597083    11.00000    0.02828    0.03529 =
         0.02528   -0.00106   -0.00330   -0.00407
C16   1   -0.335988    0.517169    0.578279    11.00000    0.02493    0.04853 =
         0.02192   -0.00564    0.00157   -0.00453
C17   1   -0.373666    0.425171    0.581562    11.00000    0.03280    0.05169 =
         0.02445   -0.00411    0.00121   -0.00657
C18   1   -0.479669    0.386762    0.564424    11.00000    0.04293    0.05604 =
         0.04054   -0.01532    0.00615   -0.01722
C19   1   -0.552026    0.440955    0.543062    11.00000    0.03223    0.06941 =
         0.04615   -0.02390   -0.00308   -0.00761
C20   1   -0.518782    0.531709    0.539239    11.00000    0.03049    0.07287 =
         0.03058   -0.01364   -0.00546    0.00923
C21   1   -0.411254    0.568882    0.556746    11.00000    0.03439    0.05603 =
         0.02468   -0.00738   -0.00118   -0.00303
C22   1   -0.116542    0.593066    0.581260    11.00000    0.02823    0.03831 =
         0.02269   -0.00315   -0.00539   -0.00415
C23   1   -0.101563    0.590706    0.548922    11.00000    0.02877    0.03830 =
         0.02199   -0.00286   -0.00442   -0.00482
AFIX  43
H23A  2   -0.158406    0.559628    0.533882    11.00000   -1.20000
AFIX   0
C24   1    0.009405    0.641124    0.542998    11.00000    0.03016    0.03461 =
         0.02278   -0.00204   -0.00116   -0.00179
C25   1    0.066019    0.673394    0.572004    11.00000    0.02857    0.03889 =
         0.02188   -0.00127   -0.00077   -0.00250
C26   1    0.186048    0.722878    0.573345    11.00000    0.02930    0.03532 =
         0.02326    0.00137   -0.00287   -0.00422
C27   1    0.242133    0.747111    0.545743    11.00000    0.03173    0.03275 =
         0.02353    0.00430    0.00027   -0.00298
C28   1    0.360946    0.790890    0.554708    11.00000    0.03512    0.03919 =
         0.02619    0.00514    0.00005   -0.00895
AFIX  43
H28A  2    0.420357    0.816763    0.541132    11.00000   -1.20000
AFIX   0
C29   1    0.378530    0.790488    0.587233    11.00000    0.03144    0.03296 =
         0.02239    0.00191   -0.00002   -0.00533
C30   1    0.067265    0.664329    0.514191    11.00000    0.03244    0.03238 =
         0.02491    0.00114   -0.00013    0.00226
C31   1    0.012958    0.635190    0.485316    11.00000    0.04329    0.04536 =
         0.02543   -0.00246   -0.00468   -0.00680
AFIX  43
H31A  2   -0.062053    0.595657    0.484169    11.00000   -1.20000
AFIX   0
C32   1    0.065952    0.662606    0.458341    11.00000    0.05400    0.05193 =
         0.02073   -0.00223   -0.00312   -0.00621
AFIX  43
H32A  2    0.027312    0.642490    0.438837    11.00000   -1.20000
AFIX   0
C33   1    0.175887    0.719665    0.459956    11.00000    0.05671    0.05322 =
         0.01955    0.00521    0.00355   -0.00726
AFIX  43
H33A  2    0.212126    0.739100    0.441434    11.00000   -1.20000
AFIX   0
C34   1    0.232752    0.748288    0.487910    11.00000    0.04425    0.05194 =
         0.02560    0.00467    0.00100   -0.01109
AFIX  43
H34A  2    0.308663    0.786923    0.488580    11.00000   -1.20000
AFIX   0
C35   1    0.180802    0.721522    0.515613    11.00000    0.03199    0.03377 =
         0.02402    0.00315   -0.00131   -0.00185
C36   1    0.493436    0.817856    0.605736    11.00000    0.03092    0.03338 =
         0.02822    0.00259    0.00218   -0.00755
C37   1    0.590927    0.876232    0.589975    11.00000    0.03027    0.03743 =
         0.02303   -0.00115    0.00106   -0.01008
C38   1    0.558012    0.964860    0.579872    11.00000    0.04234    0.04212 =
         0.02714    0.00060    0.00191   -0.00480
C39   1    0.648299    1.022137    0.567540    11.00000    0.05449    0.04026 =
         0.04076    0.01084    0.00467   -0.00757
C40   1    0.774350    0.992360    0.564514    11.00000    0.05525    0.05130 =
         0.03968    0.00171    0.01388   -0.02422
C41   1    0.811438    0.903754    0.573914    11.00000    0.03491    0.05620 =
         0.04443   -0.00835    0.00997   -0.01240
C42   1    0.719560    0.847725    0.586612    11.00000    0.03805    0.03573 =
         0.03127   -0.00255   -0.00106   -0.00598
C43   1    0.522382    0.797565    0.636804    11.00000    0.03193    0.03915 =
         0.03138    0.00613    0.00280   -0.01107
C44   1    0.634877    0.823120    0.656597    11.00000    0.02877    0.03555 =
         0.02936    0.00425   -0.00352   -0.00996
AFIX  43
H44A  2    0.710446    0.855193    0.650517    11.00000   -1.20000
AFIX   0
C45   1    0.615098    0.793179    0.686198    11.00000    0.03005    0.03469 =
         0.03028    0.00543   -0.00192   -0.00675
C46   1    0.489708    0.751087    0.684487    11.00000    0.03821    0.05561 =
         0.02247    0.00998   -0.00785   -0.01548
C47   1    0.431987    0.725891    0.711450    11.00000    0.03166    0.05738 =
         0.03148    0.00984   -0.00423   -0.01800
C48   1    0.501287    0.738681    0.740701    11.00000    0.03098    0.04298 =
         0.02602    0.00225   -0.00419   -0.00705
C49   1    0.414068    0.715368    0.762259    11.00000    0.03448    0.04512 =
         0.02242    0.00414   -0.00540   -0.00408
AFIX  43
H49A  2    0.432493    0.717362    0.784074    11.00000   -1.20000
AFIX   0
C50   1    0.293187    0.688092    0.746848    11.00000    0.03724    0.04522 =
         0.02283    0.00452   -0.00241   -0.00549
C51   1    0.694029    0.799831    0.715767    11.00000    0.03316    0.02893 =
         0.03305    0.00366   -0.00350   -0.00242
C52   1    0.824176    0.832392    0.718095    11.00000    0.03386    0.04425 =
         0.03327    0.01182   -0.00688   -0.00645
AFIX  43
H52A  2    0.865309    0.847917    0.699801    11.00000   -1.20000
AFIX   0
C53   1    0.892849    0.842227    0.746041    11.00000    0.03263    0.05452 =
         0.04560    0.01049   -0.01096   -0.00846
AFIX  43
H53A  2    0.980689    0.865437    0.747139    11.00000   -1.20000
AFIX   0
C54   1    0.834724    0.818299    0.773243    11.00000    0.03355    0.05400 =
         0.03795    0.00334   -0.01618   -0.00500
AFIX  43
H54A  2    0.882024    0.826585    0.792816    11.00000   -1.20000
AFIX   0
C55   1    0.709286    0.782893    0.771419    11.00000    0.03680    0.04057 =
         0.02994    0.00413   -0.00381   -0.00042
AFIX  43
H55A  2    0.671044    0.765092    0.789870    11.00000   -1.20000
AFIX   0
C56   1    0.636483    0.772406    0.743062    11.00000    0.02940    0.03053 =
         0.03112    0.00168   -0.00669   -0.00153
C57   1    0.180742    0.656288    0.760413    11.00000    0.03116    0.03736 =
         0.02224    0.00382   -0.00108   -0.00369
C58   1    0.178889    0.670348    0.794736    11.00000    0.02839    0.04275 =
         0.02326    0.00231   -0.00547   -0.00704
C59   1    0.155501    0.755930    0.807293    11.00000    0.02954    0.04116 =
         0.02850    0.00131   -0.00396   -0.00583
C60   1    0.139107    0.768369    0.838160    11.00000    0.04375    0.05453 =
         0.04121   -0.01413    0.00205   -0.01014
C61   1    0.151539    0.692834    0.857877    11.00000    0.07388    0.07132 =
         0.02088   -0.00339   -0.00279   -0.02112
C62   1    0.181661    0.607920    0.846457    11.00000    0.08302    0.04785 =
         0.02454    0.01082   -0.01102   -0.01908
C63   1    0.194716    0.596712    0.815331    11.00000    0.05695    0.04002 =
         0.02611   -0.00032   -0.00760   -0.01243
C64   1    0.238253    0.530530    0.640148    11.00000    0.02571    0.04389 =
         0.03799    0.00351   -0.00445   -0.00049
C65   1    0.211094    0.455465    0.615339    11.00000    0.05432    0.05049 =
         0.10241   -0.01926    0.02764   -0.00496
C66   1    1.064671    0.808000    0.653891    11.00000    0.03796    0.07850 =
         0.05045   -0.01545    0.01501   -0.01222
C67   1    1.125528    0.890493    0.669071    11.00000    0.05391    0.15604 =
         0.12912   -0.02360    0.03273    0.00425
C68   1    0.418903    0.161979    0.637532    11.00000    0.08944    0.12601 =
         0.05584   -0.02575   -0.01893    0.03132
AFIX  13
H68A  2    0.417634    0.157756    0.614474    11.00000   -1.20000
AFIX   0
PART   1
C69   1    0.150895    1.123252    0.526268    10.67000    0.07079    0.11003 =
         0.09555   -0.02808    0.01764   -0.00408
AFIX  13
H69A  2    0.056014    1.134516    0.519317    10.67000   -1.20000
AFIX   0
PART   2
C69A  1    0.308228    1.091127    0.520691    10.33000    0.09114    0.14340 =
         0.07517   -0.01399   -0.03548   -0.01553
AFIX  13
H69B  2    0.331529    1.102485    0.543209    10.33000   -1.20000
PART   0

AFIX   0
HKLF 4


REM  ros-tfa-2_auto_a.res in P2(1)/c
REM wR2 = 0.2508, GooF = S = 0.990, Restrained GooF = 1.002 for all data
REM R1 = 0.1002 for 8287 Fo > 4sig(Fo) and 0.1148 for all 10107 data
REM 970 parameters refined using 156 restraints

END

WGHT      0.1514     24.5087

REM Instructions for potential hydrogen bonds
HTAB N1 O2
HTAB N1 N6
HTAB N2 O2
HTAB N2 N3
EQIV $2 x-1, y, z
HTAB N3 O3_$2
HTAB N3 O4_$2
HTAB N3 N2
HTAB N4 O3_$2
HTAB N4 N5
HTAB N5 O1
HTAB N5 O3_$2
HTAB N5 N4
HTAB N6 O3_$2
HTAB N6 N1
EQIV $3 -x+1, y-1/2, -z+3/2
HTAB C2 F21A_$3
HTAB C7 O1_$2
HTAB C44 O4
EQIV $4 -x+1, y+1/2, -z+3/2
HTAB C49 Cl3_$4
HTAB C69A F6

REM Highest difference peak  1.608,  deepest hole -1.275,  1-sigma level  0.108
Q1    1   0.2265  1.1759  0.5942  11.00000  0.05    1.61
Q2    1   0.1998  0.3693  0.6416  11.00000  0.05    1.16
Q3    1   1.0455  0.9641  0.6243  11.00000  0.05    1.06
Q4    1   0.1563  1.1209  0.5682  11.00000  0.05    0.97
Q5    1   0.2833  0.9971  0.5144  11.00000  0.05    0.95
;
_shelx_res_checksum   11865

_shelx_hkl_file
;
   0   0   3    0.41    0.85
   0   0   3    0.29    0.98
   0   0   4 1123.63   56.90
   0   0   4 1139.75   56.90
   0   0   5    0.97    1.43
   0   0   5    1.36    1.42
   0   0   6  437.70   23.12
   0   0   6  458.53   23.12
   0   0   7   -0.14    2.21
   0   0   7   -0.96    2.32
   0   0   8   24.26    3.19
   0   0   8   27.35    3.13
   0   0   9    4.98    3.05
   0   0   9    2.65    2.76
   0   0  10 6561.03  327.76
   0   0  10 6539.30  327.75
   0   0  11    5.90    3.99
   0   0  11   -0.22    3.71
   0   0  12 2139.75  109.80
   0   0  12 2203.86  109.81
   0   0  13    3.93    3.46
   0   0  13   -0.27    3.91
   0   0  14 6082.04  300.11
   0   0  14 5888.67  300.07
   0   0  15   -0.31    3.62
   0   0  15    2.46    3.84
   0   0  16 1132.24   59.16
   0   0  16 1154.84   59.16
   0   0  17    4.28    4.18
   0   0  17    3.27    3.96
   0   0  18  566.23   30.38
   0   0  18  547.06   30.27
   0   0  19    0.84    4.71
   0   0  19    2.45    4.37
   0   0  20 3613.06  183.00
   0   0  20 3616.06  182.93
   0   0  21    1.43    4.74
   0   0  21    2.78    4.93
   0   0  22  390.15   22.38
   0   0  22  364.81   22.08
   0   0  23    3.79    5.30
   0   0  23   -2.62    4.94
   0   0  24  324.66   20.29
   0   0  24  337.42   20.47
   0   0  25    6.10    5.67
   0   0  25   -4.70    5.19
   0   0  26    4.35    5.59
   0   0  26   14.25    6.03
   0   0  27   -6.56    5.29
   0   0  27    4.80    5.71
   0   0  27    1.60    2.32
   0   0  27    0.68    2.28
   0   0  27   -1.30    1.84
   0   0  28   24.88    6.14
   0   0  28   25.30    6.26
   0   0  28   26.00    3.18
   0   0  28   17.48    3.04
   0   0  28   21.58    2.72
   0   0  29    2.06    2.30
   0   0  29   -0.18    2.09
   0   0  29    6.86    5.78
   0   0  29    2.18    5.60
   0   0  29    1.60    1.95
   0   0  29    0.80    1.96
   0   0  29    2.04    1.95
   0   0  29    1.95    2.49
   0   0  30  620.34   31.22
   0   0  30  609.39   31.14
   0   0  30  618.38   35.00
   0   0  30  647.53   34.94
   0   0  30  587.12   30.92
   0   0  30  587.58   30.92
   0   0  30  589.00   30.90
   0   0  30  596.28   31.08
   0   0  31    0.21    2.67
   0   0  31    1.77    2.23
   0   0  31    5.88    6.17
   0   0  31    2.40    6.13
   0   0  31   -0.69    1.93
   0   0  31    1.21    2.08
   0   0  31   -0.51    2.03
   0   0  31   -2.32    2.68
   0   0  32   36.27    3.94
   0   0  32   34.11    3.93
   0   0  32   35.07    7.84
   0   0  32   39.27    7.13
   0   0  32   37.07    3.29
   0   0  32   34.78    3.30
   0   0  32   29.83    3.18
   0   0  32   32.29    3.56
   0   0  33    1.28    2.43
   0   0  33    2.45    3.04
   0   0  33   -0.18    2.01
   0   0  33    1.09    2.14
   0   0  33    0.19    2.10
   0   0  33    3.77    2.88
   0   0  33    8.21    6.14
   0   0  33    3.48    5.81
   0   0  34    0.88    3.01
   0   0  34    5.77    2.93
   0   0  34    0.56    2.21
   0   0  34    2.86    2.24
   0   0  34    4.13    2.13
   0   0  34    9.99    2.87
   0   0  34   -0.95    6.24
   0   0  35   -0.45    3.09
   0   0  35    5.73    3.41
   0   0  35    3.91    5.75
   0   0  35    4.75    2.42
   0   0  35    2.92    2.22
   0   0  35   -2.87    2.21
   0   0  35    3.58    3.08
   0   0  36  752.72   39.00
   0   0  36  742.76   43.61
   0   0  36  739.56   38.59
   0   0  36  746.01   38.65
   0   0  36  752.41   38.61
   0   0  36  763.59   38.90
   0   0  37    3.77    3.53
   0   0  37    3.08    6.76
   0   0  37    4.28    2.40
   0   0  37    1.36    2.25
   0   0  37   -1.60    2.34
   0   0  37    6.34    3.13
   0   0  38  223.63   13.42
   0   0  38  240.77   17.96
   0   0  38  226.46   12.82
   0   0  38  240.24   12.97
   0   0  38  232.50   13.34
   0   0  39    1.80    3.51
   0   0  39   -1.05    5.59
   0   0  39   -0.95    2.16
   0   0  39    3.98    2.32
   0   0  39    1.69    3.39
   0   0  40  160.33   10.41
   0   0  40  150.95   14.49
   0   0  40  166.65    9.74
   0   0  40  181.78    9.94
   0   0  40  174.50   10.40
   0   0  41   -1.28    3.42
   0   0  41   -0.48    3.23
   0   0  41    0.18    2.07
   0   0  41    1.91    2.24
   0   0  41   -9.45    6.34
   0   0  42    2.95    2.25
   0   0  42    1.35    2.02
   0   0  42   -1.19    3.41
   0   0  42    5.57    3.51
   0   0  43    0.94    1.87
   0   0  43   -1.24    3.51
   0   0  43   -1.63    3.26
   0   0  44    4.08    3.30
   0   0  44    1.36    3.28
   0   0  45   -1.15    3.07
   0   0  45   -3.69    3.17
   0   0  46   73.50    5.66
   0   0  46   81.05    5.83
   0   0  47    9.62    3.07
   0   0  47    2.33    2.93
   0   0  48   23.58    3.28
   0   0  48   26.28    3.37
   0   0  49    1.05    2.46
   0   0  50    5.35    2.20
   0   0  51    0.98    1.94
   0   0  52   37.04    3.05
   0   0  53    1.93    1.52
   0  -1   0    0.22    0.87
   0   1   1   26.62    1.80
   0  -1   2  771.33   36.30
   0   1   2  713.47   36.34
   0   1   2  679.54   36.33
   0   1   2  726.35   36.53
   0   1   3    5.56    1.02
   0   1   3    1.61    0.87
   0   1   4   22.34    1.97
   0   1   4   23.43    1.95
   0  -1   4   26.55    1.95
   0  -1   5   70.22    4.15
   0   1   5   74.63    4.39
   0   1   5   73.01    4.34
   0   1   5   68.76    3.88
   0  -1   6  430.19   21.47
   0   1   6  398.12   21.65
   0   1   6  399.15   21.65
   0   1   6  429.87   21.20
   0   1   7  357.09   19.56
   0   1   7  362.73   19.55
   0  -1   7  393.76   19.28
   0   1   8 1491.11   77.00
   0   1   8 1514.84   77.00
   0  -1   8 1553.72   76.66
   0   1   9 1696.89   84.98
   0   1   9 1665.28   84.98
   0  -1   9 1683.26   84.54
   0   1  10 1565.16   80.05
   0   1  10 1578.19   80.05
   0  -1  10 1590.76   79.55
   0   1  11  586.72   31.71
   0   1  11  581.27   31.66
   0  -1  11  630.54   31.09
   0   1  12  112.24    7.79
   0   1  12  111.14    7.67
   0   1  13 1509.38   76.46
   0   1  13 1491.10   76.46
   0   1  14  346.03   19.47
   0   1  14  355.14   19.51
   0   1  15  825.99   42.82
   0   1  15  809.95   42.81
   0   1  16   21.56    4.36
   0   1  16   18.82    4.49
   0   1  17  286.45   17.24
   0   1  17  306.33   17.40
   0   1  18  280.59   17.18
   0   1  18  301.62   17.38
   0   1  19  160.43   11.40
   0   1  19  174.44   11.51
   0   1  20  460.05   26.71
   0   1  20  498.06   26.96
   0   1  21   28.12    5.80
   0   1  21   35.30    5.95
   0   1  22  225.74   15.04
   0   1  22  234.91   15.06
   0   1  23  337.76   20.45
   0   1  23  334.66   20.29
   0   1  24 1033.66   55.66
   0   1  24 1061.10   55.91
   0   1  25   32.34    6.11
   0   1  25   32.27    6.48
   0   1  26  327.06   20.51
   0   1  26  334.73   20.81
   0  -1  27    2.89    2.35
   0   1  27    4.22    2.51
   0   1  27    3.25    2.53
   0   1  27   -0.16    1.93
   0   1  27    8.21    5.55
   0   1  27    2.63    4.88
   0   1  28   24.28    3.03
   0  -1  28   23.74    3.09
   0   1  28   27.92    3.21
   0   1  28   25.28    2.85
   0   1  28   22.81    2.64
   0   1  28   25.20    2.83
   0   1  28   24.75    2.70
   0   1  28   27.48    6.62
   0   1  28   24.90    5.93
   0   1  29    3.01    2.26
   0  -1  29   -1.49    2.12
   0   1  29    1.97    2.57
   0   1  29    1.31    2.51
   0   1  29   -0.84    1.90
   0  -1  29    0.15    1.80
   0  -1  29    0.87    1.79
   0   1  29    2.84    2.09
   0   1  29    4.10    2.18
   0  -1  29    0.15    1.77
   0   1  29    6.55    5.57
   0   1  29    2.28    5.56
   0   1  30    1.48    2.54
   0  -1  30    5.14    2.70
   0   1  30    0.98    2.41
   0   1  30    2.63    2.24
   0   1  30    4.91    2.07
   0  -1  30    0.30    1.75
   0  -1  30    0.31    1.83
   0   1  30    2.96    2.27
   0   1  30    1.60    2.04
   0  -1  30    3.81    1.85
   0   1  30    6.88    5.65
   0   1  30   10.39    5.97
   0   1  31  345.40   18.62
   0  -1  31  353.56   18.91
   0   1  31  356.62   18.78
   0   1  31  364.91   18.74
   0  -1  31  350.14   18.41
   0   1  31  333.60   18.47
   0   1  31  337.71   18.50
   0   1  31  345.84   18.54
   0  -1  31  348.08   18.35
   0  -1  31  342.21   18.38
   0   1  31  333.50   22.46
   0   1  31  385.78   22.75
   0   1  32   73.96    5.62
   0  -1  32   83.08    5.87
   0   1  32   82.83    5.61
   0   1  32   82.10    5.79
   0   1  32   80.44    5.35
   0  -1  32   71.54    5.11
   0   1  32   76.49    5.39
   0  -1  32   77.90    5.17
   0  -1  32   79.41    5.15
   0   1  32   77.65    5.36
   0   1  32   70.86    9.13
   0   1  32   82.66    9.60
   0   1  33   33.48    3.65
   0  -1  33   40.79    4.07
   0   1  33   33.96    4.01
   0   1  33   36.49    4.04
   0   1  33   40.81    3.50
   0   1  33   37.30    3.49
   0   1  33   34.65    3.40
   0  -1  33   30.44    3.10
   0  -1  33   28.02    3.05
   0  -1  33   26.14    3.08
   0   1  33   37.39    7.02
   0   1  33   26.38    7.23
   0   1  34   57.17    4.73
   0  -1  34   58.81    5.05
   0   1  34   47.01    4.52
   0   1  34   51.06    4.84
   0  -1  34   54.72    4.09
   0   1  34   51.13    4.20
   0   1  34   46.17    4.23
   0   1  34   55.56    4.38
   0  -1  34   47.81    4.00
   0  -1  34   54.47    4.13
   0   1  34   55.63    8.11
   0   1  35   39.74    3.90
   0  -1  35   25.43    3.87
   0   1  35   34.17    4.14
   0   1  35   35.86    4.00
   0   1  35   36.35    3.49
   0   1  35   31.77    3.46
   0  -1  35   30.46    3.21
   0  -1  35   27.13    3.22
   0   1  35   30.49    3.47
   0   1  35   18.48    7.43
   0   1  36  519.89   26.56
   0  -1  36  495.70   26.82
   0   1  36  530.44   26.72
   0  -1  36  477.04   26.12
   0   1  36  494.59   26.30
   0   1  36  495.01   26.32
   0   1  36  511.53   26.37
   0  -1  36  501.09   26.17
   0   1  36  487.45   31.11
   0   1  37  143.03    9.36
   0  -1  37  164.92    9.76
   0   1  37  154.83    9.02
   0  -1  37  148.23    8.79
   0   1  37  132.65    9.42
   0   1  37  161.51    9.16
   0   1  37  165.27    9.20
   0  -1  37  145.86    8.84
   0   1  37  138.81   13.18
   0   1  38    3.56    3.11
   0   1  38    1.78    3.35
   0  -1  38    3.17    3.13
   0  -1  38    1.08    1.97
   0  -1  38    0.18    2.05
   0   1  38    0.86    2.52
   0   1  38    1.85    2.36
   0   1  38    1.05    2.47
   0   1  38    3.11    6.40
   0   1  39   46.27    4.85
   0  -1  39   62.79    5.28
   0  -1  39   50.42    4.03
   0   1  39   54.25    4.26
   0   1  39   51.51    5.12
   0  -1  39   46.74    3.97
   0   1  39   52.30    4.41
   0   1  39   49.12    8.78
   0   1  40   22.83    3.87
   0  -1  40   22.73    4.12
   0   1  40   17.97    3.97
   0   1  40   25.07    3.30
   0   1  40   22.88    3.06
   0   1  40   21.99    6.90
   0   1  41   31.79    3.97
   0  -1  41   26.67    4.18
   0   1  41   18.06    4.05
   0   1  41   22.87    3.18
   0   1  41   19.24    2.85
   0   1  41   22.90    6.07
   0   1  42   30.07    4.35
   0   1  42   26.83    3.11
   0   1  42   31.72    3.44
   0   1  42   38.21    4.30
   0  -1  42   36.60    4.63
   0   1  43   14.44    3.54
   0   1  43    8.59    2.45
   0   1  43   13.81    2.43
   0   1  43   19.36    3.75
   0  -1  43   16.23    3.95
   0   1  44   23.65    3.80
   0  -1  44   18.98    3.96
   0   1  44   19.80    2.68
   0   1  44   15.91    2.46
   0   1  44   18.98    3.68
   0   1  45   58.78    4.30
   0   1  45   71.53    5.35
   0   1  45   66.22    5.33
   0  -1  45   69.51    5.66
   0   1  46   39.87    4.22
   0   1  46   37.81    4.05
   0  -1  46   37.85    4.42
   0   1  47   -0.19    2.87
   0   1  47    1.21    2.73
   0  -1  47    3.49    3.18
   0   1  48    6.89    2.63
   0   1  48    7.61    2.81
   0   1  49   18.04    2.86
   0   1  50   28.85    3.07
   0   1  51    4.20    2.09
   0   1  52    3.62    1.83
   0   1  53    8.05    1.71
   0  -2   0   45.96    3.44
   0  -2  -1  943.21   47.74
   0  -2  -2  299.30   15.32
   0   2   2  313.39   15.33
   0  -2   2  282.53   14.74
   0  -2   2  288.07   14.73
   0   2   2  281.49   14.71
   0   2   2  302.61   14.73
   0  -2   3  298.01   13.48
   0   2   3  275.75   13.94
   0   2  -3  259.11   13.22
   0   2   3  260.73   13.40
   0  -2   3  254.19   13.43
   0  -2   3  249.12   13.40
   0   2   3  250.21   13.39
   0  -2   4  131.06    6.09
   0   2   4  116.59    6.79
   0   2   4  105.10    6.16
   0   2   4  106.19    6.13
   0  -2   4  105.00    6.16
   0  -2   4  109.41    6.24
   0  -2   5  431.38   21.35
   0  -2   5  406.20   21.19
   0  -2   5  394.30   21.14
   0   2   5  416.66   21.15
   0   2   5  414.66   21.16
   0  -2   6   22.35    2.78
   0   2   6   28.97    2.61
   0  -2   6   22.76    2.62
   0   2   6   24.28    2.63
   0  -2   6   30.58    2.83
   0  -2   7  697.49   35.13
   0  -2   7  680.18   35.21
   0  -2   7  689.27   35.19
   0   2   7  683.99   35.17
   0   2   7  686.69   35.17
   0   2   8  549.51   27.32
   0  -2   8  542.61   27.67
   0   2   8  530.75   27.83
   0  -2   8  521.28   27.83
   0  -2   8  532.78   27.87
   0   2   8  526.68   27.81
   0   2   9 2643.22  131.60
   0  -2   9 2656.15  131.99
   0  -2   9 2618.20  132.24
   0   2   9 2655.51  132.23
   0   2   9 2560.73  132.21
   0  -2   9 2621.27  132.22
   0  -2  10   19.35    2.94
   0   2  10   20.10    2.15
   0  -2  10   19.77    3.92
   0  -2  10   21.00    3.81
   0   2  10   19.92    4.00
   0   2  10   25.01    4.02
   0   2  11  355.49   18.63
   0  -2  11  370.20   19.46
   0  -2  11  373.39   20.01
   0   2  11  375.95   19.97
   0  -2  11  381.97   20.00
   0   2  11  376.32   19.93
   0   2  11  383.28   18.88
   0  -2  12   37.99    4.27
   0   2  12   31.57    4.22
   0  -2  12   31.25    4.41
   0   2  12   37.45    4.26
   0  -2  12   41.22    3.45
   0  -2  13  447.28   23.82
   0   2  13  443.18   23.73
   0  -2  13  440.38   23.71
   0   2  13  458.99   23.74
   0  -2  13  421.92   23.02
   0   2  14  132.55    8.72
   0   2  14  129.53    8.59
   0  -2  14  126.64    8.54
   0  -2  14  128.36    8.77
   0  -2  14  123.16    7.68
   0  -2  15   64.71    5.96
   0   2  15   74.99    6.02
   0   2  15   72.21    6.30
   0  -2  15   57.41    5.89
   0  -2  15   68.87    4.95
   0  -2  16  221.49   13.33
   0   2  16  219.24   13.24
   0  -2  16  214.90   13.21
   0   2  16  204.96   13.12
   0  -2  17  354.76   20.29
   0  -2  17  353.26   20.19
   0   2  17  354.62   20.18
   0   2  17  354.40   20.14
   0   2  18  843.68   42.73
   0  -2  18  814.12   42.64
   0   2  18  778.04   42.59
   0  -2  18  783.82   42.62
   0   2  19   79.23    7.49
   0  -2  19   79.73    7.37
   0   2  19   81.71    7.30
   0  -2  19   79.55    7.63
   0  -2  20 1771.37   92.16
   0  -2  20 1812.95   92.12
   0   2  20 1763.44   92.05
   0   2  20 1815.69   92.12
   0  -2  21  416.57   23.92
   0  -2  21  405.77   23.76
   0   2  21  417.83   23.86
   0   2  21  416.77   23.87
   0   2  22    7.44    4.75
   0   2  22   15.75    5.35
   0  -2  22   11.89    5.27
   0  -2  22    9.02    4.96
   0  -2  23  429.80   26.03
   0   2  23  465.04   26.20
   0  -2  23  465.10   26.43
   0   2  23  460.23   26.31
   0  -2  24  129.13   10.14
   0   2  24  117.28   10.00
   0   2  24  122.21   10.15
   0  -2  24  115.53   10.24
   0   2  25  275.56   17.07
   0   2  25  253.40   16.92
   0  -2  25  269.19   16.98
   0  -2  25  239.84   16.72
   0  -2  26    3.93    2.06
   0  -2  26    3.25    1.96
   0   2  26    1.68    1.85
   0   2  26    6.88    5.23
   0  -2  26    4.60    4.98
   0   2  26   -1.94    5.13
   0  -2  26    2.52    4.76
   0   2  27    2.90    2.29
   0  -2  27    2.28    2.32
   0   2  27    6.17    2.05
   0  -2  27    2.23    2.14
   0  -2  27    3.61    2.27
   0   2  27    3.72    2.41
   0  -2  27    4.53    2.47
   0   2  27    3.01    2.01
   0   2  27    3.89    2.02
   0  -2  27    4.17    5.33
   0   2  27   -1.98    4.82
   0  -2  27    7.98    5.20
   0   2  27    4.80    5.12
   0  -2  28  253.03   14.36
   0   2  28  261.83   14.38
   0  -2  28  258.68   14.43
   0   2  28  266.07   14.44
   0   2  28  262.30   14.47
   0  -2  28  260.66   14.50
   0  -2  28  275.32   14.71
   0   2  28  271.92   14.45
   0   2  28  277.67   14.42
   0  -2  28  270.30   17.72
   0   2  28  285.37   17.98
   0  -2  28  274.94   18.15
   0   2  28  252.66   17.72
   0  -2  29   -1.07    2.30
   0   2  29   -0.71    2.26
   0  -2  29    4.14    2.65
   0  -2  29    5.61    2.67
   0   2  29    5.97    2.40
   0   2  29    5.01    2.34
   0  -2  29    6.42    2.48
   0   2  29    0.18    2.29
   0   2  29    2.73    2.25
   0   2  29   -1.52    5.34
   0  -2  29    4.62    5.59
   0  -2  29    1.47    5.33
   0   2  29   -1.46    5.13
   0  -2  30  108.88   10.17
   0   2  30   91.84    9.82
   0  -2  30   94.54   10.16
   0   2  30   98.75    9.97
   0  -2  30  101.04    6.38
   0  -2  30  105.40    6.87
   0  -2  30   95.83    6.11
   0  -2  30   92.23    6.43
   0  -2  30  107.71    6.72
   0   2  30  100.31    6.57
   0   2  30  110.28    6.69
   0   2  30  108.53    6.53
   0   2  30   96.08    6.43
   0  -2  30  100.41    6.56
   0   2  30  103.53    6.52
   0  -2  31   11.52    2.82
   0   2  31   10.25    2.70
   0  -2  31    8.89    2.95
   0   2  31   13.90    2.86
   0  -2  31   13.66    3.00
   0   2  31   13.91    2.84
   0  -2  31    9.76    3.04
   0   2  31   10.41    2.55
   0   2  31   12.27    2.50
   0   2  31   12.16    2.72
   0  -2  31   10.50    2.02
   0   2  31   24.23    6.68
   0  -2  31   17.73    6.49
   0   2  31   12.81    6.16
   0  -2  31    7.26    5.59
   0  -2  32  319.66   17.31
   0   2  32  325.34   17.32
   0  -2  32  325.19   17.59
   0   2  32  330.68   17.37
   0   2  32  328.52   17.44
   0  -2  32  298.45   17.37
   0  -2  32  310.88   17.30
   0   2  32  321.89   17.24
   0  -2  32  315.53   16.96
   0   2  32  299.30   17.20
   0   2  32  326.20   17.30
   0   2  32  354.84   21.51
   0  -2  32  312.49   21.16
   0  -2  32  336.54   21.46
   0   2  32  343.10   21.58
   0   2  33   50.91    4.40
   0  -2  33   51.17    4.45
   0  -2  33   49.96    4.64
   0   2  33   41.63    4.25
   0  -2  33   53.08    4.58
   0   2  33   46.87    4.36
   0  -2  33   52.10    4.60
   0  -2  33   48.55    3.80
   0   2  33   47.85    4.16
   0   2  33   47.21    4.22
   0   2  33   51.45    4.25
   0  -2  33   57.63    8.50
   0   2  33   43.45    8.07
   0  -2  34  182.31   10.46
   0   2  34  176.13   10.39
   0  -2  34  194.87   10.90
   0   2  34  170.55   10.26
   0  -2  34  185.19   10.70
   0  -2  34  167.97   10.50
   0   2  34  179.73   10.61
   0   2  34  173.99   10.48
   0   2  34  181.74   10.34
   0   2  34  164.11   10.26
   0  -2  34  162.75   14.27
   0   2  34  179.83   14.73
   0   2  35   32.11    3.86
   0  -2  35   30.39    3.96
   0   2  35   23.86    3.88
   0  -2  35   27.94    3.81
   0  -2  35   22.85    3.80
   0   2  35   22.37    3.22
   0  -2  35   23.59    3.98
   0   2  35   29.76    3.49
   0   2  35   23.92    3.34
   0   2  35   16.41    6.36
   0  -2  35   29.24    7.54
   0   2  36   46.31    4.52
   0  -2  36   44.66    4.59
   0  -2  36   46.14    4.79
   0  -2  36   51.48    4.93
   0   2  36   41.23    4.60
   0   2  36   47.66    4.19
   0   2  36   54.32    4.45
   0   2  36   48.47    4.31
   0   2  36   49.44    8.73
   0  -2  36   39.94    8.40
   0   2  37  115.72    7.80
   0  -2  37  110.22    7.81
   0  -2  37  119.35    8.19
   0   2  37  125.50    8.09
   0  -2  37  118.89    8.01
   0   2  37  120.60    7.55
   0   2  37  129.56    7.75
   0   2  37  123.08    7.69
   0   2  37   98.83   11.63
   0  -2  37  121.20   11.95
   0   2  38  104.86    7.07
   0  -2  38  115.28    7.16
   0  -2  38  106.98    7.44
   0   2  38   86.57    6.46
   0  -2  38   94.81    7.05
   0   2  38  102.55    7.13
   0   2  38   97.10    6.70
   0   2  38  107.46    6.83
   0  -2  38   72.26   10.27
   0   2  38   98.11   10.80
   0  -2  39   16.68    3.44
   0   2  39   15.35    3.48
   0  -2  39   14.03    3.74
   0  -2  39   10.95    3.56
   0   2  39   10.07    3.55
   0   2  39   17.31    3.00
   0   2  39   12.00    2.71
   0   2  39   11.76    2.99
   0   2  39   13.37    6.53
   0  -2  39   13.51    6.70
   0  -2  40    2.38    3.24
   0   2  40    2.60    3.24
   0  -2  40    7.60    3.45
   0  -2  40    0.51    3.45
   0   2  40    3.02    3.31
   0   2  40    4.00    2.67
   0   2  40    4.20    2.51
   0   2  40   -8.22    6.59
   0  -2  40   -4.16    5.80
   0   2  41    2.99    3.44
   0  -2  41   -2.27    3.49
   0  -2  41    6.09    3.54
   0   2  41    8.26    2.83
   0   2  41    5.09    2.27
   0  -2  41    0.95    3.09
   0   2  41    1.17    3.13
   0  -2  42   58.17    5.47
   0   2  42   62.42    4.42
   0   2  42   47.73    4.93
   0  -2  42   47.36    4.98
   0   2  42   61.71    4.54
   0   2  42   51.79    4.98
   0  -2  42   48.08    4.81
   0  -2  43   21.13    4.06
   0   2  43   22.38    3.64
   0  -2  43   26.55    3.80
   0   2  43   23.21    2.81
   0   2  43   15.75    3.08
   0   2  43   19.29    3.71
   0  -2  43   26.03    3.79
   0  -2  44    4.56    3.66
   0  -2  44    6.28    3.22
   0   2  44    8.48    3.29
   0   2  44   12.65    2.45
   0   2  44    8.79    2.51
   0   2  44   10.61    3.26
   0  -2  44    5.90    3.11
   0  -2  45    7.96    3.47
   0   2  45    4.46    2.26
   0   2  45    2.02    1.91
   0   2  45    3.52    2.89
   0  -2  45    2.09    3.09
   0  -2  45    3.56    2.97
   0   2  45    3.50    2.87
   0   2  46    7.95    1.97
   0   2  46    9.49    2.86
   0  -2  46   11.55    3.14
   0   2  46    8.02    3.06
   0  -2  46   11.07    3.14
   0  -2  47    8.83    2.77
   0   2  47    6.92    2.69
   0   2  47    7.68    2.86
   0  -2  47    7.02    2.79
   0  -2  48   11.25    2.74
   0   2  48    5.85    2.63
   0   2  49   35.76    3.40
   0  -2  49   36.19    3.43
   0  -2  50   14.21    2.46
   0   2  50   16.97    2.49
   0  -2  51    7.55    2.07
   0   2  51   10.95    2.21
   0  -2  52   -1.55    1.66
   0   2  52    2.99    1.63
   0  -3   0   -1.02    2.82
   0   3   1   76.12    5.39
   0  -3  -1   76.28    5.46
   0  -3   2   35.49    2.12
   0   3   2   36.47    3.87
   0  -3  -2   43.12    4.12
   0   3   3 4658.69  231.25
   0   3   3 4609.23  231.26
   0  -3   3 4600.54  231.29
   0  -3   3 4611.67  231.27
   0   3   3 4742.01  232.08
   0  -3  -3 4703.83  232.08
   0  -3   4 1074.81   53.47
   0  -3   4 1071.87   53.51
   0   3   4 1076.11   53.49
   0   3   4 1068.17   53.46
   0   3   4 1080.10   54.26
   0  -3  -4 1103.60   54.32
   0  -3   4  973.17   54.08
   0  -3   4 1040.52   53.58
   0   3   5  242.06   12.78
   0   3   5  246.16   12.74
   0  -3   5  259.39   12.82
   0  -3   5  246.98   12.73
   0   3  -5  234.61   12.28
   0   3   5  247.41   13.58
   0  -3  -5  249.83   13.71
   0  -3   5  229.69   12.66
   0   3   6  102.93    6.14
   0  -3   6  109.50    6.14
   0  -3   6  101.05    6.10
   0   3   6  105.59    6.18
   0   3   6  102.73    7.03
   0  -3   6   99.20    6.66
   0   3  -6   99.93    5.37
   0  -3   6   98.63    5.77
   0  -3   7  971.19   50.43
   0   3   7  998.81   50.44
   0   3   7 1007.84   50.44
   0  -3   7 1003.74   50.47
   0  -3   7 1009.30   50.77
   0   3   7  965.46   50.99
   0   3   8   18.08    3.12
   0   3   8   14.06    2.86
   0  -3   8   14.21    2.88
   0  -3   8   17.88    3.15
   0  -3   8    9.78    2.98
   0  -3   9  105.28    6.74
   0   3   9  108.19    6.67
   0  -3   9  103.14    6.64
   0   3   9   99.15    6.58
   0  -3   9  103.63    6.68
   0  -3  10  151.95    9.53
   0  -3  10  166.16    9.54
   0   3  10  167.52    9.51
   0   3  10  163.69    9.53
   0  -3  10  153.53    9.43
   0   3  11   38.53    3.01
   0  -3  11   33.30    3.93
   0   3  11   38.05    4.04
   0  -3  11   38.30    4.04
   0   3  11   33.25    4.08
   0  -3  11   41.46    3.99
   0   3  12  495.56   25.29
   0   3  12  508.52   26.17
   0  -3  12  499.54   26.23
   0   3  12  482.28   26.10
   0  -3  12  507.56   26.21
   0  -3  12  464.13   25.86
   0   3  13  371.80   19.77
   0  -3  13  375.76   20.50
   0   3  13  381.79   20.92
   0  -3  13  385.53   21.00
   0  -3  13  407.80   21.02
   0   3  13  402.05   20.96
   0   3  14    1.57    1.10
   0  -3  14    2.20    2.36
   0   3  14    3.17    3.13
   0   3  14    2.57    3.18
   0  -3  14    0.89    3.37
   0  -3  14    0.29    3.21
   0  -3  15   16.86    3.09
   0   3  15   21.84    4.02
   0  -3  15   30.39    4.53
   0  -3  15   19.52    3.86
   0   3  15   20.13    3.96
   0  -3  16  334.25   18.28
   0   3  16  328.67   19.01
   0  -3  16  335.93   19.07
   0   3  16  338.62   19.09
   0  -3  16  343.41   19.24
   0  -3  17   45.99    4.36
   0  -3  17   48.24    5.62
   0   3  17   58.29    5.71
   0   3  17   61.44    5.76
   0  -3  17   51.83    6.03
   0  -3  18   43.45    4.30
   0   3  18   55.42    5.85
   0  -3  18   47.52    5.76
   0   3  18   45.97    5.75
   0  -3  18   55.31    5.86
   0  -3  19   14.73    2.94
   0  -3  19   12.09    4.58
   0  -3  19   11.75    4.47
   0   3  19    6.70    4.36
   0   3  19   11.98    4.18
   0  -3  20   70.50    7.04
   0  -3  20   72.14    6.97
   0   3  20   67.97    6.87
   0   3  20   62.84    6.84
   0  -3  21  481.21   26.69
   0  -3  21  470.98   26.57
   0   3  21  463.07   26.51
   0   3  21  466.24   26.54
   0   3  22  341.58   21.40
   0   3  22  358.57   21.46
   0  -3  22  373.66   21.54
   0  -3  22  381.67   21.70
   0   3  23   -4.25    4.60
   0  -3  23    2.16    4.39
   0   3  23    7.61    4.93
   0  -3  23    3.34    4.89
   0  -3  24   12.00    5.05
   0  -3  24   11.84    5.20
   0   3  24    7.88    4.45
   0   3  24   10.98    5.52
   0  -3  25   38.11    3.46
   0   3  25   46.27    3.66
   0   3  25   33.17    3.24
   0   3  25   36.32    3.42
   0  -3  25   41.96    6.41
   0   3  25   41.68    6.14
   0  -3  25   41.08    6.20
   0   3  25   49.71    6.57
   0   3  26   10.77    2.43
   0  -3  26   15.49    2.57
   0   3  26   11.55    2.36
   0  -3  26   18.69    2.50
   0  -3  26   14.10    2.42
   0   3  26   13.41    2.51
   0   3  26   13.62    2.67
   0  -3  26   13.10    2.70
   0   3  26   11.93    2.42
   0   3  26   16.21    2.59
   0  -3  26   11.27    5.25
   0   3  26    8.17    4.94
   0   3  26   12.97    5.51
   0  -3  26   15.95    5.40
   0  -3  27   47.71    3.98
   0   3  27   54.18    4.02
   0   3  27   51.22    4.17
   0  -3  27   59.33    4.33
   0   3  27   54.33    4.18
   0  -3  27   53.67    4.14
   0  -3  27   47.64    4.15
   0   3  27   50.81    4.11
   0   3  27   57.39    4.28
   0   3  27   54.29    4.15
   0  -3  27   62.61    7.44
   0  -3  27   60.87    7.70
   0   3  27   50.43    7.10
   0   3  27   41.11    7.14
   0  -3  28    1.55    2.28
   0   3  28   -1.02    2.12
   0   3  28    0.43    2.47
   0  -3  28    0.87    2.41
   0   3  28    2.84    2.26
   0   3  28    0.85    2.04
   0  -3  28    4.54    2.51
   0  -3  28   -0.22    2.58
   0   3  28   -0.19    2.10
   0   3  28    1.80    2.12
   0   3  28    0.70    4.78
   0  -3  28   -5.15    5.13
   0   3  28   -0.72    5.11
   0  -3  28    0.71    5.20
   0   3  29  106.27    6.56
   0  -3  29  106.65    6.63
   0   3  29   95.88    6.56
   0  -3  29  100.53    6.44
   0   3  29   95.69    6.59
   0  -3  29  107.65    6.65
   0   3  29   96.84    6.79
   0  -3  29   97.01    6.81
   0   3  29  108.34    6.62
   0   3  29  100.61    6.55
   0   3  29  103.19   10.07
   0  -3  29  118.33   10.49
   0  -3  29  129.89   10.47
   0   3  29  102.42    9.98
   0  -3  30  158.43    9.37
   0   3  30  154.08    9.31
   0   3  30  163.05    9.74
   0  -3  30  154.78    9.65
   0   3  30  156.07    9.39
   0   3  30  150.83    9.34
   0  -3  30  174.77    9.52
   0  -3  30  159.92    9.47
   0   3  30  160.19    9.42
   0   3  30  167.99    9.48
   0  -3  30  174.08   13.14
   0   3  30  164.70   12.81
   0  -3  30  171.64   13.25
   0   3  30  169.34   13.38
   0  -3  31   16.46    2.95
   0   3  31   22.15    3.03
   0   3  31   17.49    3.39
   0  -3  31   11.26    2.73
   0   3  31   14.04    3.09
   0  -3  31   16.80    3.00
   0   3  31   16.16    2.88
   0  -3  31   14.00    3.04
   0   3  31   14.32    2.80
   0   3  31   18.06    2.88
   0   3  31   17.45    6.22
   0  -3  31   21.13    6.68
   0   3  32   21.19    3.02
   0  -3  32   19.72    2.98
   0   3  32    9.34    3.13
   0  -3  32   20.22    3.47
   0   3  32   17.38    3.04
   0   3  32   14.56    3.19
   0  -3  32   13.93    3.26
   0  -3  32   11.74    3.05
   0   3  32   13.01    2.89
   0   3  32   16.49    2.97
   0   3  32   13.83    5.79
   0  -3  32   15.82    6.33
   0  -3  33  221.06   12.45
   0   3  33  224.50   12.42
   0  -3  33  215.34   12.71
   0   3  33  203.50   12.62
   0   3  33  206.04   12.34
   0   3  33  230.84   12.56
   0  -3  33  211.29   12.39
   0  -3  33  212.74   12.46
   0   3  33  228.63   12.45
   0   3  33  235.56   12.53
   0   3  33  213.39   12.41
   0  -3  33  233.03   16.82
   0   3  33  205.17   16.21
   0  -3  34  135.14    8.37
   0   3  34  132.59    8.26
   0  -3  34  139.43    8.71
   0   3  34  122.55    8.57
   0  -3  34  137.09    8.55
   0   3  34  128.28    8.36
   0   3  34  125.03    8.17
   0   3  34  131.88    8.33
   0   3  34  136.27    8.33
   0   3  34  132.29   12.55
   0  -3  34  155.93   13.05
   0   3  35  254.53   13.35
   0  -3  35  245.63   13.36
   0   3  35  204.58   13.46
   0  -3  35  222.07   13.56
   0   3  35  236.03   13.40
   0  -3  35  225.36   13.34
   0   3  35  232.60   13.22
   0   3  35  241.16   13.30
   0   3  35  241.82   13.31
   0  -3  35  241.28   17.88
   0   3  35  224.44   17.29
   0  -3  36  210.52   12.20
   0   3  36  214.86   12.22
   0  -3  36  219.83   12.67
   0   3  36  209.72   12.54
   0   3  36  228.98   12.19
   0   3  36  207.62   12.27
   0  -3  36  177.67   12.16
   0   3  36  223.99   12.27
   0   3  36  210.88   12.18
   0  -3  36  199.10   16.39
   0   3  36  237.23   16.85
   0   3  37   37.35    4.03
   0  -3  37   34.57    4.08
   0   3  37   28.85    3.61
   0  -3  37   38.57    4.55
   0  -3  37   32.41    4.26
   0   3  37   33.97    4.05
   0   3  37   34.32    3.97
   0   3  37   44.57    4.17
   0   3  37   37.53    7.72
   0  -3  37   23.04    6.65
   0  -3  38   29.77    4.03
   0   3  38   31.30    4.09
   0  -3  38   36.01    4.55
   0   3  38   32.80    3.68
   0   3  38   30.04    4.16
   0  -3  38   28.77    4.13
   0   3  38   33.10    3.86
   0   3  38   32.32    3.92
   0  -3  38   33.37    7.11
   0   3  38   35.90    7.18
   0   3  39    9.85    3.33
   0  -3  39    9.33    3.19
   0  -3  39   10.27    3.57
   0   3  39    4.90    3.31
   0  -3  39    3.48    3.32
   0   3  39    4.69    2.70
   0   3  39   13.77    3.08
   0   3  39    4.16    2.98
   0  -3  39   -5.07    6.41
   0   3  39   -2.00    5.32
   0   3  40    0.24    3.18
   0  -3  40   -2.97    3.20
   0  -3  40   -0.29    3.42
   0   3  40    1.15    2.70
   0   3  40   -2.41    2.53
   0   3  40   -2.51    2.81
   0  -3  40    0.23    3.01
   0   3  40    0.23    3.06
   0  -3  41   76.92    6.23
   0   3  41   71.39    5.24
   0   3  41   68.16    5.68
   0  -3  41   67.80    5.82
   0   3  41   73.28    5.45
   0   3  41   74.13    5.70
   0  -3  41   76.19    5.75
   0  -3  42    6.20    3.71
   0  -3  42    8.10    3.18
   0   3  42    4.92    2.97
   0  -3  42    5.37    3.15
   0   3  42    4.17    3.00
   0   3  42    5.27    2.44
   0   3  42    1.52    2.74
   0   3  43   14.28    3.21
   0  -3  43   15.23    3.31
   0   3  43    7.24    3.15
   0  -3  43    5.43    3.06
   0   3  43   10.63    2.91
   0   3  43    9.58    2.46
   0   3  44    6.51    2.89
   0  -3  44   10.40    3.09
   0   3  44    4.70    2.93
   0  -3  44    1.67    2.83
   0   3  44    7.10    2.67
   0   3  44    4.28    2.21
   0  -3  45   17.44    3.11
   0   3  45    9.25    2.96
   0   3  45   11.38    2.38
   0   3  45    6.64    2.48
   0  -3  45   10.88    2.99
   0   3  45    9.90    2.89
   0   3  46   27.50    3.87
   0   3  46   30.94    2.94
   0  -3  46   32.15    3.65
   0   3  46   35.05    3.68
   0   3  46   32.63    3.27
   0   3  46   36.42    3.68
   0  -3  46   28.96    3.55
   0   3  47    4.13    2.92
   0  -3  47    0.73    2.41
   0   3  47    0.18    2.44
   0   3  47   -1.24    1.68
   0   3  47    4.00    2.18
   0   3  48    7.00    2.81
   0  -3  48    0.17    2.37
   0   3  48    2.93    2.31
   0   3  49   17.95    2.95
   0   3  49   14.31    2.43
   0  -3  49   14.81    2.51
   0   3  50   -0.49    2.24
   0  -3  50    0.94    1.89
   0   3  50    1.16    1.83
   0   3  51    3.38    1.96
   0  -3  51    1.84    1.71
   0   3  51   -1.21    1.70
   0   3  52    0.24    1.67
   0  -4   0 1616.22   82.11
   0   4   1 5025.93  252.16
   0  -4  -1 5033.98  252.22
   0   4   2 1193.61   61.53
   0  -4  -2 1216.06   61.64
   0   4   3  212.66   13.22
   0  -4  -3  252.71   13.64
   0  -4   4    1.05    1.99
   0   4   4    1.70    3.64
   0  -4  -4    8.02    4.03
   0  -4   4    1.27    1.16
   0  -4   5   58.40    3.99
   0  -4  -5   58.96    5.51
   0  -4   5   56.83    5.09
   0   4   5   59.86    5.47
   0   4   5   54.66    3.63
   0  -4   5   61.76    3.73
   0  -4   6  189.84   11.25
   0  -4  -6  212.14   12.51
   0   4   6  195.19   12.31
   0  -4   6  221.66   11.29
   0   4   6  218.63   11.29
   0   4   6  220.04   11.26
   0  -4   6  208.99   11.30
   0  -4   7 1025.76   50.09
   0  -4  -7 1005.66   51.09
   0  -4   7 1019.99   50.94
   0   4   7  973.05   51.13
   0  -4   7  968.19   50.22
   0   4   7  969.09   50.18
   0  -4   7  991.94   50.19
   0   4   7  977.62   50.15
   0  -4   8    2.64    2.84
   0   4   8    2.59    3.33
   0  -4  -8    4.51    3.15
   0   4   8    2.43    2.14
   0  -4   8    3.03    2.12
   0   4   8    3.81    1.84
   0  -4   8    3.77    1.97
   0   4   9  267.08   17.54
   0  -4  -9  337.99   17.65
   0  -4   9  304.96   17.31
   0  -4   9  317.50   16.96
   0   4   9  317.94   16.84
   0   4   9  307.35   16.82
   0  -4   9  339.16   16.93
   0  -4  10   15.18    3.21
   0  -4 -10   13.95    3.42
   0   4 -10    8.63    0.97
   0   4  10   11.46    2.54
   0  -4  10    9.93    2.63
   0   4  10    9.61    2.55
   0  -4  10   12.93    2.89
   0  -4  11  378.00   18.50
   0   4 -11  312.32   16.91
   0  -4  11  328.27   18.12
   0  -4  11  357.22   18.13
   0   4  11  366.76   18.23
   0   4  11  345.86   18.06
   0   4  12  308.55   16.89
   0  -4  12  302.69   17.45
   0   4  12  331.55   17.44
   0  -4  12  306.70   17.42
   0  -4  12  326.90   17.41
   0   4  12  320.53   17.30
   0   4  13  546.83   28.62
   0  -4  13  569.04   29.34
   0   4  13  581.87   29.36
   0   4  13  542.73   29.28
   0  -4  13  540.57   29.23
   0  -4  13  540.68   29.35
   0   4  14   14.79    2.30
   0  -4  14   14.12    3.37
   0  -4  14   16.55    3.53
   0  -4  14   12.41    3.42
   0   4  14   12.23    3.69
   0   4  14   10.40    3.33
   0   4  15  408.11   21.72
   0  -4  15  421.93   22.65
   0   4  15  411.87   22.91
   0  -4  15  420.08   23.06
   0   4  15  443.53   23.01
   0  -4  15  421.57   22.96
   0   4  16   37.12    3.08
   0  -4  16   57.62    4.72
   0  -4  16   55.41    5.42
   0   4  16   53.19    5.24
   0   4  16   56.91    5.45
   0  -4  16   56.01    5.33
   0   4  16   53.11    3.35
   0   4  17  170.96   11.26
   0   4  17  178.34   11.32
   0  -4  17  175.78   11.46
   0  -4  17  182.63   11.38
   0  -4  17  170.49   10.68
   0  -4  18  267.16   15.57
   0  -4  18  249.30   15.47
   0   4  18  255.22   15.36
   0   4  18  268.66   15.49
   0  -4  18  243.85   14.60
   0  -4  19  512.30   28.92
   0   4  19  539.14   29.03
   0  -4  19  538.69   29.10
   0   4  19  540.77   29.02
   0  -4  19  510.76   28.12
   0  -4  20    7.02    4.16
   0   4  20    6.32    4.08
   0  -4  20    2.25    3.79
   0   4  20    1.78    3.91
   0  -4  20    2.77    2.47
   0   4  21    5.68    3.98
   0  -4  21    9.47    4.54
   0  -4  21   18.27    4.44
   0   4  21   12.52    4.34
   0  -4  21    7.81    2.71
   0  -4 -21    7.56    3.42
   0   4  22  271.23   16.53
   0   4  22  267.15   16.43
   0  -4  22  279.04   16.76
   0  -4  22  250.70   16.32
   0  -4 -22  250.13   15.49
   0  -4  23  462.14   26.28
   0   4  23  476.38   26.34
   0   4  23  453.88   26.19
   0  -4  23  461.21   26.38
   0  -4 -23  442.61   25.25
   0  -4  24    0.38    2.28
   0   4  24   -0.92    1.90
   0   4  24   -1.13    4.27
   0  -4  24    1.15    4.39
   0  -4  24    3.59    4.63
   0   4  24    1.16    4.32
   0  -4 -24    3.99    2.94
   0  -4 -25   38.12    4.66
   0   4  25   33.84    3.46
   0  -4  25   27.91    3.37
   0  -4  25   32.34    3.00
   0  -4  25   36.54    6.09
   0  -4  25   36.01    6.17
   0   4  25   36.24    6.23
   0   4  25   34.10    5.76
   0   4  26  343.37   18.35
   0  -4  26  335.51   18.33
   0   4  26  346.48   18.03
   0  -4  26  341.52   18.04
   0  -4  26  340.60   18.09
   0   4  26  336.32   18.05
   0  -4  26  331.02   18.02
   0   4  26  333.90   18.00
   0   4  26  343.58   21.09
   0  -4  26  381.62   21.39
   0  -4  26  371.96   21.51
   0   4  26  341.92   21.06
   0   4  27    3.71    2.25
   0  -4  27    2.64    2.25
   0   4  27    0.85    2.27
   0   4  27   -0.16    2.12
   0  -4  27    0.33    2.23
   0   4  27    4.38    2.38
   0  -4  27    1.22    2.06
   0  -4  27    1.95    2.63
   0   4  27    5.32    2.35
   0  -4  27   -1.05    1.89
   0  -4  27   -4.22    5.19
   0   4  27    0.66    4.40
   0   4  27   -2.05    4.91
   0  -4  27   -1.35    4.66
   0   4  28   63.52    4.55
   0  -4  28   60.35    4.57
   0   4  28   65.54    4.65
   0  -4  28   61.54    4.51
   0  -4  28   64.55    4.66
   0   4  28   62.88    4.67
   0  -4  28   57.54    4.84
   0   4  28   60.49    4.93
   0   4  28   61.41    4.78
   0  -4  28   60.19    4.40
   0   4  28   64.07    7.80
   0  -4  28   65.67    7.89
   0  -4  28   61.77    7.75
   0   4  28   59.58    7.86
   0   4  29   67.72    4.54
   0  -4  29   62.49    4.53
   0  -4  29   61.40    5.05
   0   4  29   58.26    4.99
   0   4  29   59.37    4.57
   0  -4  29   59.44    4.61
   0  -4  29   65.30    4.79
   0   4  29   66.46    4.66
   0  -4  29   52.73    4.24
   0   4  29   57.17    4.68
   0   4  29   61.74    8.09
   0  -4  29   62.61    7.93
   0   4  30   38.88    3.55
   0  -4  30   40.03    3.68
   0   4  30   40.36    3.93
   0  -4  30   40.76    3.78
   0  -4  30   37.19    3.77
   0   4  30   35.85    3.57
   0   4  30   35.61    3.77
   0  -4  30   36.84    3.91
   0  -4  30   37.93    3.40
   0   4  30   37.94    3.81
   0   4  30   36.49    3.80
   0  -4  30   49.21    7.68
   0   4  30   51.93    7.03
   0   4  31   92.51    5.91
   0  -4  31   93.68    6.03
   0   4  31   86.98    5.98
   0  -4  31   81.30    5.81
   0   4  31   89.21    6.02
   0  -4  31   89.74    6.12
   0   4  31   77.79    6.19
   0  -4  31   92.81    6.42
   0   4  31   77.62    5.92
   0   4  31   88.02    6.12
   0   4  31  103.23   10.14
   0  -4  31   88.12    9.44
   0  -4  32   55.39    4.72
   0   4  32   56.76    4.68
   0  -4  32   59.10    4.98
   0   4  32   63.29    4.89
   0   4  32   65.17    5.36
   0  -4  32   59.33    5.25
   0   4  32   69.42    5.09
   0   4  32   58.11    4.93
   0   4  32   56.97    8.14
   0  -4  32   46.99    8.14
   0  -4  33   78.86    5.40
   0   4  33   75.41    5.29
   0   4  33   67.58    5.63
   0  -4  33   67.92    5.67
   0  -4  33   64.86    5.45
   0   4  33   61.61    5.23
   0   4  33   64.42    5.37
   0   4  33   75.94    5.52
   0   4  33   81.76    9.03
   0  -4  33   65.61    9.10
   0   4  34    4.16    2.66
   0  -4  34    1.92    2.89
   0   4  34   10.18    3.24
   0   4  34    4.45    2.98
   0  -4  34    9.34    3.24
   0  -4  34    5.86    3.08
   0   4  34    9.89    3.08
   0   4  34    3.71    2.89
   0  -4  34   12.00    6.21
   0   4  34    9.95    5.64
   0  -4  35   33.21    3.88
   0   4  35   25.09    3.53
   0   4  35   34.58    4.11
   0  -4  35   30.42    3.91
   0   4  35   23.47    3.60
   0  -4  35   31.62    4.14
   0   4  35   27.05    3.56
   0   4  35   28.31    3.76
   0   4  35   24.63    3.66
   0   4  35   25.91    6.94
   0  -4  35   17.94    6.29
   0  -4  36    5.55    2.99
   0   4  36    4.97    2.92
   0   4  36   -0.29    3.21
   0  -4  36   -0.24    3.06
   0   4  36    2.31    3.09
   0   4  36    3.31    2.64
   0  -4  36   -0.29    3.21
   0   4  36    2.86    2.85
   0   4  36    7.24    3.04
   0  -4  36    9.60    6.33
   0   4  36    9.42    5.45
   0   4  37  160.94    9.20
   0  -4  37  157.91    9.24
   0   4  37  148.27    9.60
   0  -4  37  157.27    9.69
   0   4  37  142.84    9.17
   0  -4  37  149.63    9.27
   0   4  37  133.63    9.02
   0   4  37  148.25    9.24
   0   4  37  148.35    9.21
   0  -4  37  135.84   12.82
   0   4  37  140.91   12.99
   0  -4  38   35.79    3.95
   0   4  38   32.82    3.84
   0   4  38   28.36    4.20
   0  -4  38   24.89    3.90
   0   4  38   29.79    3.88
   0  -4  38   37.54    4.68
   0   4  38   28.80    3.62
   0   4  38   36.23    4.03
   0   4  38   24.93    3.85
   0  -4  38   29.21    6.89
   0   4  39   85.30    6.36
   0   4  39   78.04    5.89
   0  -4  39   67.69    5.86
   0   4  39   66.09    5.64
   0   4  39   84.36    5.96
   0   4  39   76.48    5.88
   0   4  39   85.79    5.87
   0  -4  39   83.39    5.89
   0   4  40   43.85    4.86
   0   4  40   49.80    4.43
   0  -4  40   38.34    4.27
   0   4  40   40.62    4.07
   0   4  40   42.71    4.32
   0   4  40   40.88    4.32
   0   4  40   42.24    4.27
   0  -4  40   49.24    4.41
   0   4  41   27.39    4.26
   0  -4  41   39.35    4.10
   0   4  41   36.08    3.95
   0   4  41   39.19    3.71
   0   4  41   35.63    4.00
   0  -4  41   33.96    3.90
   0   4  41   38.22    3.87
   0   4  42   -0.54    3.29
   0   4  42    3.93    2.49
   0   4  42    8.81    3.04
   0   4  42    1.63    2.79
   0  -4  42    1.68    2.86
   0  -4  42    5.35    2.80
   0   4  42    2.84    2.74
   0   4  43   18.32    3.82
   0   4  43   22.38    3.07
   0   4  43   25.05    3.35
   0   4  43   17.05    3.17
   0  -4  43   23.42    3.39
   0   4  43   22.64    3.26
   0  -4  43   26.15    3.54
   0   4  44    5.24    3.16
   0   4  44   11.12    2.79
   0   4  44   11.02    2.40
   0   4  44    5.96    2.69
   0  -4  44    9.22    2.92
   0  -4  44    5.91    2.75
   0   4  44    5.57    2.79
   0   4  45    3.31    2.89
   0   4  45   10.16    2.67
   0  -4  45    7.04    2.72
   0   4  45   13.43    2.78
   0  -4  45    9.95    2.81
   0   4  45    9.38    2.28
   0   4  45    7.03    2.57
   0   4  46    3.75    2.84
   0  -4  46    1.42    2.39
   0   4  46    1.73    2.25
   0   4  46   -0.73    1.80
   0   4  46    2.89    2.30
   0   4  47   -0.41    2.69
   0   4  47   -0.16    2.12
   0  -4  47   -2.12    2.24
   0   4  47    1.39    1.70
   0   4  47    0.77    2.05
   0   4  48    2.40    2.07
   0  -4  48    2.79    2.06
   0   4  48    2.05    2.46
   0   4  49    2.11    1.81
   0  -4  49    1.17    1.87
   0   4  49   -0.17    2.22
   0   4  50    6.20    1.77
   0  -4  50    8.23    1.84
   0   4  50    9.97    2.37
   0   4  51    0.38    1.69
   0   4  52    2.05    1.48
   0   5   0   -0.28    3.21
   0  -5   0    0.91    3.54
   0   5   1 2799.45  142.91
   0  -5  -1 2865.31  143.08
   0  -5  -2 2313.69  119.57
   0   5   2 2403.04  119.48
   0  -5  -3    8.91    4.00
   0   5   3    5.96    3.67
   0  -5  -4  958.97   49.62
   0   5   4  909.76   49.51
   0  -5   4  979.14   48.74
   0  -5  -5  248.51   14.64
   0  -5   5  239.29   14.51
   0   5   5  252.49   14.67
   0  -5   5  250.44   13.51
   0   5   6   77.09    6.51
   0  -5  -6   78.30    6.72
   0  -5   6   78.22    5.11
   0  -5   7 1045.23   53.91
   0   5   7 1047.81   53.83
   0   5   7 1119.60   55.42
   0  -5  -7 1099.83   55.32
   0  -5   7 1083.48   54.10
   0  -5   8  127.96    7.72
   0   5   8  138.33    7.73
   0  -5  -8  145.16    9.40
   0   5   8  134.82    9.41
   0  -5   8  132.39    9.00
   0  -5   9 1499.68   76.71
   0   5   9 1536.59   76.67
   0  -5  -9 1562.07   77.83
   0   5   9 1512.18   77.96
   0  -5   9 1475.16   77.59
   0   5  10    7.61    2.44
   0  -5  10    4.86    2.19
   0  -5  10    1.19    2.35
   0   5  10    3.26    2.07
   0   5  10    1.52    4.08
   0  -5  10    7.54    3.41
   0  -5 -10    7.93    3.99
   0  -5  11    7.80    2.48
   0   5  11    3.28    2.24
   0  -5  11    6.94    2.46
   0   5  11    7.52    2.58
   0   5  11    5.93    4.16
   0  -5  11   10.84    3.59
   0  -5 -11    6.34    3.74
   0   5  12  176.83   10.38
   0  -5  12  170.10   10.42
   0  -5  12  184.67   10.56
   0   5  12  182.41   10.55
   0  -5  12  172.89   11.03
   0  -5 -12  170.05   11.28
   0   5  13  175.26   10.18
   0  -5  13  171.26   10.18
   0  -5  13  173.60   10.39
   0   5  13  171.78   10.32
   0  -5  13  160.17   10.60
   0  -5 -13  152.56   10.99
   0  -5  14  247.52   14.79
   0  -5 -14  257.21   15.11
   0   5  14  246.38   14.34
   0  -5  14  257.73   14.50
   0  -5  14  250.49   14.48
   0   5  14  261.06   14.52
   0   5  14  240.22   13.90
   0   5  15   22.85    3.41
   0   5  15   13.18    3.49
   0  -5  15   12.66    3.67
   0  -5  15   13.68    3.49
   0  -5 -15   10.44    3.90
   0  -5  15   14.57    3.36
   0   5  15   13.23    2.46
   0  -5  16   35.05    4.37
   0  -5 -16   42.77    5.10
   0  -5  16   38.86    4.76
   0   5  16   43.34    4.50
   0  -5  16   37.19    4.69
   0   5  16   48.27    4.78
   0   5  16   39.88    3.39
   0  -5  17   -1.05    2.74
   0  -5 -17    2.43    3.42
   0  -5  17    3.98    3.33
   0   5  17    2.15    3.09
   0  -5  17    0.38    3.40
   0   5  17    3.67    3.35
   0   5  17   -0.31    1.57
   0  -5  18   46.21    4.68
   0  -5 -18   59.68    5.60
   0  -5  18   44.43    4.98
   0  -5  18   42.16    5.23
   0   5  18   42.82    5.12
   0   5  18   42.55    5.07
   0  -5  19    1.79    2.78
   0  -5 -19    2.54    3.65
   0   5  19    1.24    3.42
   0   5  19    0.85    3.52
   0  -5  19    1.25    3.42
   0  -5  19    1.32    3.90
   0  -5 -20   11.26    3.81
   0  -5  20    9.04    2.94
   0   5  20   13.11    3.87
   0   5  20   21.24    4.18
   0  -5  20   11.27    4.20
   0  -5  20    4.03    3.77
   0  -5 -21  395.71   22.79
   0  -5  21  398.66   22.31
   0   5  21  408.63   23.20
   0  -5  21  391.82   23.07
   0   5  21  413.57   23.20
   0  -5  21  412.30   23.32
   0  -5  22   10.22    2.99
   0  -5 -22   11.23    3.86
   0  -5  22   19.67    2.79
   0   5  22   16.35    2.70
   0   5  22   18.74    2.66
   0   5  22   10.26    4.63
   0  -5  22   12.71    4.10
   0  -5  22    8.51    4.47
   0   5  22   19.07    4.60
   0  -5  23   40.02    4.42
   0  -5 -23   43.74    5.17
   0  -5  23   42.04    3.82
   0   5  23   41.78    3.57
   0   5  23   43.18    3.58
   0  -5  23   44.86    5.80
   0   5  23   36.24    5.56
   0   5  23   34.27    5.49
   0  -5  23   44.03    6.04
   0  -5 -24   18.86    3.91
   0   5  24   11.51    2.75
   0  -5  24    8.97    2.38
   0  -5  24   12.44    2.63
   0  -5  24    8.57    2.26
   0   5  24   10.66    2.37
   0   5  24   10.38    4.75
   0  -5  24   12.54    4.74
   0   5  24   12.40    4.50
   0   5  25   77.30    7.49
   0  -5  25   68.77    7.56
   0  -5 -25   70.73    6.48
   0  -5  25   64.22    5.02
   0   5  25   62.97    4.91
   0  -5  25   58.23    4.63
   0  -5  25   67.88    4.66
   0  -5  25   65.28    4.55
   0   5  25   66.40    4.53
   0   5  25   78.35    4.71
   0  -5  25   67.74    4.74
   0   5  25   60.49    4.79
   0  -5  25   70.02    4.55
   0   5  25   68.19    4.54
   0   5  26  114.44    6.94
   0  -5  26  122.00    7.03
   0   5  26  125.12    7.56
   0  -5  26  120.05    7.55
   0  -5  26  108.05    7.07
   0  -5  26  111.78    7.02
   0  -5  26  126.79    7.17
   0   5  26  117.25    7.06
   0   5  26  117.89    7.01
   0  -5  26  113.35    6.95
   0  -5  26  114.96    7.08
   0   5  26  115.90    7.24
   0  -5  26  132.86   10.41
   0   5  26  129.57   10.12
   0   5  27   30.31    3.04
   0  -5  27   29.27    3.07
   0  -5  27   36.54    3.29
   0   5  27   33.17    3.60
   0   5  27   30.64    3.04
   0  -5  27   23.32    3.10
   0   5  27   28.87    3.16
   0  -5  27   32.03    3.30
   0  -5  27   38.26    3.94
   0  -5  27   33.16    3.01
   0   5  27   30.18    3.45
   0  -5  27   33.49    3.21
   0  -5  27   32.10    5.89
   0   5  27   39.77    6.22
   0   5  28  282.89   15.02
   0  -5  28  294.26   15.08
   0   5  28  292.87   15.55
   0  -5  28  256.09   15.00
   0  -5  28  274.90   15.11
   0   5  28  285.30   15.10
   0  -5  28  277.60   15.04
   0  -5  28  269.36   15.44
   0  -5  28  268.06   15.02
   0   5  28  265.96   15.24
   0  -5  28  301.71   18.65
   0   5  28  343.40   19.04
   0   5  29    3.47    2.23
   0  -5  29    1.96    2.23
   0   5  29   -0.73    2.46
   0  -5  29   -0.18    2.04
   0  -5  29    2.83    2.39
   0   5  29    0.55    2.27
   0  -5  29    2.23    2.72
   0  -5  29    2.63    2.17
   0   5  29    4.03    2.78
   0   5  29    0.74    4.86
   0  -5  29   -2.29    4.93
   0  -5  30   79.44    5.63
   0   5  30   82.79    5.60
   0   5  30   96.12    6.37
   0  -5  30   82.28    5.61
   0  -5  30   81.44    5.82
   0   5  30   80.03    5.69
   0  -5  30   88.35    6.29
   0  -5  30   88.83    5.65
   0   5  30   73.83    8.69
   0  -5  30   95.30    9.30
   0  -5  31   34.05    3.51
   0   5  31   33.24    3.40
   0   5  31   34.14    3.57
   0  -5  31   28.67    3.66
   0   5  31   40.19    4.20
   0  -5  31   33.39    3.20
   0  -5  31   33.92    3.33
   0  -5  31   24.69    6.11
   0   5  31   26.34    6.15
   0  -5  32   58.23    4.66
   0   5  32   61.04    4.56
   0  -5  32   49.14    4.68
   0   5  32   57.31    4.57
   0   5  32   56.39    5.07
   0  -5  32   55.26    4.31
   0   5  32   50.27    7.45
   0  -5  32   48.42    7.79
   0   5  33    8.24    2.67
   0  -5  33   13.38    2.88
   0   5  33   14.01    3.02
   0  -5  33   12.30    3.23
   0   5  33   16.51    3.54
   0  -5  33   13.50    2.63
   0   5  33   13.23    3.22
   0  -5  33    5.24    5.51
   0   5  33   11.02    5.62
   0  -5  34  133.20    8.15
   0   5  34  134.61    8.13
   0   5  34  134.32    8.21
   0  -5  34  125.26    8.26
   0   5  34  148.48    8.86
   0  -5  34  121.95    7.78
   0   5  34  130.88    8.39
   0   5  34  143.05   12.18
   0  -5  34  118.61   11.79
   0   5  35   89.17    6.01
   0  -5  35   86.86    6.04
   0   5  35   81.53    6.11
   0  -5  35   91.15    6.22
   0   5  35   84.88    6.56
   0   5  35   94.70    6.40
   0   5  35   66.12    8.99
   0  -5  35   69.77    9.13
   0   5  36    6.61    3.65
   0  -5  36   -1.13    3.03
   0   5  36   -2.20    2.80
   0   5  36   -0.74    3.03
   0   5  36    1.64    2.69
   0  -5  36   -2.54    2.72
   0   5  37  227.73   13.13
   0  -5  37  216.69   12.59
   0   5  37  213.98   12.49
   0   5  37  222.73   12.70
   0   5  37  204.54   12.71
   0   5  37  225.40   12.79
   0   5  37  227.00   12.47
   0  -5  37  225.71   12.53
   0   5  38  120.70    8.44
   0   5  38  120.81    7.90
   0  -5  38  125.99    7.94
   0   5  38  121.68    8.01
   0   5  38  145.23    8.27
   0   5  38  130.88    8.24
   0  -5  38  124.46    7.89
   0   5  38  115.19    7.75
   0   5  39   23.00    4.02
   0   5  39   18.53    3.18
   0  -5  39   20.59    3.27
   0   5  39   16.82    3.16
   0   5  39   16.38    3.28
   0   5  39   19.18    3.57
   0  -5  39   17.06    3.19
   0   5  39   20.29    3.09
   0   5  40   41.19    4.60
   0   5  40   35.59    3.73
   0  -5  40   28.78    3.68
   0   5  40   39.38    3.94
   0   5  40   37.86    4.23
   0   5  40   30.00    4.14
   0  -5  40   35.46    3.70
   0   5  40   32.21    3.59
   0   5  41    2.97    3.35
   0  -5  41    4.82    2.65
   0   5  41    8.77    2.66
   0   5  41    1.09    2.65
   0   5  41    3.41    2.93
   0  -5  41    1.58    2.51
   0   5  41    1.14    2.53
   0   5  42   -1.56    3.16
   0   5  42    2.40    2.86
   0   5  42    1.23    2.40
   0   5  42    0.36    2.49
   0  -5  42    1.33    2.56
   0  -5  42    6.03    2.57
   0   5  42    2.15    2.46
   0   5  43    8.96    3.35
   0   5  43    7.71    2.52
   0   5  43    5.81    2.80
   0   5  43    3.46    2.41
   0  -5  43    2.52    2.41
   0  -5  43    4.57    2.48
   0   5  43    7.03    2.57
   0   5  44   10.72    2.56
   0  -5  44   17.14    2.71
   0   5  44   10.12    3.09
   0   5  44   14.21    2.94
   0   5  44   16.72    2.66
   0   5  45    5.91    2.30
   0  -5  45    6.94    2.33
   0   5  45    6.39    2.72
   0   5  45   11.92    2.71
   0   5  45   10.64    2.36
   0  -5  46   24.09    2.74
   0   5  46   23.89    2.70
   0   5  46   22.43    2.59
   0   5  46   27.25    3.08
   0   5  46   27.08    3.44
   0   5  47   16.54    2.81
   0   5  47   14.69    2.03
   0   5  47   14.74    2.46
   0  -5  47   10.92    2.12
   0   5  47   11.57    2.08
   0   5  48   35.20    2.71
   0   5  48   31.16    2.80
   0  -5  48   33.85    2.88
   0   5  48   42.00    3.14
   0   5  48   40.48    3.52
   0   5  49    1.48    2.13
   0   5  50    2.79    1.85
   0   5  51   11.13    1.79
   0   5  52    9.35    1.42
   0   6   0  109.87    8.38
   0  -6   0  119.47    8.84
   0   6  -1  755.96   39.78
   0   6   1  768.32   39.86
   0  -6  -1  732.24   39.95
   0   6  -2   16.16    4.28
   0   6   2   12.64    4.35
   0  -6  -2    1.91    4.17
   0   6   3   70.07    6.46
   0  -6  -3   66.57    6.64
   0  -6   4  554.87   29.68
   0  -6  -4  587.28   30.97
   0   6   4  573.42   30.83
   0  -6   5  277.78   16.10
   0  -6  -5  328.20   17.76
   0   6   5  304.66   17.53
   0  -6   6  402.70   21.52
   0  -6  -6  408.16   22.92
   0   6   6  412.12   22.98
   0  -6   7   17.05    2.44
   0   6   7   10.63    4.53
   0  -6  -7    9.22    4.35
   0  -6   8    7.28    2.02
   0  -6   8   10.70    4.02
   0   6   8   16.02    4.71
   0  -6  -8   11.38    4.20
   0   6   9  204.65   13.29
   0  -6  -9  207.04   13.14
   0  -6   9  203.95   12.83
   0   6  10  132.60    9.98
   0  -6  10  130.49    9.34
   0  -6 -10  143.42    9.89
   0  -6  10  135.87    7.97
   0   6  11   57.05    6.59
   0  -6 -11   55.44    5.90
   0  -6  11   62.39    5.73
   0   6  11   46.23    3.96
   0  -6  11   52.77    4.20
   0   6  12    3.88    4.51
   0  -6  12   18.65    3.74
   0  -6 -12   19.96    4.52
   0   6  12   14.26    2.66
   0  -6  12    8.92    2.52
   0  -6  13   18.84    4.10
   0  -6 -13   15.94    4.26
   0  -6  13   17.70    2.92
   0   6  13   17.85    3.00
   0  -6  14  835.03   44.59
   0  -6 -14  885.23   45.04
   0   6  14  839.23   43.72
   0  -6  14  827.76   43.78
   0   6  15  161.78   10.16
   0  -6  15  157.88   10.22
   0  -6 -15  166.98   11.31
   0  -6  15  176.47   11.03
   0   6  15  168.17   10.08
   0  -6  16    6.61    3.67
   0   6  16    1.77    2.16
   0  -6 -16    6.10    3.86
   0  -6  16    1.36    2.99
   0   6  16    2.64    2.97
   0   6  17  221.06   13.40
   0  -6  17  222.33   13.60
   0  -6 -17  241.06   14.40
   0  -6  17  234.92   13.96
   0   6  17  215.55   12.54
   0  -6  18   37.40    4.60
   0   6  18   25.50    4.00
   0  -6  18   30.20    4.33
   0  -6 -18   27.79    4.90
   0   6  19   -2.07    3.00
   0  -6  19   -0.85    3.37
   0  -6 -19    3.48    3.69
   0  -6  19    0.42    2.83
   0  -6  20    7.78    3.66
   0   6  20    4.44    3.17
   0   6  20   13.10    2.59
   0   6  20    7.62    2.31
   0  -6  20    2.96    2.91
   0  -6 -20    6.56    3.65
   0  -6  21  165.06    9.82
   0   6  21  183.03   11.70
   0  -6  21  193.47   11.88
   0   6  21  163.81    9.80
   0  -6  21  173.89    9.83
   0   6  21  165.95    9.68
   0  -6  21  167.01    9.69
   0  -6 -21  175.30   11.78
   0  -6  21  179.20   11.31
   0  -6  22   -0.56    2.42
   0   6  22    4.58    2.15
   0  -6  22    5.80    2.34
   0  -6 -22    4.16    3.52
   0  -6  22   -0.84    2.90
   0   6  22    1.38    2.21
   0  -6  22    3.76    2.17
   0   6  22    1.51    3.53
   0  -6  22   -0.52    3.50
   0   6  23    0.83    2.39
   0  -6  23    1.48    2.37
   0  -6 -23   -2.62    3.41
   0  -6  23    0.42    2.70
   0  -6  23   -0.84    2.02
   0  -6  23    4.91    2.38
   0   6  23    3.06    2.24
   0   6  23   -1.60    4.00
   0  -6  23    4.96    4.05
   0   6  24   75.48    7.52
   0  -6  24   63.59    7.16
   0  -6 -24   76.66    7.08
   0  -6  24   68.76    6.32
   0   6  24   77.98    5.57
   0  -6  24   81.50    5.51
   0  -6  24   79.73    5.25
   0  -6  24   77.66    5.36
   0   6  24   87.79    5.47
   0  -6  24   76.45    4.93
   0  -6  25   17.84    4.84
   0   6  25   18.40    4.66
   0  -6 -25   24.38    4.57
   0  -6  25   30.32    3.26
   0   6  25   24.77    3.15
   0  -6  25   22.26    2.70
   0  -6  25   24.74    2.91
   0  -6  25   21.32    2.93
   0   6  25   29.44    3.33
   0  -6  25   23.11    2.57
   0  -6  26    4.69    1.94
   0   6  26    2.55    2.77
   0  -6  26    1.37    2.33
   0  -6  26    1.95    2.06
   0  -6  26    1.92    2.07
   0  -6  26    3.75    2.39
   0   6  26   -1.62    2.34
   0   6  26    1.87    3.94
   0  -6  26   -0.65    3.90
   0  -6  27   30.09    3.05
   0   6  27   38.11    3.79
   0  -6  27   37.79    3.55
   0  -6  27   32.91    3.27
   0  -6  27   36.14    3.26
   0   6  27   31.01    3.62
   0  -6  27   33.39    3.55
   0   6  27   30.04    5.55
   0  -6  27   25.07    5.50
   0   6  28   98.07    6.03
   0  -6  28   93.27    6.02
   0  -6  28  100.98    6.40
   0   6  28  112.49    6.90
   0  -6  28   85.87    6.08
   0  -6  28   84.40    6.01
   0  -6  28   99.08    6.33
   0   6  28  108.74    6.62
   0   6  28   98.50    6.56
   0  -6  28   78.51    8.71
   0   6  28   98.19    9.04
   0   6  29    2.17    2.05
   0  -6  29    1.54    2.17
   0   6  29   -0.51    2.68
   0  -6  29    2.62    2.39
   0  -6  29    4.22    2.44
   0   6  29   -0.71    2.28
   0  -6  29   -1.41    2.01
   0   6  29    1.15    2.64
   0   6  29    2.23    2.64
   0  -6  29    4.30    2.44
   0  -6  29   -8.10    4.82
   0   6  29   -6.38    4.89
   0   6  30   90.90    6.08
   0  -6  30   97.75    6.16
   0  -6  30   87.75    6.32
   0   6  30  108.42    7.01
   0  -6  30   89.32    6.26
   0   6  30   94.56    6.22
   0  -6  30   91.15    6.02
   0   6  30  102.80    6.75
   0  -6  30  106.28    6.43
   0   6  30  104.83    6.73
   0   6  30   84.43    8.96
   0  -6  30   87.65    9.37
   0  -6  31   79.13    5.46
   0   6  31   81.23    5.40
   0  -6  31   68.76    5.53
   0   6  31   84.44    5.51
   0   6  31   90.93    6.31
   0  -6  31   80.77    5.57
   0   6  31   74.27    5.85
   0  -6  31   76.64    5.56
   0  -6  31   77.78    8.93
   0  -6  32   31.87    3.55
   0   6  32   37.21    4.29
   0   6  32   40.29    4.06
   0  -6  32   31.24    3.57
   0  -6  32   33.86    3.46
   0   6  32   30.09    3.33
   0  -6  32   28.63    3.62
   0   6  32   32.39    3.54
   0  -6  33   36.78    3.48
   0   6  33   43.52    4.46
   0   6  33   40.15    4.27
   0  -6  33   31.00    3.61
   0  -6  33   32.16    3.53
   0   6  33   35.41    3.49
   0   6  33   29.62    3.52
   0  -6  33   33.48    3.66
   0  -6  34   17.43    2.72
   0   6  34   15.91    3.70
   0  -6  34   21.07    2.87
   0   6  34   23.12    3.85
   0   6  34   20.48    2.95
   0  -6  34   21.60    3.08
   0   6  34   20.26    2.90
   0  -6  34   15.48    2.99
   0   6  35   66.32    5.74
   0  -6  35   59.15    4.68
   0   6  35   70.48    5.55
   0  -6  35   62.16    4.81
   0   6  35   63.11    4.84
   0  -6  35   81.62    5.12
   0  -6  35   72.45    5.03
   0   6  35   64.74    4.99
   0   6  36   37.86    3.74
   0   6  36   33.30    3.54
   0  -6  36   40.25    3.78
   0   6  36   32.02    4.43
   0   6  37   36.53    3.58
   0  -6  37   33.28    3.61
   0   6  37   26.41    4.21
   0   6  37   34.11    3.52
   0  -6  37   36.09    3.60
   0   6  38   53.04    4.95
   0   6  38   42.67    4.00
   0  -6  38   48.85    4.09
   0   6  38   54.95    4.67
   0   6  38   47.62    4.79
   0   6  38   43.52    3.91
   0  -6  38   42.27    3.97
   0   6  39    5.77    3.53
   0  -6  39    5.10    2.38
   0   6  39    2.64    2.35
   0   6  39    6.51    2.95
   0   6  39    5.72    3.34
   0  -6  39    6.84    2.48
   0   6  39    1.59    2.24
   0   6  40   12.79    3.66
   0   6  40   15.62    2.73
   0  -6  40   15.51    2.69
   0   6  40   16.76    3.19
   0   6  40   12.94    3.36
   0  -6  40   19.09    2.84
   0   6  40   12.11    2.55
   0   6  41    2.55    2.69
   0  -6  41    3.79    2.21
   0   6  41    2.94    2.33
   0   6  41    2.22    2.92
   0   6  41    4.10    3.11
   0   6  42    6.60    2.73
   0  -6  42    0.68    2.08
   0   6  42    2.28    2.13
   0   6  42    4.40    3.13
   0   6  42    1.27    2.67
   0  -6  43    3.32    2.12
   0   6  43   -1.51    1.95
   0   6  43    4.62    3.04
   0   6  43    3.19    2.80
   0   6  43    3.16    2.49
   0  -6  44    4.05    1.90
   0   6  44    7.41    2.02
   0   6  44    9.48    2.90
   0   6  44    7.82    2.42
   0   6  44    3.53    2.44
   0  -6  45    2.86    1.85
   0   6  45    1.71    1.68
   0   6  45    1.20    2.62
   0   6  45    0.68    2.29
   0   6  45    2.60    1.96
   0   6  46    5.04    1.61
   0  -6  46    4.20    1.66
   0   6  46    3.63    2.43
   0   6  46    4.96    2.34
   0   6  46    4.55    1.87
   0   6  47    1.47    1.58
   0   6  47    4.42    2.07
   0   6  47    5.40    2.23
   0   6  48    9.33    1.58
   0   6  48   15.09    2.15
   0   6  48   12.41    2.37
   0   6  49   10.06    2.00
   0   6  50    0.31    1.45
   0   6  51    6.31    1.33
   0  -7   0   -1.41    4.35
   0   7   0   -0.85    3.74
   0   7  -1  310.31   18.31
   0   7   1  309.15   18.43
   0  -7  -1  316.72   18.80
   0   7  -2   26.41    4.83
   0   7   2   24.15    5.03
   0  -7  -2   29.19    5.49
   0   7  -3   50.87    5.82
   0   7   3   46.49    5.86
   0  -7  -3   52.50    6.19
   0  -7   3   47.61    4.67
   0   7  -4   89.69    7.12
   0   7   4   81.24    7.36
   0  -7  -4   86.10    7.65
   0  -7   4   64.50    5.59
   0  -7  -5  135.07    9.36
   0   7   5  119.50    9.10
   0  -7  -6   38.15    5.89
   0   7   6   41.51    5.74
   0  -7   6   36.08    3.65
   0  -7  -7  427.62   23.87
   0  -7   7  438.02   23.70
   0   7   7  428.22   23.89
   0  -7   7  389.99   21.92
   0  -7   8  386.90   22.08
   0   7   8  398.93   22.49
   0  -7  -8  387.17   22.31
   0  -7   8  372.40   20.31
   0  -7  -9    6.48    4.54
   0  -7   9    5.62    3.81
   0   7   9    4.65    4.82
   0  -7  10   10.85    4.06
   0   7  10   13.85    4.76
   0  -7 -10   21.19    5.03
   0   7  11    9.35    5.02
   0  -7 -11    7.67    4.31
   0  -7  11    9.50    3.96
   0   7  12   36.28    5.99
   0  -7  12   24.91    4.77
   0  -7 -12   30.07    5.14
   0  -7  13  115.75    9.28
   0  -7 -13  138.39    9.99
   0  -7  14    4.86    3.73
   0  -7 -14    4.28    4.10
   0   7  15   55.01    5.14
   0  -7 -15   52.68    6.38
   0  -7  15   58.22    6.14
   0  -7  16   14.08    2.69
   0  -7  16    9.84    3.87
   0   7  16    8.43    2.71
   0  -7 -16   12.14    4.55
   0  -7  16   12.28    2.60
   0  -7  17    4.55    2.64
   0  -7  17    5.95    2.40
   0  -7 -17    2.24    4.13
   0  -7  17    1.97    3.32
   0  -7  17    5.66    2.48
   0   7  17    7.93    2.38
   0  -7  18   75.79    5.54
   0  -7  18   78.42    5.29
   0   7  18   69.83    5.00
   0  -7  18   72.56    6.81
   0  -7 -18   81.37    7.64
   0  -7  18   79.22    5.37
   0   7  18   77.86    5.31
   0  -7  19  404.74   21.65
   0  -7  19  421.60   21.56
   0   7  19  401.27   21.38
   0  -7 -19  428.09   24.05
   0  -7  19  421.66   23.45
   0  -7  19  388.66   21.54
   0   7  19  410.43   21.61
   0  -7  20   26.77    4.15
   0  -7  20   28.67    3.51
   0  -7  20   26.49    3.29
   0   7  20   33.39    3.16
   0  -7  20   33.45    4.85
   0  -7 -20   28.07    5.13
   0  -7  20   30.88    3.55
   0   7  20   32.43    3.28
   0  -7 -21  418.26   23.18
   0  -7  21  375.68   22.18
   0   7  21  376.50   20.39
   0  -7  21  383.78   20.50
   0  -7  21  383.23   22.04
   0  -7  21  398.17   20.65
   0   7  21  382.18   20.61
   0  -7 -22    4.18    3.68
   0  -7  22    1.94    2.81
   0  -7  22    9.25    2.59
   0   7  22   10.01    2.80
   0   7  22   11.13    2.45
   0  -7  22   12.75    2.79
   0  -7  22    4.85    3.00
   0   7  23  102.48    6.67
   0  -7  23   95.58    6.50
   0   7  23  106.17    6.42
   0  -7  23   93.03    6.43
   0  -7 -23  107.66    8.76
   0  -7  23   95.51    7.71
   0  -7  23   89.31    6.28
   0  -7  24    2.77    2.62
   0   7  24    7.19    2.63
   0  -7  24    7.66    2.68
   0   7  24    7.59    2.47
   0  -7 -24   12.07    4.07
   0  -7  24    7.94    2.60
   0   7  25    7.42    2.86
   0  -7  25    9.90    2.24
   0  -7  25   11.27    2.96
   0  -7  25   11.91    2.87
   0   7  25    9.93    2.81
   0  -7 -25   13.86    4.08
   0  -7  25   10.16    2.60
   0  -7  26   65.13    4.67
   0  -7  26   64.07    4.93
   0   7  26   57.39    4.99
   0  -7  26   54.03    4.76
   0   7  26   55.57    4.82
   0  -7  27    5.53    2.42
   0   7  27    4.81    2.76
   0  -7  27    9.52    2.91
   0   7  27    3.08    2.64
   0   7  27    2.51    2.74
   0  -7  27    3.59    2.68
   0  -7  28   16.20    2.96
   0  -7  28   22.19    3.42
   0   7  28   19.24    3.32
   0   7  28   18.28    3.23
   0  -7  28   24.70    3.40
   0   7  28   18.19    3.63
   0  -7  29    5.30    2.42
   0  -7  29    0.34    2.04
   0   7  29    9.05    3.19
   0   7  29    5.03    2.99
   0  -7  29    4.50    2.81
   0  -7  29    6.01    2.89
   0   7  29    3.20    2.75
   0   7  30   15.21    3.51
   0  -7  30   15.09    3.11
   0  -7  30   14.98    2.47
   0  -7  30   14.17    2.69
   0   7  30   16.61    3.43
   0   7  30   13.26    3.21
   0  -7  30   16.07    3.20
   0  -7  30   11.98    2.39
   0  -7  31   -1.10    2.56
   0   7  31    0.55    3.00
   0  -7  31    2.14    2.09
   0  -7  31    3.05    2.29
   0  -7  31   -0.21    2.57
   0   7  31   -0.50    3.07
   0   7  31    0.72    2.91
   0  -7  31    2.65    1.96
   0   7  32   10.06    3.38
   0  -7  32    6.69    2.70
   0  -7  32    6.33    2.31
   0  -7  32    6.66    2.29
   0  -7  32   10.73    2.73
   0   7  32   10.49    3.22
   0   7  32    4.51    3.13
   0  -7  32    5.71    2.20
   0   7  33    0.56    3.09
   0  -7  33    1.89    2.59
   0  -7  33    1.46    2.28
   0  -7  33    2.67    2.10
   0   7  33    1.77    3.15
   0  -7  33   -1.65    2.57
   0   7  33    2.70    3.25
   0  -7  33   -0.17    2.27
   0   7  34    2.54    3.22
   0  -7  34    1.62    2.42
   0   7  34   -0.49    3.25
   0   7  34   -0.50    2.98
   0  -7  34    0.20    2.35
   0  -7  34    0.68    2.08
   0  -7  34   -1.09    2.12
   0   7  35    8.73    3.31
   0  -7  35   -0.58    2.18
   0   7  35   -0.25    3.13
   0   7  35    3.19    3.28
   0  -7  35    3.38    2.14
   0  -7  35    0.91    2.16
   0  -7  36    1.46    2.10
   0   7  36   -0.84    3.14
   0   7  36    1.95    3.28
   0  -7  36   -1.50    2.09
   0  -7  36   -2.49    2.11
   0  -7  37    6.78    2.32
   0   7  37    6.47    3.39
   0   7  37   10.97    3.66
   0  -7  37    7.73    2.36
   0   7  38    5.66    3.10
   0  -7  38    8.89    2.31
   0   7  38    7.49    3.38
   0   7  38   10.43    3.50
   0   7  39    1.36    2.81
   0  -7  39   -2.56    2.08
   0   7  39    1.13    3.15
   0   7  39    6.99    3.32
   0   7  40   40.67    3.89
   0   7  40   43.78    4.30
   0   7  41   -0.41    2.57
   0  -7  41    1.96    1.76
   0   7  41   -0.47    2.94
   0   7  42   33.01    3.52
   0   7  42   33.81    3.96
   0   7  43    4.51    2.28
   0   7  43    0.37    2.66
   0   7  43    3.94    2.73
   0   7  44    5.47    2.55
   0   7  44    9.72    2.35
   0   7  44    8.97    2.64
   0   7  45    9.50    2.46
   0   7  45   12.35    2.11
   0   7  45    8.34    2.52
   0   7  46   17.54    2.17
   0   7  46   18.71    2.59
   0   7  46   20.84    2.67
   0   7  47   23.35    2.53
   0   7  47   17.16    1.98
   0   7  47   19.55    2.51
   0   7  48    5.60    1.26
   0   7  48   10.30    1.83
   0   7  48    8.41    1.84
   0   7  49    3.35    1.44
   0   8   0    7.15    4.35
   0  -8   0    6.80    5.56
   0  -8  -1  234.47   14.77
   0   8   1  207.47   13.98
   0   8  -1  202.54   13.88
   0  -8   2   98.29    7.30
   0   8   2  100.79    8.67
   0   8  -2  106.68    8.66
   0  -8  -2  103.63    9.17
   0  -8   3  520.77   29.46
   0   8  -3  553.33   30.72
   0   8   3  565.45   31.00
   0  -8  -3  597.64   31.43
   0  -8   4   46.59    4.67
   0   8   4   54.40    6.55
   0   8  -4   52.63    6.17
   0  -8  -4   58.05    7.00
   0   8  -5   33.74    5.16
   0   8   5   48.18    5.92
   0  -8  -5   42.76    6.19
   0  -8   6  281.08   16.22
   0   8   6  299.22   18.35
   0  -8  -6  309.01   18.54
   0   8  -6  287.95   17.73
   0  -8   7  131.61    8.70
   0   8  -7  152.59   10.56
   0  -8  -7  143.04   11.09
   0   8   7  146.28   10.99
   0  -8   7  164.19   11.20
   0  -8   8  224.36   13.37
   0  -8  -8  260.60   16.09
   0  -8   8  238.78   15.54
   0   8   8  274.63   16.16
   0   8   9   44.29    6.42
   0  -8   9   44.40    5.76
   0  -8  -9   31.00    5.75
   0   8  10  164.57   12.44
   0  -8 -10  172.13   12.35
   0  -8  10  169.91   12.02
   0  -8  11   93.84    6.06
   0  -8 -11  104.59    8.93
   0   8  11   90.98    8.90
   0  -8  11   96.87    8.44
   0  -8  11   88.42    6.02
   0  -8  12  416.65   21.55
   0  -8  12  411.23   21.50
   0  -8  12  381.13   21.32
   0   8  12  425.68   24.60
   0  -8 -12  421.74   24.25
   0  -8  12  418.08   23.95
   0  -8  13   22.32    3.16
   0  -8 -13   21.25    2.70
   0  -8  13   22.08    3.07
   0  -8  13   21.44    2.95
   0  -8  13   18.29    4.71
   0  -8 -13   17.41    4.93
   0  -8 -14  214.55   12.10
   0  -8  14  217.22   12.35
   0  -8 -14  247.91   15.28
   0  -8  14  226.50   14.71
   0   8  15   27.71    4.28
   0  -8  15   39.72    5.58
   0  -8 -15   27.38    5.70
   0  -8 -15   36.24    3.34
   0  -8 -16   15.63    2.54
   0   8  16   12.84    2.27
   0  -8 -16   14.18    4.98
   0  -8  16    4.61    4.03
   0  -8 -17   18.20    2.70
   0   8  17   24.83    3.12
   0  -8  17   18.95    3.03
   0   8  17   25.38    2.76
   0  -8  17   17.83    4.53
   0  -8 -17   19.56    5.39
   0  -8 -18  289.25   16.11
   0  -8  18  285.90   16.39
   0   8  18  312.23   16.48
   0   8  18  309.86   16.14
   0  -8  18  298.70   16.36
   0  -8 -18  336.94   19.49
   0  -8  18  304.35   18.63
   0  -8 -19   18.65    2.64
   0  -8  19   17.37    3.08
   0   8  19   17.17    2.79
   0   8  19   13.35    2.52
   0  -8  19   24.10    3.29
   0  -8  19   15.96    4.34
   0  -8 -19   13.32    5.00
   0  -8 -20    4.58    2.11
   0  -8  20    5.98    2.96
   0   8  20    7.37    2.42
   0   8  20    5.30    2.26
   0  -8  20    5.80    2.71
   0  -8  20    3.96    3.63
   0  -8 -20    6.05    4.35
   0  -8 -21   -0.17    2.02
   0  -8  21    1.81    2.89
   0   8  21    0.46    2.70
   0  -8  21   -1.27    2.71
   0   8  21    2.28    2.34
   0  -8 -21    2.71    4.21
   0  -8  21   -0.56    3.11
   0  -8  22   42.25    3.98
   0  -8 -22   38.20    3.38
   0   8  22   40.98    4.02
   0  -8  22   35.85    4.03
   0  -8  22   35.59    3.89
   0   8  22   45.58    3.82
   0  -8 -22   33.33    5.65
   0  -8  22   30.75    4.99
   0  -8  23   55.53    4.75
   0   8  23   57.70    4.98
   0  -8  23   68.34    5.13
   0  -8  23   57.96    4.98
   0   8  23   62.63    4.74
   0  -8 -23   65.39    7.20
   0  -8  24    5.62    2.60
   0   8  24    0.99    2.81
   0  -8  24    4.02    2.97
   0   8  24    6.08    2.61
   0  -8  24    3.57    2.86
   0  -8 -24   -1.36    3.90
   0  -8  25   19.10    3.24
   0   8  25   19.00    3.45
   0  -8  25   22.93    3.48
   0   8  25   27.01    3.30
   0  -8  25   17.18    3.31
   0  -8 -25   18.22    4.96
   0   8  26   10.87    2.93
   0  -8  26   11.19    3.09
   0  -8  26   10.00    2.82
   0  -8  26    6.74    3.10
   0  -8  26    7.49    2.39
   0   8  26   10.61    3.08
   0   8  27    6.90    2.94
   0  -8  27    2.53    2.92
   0   8  27    3.86    2.77
   0  -8  27    7.61    2.79
   0  -8  27    3.86    2.12
   0  -8  27    2.65    3.01
   0   8  27    3.43    3.08
   0   8  28  147.11    8.59
   0   8  28  147.88    8.52
   0  -8  28  118.94    8.30
   0  -8  28  132.83    8.19
   0  -8  28  125.46    8.31
   0   8  28  123.81    8.51
   0   8  29  162.84    9.72
   0  -8  29  151.73    9.52
   0   8  29  157.25    9.60
   0  -8  29  164.36    9.41
   0  -8  29  151.71    9.60
   0   8  29  155.51    9.79
   0  -8  30   22.12    3.43
   0   8  30   16.41    3.67
   0   8  30   20.78    3.56
   0  -8  30   18.03    3.01
   0   8  30   20.09    3.59
   0  -8  30   16.62    3.31
   0   8  31   76.10    5.75
   0  -8  31   66.12    5.33
   0   8  31   71.72    5.58
   0  -8  31   62.54    5.06
   0  -8  31   69.35    5.40
   0   8  31   75.67    5.90
   0  -8  32    9.03    3.01
   0   8  32    3.38    3.09
   0   8  32    5.27    3.38
   0  -8  32    3.16    2.36
   0  -8  32    1.37    2.72
   0   8  32    4.44    3.13
   0   8  33   25.00    4.02
   0   8  33   32.83    4.08
   0  -8  33   29.04    3.12
   0   8  33   29.05    4.01
   0  -8  33   28.73    3.57
   0   8  34   14.86    3.60
   0   8  34   15.12    3.57
   0  -8  34   12.61    2.48
   0  -8  34   14.41    2.95
   0   8  34   15.63    3.65
   0   8  35   12.31    3.38
   0   8  35    5.37    3.28
   0  -8  35    3.77    2.06
   0   8  35    9.19    3.32
   0  -8  35    8.24    2.64
   0   8  36   28.45    4.06
   0   8  36   26.43    3.89
   0   8  36   24.86    3.89
   0  -8  36   22.00    3.08
   0   8  37    3.02    3.22
   0   8  37    7.23    3.24
   0   8  37    3.34    3.19
   0  -8  37   -0.69    2.16
   0   8  38   52.25    4.86
   0   8  38   47.48    4.58
   0   8  38   62.18    4.97
   0   8  39   -0.43    2.86
   0   8  39    3.42    2.86
   0   8  39    2.37    2.90
   0   8  40    2.66    2.98
   0   8  40    2.81    2.61
   0   8  40    2.69    2.90
   0   8  41    2.80    2.45
   0   8  41    1.68    2.70
   0   8  42    4.81    2.38
   0   8  42   11.30    2.79
   0   8  43    4.82    2.19
   0   8  43    0.54    2.34
   0   8  44    7.05    2.16
   0   8  44    7.43    2.30
   0   8  45   44.21    3.30
   0   8  45   44.98    3.52
   0   8  46   -0.40    1.50
   0   8  46    0.38    1.71
   0   8  47    3.17    1.63
   0   8  47    1.93    1.17
   0   8  47    4.52    1.52
   0   8  48    0.50    1.17
   0  -9   0    4.86    2.99
   0   9   0    3.02    4.31
   0  -9   0   -1.35    2.10
   0  -9   1  133.77    9.15
   0   9   1  128.26   10.29
   0   9  -1  133.17   10.31
   0  -9  -1  139.50   11.10
   0  -9   1  127.23    7.74
   0  -9  -1  127.58    7.78
   0  -9   2   11.28    3.34
   0   9   2   11.77    4.94
   0   9  -2   11.25    4.52
   0  -9  -2   20.35    5.91
   0  -9   2    9.42    2.41
   0  -9   3    1.53    2.50
   0   9   3    6.28    4.46
   0  -9  -3    6.81    5.04
   0   9  -3   14.70    4.64
   0  -9   3    4.10    2.09
   0  -9   4  141.26    9.27
   0  -9   4  140.70    8.15
   0  -9   4  136.96    8.17
   0   9  -4  135.00   10.57
   0   9   4  139.02   11.13
   0  -9  -4  144.91   11.58
   0  -9   5    0.34    2.24
   0  -9  -5    2.82    2.44
   0  -9   5    1.13    2.05
   0  -9   5    4.28    2.39
   0  -9   5    1.01    2.19
   0   9   5    5.19    4.58
   0   9  -5    0.58    3.99
   0  -9   5   -5.34    4.80
   0  -9  -5    4.81    4.99
   0  -9   6    1.60    2.04
   0  -9  -6    2.86    2.42
   0  -9   6    1.28    2.34
   0  -9   6    0.52    2.30
   0   9   6   -0.66    4.27
   0  -9  -6    4.14    5.04
   0   9  -6    1.74    3.86
   0  -9   6    6.65    4.67
   0  -9  -7  157.30    9.01
   0  -9   7  142.38    8.74
   0  -9   7  153.03    9.05
   0  -9   7  167.00    9.07
   0   9  -7  133.81   11.10
   0   9   7  157.07   12.05
   0  -9   7  175.90   12.18
   0  -9  -7  151.37   12.01
   0  -9   8   83.54    5.33
   0  -9  -8   75.24    5.48
   0  -9   8   84.70    5.68
   0  -9   8   83.01    5.57
   0   9   8   79.17    8.35
   0  -9  -8   70.54    8.34
   0  -9   8   78.32    8.10
   0   9  -8   83.78    7.98
   0  -9  -9   16.18    2.83
   0  -9   9   10.57    2.28
   0  -9   9   14.87    2.75
   0  -9   9   11.19    2.64
   0   9  -9   11.67    4.43
   0  -9  -9   22.49    6.17
   0  -9   9   11.29    4.39
   0   9   9    5.64    5.10
   0  -9  10  150.01    8.83
   0  -9 -10  162.53    9.18
   0  -9  10  154.89    9.21
   0  -9  10  152.78    9.15
   0   9 -10  157.49   11.40
   0  -9  10  164.67   12.11
   0   9  10  165.86   12.45
   0  -9 -10  147.29   11.98
   0  -9  11   17.75    2.46
   0  -9 -11   17.81    2.82
   0  -9  11   26.61    3.38
   0  -9  11   22.21    3.06
   0   9 -11   15.85    4.69
   0   9  11   18.44    5.51
   0  -9 -11   14.98    5.53
   0  -9  11   21.29    5.29
   0  -9 -12   22.65    3.01
   0  -9  12   24.51    2.66
   0  -9  12   23.44    3.49
   0  -9  12   26.58    3.35
   0  -9  12   20.64    5.39
   0   9 -12   22.37    4.92
   0  -9 -12   22.29    5.82
   0  -9 -13   52.34    4.19
   0  -9  13   43.45    3.58
   0  -9  13   38.31    4.24
   0  -9  13   55.30    4.22
   0  -9 -13   57.97    7.40
   0  -9  13   53.96    6.79
   0   9 -13   57.28    6.47
   0  -9 -14   15.68    2.86
   0  -9  14   10.28    3.08
   0  -9  14    8.97    2.68
   0  -9 -14   19.01    5.60
   0  -9  14   12.00    4.61
   0  -9 -15   -0.58    2.25
   0  -9  15    8.05    3.02
   0  -9  15    8.12    2.78
   0   9  15    2.97    1.93
   0  -9  15   -0.67    4.36
   0  -9 -15    5.16    4.86
   0   9  15    0.49    2.94
   0  -9 -16  263.99   14.37
   0  -9  16  264.45   14.66
   0   9  16  256.45   14.10
   0  -9  16  261.35   17.00
   0  -9 -16  266.63   17.72
   0  -9 -17   40.76    3.79
   0   9  17   46.10    4.14
   0   9  17   43.30    3.56
   0  -9 -17   26.93    6.10
   0  -9  17   29.63    5.62
   0  -9 -18   10.05    2.62
   0   9  18   12.72    2.94
   0   9  18   14.19    2.54
   0  -9 -18   11.29    4.93
   0  -9  18   16.32    4.78
   0  -9 -19  114.87    7.18
   0   9  19  113.98    7.48
   0   9  19  111.62    7.05
   0  -9 -19  117.24   10.38
   0  -9  19  122.53    9.65
   0  -9 -20   75.91    5.36
   0  -9  20   74.10    5.89
   0   9  20   69.03    5.71
   0  -9  20   74.33    5.78
   0   9  20   86.15    5.42
   0  -9  20   72.43    7.44
   0  -9 -20   75.14    8.54
   0  -9 -21  130.40    8.17
   0   9  21  146.46    8.70
   0  -9  21  142.16    8.76
   0  -9  21  130.31    8.59
   0   9  21  140.00    8.24
   0  -9  21  121.44   10.26
   0  -9 -21  129.19   11.32
   0  -9 -22   79.86    5.46
   0  -9  22   81.52    5.84
   0   9  22   75.77    5.85
   0  -9  22   79.11    6.08
   0  -9  22   73.30    5.86
   0   9  22   76.15    5.48
   0  -9 -22   77.36    8.43
   0  -9 -23    2.25    2.29
   0  -9  23   -0.24    2.69
   0   9  23    0.51    2.85
   0  -9  23   -0.25    3.21
   0  -9  23    0.48    3.11
   0   9  23    0.84    2.70
   0  -9 -23    2.26    4.09
   0  -9 -24    9.05    2.35
   0  -9  24   13.44    2.98
   0   9  24    9.59    3.09
   0  -9  24   15.13    3.57
   0  -9  24   11.36    3.37
   0   9  24    9.89    2.86
   0  -9 -24   10.45    4.78
   0  -9  25   36.73    4.25
   0   9  25   35.43    3.84
   0   9  25   38.69    3.91
   0  -9  25   32.26    3.91
   0   9  25   34.23    4.05
   0  -9  25   32.16    4.17
   0  -9  26    6.10    3.17
   0   9  26    9.30    3.18
   0   9  26    7.85    2.97
   0  -9  26    4.69    2.91
   0  -9  26    5.92    3.29
   0   9  26    5.86    3.13
   0  -9  26    4.44    2.43
   0   9  27   26.21    3.55
   0   9  27   26.81    3.81
   0  -9  27   21.43    3.69
   0  -9  27   26.51    3.51
   0   9  27   25.28    3.66
   0  -9  27   23.35    3.09
   0  -9  27   18.22    3.77
   0   9  28    1.46    3.09
   0   9  28    0.69    2.95
   0  -9  28    0.24    3.23
   0  -9  28   -0.92    2.70
   0  -9  28    2.08    2.08
   0   9  28    2.98    3.25
   0  -9  28    4.84    3.53
   0  -9  29    6.22    3.14
   0   9  29    2.94    2.93
   0   9  29    1.39    2.85
   0  -9  29   -2.03    2.67
   0  -9  29    1.00    3.01
   0  -9  29    0.18    2.01
   0   9  29    1.36    3.08
   0   9  30    4.91    3.03
   0   9  30    5.83    3.03
   0  -9  30    5.26    2.74
   0  -9  30    4.93    2.97
   0   9  30    6.80    3.16
   0   9  31    1.63    2.92
   0   9  31    2.94    3.20
   0  -9  31    9.74    2.67
   0  -9  31   -0.24    2.81
   0   9  31    9.73    3.38
   0   9  32   13.35    3.45
   0   9  32   14.81    3.32
   0  -9  32   13.18    2.68
   0  -9  32   10.00    3.16
   0   9  32   10.45    3.36
   0   9  33   14.84    3.54
   0   9  33   19.43    3.53
   0  -9  33   14.78    2.76
   0   9  33   16.88    3.63
   0  -9  33   18.53    3.33
   0   9  34   -1.57    3.06
   0   9  34    3.05    3.10
   0  -9  34    1.61    2.19
   0   9  34    0.26    2.91
   0  -9  34   -0.85    2.64
   0   9  35    3.94    2.93
   0   9  35    8.92    3.24
   0  -9  35    4.91    2.17
   0   9  35    8.04    3.28
   0  -9  35    2.99    2.56
   0   9  36   23.03    3.59
   0  -9  36   17.34    2.52
   0   9  36   20.36    3.49
   0  -9  36   22.35    3.02
   0   9  37    4.04    3.15
   0   9  37    4.64    2.88
   0   9  38   16.25    3.26
   0   9  38   17.43    3.23
   0   9  38   17.67    3.18
   0   9  39    6.15    2.77
   0   9  39    5.64    2.68
   0   9  39    5.61    2.75
   0   9  40    5.78    2.67
   0   9  40    2.17    2.41
   0   9  40    6.59    2.66
   0   9  41    0.84    2.30
   0   9  41    1.32    2.20
   0   9  41    3.21    2.50
   0   9  42    8.96    2.44
   0   9  42    3.74    2.15
   0   9  42    7.15    2.36
   0   9  43    1.54    2.06
   0   9  43    3.58    2.00
   0   9  43    5.38    2.05
   0   9  44    0.63    1.94
   0   9  44    3.68    1.78
   0   9  44    3.32    1.91
   0   9  45    1.32    1.73
   0   9  45    2.20    1.43
   0   9  45    3.59    1.57
   0   9  46   11.11    1.40
   0   9  46   11.96    1.58
   0 -10   0   15.16    2.88
   0 -10   0   13.06    2.61
   0 -10   0    7.83    3.35
   0  10   0   14.70    5.13
   0 -10  -1   13.33    2.84
   0 -10   1   12.72    2.59
   0 -10   1   10.91    2.62
   0 -10  -1    9.76    2.30
   0 -10  -1    4.10    3.27
   0 -10   1    7.47    3.09
   0  10   1    6.37    4.81
   0  10  -1    9.72    4.54
   0 -10  -2    2.97    2.44
   0 -10   2    7.85    2.58
   0 -10  -2    6.46    2.12
   0 -10   2    4.85    2.45
   0 -10  -2    6.96    3.88
   0 -10   2    1.77    3.07
   0  10   2    8.59    5.06
   0  10  -2    1.38    4.32
   0 -10   3  178.30   10.50
   0 -10   3  191.61   10.58
   0  10   3  173.46   13.50
   0  10  -3  182.79   13.37
   0 -10   4  263.44   14.57
   0 -10   4  268.46   14.64
   0 -10   4  276.61   18.29
   0  10   4  262.74   17.88
   0  10  -4  262.91   17.51
   0 -10   5   -0.19    2.19
   0 -10  -5    2.44    2.56
   0 -10   5   -0.80    2.54
   0  10   5   -2.99    4.79
   0  10  -5    0.67    4.53
   0 -10   5    4.67    4.65
   0 -10  -5    3.21    5.14
   0 -10  -6  143.17    8.59
   0 -10   6  135.71    8.36
   0 -10   6  143.74    8.61
   0  10  -6  131.50   11.08
   0  10   6  149.66   11.90
   0 -10   6  140.23   11.77
   0 -10  -6  164.01   12.61
   0 -10  -7    5.99    2.59
   0 -10   7    2.75    2.31
   0 -10   7    6.52    2.70
   0 -10   7    2.19    2.57
   0 -10  -7   -0.81    5.10
   0  10   7    3.10    4.96
   0  10  -7    3.34    4.26
   0 -10   7    2.32    4.66
   0 -10   8   23.05    2.83
   0 -10  -8   22.28    3.29
   0 -10   8   22.56    3.30
   0 -10   8   21.71    3.17
   0 -10  -8   23.48    6.33
   0  10   8   18.14    5.58
   0  10  -8   19.97    4.91
   0 -10   8   16.95    5.29
   0 -10   9   22.37    2.85
   0 -10  -9   27.70    3.36
   0 -10   9   21.95    3.38
   0 -10   9   23.80    3.38
   0  10   9   19.28    6.13
   0 -10   9   18.44    5.51
   0 -10  -9   21.97    5.79
   0  10  -9   15.93    4.69
   0 -10  10  137.08    8.22
   0 -10 -10  145.94    8.56
   0 -10  10  130.45    8.57
   0 -10  10  137.71    8.54
   0 -10 -10  139.71   11.92
   0  10  10  154.67   12.45
   0 -10  10  135.08   11.59
   0  10 -10  150.30   11.18
   0 -10 -11   40.70    3.91
   0 -10  11   38.79    3.45
   0 -10  11   35.46    4.08
   0 -10  11   40.39    4.11
   0 -10  11   35.98    6.71
   0 -10 -11   45.12    7.13
   0  10 -11   40.28    6.05
   0 -10  12    1.02    2.06
   0 -10 -12    4.07    2.72
   0 -10  12    2.33    2.86
   0 -10  12    0.66    2.69
   0  10 -12    3.95    4.16
   0 -10 -12   -0.82    5.28
   0 -10  12    6.87    4.75
   0 -10  13   48.99    4.06
   0 -10 -13   48.69    4.51
   0 -10  13   65.00    5.06
   0 -10  13   61.93    4.99
   0 -10 -13   60.43    8.00
   0  10 -13   47.28    6.61
   0 -10  13   52.43    7.14
   0 -10 -14  101.71    6.44
   0 -10  14   86.88    5.79
   0 -10  14   90.01    6.64
   0 -10  14  102.92    6.68
   0 -10  14   89.20    9.16
   0  10 -14   88.41    8.36
   0 -10 -14   81.45    9.37
   0 -10 -15    3.68    2.69
   0 -10  15    2.96    3.15
   0 -10  15    4.84    3.00
   0  10 -15   -2.61    3.99
   0 -10 -15    0.83    4.78
   0 -10  15    4.51    4.43
   0 -10 -16  126.97    7.84
   0  10  16  119.66    7.99
   0 -10  16  129.89    8.26
   0 -10  16  125.64    8.04
   0  10 -16  114.49    9.90
   0 -10 -16  104.56   10.97
   0 -10  16  136.90   10.87
   0 -10 -17    1.30    2.60
   0 -10  17    6.13    3.30
   0  10  17    4.16    2.92
   0  10  17    3.30    2.08
   0 -10  17   -0.24    3.09
   0 -10  17    2.20    4.21
   0 -10 -17    1.68    5.02
   0 -10 -18    5.37    2.69
   0  10  18    5.22    2.87
   0  10  18    4.69    2.22
   0 -10 -18   -0.84    4.85
   0 -10  18    2.89    3.92
   0 -10 -19    3.63    2.85
   0  10  19    0.25    2.91
   0  10  19    4.67    2.32
   0 -10  19    5.67    4.07
   0 -10 -19    3.35    4.89
   0 -10 -20  266.12   14.55
   0 -10  20  253.41   14.75
   0  10  20  254.74   14.77
   0  10  20  279.42   14.44
   0 -10 -20  244.54   18.02
   0 -10  20  245.80   17.03
   0 -10  21    3.52    3.13
   0 -10 -21    5.87    2.61
   0  10  21    5.69    2.99
   0  10  21    2.38    2.44
   0 -10 -21    8.30    5.32
   0 -10 -22   71.27    5.31
   0 -10  22   68.11    5.79
   0  10  22   82.24    5.91
   0 -10  22   72.91    6.01
   0  10  22   76.31    5.37
   0 -10  22   72.36    5.91
   0 -10 -22   68.13    8.39
   0 -10 -23   42.37    3.82
   0 -10  23   39.36    4.33
   0 -10  23   31.04    4.42
   0  10  23   39.47    4.13
   0 -10  23   39.27    4.41
   0  10  23   30.20    3.68
   0 -10 -23   26.72    6.09
   0  10  24    3.82    2.53
   0  10  24    4.85    2.89
   0 -10  24    2.03    3.26
   0 -10  24    5.74    3.22
   0 -10 -24    1.78    2.35
   0  10  24    3.98    2.77
   0 -10  24   -1.35    3.47
   0 -10  25   19.25    3.85
   0  10  25   16.79    3.10
   0  10  25   18.46    3.37
   0 -10 -25    7.50    2.61
   0 -10  25   10.63    3.26
   0 -10  25   12.09    3.62
   0  10  25   20.23    3.62
   0  10  26    4.00    3.00
   0  10  26   -0.65    2.58
   0 -10  26    0.49    3.06
   0  10  26    2.13    2.99
   0 -10  26    6.40    3.57
   0 -10  26    2.10    2.38
   0  10  27    2.12    2.98
   0  10  27   -3.29    2.77
   0 -10  27    5.76    3.03
   0 -10  27   -1.01    2.41
   0  10  27    1.60    2.95
   0 -10  27    2.63    3.27
   0  10  28   20.30    3.47
   0  10  28   14.74    3.31
   0 -10  28   18.77    3.39
   0 -10  28   22.49    3.99
   0 -10  28   17.44    2.75
   0  10  28   16.97    3.49
   0  10  29   50.73    4.64
   0  10  29   45.41    4.35
   0 -10  29   44.20    4.28
   0 -10  29   48.90    3.82
   0  10  29   48.11    4.67
   0 -10  29   44.23    4.73
   0  10  30    1.16    3.08
   0  10  30    2.40    2.90
   0 -10  30    1.54    2.67
   0  10  30    2.60    3.08
   0 -10  30   -1.47    3.09
   0  10  31    9.47    3.15
   0 -10  31    8.19    2.77
   0 -10  31    9.24    3.20
   0  10  31    9.44    3.32
   0  10  32    4.43    2.91
   0  10  32    1.57    3.00
   0 -10  32    1.39    2.35
   0 -10  32    1.36    2.93
   0  10  32    5.73    3.23
   0  10  33    0.66    2.92
   0 -10  33    2.04    2.36
   0  10  33    0.48    2.76
   0 -10  33    0.22    2.74
   0  10  34    4.25    2.79
   0 -10  34    4.95    2.31
   0 -10  34    7.08    2.76
   0  10  34    7.01    2.82
   0  10  35    8.38    2.97
   0 -10  35    3.54    2.11
   0 -10  35    6.20    2.59
   0  10  35   10.53    2.88
   0  10  36  237.29   11.87
   0  10  36  214.54   11.88
   0  10  37    2.78    2.54
   0  10  37    5.22    2.66
   0  10  38   13.63    2.80
   0  10  38    7.69    2.70
   0  10  38    9.19    2.57
   0  10  39    4.57    2.48
   0  10  39    2.53    2.39
   0  10  39    1.39    2.19
   0  10  40   32.57    3.11
   0  10  40   29.91    3.09
   0  10  40   28.78    3.03
   0  10  41    2.75    2.14
   0  10  41    4.71    2.07
   0  10  41    7.67    2.12
   0  10  42    4.96    2.05
   0  10  42    7.33    1.96
   0  10  42    1.63    1.83
   0  10  43    2.30    1.73
   0  10  43    0.42    1.52
   0  10  43    1.18    1.45
   0  10  44    2.17    1.49
   0  10  44    1.63    1.30
   0  10  44   -0.52    1.24
   0  10  45    3.74    1.34
   0  11   0    1.59    4.59
   0 -11   0    1.10    2.92
   0 -11   0    1.74    2.42
   0 -11   1  158.76    9.25
   0 -11  -1  159.17    9.31
   0 -11  -1  148.35    8.95
   0 -11   1  158.68    9.08
   0 -11  -1  126.27   10.58
   0  11  -1  140.56   12.16
   0 -11   1  139.24   12.80
   0  11   1  177.82   12.97
   0 -11  -2   23.65    3.54
   0 -11   2   23.17    3.34
   0 -11   2   25.46    3.15
   0 -11  -2   19.38    2.81
   0 -11  -2   23.50    4.62
   0 -11   2   27.86    6.25
   0  11   2   13.77    5.44
   0  11  -2    8.56    4.96
   0 -11   3   86.27    5.89
   0 -11   3   87.47    5.90
   0 -11  -3   67.72    7.39
   0  11   3   73.77    8.95
   0  11  -3   72.53    8.52
   0 -11   4  129.97    8.15
   0 -11   4  131.00    8.21
   0 -11  -4  126.95   10.37
   0  11  -4  122.46   11.00
   0  11   4  129.48   11.46
   0 -11   5   30.99    3.56
   0 -11   5   25.84    3.57
   0 -11  -5   35.21    5.52
   0  11  -5   31.95    6.16
   0  11   5   32.84    6.56
   0 -11   5   32.71    6.60
   0 -11   6    5.43    2.70
   0 -11  -6    0.92    2.97
   0 -11   6    2.26    2.79
   0  11   6    1.71    5.20
   0 -11   6   -2.64    4.86
   0  11  -6    3.02    4.37
   0 -11   7  178.14   10.45
   0 -11  -7  176.77   10.66
   0 -11   7  180.34   10.64
   0  11  -7  183.49   13.47
   0  11   7  182.92   14.36
   0 -11   7  194.33   14.59
   0 -11   8    4.89    2.55
   0 -11  -8   -1.16    2.92
   0 -11   8    5.88    3.01
   0 -11   8    8.71    5.09
   0  11   8    5.28    5.60
   0  11  -8    7.43    4.41
   0 -11  -9   18.69    3.56
   0 -11   9   19.06    2.88
   0 -11   9   14.64    3.30
   0 -11   9   12.13    5.33
   0  11  -9   16.95    5.06
   0 -11  10   22.84    3.04
   0 -11 -10   24.70    3.68
   0 -11  10   22.98    3.62
   0 -11  10   23.25    5.94
   0  11 -10   21.93    5.35
   0 -11  11    5.21    2.45
   0 -11 -11   -0.47    3.01
   0 -11  11    3.73    3.09
   0 -11  11    3.42    4.77
   0  11 -11    5.80    4.68
   0 -11  12    4.72    2.42
   0 -11 -12    6.62    3.12
   0 -11  12    7.09    3.24
   0  11 -12    0.72    3.89
   0 -11  12   -1.70    4.69
   0 -11 -13    8.06    3.28
   0 -11  13    6.43    2.38
   0 -11  13    7.72    3.34
   0  11 -13    8.51    4.56
   0 -11  13    5.88    4.70
   0 -11 -14    7.81    3.23
   0 -11  14    2.49    2.08
   0 -11  14    6.79    3.30
   0 -11  14    6.66    4.74
   0 -11 -15   77.35    5.60
   0 -11  15   63.63    4.75
   0 -11  15   69.93    5.80
   0 -11  15   55.77    7.74
   0 -11 -16  156.18    9.57
   0  11  16  158.80    9.68
   0 -11  16  159.70    9.88
   0 -11  16  138.51   12.08
   0 -11 -17    2.57    2.86
   0 -11  17    0.81    3.41
   0  11  17    3.87    2.89
   0 -11  17    0.79    4.40
   0 -11 -18   54.35    4.69
   0  11  18   52.30    4.88
   0 -11  18   54.72    5.28
   0 -11  18   48.51    6.93
   0  11  19   34.45    3.48
   0 -11 -19   34.51    4.06
   0 -11  19   46.12    4.70
   0 -11  19   43.55    4.85
   0  11  19   49.17    4.54
   0  11  20    4.96    2.31
   0 -11  20   10.26    3.35
   0 -11 -20    5.85    2.81
   0  11  20    9.45    3.22
   0  11  21   63.07    4.98
   0  11  21   53.38    4.60
   0 -11  21   63.32    5.43
   0 -11 -21   60.06    4.98
   0  11  21   72.82    5.47
   0  11  22  142.38    8.58
   0  11  22  130.95    8.23
   0 -11 -22  146.70    8.62
   0 -11  22  142.00    8.88
   0  11  22  132.54    8.84
   0  11  23  105.94    6.75
   0  11  23   97.29    6.50
   0 -11 -23   95.88    6.57
   0 -11  23  108.89    7.18
   0  11  23   93.16    7.02
   0  11  24    6.65    2.81
   0  11  24    0.20    2.41
   0 -11 -24   -0.81    2.46
   0 -11  24    0.76    3.15
   0  11  24    1.31    2.91
   0 -11  24    5.45    3.70
   0  11  25    1.79    2.39
   0  11  25   -0.44    2.78
   0 -11 -25    6.23    2.48
   0 -11  25   -2.74    3.08
   0 -11  25   -1.35    3.36
   0 -11  25   -0.22    2.44
   0  11  25   -0.78    2.88
   0  11  26   11.27    3.06
   0  11  26    9.96    2.65
   0 -11 -26    4.44    2.40
   0 -11  26    9.49    3.25
   0 -11  26    5.60    2.52
   0  11  26    6.42    3.09
   0 -11  26    7.93    3.67
   0  11  27   44.76    4.16
   0  11  27   36.53    3.72
   0 -11  27   33.81    4.12
   0 -11  27   41.33    4.45
   0  11  27   35.98    4.26
   0 -11  27   36.11    3.56
   0  11  28   34.05    3.92
   0  11  28   28.17    3.48
   0 -11  28   37.03    4.06
   0 -11  28   31.53    3.30
   0  11  28   34.61    4.03
   0 -11  28   32.15    4.32
   0  11  29    5.12    3.02
   0 -11  29   11.85    2.99
   0  11  29    6.83    3.24
   0 -11  29    4.37    3.22
   0 -11  29    7.24    2.24
   0  11  30   38.82    3.88
   0 -11  30   39.29    3.90
   0 -11  30   34.50    4.16
   0  11  30   36.32    4.03
   0  11  31   23.36    3.30
   0 -11  31   24.06    3.31
   0  11  31   18.16    3.31
   0 -11  31   20.45    3.51
   0  11  32    8.85    2.84
   0 -11  32   11.59    2.64
   0 -11  32   12.19    2.98
   0  11  32    9.08    2.80
   0  11  33    3.59    2.61
   0 -11  33    2.20    2.18
   0  11  33    1.06    2.61
   0 -11  33   -0.20    2.63
   0  11  34    1.09    2.41
   0 -11  34    5.33    2.16
   0 -11  34    5.10    2.58
   0  11  34    7.85    2.76
   0  11  35   44.98    3.74
   0 -11  35   33.70    3.08
   0  11  35   42.65    3.80
   0  11  36    1.13    2.25
   0 -11  36    3.82    1.65
   0  11  36    1.24    2.27
   0  11  37   34.95    3.32
   0  11  37   32.34    3.32
   0  11  38   25.32    2.67
   0  11  38   20.25    2.75
   0  11  38   17.88    2.56
   0  11  39    3.45    2.05
   0  11  39    3.58    2.18
   0  11  39    1.87    1.92
   0  11  40    3.11    1.87
   0  11  40    1.35    1.81
   0  11  40    3.39    1.75
   0  11  41   -0.20    1.57
   0  11  41    2.34    1.60
   0  11  41    0.10    1.41
   0  11  42    0.62    1.32
   0  11  42    1.31    1.37
   0  11  42    2.16    1.17
   0  11  43   -0.50    1.18
   0  12   0   61.60    8.25
   0 -12   0   58.49    4.97
   0 -12   0   48.03    4.44
   0 -12  -1   14.07    6.66
   0  12  -1    9.45    5.26
   0  12   1    4.39    4.94
   0 -12   1    8.95    5.88
   0 -12  -1   12.85    3.29
   0 -12   1   13.61    3.31
   0 -12  -1   14.81    2.77
   0 -12   1   13.72    3.04
   0  12  -2    1.70    5.09
   0 -12  -2    2.02    5.31
   0  12   2   -3.55    4.85
   0 -12   2    0.99    5.61
   0 -12  -2    2.69    2.99
   0 -12   2    1.18    2.85
   0 -12   2    5.43    2.82
   0 -12   3    8.84    5.88
   0  12  -3   19.35    5.68
   0  12   3   14.36    5.77
   0 -12   3   16.91    3.30
   0 -12   3   16.74    3.27
   0  12  -4   67.44    8.58
   0  12   4   85.26    9.56
   0 -12   4   77.11    9.59
   0 -12   4   83.86    6.03
   0 -12   4   88.45    6.12
   0 -12   5    0.97    5.52
   0  12  -5   10.71    5.02
   0  12   5    7.34    5.88
   0 -12   5    5.75    2.92
   0 -12   5    5.14    2.98
   0 -12  -6    0.25    3.09
   0 -12   6    6.12    2.76
   0 -12   6    3.34    2.98
   0 -12  -6    4.85    3.87
   0  12  -6    4.89    4.92
   0 -12   6    1.93    5.37
   0 -12  -7    0.50    3.22
   0 -12   7    1.34    2.57
   0 -12   7    3.65    3.02
   0 -12  -7   -2.16    4.05
   0  12  -7   -1.61    4.40
   0 -12   7   -5.73    5.53
   0 -12  -8   13.06    3.46
   0 -12   8   12.95    2.82
   0 -12   8    8.43    3.24
   0 -12  -8    5.22    4.07
   0 -12   8    5.69    5.06
   0  12  -8   15.90    5.01
   0 -12  -9    2.77    3.23
   0 -12   9    6.67    2.71
   0 -12   9    1.51    3.13
   0 -12  -9   -0.77    4.05
   0  12  -9    5.49    4.58
   0 -12   9   -0.94    4.98
   0 -12 -10    6.80    3.17
   0 -12  10    3.37    2.47
   0 -12  10    2.82    3.29
   0 -12 -10    5.56    4.56
   0 -12  10    0.93    4.88
   0  12 -10    6.95    4.47
   0 -12 -11    0.25    3.21
   0 -12  11   -1.85    2.39
   0 -12  11   -0.26    3.23
   0 -12  11   -2.75    4.87
   0 -12  12    2.59    2.32
   0 -12 -12    5.29    3.23
   0 -12  12    0.26    3.24
   0 -12  12    0.90    4.39
   0 -12  13    4.81    2.38
   0 -12 -13    1.25    3.11
   0 -12  13    8.81    3.45
   0 -12  13    0.89    4.53
   0 -12 -14   19.23    3.54
   0 -12  14   14.97    2.57
   0  12  14   19.80    3.39
   0 -12  14   13.77    3.85
   0 -12  14   15.71    5.37
   0 -12 -15    0.25    3.12
   0 -12  15    1.41    2.28
   0 -12  15    0.27    3.55
   0  12  15    0.26    2.80
   0 -12  15    0.85    4.38
   0 -12 -16   48.46    4.47
   0 -12  16   44.34    4.87
   0 -12  16   47.17    4.87
   0  12  16   39.76    4.27
   0  12  16   39.59    3.75
   0 -12  16   40.66    6.49
   0  12  17   25.53    3.27
   0 -12 -17   29.97    3.88
   0 -12  17   36.09    4.64
   0  12  17   33.21    3.99
   0  12  18   11.89    2.75
   0 -12 -18   15.22    3.42
   0  12  18    8.61    3.06
   0 -12  18   14.09    3.94
   0  12  19   72.02    5.59
   0 -12 -19   95.89    6.20
   0 -12  19   88.63    6.62
   0  12  19   78.65    6.12
   0  12  20   52.95    4.39
   0 -12 -20   54.99    4.86
   0 -12  20   62.64    5.46
   0 -12  20   62.71    5.54
   0  12  20   54.65    4.98
   0  12  21    4.00    2.52
   0 -12  21   15.84    3.70
   0 -12 -21    9.72    2.89
   0  12  21    9.20    3.12
   0 -12  21    7.11    3.69
   0  12  22   28.27    3.41
   0 -12 -22   29.91    3.50
   0 -12  22   30.64    4.17
   0  12  22   24.78    3.69
   0  12  23    9.01    2.63
   0 -12  23    6.01    3.33
   0 -12 -23    6.36    2.67
   0  12  23    4.24    2.91
   0  12  24    4.97    2.59
   0 -12 -24   -1.37    2.42
   0 -12  24    4.40    3.29
   0  12  24   -1.23    2.78
   0  12  25    3.74    2.48
   0 -12 -25    6.29    2.54
   0  12  25    3.61    2.94
   0 -12  25    2.24    2.38
   0  12  26   11.46    2.82
   0 -12  26    2.75    3.08
   0 -12 -26    0.52    2.20
   0 -12  26    4.72    3.30
   0 -12  26    2.49    2.29
   0  12  26    5.65    2.93
   0  12  27    4.95    2.53
   0 -12 -27    1.11    2.10
   0 -12  27    2.42    2.98
   0 -12  27   -1.44    3.23
   0  12  27    0.92    2.72
   0 -12  27    3.02    2.17
   0  12  28   28.45    3.34
   0 -12  28   26.47    3.54
   0 -12  28   28.19    3.01
   0  12  28   29.10    3.66
   0 -12  28   27.69    3.86
   0  12  29   19.68    3.07
   0 -12  29   23.67    3.37
   0 -12  29   20.22    2.55
   0 -12  29   25.78    3.75
   0  12  29   25.68    3.35
   0  12  30   42.02    3.71
   0 -12  30   45.35    3.86
   0 -12  30   40.54    4.19
   0  12  30   35.07    3.93
   0  12  31    2.85    2.35
   0 -12  31    0.52    2.35
   0 -12  31    3.34    2.74
   0  12  31    0.78    2.43
   0  12  32    6.38    2.36
   0 -12  32    7.76    2.32
   0  12  32    8.51    2.59
   0 -12  32    9.88    2.80
   0  12  33    3.78    2.13
   0 -12  33    3.41    1.95
   0  12  33    3.65    2.29
   0  12  34    2.13    1.99
   0 -12  34    3.47    1.83
   0  12  34    3.23    2.13
   0  12  35   17.84    2.43
   0 -12  35   15.12    1.96
   0  12  35   17.05    2.45
   0  12  36    4.02    1.87
   0  12  36    5.50    1.93
   0  12  37   13.39    2.04
   0  12  37   11.08    2.00
   0  12  38    7.50    1.66
   0  12  38    9.16    1.68
   0  12  39    1.97    1.37
   0  12  39    0.59    1.21
   0  12  40    2.55    1.33
   0  12  40    1.29    1.08
   0  13   0    3.62    4.81
   0 -13   0    1.05    5.51
   0 -13   0    2.01    3.23
   0 -13   0    1.63    2.60
   0 -13  -1  125.42   12.06
   0  13  -1  112.85   10.71
   0  13   1   97.95   10.49
   0 -13   1  103.25   10.99
   0 -13  -1   99.98    7.39
   0 -13   1  107.10    7.44
   0 -13  -1  113.70    6.93
   0 -13   1  112.19    7.06
   0 -13  -2    1.06    5.19
   0 -13   2   -1.04    5.78
   0  13  -2    3.54    4.50
   0  13   2    0.92    5.01
   0 -13  -2    0.25    3.21
   0 -13   2    1.48    3.05
   0 -13   2    0.87    2.66
   0  13  -3    2.62    4.77
   0 -13   3   -3.09    5.05
   0 -13  -3    2.12    5.27
   0 -13   3   -0.98    3.01
   0 -13   3    0.89    2.78
   0 -13   4   68.46    9.17
   0  13  -4   55.92    7.70
   0 -13   4   61.72    5.18
   0 -13   4   61.41    5.05
   0 -13   5    8.09    5.92
   0  13  -5    9.32    4.97
   0 -13   5    7.12    3.15
   0 -13   5   12.19    3.15
   0 -13   6   29.05    6.66
   0  13  -6   21.65    5.60
   0 -13   6   27.81    3.69
   0 -13  -6   28.35    4.15
   0 -13   6   32.32    3.91
   0  13  -7    3.27    4.17
   0 -13   7    6.93    5.74
   0 -13  -7    5.34    6.14
   0 -13   7    8.01    2.80
   0 -13  -7    4.90    3.35
   0 -13   7    7.56    3.17
   0 -13   8    0.98    5.29
   0 -13  -8    5.34    5.55
   0 -13   8    4.71    2.67
   0 -13  -8    3.87    3.47
   0 -13   8    3.22    3.13
   0 -13  -9   19.19    6.58
   0 -13   9   27.90    6.63
   0 -13  -9   35.01    4.38
   0 -13   9   35.19    3.80
   0 -13   9   34.44    4.21
   0 -13  10    4.74    4.67
   0 -13 -10   11.70    6.22
   0 -13  10    8.28    2.60
   0 -13 -10    8.48    3.55
   0 -13  10    9.17    3.53
   0 -13  11   -1.86    4.45
   0 -13 -11    4.24    5.14
   0 -13  11    1.64    2.35
   0 -13 -11    3.58    3.28
   0 -13  11    8.76    3.46
   0 -13  12    0.91    4.42
   0 -13  12    7.28    2.44
   0 -13  12    9.90    3.62
   0 -13 -12    6.60    3.40
   0 -13  12    4.16    3.58
   0 -13 -13    6.05    3.33
   0 -13  13    2.25    2.17
   0 -13  13    4.01    3.58
   0 -13  13    5.24    3.46
   0  13  13    4.37    3.00
   0 -13 -13    1.63    3.99
   0 -13  13    3.54    4.24
   0 -13  14   18.33    2.85
   0 -13 -14   27.13    3.79
   0 -13  14   32.81    4.34
   0 -13  14   36.86    4.27
   0  13  14   25.07    3.58
   0 -13 -14   19.04    4.98
   0 -13  14   18.92    5.49
   0 -13  15   39.67    4.60
   0  13  15   34.83    4.08
   0 -13  15   33.71    4.34
   0 -13 -15   32.60    4.14
   0  13  16   23.19    3.61
   0 -13  16   14.29    3.88
   0 -13 -16   26.28    3.73
   0 -13  16   26.88    4.12
   0 -13  17   14.78    3.84
   0  13  17    9.97    3.18
   0 -13  17   21.65    3.93
   0 -13 -17   17.01    3.34
   0  13  18   25.29    2.82
   0  13  18   24.61    3.64
   0 -13  18   28.63    4.40
   0 -13 -18   24.39    3.66
   0  13  19   36.52    3.38
   0  13  19   42.69    4.25
   0 -13  19   46.66    5.04
   0 -13 -19   42.48    4.24
   0  13  20   39.14    3.41
   0  13  20   43.37    4.31
   0 -13  20   41.47    4.82
   0 -13 -20   35.87    4.17
   0  13  21    2.35    2.15
   0  13  21    2.34    2.79
   0 -13  21    2.54    3.51
   0 -13 -21    1.45    2.68
   0  13  22   17.65    2.81
   0 -13  22   26.12    4.06
   0  13  22   19.40    3.29
   0 -13  22   21.75    3.61
   0 -13 -22   22.74    3.16
   0  13  23   12.02    2.51
   0 -13  23   11.90    3.73
   0  13  23   15.13    3.07
   0 -13  23   16.11    2.88
   0 -13 -23   16.48    2.85
   0 -13  23   13.52    3.45
   0  13  24   15.22    2.45
   0  13  24   14.26    2.97
   0 -13  24   12.70    2.72
   0 -13 -24   11.24    2.53
   0 -13  24   12.60    3.47
   0  13  25    1.59    2.08
   0  13  25    4.81    2.63
   0 -13  25    0.18    2.15
   0 -13  25    1.27    2.84
   0 -13 -25    2.28    2.21
   0  13  26    2.16    1.97
   0 -13  26    4.70    2.01
   0  13  26    2.22    2.58
   0 -13  26    3.24    2.72
   0  13  27    2.84    2.05
   0 -13  27    2.93    3.06
   0  13  27    2.51    2.39
   0 -13  27    3.06    1.97
   0 -13  27    5.36    2.66
   0  13  28   21.28    2.59
   0  13  28   18.57    2.83
   0 -13  28   24.23    3.41
   0 -13  28   20.44    2.33
   0 -13  28   15.84    2.91
   0  13  29   29.81    2.78
   0  13  29   25.60    3.06
   0 -13  29   24.67    3.40
   0 -13  29   23.13    3.02
   0  13  30   11.32    2.09
   0  13  30   12.10    2.48
   0 -13  30    9.94    2.77
   0 -13  30   12.49    2.51
   0  13  31    9.67    1.97
   0  13  31   13.25    2.39
   0 -13  31   11.72    2.28
   0  13  32   12.09    2.05
   0  13  32   13.73    2.27
   0 -13  32   15.09    2.18
   0  13  33   17.71    2.05
   0  13  33   12.97    2.06
   0 -13  33   14.74    1.98
   0  13  34    3.98    1.65
   0  13  34    6.80    1.76
   0 -13  34    3.52    1.39
   0  13  34    7.84    2.09
   0  13  35    3.43    1.32
   0  13  35    1.57    1.44
   0  13  35    1.27    1.76
   0  13  36   25.95    1.94
   0  13  36   19.72    1.93
   0  13  36   26.88    2.31
   0  13  37    0.71    1.37
   0 -14   0   24.34    3.58
   0 -14   0   25.24    3.85
   0 -14   0   21.73    6.65
   0 -14  -1   12.35    3.41
   0 -14  -1   11.22    2.96
   0 -14   1   11.76    3.06
   0 -14   1   13.87    3.30
   0 -14   1   10.03    2.80
   0 -14   1    8.23    5.66
   0 -14  -1   13.53    5.50
   0 -14  -2   22.46    3.15
   0 -14   2   23.52    3.61
   0 -14   2   25.49    3.67
   0 -14  -2   23.10    3.81
   0 -14   2   19.23    3.13
   0 -14   2   13.29    5.75
   0 -14  -2   18.78    6.13
   0 -14  -3   19.52    3.10
   0 -14  -3   24.20    3.87
   0 -14   3   23.01    3.72
   0 -14   3   18.53    3.57
   0 -14   3   24.62    3.22
   0 -14  -3   18.84    5.88
   0 -14   3   19.25    6.01
   0 -14   4   13.09    3.31
   0 -14  -4    9.80    2.67
   0 -14   4   14.29    3.42
   0 -14   4   19.59    3.05
   0 -14  -4    8.37    5.71
   0 -14   5   13.97    3.03
   0 -14   5   16.97    3.27
   0 -14  -5   12.04    2.70
   0 -14   5   13.75    3.36
   0 -14   6   24.06    3.74
   0 -14   6   30.99    4.07
   0 -14  -6   33.14    3.29
   0 -14   6   30.31    3.72
   0 -14   7   16.11    3.33
   0 -14   7   20.68    3.75
   0 -14   7   18.80    3.08
   0 -14  -7   25.72    3.89
   0 -14   8    4.61    3.04
   0 -14  -8    0.25    3.29
   0 -14   8    2.48    3.22
   0 -14   8    0.42    2.45
   0 -14   9   10.97    3.27
   0 -14   9    7.80    2.69
   0 -14   9   12.20    3.55
   0 -14  -9   11.62    3.54
   0 -14  10    4.00    3.15
   0 -14  10    4.24    3.42
   0 -14  10    1.77    2.41
   0 -14 -10   13.25    3.64
   0  14  11    7.22    2.97
   0 -14  11   10.44    3.35
   0 -14  11    9.22    2.45
   0 -14 -11    7.54    3.55
   0 -14  11   10.23    3.46
   0 -14  12   -3.58    3.23
   0  14  12    0.48    2.89
   0 -14  12    3.24    3.26
   0 -14  12   -2.85    2.26
   0 -14 -12    7.45    3.33
   0  14  13   11.79    3.19
   0 -14  13    9.33    3.42
   0 -14  13   18.32    3.65
   0 -14 -13   15.84    3.49
   0  14  14    2.09    2.78
   0 -14  14    0.72    3.09
   0 -14  14    0.25    3.26
   0 -14 -14    0.46    3.12
   0 -14  15    3.10    3.24
   0  14  15    4.58    2.77
   0 -14  15    7.29    3.40
   0 -14 -15    4.77    3.23
   0  14  16    4.72    2.82
   0 -14  16    1.66    3.14
   0 -14 -16    1.55    3.08
   0 -14  16    5.03    3.38
   0  14  17   33.65    3.64
   0 -14  17   33.14    4.12
   0 -14 -17   25.55    3.59
   0 -14  17   29.44    4.12
   0 -14  18   17.87    3.56
   0  14  18   14.18    3.07
   0 -14  18   21.91    3.74
   0 -14 -18   21.57    3.35
   0 -14  19    9.14    3.47
   0  14  19    6.28    2.74
   0 -14 -19    5.38    2.86
   0  14  20    5.69    2.55
   0 -14 -20    5.88    2.67
   0  14  21   16.91    2.85
   0 -14  21   12.03    3.25
   0 -14 -21    7.73    2.61
   0  14  22    6.07    2.54
   0 -14  22    1.91    2.98
   0 -14  22    5.67    2.39
   0 -14 -22    6.40    2.39
   0 -14  23    4.12    2.17
   0  14  23    9.84    2.50
   0 -14  23    8.82    3.04
   0 -14  23    4.87    2.88
   0 -14  24    3.64    2.02
   0 -14  24    7.10    2.99
   0  14  24    3.83    2.34
   0 -14  24    4.08    2.74
   0 -14  25    2.05    1.85
   0 -14  25    3.01    2.84
   0  14  25   -0.17    2.17
   0 -14  25   -0.35    2.50
   0  14  26    1.09    2.03
   0 -14  26    1.80    1.68
   0 -14  26    0.16    2.33
   0  14  27    7.17    2.09
   0 -14  27    9.20    2.34
   0  14  28   35.43    3.10
   0 -14  28   36.68    3.25
   0  14  29    7.47    1.89
   0 -14  29    3.07    1.98
   0  14  30    1.57    1.60
   0 -14  30   -1.25    1.77
   0  14  31   12.26    1.79
   0 -14  31   15.05    1.91
   0  14  32    4.45    1.33
   0  14  32    5.96    1.73
   0 -14  32    3.27    1.32
   0  14  33    3.31    1.46
   0  14  34    5.23    1.41
   0 -15   0   -2.47    2.43
   0 -15   0    0.22    2.83
   0 -15   1    6.13    2.98
   0 -15  -1    7.37    2.64
   0 -15   1    9.96    2.86
   0 -15  -1    6.91    3.17
   0 -15   2    1.60    2.68
   0 -15  -2    2.92    3.01
   0 -15   2   -2.59    2.83
   0 -15  -2    4.26    2.27
   0 -15  -3   -0.68    2.99
   0 -15   3    1.06    2.73
   0 -15  -3    4.42    2.40
   0 -15   3    6.11    2.88
   0 -15  -4   39.17    3.43
   0 -15   4   33.23    3.80
   0 -15   4   37.30    3.91
   0 -15   5   13.51    2.80
   0 -15   5   12.18    3.18
   0 -15   5   17.41    3.02
   0 -15   6    1.12    2.52
   0 -15   6   -2.12    2.88
   0 -15   6    2.36    2.47
   0 -15   7    0.96    2.52
   0 -15   7    0.19    2.50
   0 -15  -7    2.46    3.12
   0 -15   7    3.85    2.86
   0  15   8    1.49    2.59
   0 -15   8    3.11    2.55
   0 -15   8    4.92    2.36
   0 -15   8    4.95    3.00
   0 -15  -8    3.77    3.11
   0 -15   9    1.57    2.68
   0  15   9    0.84    2.55
   0 -15  -9   -1.10    3.04
   0 -15   9    2.16    2.91
   0  15  10    1.24    2.48
   0 -15  10    6.35    2.83
   0 -15  10    0.43    2.96
   0 -15 -10   -1.52    2.96
   0  15  11    4.49    2.57
   0 -15  11    0.40    2.69
   0 -15 -11    0.86    2.94
   0 -15  11    3.87    3.01
   0 -15  12    8.59    2.89
   0  15  12    1.00    2.47
   0 -15  12    2.56    2.87
   0 -15 -12    3.99    2.88
   0 -15  13    8.98    2.90
   0  15  13    1.96    2.46
   0 -15  13   -0.84    2.85
   0 -15 -13    0.21    2.83
   0 -15  14   26.80    3.63
   0  15  14   22.99    3.16
   0 -15 -14   23.20    3.45
   0 -15  14   32.71    3.68
   0 -15  15   14.96    3.18
   0  15  15   15.85    2.71
   0 -15 -15   10.66    2.94
   0 -15  15   13.11    3.15
   0  15  16   49.21    4.00
   0 -15  16   52.88    4.38
   0 -15  16   52.93    4.47
   0 -15 -16   39.10    4.11
   0  15  17   10.15    2.53
   0 -15  17   11.10    3.03
   0 -15 -17    6.82    2.72
   0 -15  17    7.23    2.82
   0  15  18    3.71    2.20
   0 -15  18    7.50    2.74
   0 -15  18    5.69    2.77
   0 -15 -18    3.08    2.48
   0 -15  19    3.83    2.30
   0 -15  19    7.50    2.83
   0  15  19   -0.16    2.05
   0 -15  19   -1.28    2.63
   0 -15 -19    0.16    2.28
   0 -15  20   23.45    3.32
   0  15  20   24.78    2.80
   0 -15  20   28.97    2.94
   0 -15  21    4.61    2.00
   0  15  21    4.42    1.94
   0  15  22    3.20    1.96
   0 -15  22    4.87    1.88
   0 -15  23    3.77    1.75
   0  15  23    4.82    1.89
   0  15  24   18.40    2.15
   0 -15  24   21.51    2.71
   0  15  25    2.33    1.55
   0 -15  25   -0.93    1.22
   0  15  26    1.30    1.46
   0 -15  26    2.16    1.84
   0  15  27    5.09    1.37
   0 -15  27   11.76    1.87
   0 -15  28    5.30    1.50
   0  15  29    9.59    1.52
   0 -15  29    6.24    1.41
   0  15  30    1.45    1.16
   0 -16   0    3.79    2.52
   0 -16   0    2.14    2.03
   0 -16  -1    4.74    2.54
   0 -16   1    5.68    2.53
   0 -16   1    6.53    2.19
   0 -16  -1    2.99    1.97
   0 -16  -2    3.31    2.71
   0 -16  -2    0.90    1.81
   0 -16   2   -1.04    2.42
   0 -16   2    1.38    2.17
   0 -16  -3    4.25    2.67
   0 -16   3    3.15    2.27
   0  16   4   17.42    2.63
   0 -16   4   11.75    2.56
   0 -16  -4   15.35    3.02
   0  16   5    0.68    2.16
   0 -16   5    4.75    2.40
   0  16   6    2.19    2.13
   0 -16   6    1.49    2.36
   0  16   7    1.83    2.11
   0 -16   7    3.18    2.42
   0  16   8    1.63    2.03
   0 -16   8    6.89    2.41
   0 -16  -8    3.61    2.61
   0  16   9    4.32    2.10
   0 -16  -9    3.02    2.61
   0 -16   9    1.68    2.46
   0  16  10   27.81    2.81
   0 -16  10   22.29    2.99
   0  16  11   28.13    2.80
   0 -16 -11   27.84    3.27
   0 -16  11   24.63    3.19
   0  16  12    2.06    2.00
   0 -16  12    2.14    2.42
   0 -16 -12    2.83    2.53
   0  16  13    0.28    1.88
   0 -16  13    3.40    2.36
   0  16  14    3.56    1.84
   0 -16  14    0.95    2.30
   0  16  15    4.73    1.90
   0 -16  15    6.83    2.38
   0 -16  16    2.74    2.06
   0  16  16    1.88    1.64
   0 -16  16   -1.21    2.17
   0 -16  17   12.86    2.23
   0  16  17    8.76    1.86
   0 -16  17   10.33    2.44
   0  16  18    3.89    1.63
   0 -16  18    7.28    1.92
   0  16  19    3.20    1.55
   0 -16  19    4.71    1.82
   0 -16  19    5.07    2.19
   0 -16  20   15.03    1.94
   0  16  20   13.74    1.79
   0 -16  20   18.55    2.37
   0  16  21    0.34    1.25
   0 -16  21    1.43    1.33
   0 -16  21    1.89    1.87
   0 -16  22    1.19    1.15
   0 -16  24   12.28    1.76
   0 -16  25   -0.24    1.21
   0  17   0    1.17    1.60
   0  17  -1    0.94    1.59
   0  17   1   -0.47    1.55
   0 -17   1    1.11    1.31
   0  17   2    6.02    1.72
   0  17  -2    1.76    1.67
   0 -17   2    3.68    1.52
   0  17   3    3.89    1.68
   0 -17   3    8.58    1.60
   0  17   4    2.02    1.64
   0 -17   4    2.95    1.59
   0  17   5    1.65    1.53
   0 -17   5    9.04    1.82
   0  17   6    0.32    1.51
   0 -17   6   -0.11    1.60
   0  17   7    1.25    1.47
   0 -17   7    1.53    1.73
   0  17   8    0.30    1.36
   0 -17   8    2.10    1.87
   0  17   9    1.74    1.44
   0 -17   9    1.66    1.70
   0  17  10    4.71    1.43
   0 -17  10    5.51    1.84
   0  17  11    1.05    1.32
   0 -17  11    1.75    1.71
   0 -17  12    9.07    1.92
   0  17  12    9.15    1.43
   0 -17  12   11.92    1.95
   0  17  13    0.83    1.13
   0 -17  13    2.22    1.65
   0 -17  13    2.73    1.66
   0 -17  14    7.16    1.66
   0 -17  14    4.48    1.66
   0 -17  15    0.29    1.35
   0 -17  15    4.02    1.60
   0 -17  16   10.85    1.55
   0 -17  16   10.47    1.74
   0 -17  17    7.10    1.29
   0 -17  17   13.14    1.71
   0 -17  18   25.03    2.10
   0 -17  19   11.19    1.42
   0 -18   4    6.18    1.42
   0 -18   5    0.75    1.27
   0 -18   6    3.71    1.33
  -1   0  51    3.55    2.18
  -1   0  50    3.84    2.22
  -1   0  50    3.62    2.47
  -1   0  49   -1.95    2.42
  -1   0  49   -1.99    2.55
  -1   0  48   15.25    2.99
  -1   0  48   20.26    3.17
  -1   0  48   18.79    3.19
  -1   0  47    0.21    2.80
  -1   0  47    0.78    2.99
  -1   0  47   -1.61    2.97
  -1   0  46   -1.33    2.89
  -1   0  46    1.03    3.01
  -1   0  46    2.44    3.15
  -1   0  45    3.26    3.13
  -1   0  45   -0.22    3.22
  -1   0  45    1.28    3.04
  -1   0  44   19.68    3.61
  -1   0  44   19.34    3.80
  -1   0  44   14.40    3.54
  -1   0  43   -2.26    3.14
  -1   0  43    0.47    1.86
  -1   0  43    2.78    3.23
  -1   0  43    1.65    3.27
  -1   0  42    5.65    3.34
  -1   0  42    0.50    1.99
  -1   0  42    2.60    3.34
  -1   0  42    2.52    3.10
  -1   0  41    0.78    3.24
  -1   0  41    0.35    2.03
  -1   0  41   -0.72    3.28
  -1   0  41    2.27    3.26
  -1   0  40   13.61    3.46
  -1   0  40   12.44    2.40
  -1   0  40    8.25    2.26
  -1   0  40   12.98    3.62
  -1   0  40    5.99    3.51
  -1   0  39   -1.83    3.36
  -1   0  39   -1.14    3.16
  -1   0  39    3.48    2.19
  -1   0  39    0.57    2.32
  -1   0  39    0.24    3.32
  -1   0  38  236.98   13.56
  -1   0  38  221.73   13.69
  -1   0  38  226.95   13.66
  -1   0  38  246.71   13.13
  -1   0  38  241.09   13.07
  -1   0  38  238.58   17.86
  -1   0  37    2.11    3.21
  -1   0  37   -1.28    3.46
  -1   0  37    0.28    2.96
  -1   0  37    2.04    2.12
  -1   0  37    1.90    2.30
  -1   0  37   -4.12    6.66
  -1   0  37   -6.86    6.63
  -1   0  36    9.49    3.23
  -1   0  36    4.79    5.69
  -1   0  36    2.00    3.52
  -1   0  36    5.65    2.32
  -1   0  36    8.08    2.45
  -1   0  36    0.92    3.16
  -1   0  35    4.22    3.07
  -1   0  35   -3.93    6.02
  -1   0  35    1.86    5.61
  -1   0  35    0.73    2.95
  -1   0  35    1.27    2.02
  -1   0  35   -0.19    2.20
  -1   0  35    1.79    2.84
  -1   0  34  451.35   24.63
  -1   0  34  482.99   28.99
  -1   0  34  485.27   28.75
  -1   0  34  477.47   24.60
  -1   0  34  452.14   24.10
  -1   0  34  453.66   24.13
  -1   0  34  464.62   24.45
  -1   0  33    2.47    2.60
  -1   0  33   -0.87    5.07
  -1   0  33    1.83    5.67
  -1   0  33    7.72    3.21
  -1   0  33   -0.69    1.98
  -1   0  33    2.30    2.19
  -1   0  33    2.72    2.66
  -1   0  32    6.18    2.87
  -1   0  32    3.54    2.75
  -1   0  32    2.64    5.70
  -1   0  32   -2.50    5.39
  -1   0  32    2.40    2.82
  -1   0  32    6.55    2.16
  -1   0  32    7.20    2.15
  -1   0  32    5.25    2.89
  -1   0  31    1.60    2.54
  -1   0  31    2.00    2.62
  -1   0  31   -5.60    5.85
  -1   0  31    4.22    5.82
  -1   0  31   -1.88    2.56
  -1   0  31    0.33    1.93
  -1   0  31   -0.65    1.85
  -1   0  31    1.75    2.57
  -1   0  30  209.95   10.69
  -1   0  30  166.62   13.71
  -1   0  30  166.15   13.88
  -1   0  30  176.48   10.43
  -1   0  30  188.09   10.11
  -1   0  30  190.45   10.14
  -1   0  30  148.03   10.20
  -1   0  30  179.15   10.37
  -1   0  29   -1.66    2.41
  -1   0  29    2.92    2.10
  -1   0  29   -0.77    5.43
  -1   0  29    1.46    5.39
  -1   0  29    4.01    2.67
  -1   0  29    0.18    2.60
  -1   0  29   -1.50    1.80
  -1   0  29    0.46    1.97
  -1   0  29    1.96    2.39
  -1   0  28  168.28    9.47
  -1   0  28  167.06    9.51
  -1   0  28  174.02   13.06
  -1   0  28  157.80   12.68
  -1   0  28  157.46    9.28
  -1   0  28  153.52    9.24
  -1   0  28  169.33    9.51
  -1   0  27    0.86    2.47
  -1   0  27   -1.97    2.42
  -1   0  27    0.50    2.03
  -1   0  27    4.16    5.47
  -1   0  27    2.64    5.17
  -1   0  27   -0.56    2.11
  -1   0  27    3.40    2.01
  -1   0  26   28.29    6.52
  -1   0  26   30.14    6.38
  -1   0  25    1.19    5.06
  -1   0  25    0.62    5.50
  -1   0  24    5.88    5.56
  -1   0  24   15.79    5.79
  -1   0  23    3.73    5.20
  -1   0  23    6.10    5.88
  -1   0  22 1141.34   59.72
  -1   0  22 1119.17   59.56
  -1   0  21    0.49    5.09
  -1   0  21    3.32    5.02
  -1   0  20  456.03   25.02
  -1   0  20  423.56   24.99
  -1   0  19    1.30    4.90
  -1   0  19   -2.52    4.53
  -1   0  18  364.06   21.23
  -1   0  18  381.17   21.44
  -1   0  17   -0.37    3.87
  -1   0  17    2.65    4.26
  -1   0  16   12.02    4.51
  -1   0  16   18.38    4.41
   1   0 -15   -0.68    0.97
  -1   0  15   -1.28    3.69
  -1   0  15    1.64    4.08
   1   0 -14  971.29   47.22
  -1   0  14  863.45   48.60
  -1   0  14  872.57   48.58
   1   0 -13   -1.29    1.15
  -1   0  13    4.22    3.82
  -1   0  13   -1.10    3.80
   1   0 -12    4.36    1.32
  -1   0  12    3.28    3.84
  -1   0  12    6.46    4.05
   1   0 -11   -0.24    1.39
  -1   0  11    5.45    4.32
  -1   0  11    4.63    3.89
   1   0 -10 4096.02  204.33
  -1   0  10 4159.90  205.15
  -1   0  10 3999.17  205.14
   1   0  -9    2.07    1.47
  -1   0   9   -0.38    3.19
  -1   0   9   -0.19    3.54
   1   0  -8 4430.01  210.09
  -1   0   8 4044.92  210.59
  -1   0   8 3920.85  210.58
   1   0  -7   -0.33    1.45
  -1   0   7    1.56    2.75
  -1   0   7    1.56    2.21
   1   0  -6   27.90    2.46
  -1   0   6   35.09    3.22
  -1   0   6   34.50    3.18
   1   0  -5    0.98    1.37
  -1   0   5    0.04    0.91
  -1   0   5   -2.47    2.06
   1   0  -4   44.04    3.14
  -1   0   4   49.45    2.75
   1   0  -4   49.16    2.67
  -1   0   4   54.73    3.54
   1   0  -3    1.14    0.73
   1   0  -3    0.32    1.26
   1   0  -2 1018.47   48.70
  -1   0   2  982.05   48.76
   1   0  -2  961.01   48.46
  -1   0   2  912.34   48.66
   1   0  -1    0.98    1.21
  -1   0   1    1.88    1.48
   1   0  -1    0.83    0.95
  -1   0   1    2.28    1.31
   1   0   0   67.39    3.90
  -1   0   0   66.22    3.78
   1   0   0   63.66    3.77
  -1   0   0   60.28    3.80
  -1   0   0   61.80    3.81
   1   0   1    1.23    1.45
  -1   0  -1   -0.07    1.17
  -1   0  -1   -0.35    1.02
  -1   0  -2  102.65    5.69
   1   0   2  106.46    5.91
  -1   0  -2  102.80    5.69
   1   0   3    0.32    1.79
  -1   0  -3   -0.13    1.04
  -1   0  -4   95.92    5.52
   1   0   4  110.16    5.84
   1   0   5    2.47    1.65
  -1   0  -5    1.96    1.15
   1   0   5    4.05    2.00
   1   0   6 3975.11  205.71
   1   0   6 4199.17  205.43
   1   0   7    0.97    2.76
   1   0   7    1.01    1.63
   1   0   8 2745.97  144.28
   1   0   8 2940.68  143.79
   1   0   9    0.80    3.52
   1   0   9   -0.20    3.44
   1   0   9    2.19    1.96
   1   0  10 1448.10   84.97
   1   0  10 1560.55   85.07
   1   0  11   -1.18    3.64
   1   0  11    6.23    4.21
   1   0  12  639.28   32.95
   1   0  12  611.49   32.84
   1   0  13   -3.40    3.82
   1   0  13    0.28    3.80
   1   0  14 3605.59  181.98
   1   0  14 3618.18  181.95
   1   0  15    3.65    4.01
   1   0  15   -0.65    3.96
   1   0  16  133.05    9.51
   1   0  16  136.86    9.57
   1   0  17    1.51    4.02
   1   0  17    3.07    4.25
   1   0  18   16.92    5.03
   1   0  18   19.72    5.16
   1   0  19    2.63    4.68
   1   0  19    6.02    4.59
   1   0  20  670.52   36.90
   1   0  20  690.82   37.09
   1   0  21    0.50    4.93
   1   0  21   -0.49    5.30
   1   0  22    4.66    4.63
   1   0  22    4.24    5.33
   1   0  23    2.25    5.15
   1   0  23    2.20    5.21
   1   0  24  328.12   20.87
   1   0  24  349.41   20.79
   1   0  25    5.67    5.30
   1   0  26    2.43    2.30
   1   0  26    1.44    1.80
   1   0  26    2.86    2.28
   1   0  26    2.81    2.21
   1   0  26   -0.67    5.08
   1   0  27    3.83    2.15
   1   0  27    1.17    2.29
   1   0  27    0.79    2.08
   1   0  27    2.53    2.24
   1   0  27    0.99    1.88
   1   0  27   -0.48    1.83
   1   0  27    2.81    5.64
   1   0  28   39.79    3.71
   1   0  28   44.39    3.91
   1   0  28   39.46    3.64
   1   0  28   42.01    3.85
   1   0  28   42.76    3.50
   1   0  28   37.01    3.46
   1   0  28   40.83    3.45
   1   0  28   43.55    7.24
   1   0  29   -1.66    2.41
   1   0  29   -0.57    2.53
   1   0  29    0.22    2.35
   1   0  29    2.03    2.79
   1   0  29   -0.72    2.06
   1   0  29    2.96    1.99
   1   0  29    0.83    1.91
   1   0  29   -3.10    5.61
   1   0  30   77.77    5.61
   1   0  30   79.16    5.85
   1   0  30   98.91    6.03
   1   0  30   89.51    5.91
   1   0  30   75.68    5.44
   1   0  30   93.38    5.65
   1   0  30   70.25    5.34
   1   0  30   82.20    9.48
   1   0  31    1.00    2.42
   1   0  31   -1.43    2.47
   1   0  31    6.46    2.94
   1   0  31    1.41    2.69
   1   0  31   -0.53    2.06
   1   0  31    2.32    2.30
   1   0  31   -0.94    2.11
   1   0  31    4.26    5.69
   1   0  32   67.06    5.30
   1   0  32   67.88    5.47
   1   0  32   77.64    5.62
   1   0  32   71.43    5.24
   1   0  32   72.06    5.13
   1   0  32   68.88    5.06
   1   0  32   78.21    9.26
   1   0  33   -1.73    2.90
   1   0  33   -0.22    2.66
   1   0  33    4.27    2.89
   1   0  33    2.31    2.90
   1   0  33    1.03    2.24
   1   0  33    0.80    2.34
   1   0  33   -5.55    6.21
   1   0  34   12.07    3.17
   1   0  34   11.15    3.16
   1   0  34    9.59    3.28
   1   0  34   11.43    3.04
   1   0  34    9.90    2.64
   1   0  34   12.96    2.64
   1   0  34   14.36    7.13
   1   0  35    0.46    2.97
   1   0  35   -1.64    2.99
   1   0  35    2.15    3.20
   1   0  35    2.75    3.36
   1   0  35   -1.93    2.39
   1   0  35    0.63    2.43
   1   0  35   -3.94    6.32
   1   0  36   41.16    4.22
   1   0  36   35.27    4.34
   1   0  36   26.97    4.26
   1   0  36   42.58    4.68
   1   0  36   37.78    3.69
   1   0  36   27.47    3.52
   1   0  36   36.42    8.01
   1   0  37    0.96    3.08
   1   0  37    2.28    3.26
   1   0  37   -1.67    3.34
   1   0  37    0.25    3.59
   1   0  37    2.36    2.57
   1   0  37    4.58    2.57
   1   0  37    1.03    6.37
   1   0  38  223.07   12.75
   1   0  38  218.88   12.96
   1   0  38  217.79   12.69
   1   0  38  210.98   12.77
   1   0  38  219.44   12.42
   1   0  38  217.77   12.41
   1   0  38  236.92   17.46
   1   0  39    4.63    3.28
   1   0  39   -1.16    3.30
   1   0  39    2.18    3.29
   1   0  39    1.02    3.49
   1   0  39   -0.21    2.52
   1   0  39    0.21    2.41
   1   0  39    1.05    5.91
   1   0  40  111.94    7.70
   1   0  40  119.02    8.02
   1   0  40  119.46    7.21
   1   0  40  110.67    7.76
   1   0  40  104.37    7.16
   1   0  40  116.38   11.89
   1   0  41    6.03    3.41
   1   0  41    2.27    3.36
   1   0  41    2.59    3.47
   1   0  41    1.83    2.43
   1   0  41   -3.12    6.02
   1   0  42   77.92    5.59
   1   0  42   82.48    6.37
   1   0  42   79.26    6.53
   1   0  42   94.15    6.40
   1   0  43   -2.41    3.46
   1   0  43    0.37    2.17
   1   0  43    1.62    3.33
   1   0  43   -0.83    3.42
   1   0  44    9.55    3.49
   1   0  44    8.14    2.32
   1   0  44    9.58    3.31
   1   0  44   11.20    3.63
   1   0  45   -5.79    3.37
   1   0  45   -0.21    3.15
   1   0  45    2.04    3.32
   1   0  46   36.88    4.18
   1   0  46   41.99    4.47
   1   0  47    4.53    2.74
   1   0  47    2.03    3.03
   1   0  48    4.18    2.56
   1   0  48    2.93    2.70
   1   0  49    1.82    2.33
   1   0  49   -0.19    2.50
   1   0  50   23.47    2.80
   1   0  51    1.57    1.89
   1   0  52    6.36    1.81
   1   0  53    0.73    1.32
   1   0  54    0.27    0.91
  -1   1  51    1.38    2.06
  -1   1  50    3.43    2.32
  -1   1  50    1.92    2.23
  -1   1  50    5.39    2.39
  -1   1  49   16.80    2.84
  -1   1  49   17.79    2.95
  -1   1  49   16.76    2.92
  -1   1  48    9.28    2.81
  -1   1  48    6.58    2.70
  -1   1  48    7.78    2.85
  -1   1  47   23.08    3.31
  -1   1  47   22.00    3.40
  -1   1  47   23.77    3.42
  -1   1  46   10.24    3.17
  -1   1  46    8.14    3.19
  -1  -1  46   12.69    3.27
  -1   1  46   10.83    3.13
  -1   1  45   27.34    3.89
  -1   1  45   27.88    2.86
  -1   1  45   29.46    3.91
  -1  -1  45   32.09    4.03
  -1   1  45   21.27    3.69
  -1   1  44   29.76    4.01
  -1   1  44   24.26    3.89
  -1  -1  44   26.21    4.10
  -1   1  44   26.71    2.77
  -1   1  44   32.24    4.04
  -1   1  43   70.70    5.98
  -1  -1  43   78.90    6.15
  -1   1  43   71.20    5.76
  -1   1  43   70.48    4.98
  -1   1  43   76.81    5.84
  -1   1  42   35.57    4.41
  -1   1  42   40.77    4.60
  -1  -1  42   39.49    4.56
  -1   1  42   37.61    3.54
  -1   1  42   45.92    4.58
  -1  -1  41  154.65    9.90
  -1   1  41  164.63    9.97
  -1   1  41  149.85    9.67
  -1   1  41  152.81    9.18
  -1   1  41  154.92    9.12
  -1   1  41  161.65    9.73
  -1   1  40    7.53    3.39
  -1  -1  40    8.34    3.52
  -1   1  40    9.34    3.54
  -1   1  40   10.26    2.63
  -1   1  40    5.08    2.53
  -1   1  40   10.50    3.48
  -1   1  39    1.69    2.94
  -1   1  39    4.67    3.55
  -1  -1  39   -1.44    3.14
  -1   1  39   -2.63    2.13
  -1   1  39    2.40    2.30
  -1   1  39   -0.21    2.49
  -1   1  39    2.62    3.41
  -1   1  38  132.36    8.17
  -1  -1  38  126.89    8.48
  -1   1  38  126.17    8.37
  -1   1  38  122.41    8.34
  -1   1  38  125.21    7.50
  -1  -1  38  112.20    7.35
  -1   1  38  123.46    7.69
  -1   1  38  135.58    7.85
  -1   1  38  131.15   12.10
  -1   1  37  212.74   11.48
  -1   1  37  197.84   11.52
  -1  -1  37  184.28   11.46
  -1   1  37  184.69   11.46
  -1   1  37  183.64   10.73
  -1  -1  37  186.18   10.70
  -1   1  37  195.57   10.97
  -1   1  37  193.04   11.00
  -1   1  37  192.35   15.38
  -1   1  36  150.95    9.40
  -1  -1  36  167.99    9.82
  -1   1  36  162.47    9.66
  -1   1  36  151.94    9.54
  -1   1  36  144.15    8.85
  -1   1  36  142.45    9.04
  -1   1  36  169.53    9.20
  -1  -1  36  147.28    8.78
  -1   1  36  132.50   13.44
  -1   1  36  180.45   13.97
  -1   1  35  425.89   22.21
  -1  -1  35  424.87   22.47
  -1   1  35  432.99   22.46
  -1   1  35  421.99   22.33
  -1   1  35  394.91   21.75
  -1   1  35  404.90   21.93
  -1   1  35  418.03   21.93
  -1  -1  35  407.89   21.73
  -1  -1  35  412.22   21.69
  -1   1  35  407.57   26.51
  -1   1  35  429.54   26.63
  -1   1  34  268.85   14.63
  -1  -1  34  252.78   14.78
  -1   1  34  277.44   14.87
  -1   1  34  254.99   14.70
  -1   1  34  257.83   14.21
  -1   1  34  266.69   14.40
  -1  -1  34  253.55   14.12
  -1  -1  34  251.81   14.06
  -1   1  34  269.95   14.37
  -1   1  34  276.62   19.16
  -1   1  34  297.40   19.31
  -1   1  33  287.40   14.92
  -1   1  33  272.95   15.06
  -1  -1  33  271.19   15.10
  -1   1  33  258.24   14.88
  -1   1  33  258.67   14.45
  -1   1  33  289.74   14.68
  -1   1  33  269.36   14.63
  -1  -1  33  258.52   14.38
  -1  -1  33  250.08   14.33
  -1   1  33  285.09   19.39
  -1   1  33  279.11   18.88
  -1   1  32  399.20   22.05
  -1   1  32  427.19   22.12
  -1   1  32  413.16   22.30
  -1  -1  32  431.05   22.35
  -1   1  32  398.70   22.12
  -1   1  32  408.04   21.79
  -1  -1  32  403.26   21.68
  -1  -1  32  407.44   21.72
  -1   1  32  421.07   21.93
  -1   1  32  436.06   21.95
  -1   1  32  470.94   26.52
  -1   1  32  444.30   26.38
  -1   1  31   43.08    4.02
  -1   1  31   52.66    4.19
  -1   1  31   53.54    4.41
  -1  -1  31   55.36    4.48
  -1   1  31   50.24    4.50
  -1   1  31   45.74    3.81
  -1  -1  31   52.98    3.80
  -1   1  31   47.53    3.86
  -1   1  31   52.42    4.03
  -1   1  31   47.13    7.92
  -1   1  31   56.71    7.49
  -1   1  30   57.75    4.32
  -1   1  30   56.54    4.40
  -1  -1  30   58.05    4.64
  -1   1  30   55.36    4.60
  -1   1  30   55.28    4.64
  -1   1  30   46.60    3.93
  -1  -1  30   59.73    4.00
  -1   1  30   54.46    4.13
  -1   1  30   56.81    4.13
  -1   1  30   49.67    7.61
  -1   1  30   53.85    8.10
  -1   1  29  186.70   10.83
  -1  -1  29  197.59   10.92
  -1   1  29  205.02   14.27
  -1   1  29  192.32   14.45
  -1   1  29  189.64   10.78
  -1   1  29  178.40   10.50
  -1   1  29  188.98   10.53
  -1   1  29  196.76   10.71
  -1   1  29  178.05   10.68
  -1  -1  28   20.62    3.06
  -1   1  28   18.20    2.71
  -1   1  28    8.74    5.67
  -1   1  28   18.08    6.06
  -1   1  28   12.34    2.82
  -1   1  28   17.19    2.60
  -1   1  28   14.62    2.68
  -1   1  28   14.77    2.50
  -1   1  28   18.30    2.54
  -1   1  28   12.74    2.78
  -1   1  27   42.44    3.49
  -1   1  27   37.63    3.37
  -1   1  27   32.87    3.54
  -1  -1  27   33.87    3.57
  -1   1  27   40.01    3.49
  -1   1  27   32.58    3.45
  -1   1  27   45.65    6.77
  -1   1  27   42.20    7.01
  -1   1  26    3.93    5.13
  -1   1  26   10.06    5.58
  -1   1  25   90.61    8.77
  -1   1  25   97.40    9.16
  -1   1  24  224.71   14.41
  -1   1  24  193.87   14.44
  -1   1  23    2.21    5.32
  -1   1  23    3.20    5.00
  -1   1  22  248.78   16.36
  -1   1  22  260.78   16.43
  -1   1  21  149.38   10.99
  -1   1  21  130.79   10.61
  -1   1  20  119.12    9.31
  -1   1  20  112.74    9.32
   1   1 -19  357.65   19.10
  -1   1  19  418.99   21.68
  -1   1  19  383.12   21.44
  -1   1  18  117.23    9.71
  -1   1  18  117.74    9.83
   1   1 -17   29.76    2.59
  -1   1  17   35.05    5.36
  -1   1  17   35.79    5.05
   1   1 -16  708.21   36.66
  -1   1  16  746.33   38.21
  -1   1  16  722.76   38.11
   1   1 -15  707.99   35.95
  -1   1  15  696.11   37.20
  -1   1  15  700.36   37.20
   1   1 -14  598.24   30.65
  -1   1  14  599.10   31.80
  -1   1  14  592.66   31.73
  -1   1  13   28.22    4.47
  -1   1  13   29.66    4.30
  -1   1  12  244.35   14.20
  -1   1  12  248.42   14.21
   1  -1 -11  773.68   38.28
  -1   1  11  726.74   39.42
  -1   1  11  738.06   39.42
   1  -1 -10  299.79   15.09
  -1   1  10  285.42   16.25
  -1   1  10  277.37   16.27
   1  -1  -9  158.75    8.50
  -1   1   9  166.25    9.81
  -1   1   9  157.19    9.65
   1  -1  -8  909.41   46.30
  -1   1   8  903.62   46.72
  -1   1   8  949.84   46.67
  -1   1   8  916.09   46.97
  -1   1   8  925.82   46.98
   1  -1  -7  213.17   11.26
  -1   1   7  216.26   11.69
  -1   1   7  206.65   11.54
  -1   1   7  217.69   11.93
  -1   1   7  225.95   11.93
   1  -1  -6 1034.73   52.53
  -1   1   6 1074.54   52.84
  -1   1   6 1053.00   52.68
  -1   1   6 1049.40   52.92
  -1   1   6 1006.78   52.89
   1  -1  -5  265.93   14.82
  -1   1   5  302.36   15.17
  -1   1   5  288.28   14.95
  -1   1   5  304.52   15.20
   1  -1  -4  570.23   26.87
  -1  -1   4  537.03   26.87
  -1  -1   4  504.40   26.64
  -1   1   4  524.69   27.01
  -1   1   4  507.33   26.96
   1  -1  -3   53.86    3.48
  -1  -1   3   53.13    3.23
  -1   1   3   50.81    3.66
  -1  -1   3   56.14    3.52
   1  -1  -2  236.22   12.99
   1  -1  -2  254.45   12.97
  -1   1   2  256.57   13.11
   1  -1  -1    2.55    1.58
  -1   1   1    3.01    1.35
   1  -1  -1    2.11    1.45
  -1  -1   0  105.84    6.18
   1  -1   0  117.41    6.19
   1  -1   0  104.65    6.10
  -1   1   0  107.59    6.06
  -1   1   0  104.61    5.92
   1  -1   1    3.62    1.56
   1  -1   1    4.61    1.63
  -1   1  -1    3.88    1.23
   1  -1   2   73.48    4.73
  -1   1  -2   77.80    4.39
   1  -1   3  694.47   34.48
  -1   1  -3  665.72   33.92
   1   1   3  685.13   34.30
   1  -1   4  211.78   11.65
   1   1   4  242.57   12.03
  -1   1  -4  232.32   11.57
  -1   1  -5  653.12   33.68
   1   1   5  662.27   34.01
   1  -1   5  672.37   34.17
   1  -1   5  671.18   33.71
  -1  -1  -5  674.80   33.79
   1   1   5  718.48   34.28
   1   1   6   39.12    3.00
  -1  -1  -6   39.96    2.58
   1   1   6   39.20    3.69
   1   1   7  678.71   34.20
  -1  -1  -7  670.68   33.98
   1   1   7  674.59   34.66
   1   1   8  158.01    7.76
  -1  -1  -8  131.01    7.45
   1  -1   8  143.69    8.49
   1   1   8  132.02    8.57
   1   1   9  627.55   30.87
   1  -1   9  606.74   31.52
  -1  -1  -9  594.14   30.70
   1   1   9  608.82   31.68
   1   1   9  604.12   31.62
   1   1  10  631.95   31.38
   1  -1  10  632.08   32.17
  -1  -1 -10  603.82   31.28
   1   1  10  618.84   32.38
   1   1  10  614.76   32.32
  -1  -1 -11  146.97    8.28
   1  -1  11  154.48    9.35
   1   1  11  131.99    9.60
   1   1  11  130.59    9.55
   1   1  12 2122.35  103.77
  -1  -1 -12 2002.36  103.77
   1  -1  12 2140.76  104.73
   1   1  12 2066.19  104.91
   1   1  12 2064.02  104.93
   1   1  13 3352.13  164.48
   1   1  13 3178.76  165.76
   1   1  13 3153.08  165.72
   1   1  14   -0.60    3.54
   1   1  14    3.68    3.76
   1   1  15    0.33    3.86
   1   1  15    0.65    3.54
   1   1  16  212.02   12.83
   1   1  16  198.55   12.80
   1   1  17  933.90   48.74
   1   1  17  921.32   48.71
   1   1  18   13.14    4.79
   1   1  18   11.67    4.50
   1   1  19   96.23    8.18
   1   1  19  101.27    8.43
  -1  -1 -19   90.44    5.41
   1   1  20  396.23   23.17
   1   1  20  410.11   23.34
   1   1  21   62.72    7.48
   1   1  21   77.52    7.63
   1   1  22  599.66   32.26
   1   1  22  552.56   31.99
   1   1  23  130.33   10.62
   1   1  23  128.68   10.41
   1   1  24   13.68    5.68
   1   1  25  354.26   21.80
   1  -1  26  213.38   11.95
   1   1  26  204.55   11.93
   1   1  26  222.50   11.86
   1   1  26  216.92   11.86
   1   1  26  211.69   11.71
   1   1  26  208.75   14.94
   1   1  27   63.48    4.35
   1  -1  27   56.48    4.55
   1   1  27   63.35    4.72
   1   1  27   65.81    4.69
   1   1  27   61.53    4.58
   1   1  27   57.58    4.35
   1   1  27   55.75    4.29
   1   1  27   55.91    4.33
   1   1  27   68.01    8.13
   1   1  28   17.72    6.02
   1  -1  28    7.23    2.51
   1   1  28    7.53    2.63
   1  -1  28    6.03    2.23
   1   1  28    5.64    2.46
   1   1  28    5.19    2.04
   1  -1  28    7.06    2.12
   1   1  28    7.02    2.30
   1   1  28   10.30    2.44
   1  -1  28    6.68    2.05
   1   1  28    6.20    2.76
   1   1  28   12.79    2.42
   1   1  29   95.46    9.58
   1  -1  29   74.57    5.61
   1  -1  29   87.80    5.91
   1   1  29   73.33    5.68
   1   1  29   91.10    5.83
   1   1  29   78.37    5.47
   1  -1  29   87.81    5.49
   1   1  29   79.47    5.46
   1  -1  29   82.96    5.39
   1   1  29   82.66    5.46
   1   1  29   83.25    5.54
   1   1  29   83.42    5.55
   1   1  30   13.02    6.00
   1  -1  30   13.54    2.60
   1   1  30   15.63    2.85
   1  -1  30   14.15    3.00
   1   1  30   11.94    2.70
   1   1  30    8.53    2.47
   1   1  30   12.44    2.57
   1   1  30    9.33    2.45
   1  -1  30   10.87    2.39
   1  -1  30    8.54    2.32
   1   1  30    7.79    2.61
   1   1  30    9.21    2.76
   1   1  31   -0.80    2.61
   1  -1  31    0.95    2.36
   1   1  31    1.20    2.56
   1   1  31    1.67    2.49
   1   1  31    1.00    2.92
   1   1  31    0.20    2.28
   1  -1  31    1.25    2.03
   1   1  31    5.14    2.46
   1   1  31    0.95    2.20
   1  -1  31    2.82    2.18
   1   1  31   -2.55    5.44
   1   1  32   12.10    2.93
   1  -1  32    8.19    2.92
   1   1  32    6.25    2.97
   1   1  32    8.12    3.05
   1   1  32   10.39    3.12
   1   1  32    5.19    2.46
   1   1  32    9.00    2.65
   1  -1  32    6.20    2.24
   1   1  32    7.05    2.60
   1  -1  32    6.10    2.20
   1   1  32    6.20    6.34
   1   1  33   10.36    2.89
   1   1  33   10.89    3.32
   1  -1  33   11.07    3.02
   1   1  33   12.28    3.25
   1   1  33   17.06    3.42
   1   1  33    6.24    2.56
   1  -1  33   12.56    2.50
   1   1  33   12.01    2.78
   1  -1  33   10.35    2.59
   1   1  33   13.02    2.73
   1   1  33   10.13    6.22
   1   1  34  132.46    8.24
   1   1  34  138.41    8.54
   1  -1  34  135.46    8.43
   1   1  34  131.76    8.22
   1   1  34  124.39    8.24
   1  -1  34  128.23    7.88
   1   1  34  122.86    7.97
   1   1  34  125.45    8.02
   1  -1  34  125.77    7.81
   1   1  34  120.09   12.00
   1   1  35   68.15    5.46
   1  -1  35   58.35    5.48
   1   1  35   66.06    5.56
   1   1  35   66.54    5.47
   1   1  35   81.22    5.53
   1  -1  35   67.28    4.98
   1   1  35   66.60    5.15
   1   1  35   62.84    5.08
   1  -1  35   66.46    4.97
   1   1  35   65.73    9.38
   1   1  36    2.11    3.13
   1   1  36    1.13    3.06
   1   1  36   -1.63    3.05
   1   1  36    1.95    3.18
   1  -1  36    4.76    3.18
   1  -1  36    6.03    2.46
   1   1  36    2.48    2.53
   1  -1  36    5.41    2.55
   1   1  36    5.60    2.55
   1   1  36    1.01    6.45
   1   1  37  133.18    8.51
   1   1  37  123.80    8.56
   1  -1  37  134.99    8.71
   1   1  37  134.85    8.52
   1   1  37  132.47    8.42
   1   1  37  136.17    8.20
   1  -1  37  123.00    7.98
   1   1  37  123.75    8.15
   1  -1  37  134.70    8.02
   1   1  37  132.05   12.88
   1   1  38  160.79    9.77
   1   1  38  161.81    9.97
   1  -1  38  162.66   10.09
   1   1  38  145.32    9.63
   1   1  38  153.45    9.77
   1   1  38  160.02    9.47
   1  -1  38  157.50    9.27
   1   1  38  155.63    9.46
   1   1  38  145.01   13.94
   1   1  39   10.68    3.49
   1   1  39   10.20    3.46
   1   1  39   -0.72    3.21
   1   1  39    8.05    3.56
   1  -1  39    4.07    3.51
   1   1  39    4.26    2.55
   1   1  39   10.12    2.86
   1  -1  39    4.68    2.40
   1   1  39    8.32    6.77
   1   1  40  149.31    9.16
   1   1  40  157.31    9.53
   1  -1  40  137.87    9.35
   1   1  40  136.18    9.12
   1  -1  40  148.46    8.58
   1   1  40  137.17    8.76
   1   1  40  148.10    8.83
   1   1  41   35.90    4.40
   1   1  41   47.23    5.00
   1   1  41   47.03    4.06
   1  -1  41   42.31    3.79
   1  -1  41   42.85    4.81
   1   1  41   48.30    4.77
   1   1  41   48.08    4.19
   1   1  41   32.92    7.34
   1   1  42    9.78    3.54
   1  -1  42   12.43    3.73
   1   1  42   17.82    3.90
   1  -1  42   10.30    2.35
   1   1  42   14.65    2.83
   1   1  42   19.27    2.91
   1   1  42   19.27    3.75
   1   1  43   49.50    4.18
   1   1  43   49.74    4.98
   1   1  43   56.19    5.21
   1  -1  43   54.17    5.21
   1   1  43   53.26    4.96
   1   1  44   -0.23    3.27
   1   1  44   10.13    2.38
   1   1  44    6.16    3.23
   1  -1  44    5.04    3.48
   1   1  44    3.46    3.31
   1   1  45   10.96    3.22
   1   1  45   12.92    2.34
   1   1  45    6.08    3.09
   1   1  45   11.94    3.60
   1  -1  45   13.43    3.48
   1   1  46    1.78    1.86
   1   1  46    2.69    2.83
   1  -1  46    2.39    3.09
   1   1  46    3.85    3.20
   1   1  47    6.56    2.88
   1   1  47   12.59    3.19
   1  -1  47    9.17    2.99
   1   1  48   -1.78    2.43
   1   1  48    4.78    2.85
   1  -1  48    4.13    2.74
   1   1  49   15.67    2.56
   1   1  49    8.71    2.71
   1   1  50    2.45    2.07
   1   1  50    2.38    2.34
   1   1  51    7.71    2.06
   1   1  52    6.66    1.76
   1   1  53    3.30    1.40
  -1   2  51    2.83    2.01
  -1  -2  51    1.06    1.95
  -1   2  50    2.05    2.09
  -1  -2  50    3.16    2.14
  -1  -2  50    0.84    2.10
  -1   2  50    1.25    2.22
  -1   2  50    4.65    2.30
  -1   2  49    1.31    2.21
  -1  -2  49   -2.35    2.25
  -1   2  49   -0.77    2.36
  -1  -2  49   -0.78    2.34
  -1   2  49    0.37    2.38
  -1   2  48   20.75    2.97
  -1  -2  48   18.38    3.02
  -1  -2  48   15.09    2.96
  -1   2  48   14.09    2.89
  -1   2  48   20.53    3.12
  -1  -2  47    1.79    2.54
  -1   2  47   -4.50    2.68
  -1  -2  47    2.59    2.66
  -1   2  47    1.10    2.55
  -1   2  47    3.51    2.88
  -1  -2  46    6.37    2.86
  -1   2  46    4.19    2.86
  -1   2  46    8.04    2.15
  -1  -2  46    6.31    2.93
  -1   2  46    5.08    2.87
  -1   2  46    6.10    3.02
  -1  -2  45   -0.45    2.84
  -1   2  45   -0.67    2.96
  -1   2  45   -0.17    1.97
  -1  -2  45   -1.04    3.01
  -1   2  45    0.62    2.89
  -1   2  45    3.71    2.97
  -1  -2  44    0.47    2.99
  -1   2  44   -0.46    2.90
  -1   2  44    2.33    2.24
  -1   2  44    2.80    3.02
  -1  -2  44    0.44    3.05
  -1   2  44    4.39    3.18
  -1   2  43    1.21    3.05
  -1  -2  43    0.24    3.04
  -1   2  43    2.29    2.34
  -1  -2  43    8.33    3.40
  -1   2  43    5.58    3.21
  -1   2  43    0.53    3.06
  -1  -2  42   10.76    3.42
  -1   2  42    9.18    3.28
  -1   2  42    4.92    3.35
  -1   2  42    8.24    2.80
  -1   2  42    8.38    2.55
  -1   2  42    8.20    2.15
  -1   2  42   14.41    3.33
  -1  -2  42   12.00    3.32
  -1   2  41   72.29    5.55
  -1   2  41   56.56    5.20
  -1  -2  41   52.82    5.15
  -1   2  41   51.91    4.26
  -1   2  41   55.53    4.56
  -1   2  41   60.51    4.72
  -1  -2  41   58.38    5.15
  -1   2  41   62.73    5.20
  -1   2  40   15.98    3.63
  -1  -2  40   13.91    3.41
  -1   2  40   13.25    3.58
  -1   2  40   11.82    2.48
  -1   2  40   14.35    2.91
  -1   2  40   14.52    3.02
  -1  -2  40   10.87    3.44
  -1   2  40   17.33    3.57
  -1   2  39  167.73   10.26
  -1   2  39  155.46   10.06
  -1  -2  39  167.41   10.19
  -1   2  39  157.52    9.52
  -1   2  39  170.73    9.83
  -1   2  39  176.62    9.78
  -1  -2  39  157.61    9.97
  -1   2  39  162.30    9.98
  -1   2  38  582.06   29.80
  -1   2  38  531.59   29.55
  -1  -2  38  549.60   29.62
  -1   2  38  558.23   29.16
  -1   2  38  573.28   29.35
  -1   2  38  566.43   29.36
  -1  -2  38  566.62   29.53
  -1   2  38  552.51   29.45
  -1  -2  37   30.87    3.95
  -1   2  37   37.50    4.18
  -1   2  37   30.26    4.06
  -1   2  37   21.33    3.82
  -1  -2  37   25.31    4.19
  -1   2  37   24.54    3.06
  -1   2  37   27.07    3.40
  -1   2  37   29.10    3.49
  -1  -2  37   27.23    7.39
  -1   2  37   15.46    6.38
  -1   2  36    4.75    3.17
  -1  -2  36    1.37    3.20
  -1   2  36    5.94    3.28
  -1   2  36   -4.18    3.25
  -1  -2  36   -0.75    3.39
  -1   2  36   -0.78    2.16
  -1   2  36    1.08    2.58
  -1   2  36    1.70    2.45
  -1   2  36   -2.84    5.93
  -1  -2  36    3.01    6.53
  -1  -2  36   -3.81    6.44
  -1  -2  35  301.84   15.84
  -1   2  35  283.27   15.76
  -1   2  35  300.87   16.09
  -1  -2  35  242.90   15.85
  -1   2  35  276.29   15.84
  -1  -2  35  291.26   15.97
  -1   2  35  283.98   15.47
  -1   2  35  297.70   15.70
  -1   2  35  281.88   15.60
  -1   2  35  296.38   20.38
  -1  -2  35  277.63   19.85
  -1  -2  35  284.05   20.12
  -1   2  35  287.73   19.98
  -1  -2  34   -1.95    2.90
  -1   2  34    3.65    2.84
  -1   2  34    3.85    3.05
  -1   2  34    0.47    3.11
  -1  -2  34   -2.12    3.34
  -1  -2  34    1.59    2.90
  -1   2  34   -0.19    2.02
  -1   2  34    2.47    2.47
  -1   2  34    1.24    2.47
  -1   2  34   -0.94    6.28
  -1  -2  34   -3.80    6.39
  -1  -2  34    3.60    6.13
  -1   2  34    7.15    5.97
  -1   2  33    2.29    2.56
  -1  -2  33   -1.05    2.55
  -1   2  33    0.99    2.57
  -1   2  33    2.70    2.99
  -1  -2  33    3.19    2.96
  -1  -2  33    1.53    2.85
  -1   2  33    1.31    2.06
  -1   2  33    4.84    2.55
  -1   2  33   -0.60    2.30
  -1   2  33    0.86    5.37
  -1  -2  33   -7.36    5.94
  -1   2  33   -1.82    5.78
  -1  -2  33    4.35    5.29
  -1   2  32   46.15    4.10
  -1  -2  32   45.96    4.11
  -1   2  32   47.91    4.34
  -1  -2  32   54.67    4.60
  -1  -2  32   45.45    4.27
  -1   2  32   41.79    4.22
  -1   2  32   53.62    4.16
  -1   2  32   48.24    3.98
  -1   2  32   39.07    7.04
  -1  -2  32   43.53    7.40
  -1  -2  32   36.30    7.87
  -1   2  32   32.33    7.27
  -1   2  31   40.97    3.86
  -1   2  31   33.22    3.62
  -1  -2  31   29.24    3.56
  -1   2  31   37.50    3.85
  -1   2  31   32.05    3.67
  -1  -2  31   31.47    3.83
  -1  -2  31   36.91    3.78
  -1   2  31   38.20    3.48
  -1   2  31   39.91    3.56
  -1   2  31   38.53    7.27
  -1  -2  31   34.79    3.74
  -1   2  31   35.10    6.73
  -1  -2  31   27.32    6.43
  -1  -2  31   33.97    7.14
  -1   2  30    1.48    2.44
  -1  -2  30    0.75    2.48
  -1   2  30    1.76    2.56
  -1   2  30   -0.20    2.51
  -1  -2  30    0.61    2.78
  -1  -2  30    3.17    2.35
  -1   2  30    6.02    2.31
  -1   2  30    1.10    2.22
  -1   2  30   -0.80    5.56
  -1   2  30   -0.76    5.17
  -1  -2  30   -0.77    5.24
  -1  -2  30    5.01    2.58
  -1   2  30    4.20    2.61
  -1  -2  30   -2.44    5.54
  -1   2  29   78.83    5.65
  -1  -2  29   80.44    5.60
  -1  -2  29   82.68    5.68
  -1   2  29   88.40    5.67
  -1   2  29   84.33    5.81
  -1  -2  29   73.97    5.66
  -1   2  29   87.60    5.79
  -1  -2  29   89.65    5.81
  -1   2  29   81.54    5.43
  -1   2  29   80.59    5.49
  -1   2  29   90.56    9.31
  -1  -2  29   75.23    8.94
  -1   2  29   90.87    9.47
  -1  -2  29   94.06    9.32
  -1  -2  28   13.71    2.49
  -1   2  28   18.33    2.62
  -1   2  28   16.83    2.84
  -1   2  28   12.82    2.77
  -1  -2  28   13.04    2.81
  -1  -2  28   16.68    2.73
  -1   2  28   12.78    2.38
  -1   2  28   14.85    2.43
  -1   2  28   18.78    5.81
  -1   2  28   10.17    5.83
  -1   2  28    8.88    2.18
  -1  -2  28   14.09    2.41
  -1  -2  28   16.25    6.00
  -1  -2  28   10.51    5.55
  -1  -2  27  106.64    6.76
  -1   2  27  100.00    6.57
  -1  -2  27  107.45    9.91
  -1   2  27  130.40   10.28
  -1   2  27   94.73    9.53
  -1  -2  27  123.56   10.46
  -1   2  27  107.57    6.57
  -1  -2  27  109.18    6.65
  -1  -2  27   97.46    6.44
  -1   2  27  112.97    6.69
  -1   2  27   99.31    6.37
  -1  -2  27  108.02    6.48
  -1   2  27   99.81    6.38
  -1   2  27  100.80    6.41
  -1  -2  27  105.97    6.45
  -1  -2  26   40.60    6.74
  -1   2  26   35.33    6.63
  -1   2  26   47.22    6.83
  -1  -2  26   55.30    7.53
  -1  -2  26   43.40    3.76
  -1   2  26   39.76    3.46
  -1   2  26   47.59    3.70
  -1   2  26   36.76    3.41
  -1  -2  26   40.66    3.58
  -1  -2  26   40.85    3.52
  -1  -2  25   23.35    5.90
  -1   2  25   14.34    4.91
  -1   2  25   19.19    5.55
  -1  -2  25   11.44    5.22
  -1   2  24  194.25   13.43
  -1  -2  24  193.47   13.40
  -1  -2  24  183.18   13.19
  -1   2  24  174.96   13.01
  -1  -2  23   41.58    6.23
  -1   2  23   33.68    6.04
  -1  -2  23   37.20    6.66
  -1   2  23   35.90    6.01
  -1   2  22    1.56    4.83
  -1  -2  22    6.38    5.11
  -1   2  22    1.01    4.78
  -1  -2  22    4.08    4.56
   1   2 -21    6.02    1.95
  -1   2  21    0.48    4.56
  -1  -2  21    7.71    4.90
  -1   2  21    1.47    4.86
  -1  -2  21    2.50    4.93
   1   2 -20   41.97    3.42
  -1   2  20   30.59    5.53
  -1  -2  20   24.49    5.50
  -1  -2  20   38.16    6.16
  -1   2  20   35.85    6.05
  -1   2  19  396.35   22.23
  -1   2  19  389.48   22.15
  -1  -2  19  377.47   22.05
  -1  -2  19  380.17   22.26
  -1  -2  18   24.45    5.14
  -1   2  18   19.77    4.62
  -1   2  18   14.29    4.69
  -1  -2  18   24.02    5.21
  -1   2  17  746.89   40.66
  -1  -2  17  772.40   40.78
  -1   2  17  772.00   40.81
  -1  -2  17  785.12   40.89
  -1   2  16   19.06    4.39
  -1  -2  16   12.93    4.45
  -1   2  16   17.92    4.49
  -1  -2  16   21.33    4.81
  -1   2  15  224.47   13.30
  -1  -2  15  222.98   13.41
  -1   2  15  218.92   13.22
  -1  -2  15  211.09   13.21
  -1   2  14  132.05    8.77
  -1   2  14  124.52    8.71
  -1  -2  14  127.66    8.69
  -1  -2  14  121.91    8.73
  -1  -2  13  513.06   26.44
  -1  -2  13  529.43   27.82
  -1  -2  13  523.36   27.74
  -1   2  13  516.45   27.71
  -1   2  13  528.60   27.79
  -1   2  12 1634.82   81.36
  -1  -2  12 1586.00   80.79
  -1  -2  12 1611.30   81.94
  -1  -2  12 1578.77   81.85
  -1   2  12 1648.81   81.92
  -1   2  12 1641.43   81.91
  -1   2  11  255.32   13.19
  -1   2  11  251.70   13.46
  -1  -2  11  245.16   12.49
  -1   2  11  229.35   13.55
  -1   2  11  230.24   13.59
  -1  -2  11  221.56   13.58
  -1  -2  11  216.77   13.59
  -1   2  10  911.20   46.43
  -1  -2  10  911.60   45.91
  -1   2  10  936.99   46.70
  -1  -2  10  919.54   46.84
  -1   2  10  876.35   46.75
  -1  -2  10  886.70   46.79
  -1   2  10  925.23   46.80
  -1   2   9 2102.53  105.69
  -1   2   9 2108.27  105.86
  -1  -2   9 2117.90  105.21
  -1   2   9 2123.36  105.93
  -1   2   9 2047.37  105.87
  -1  -2   9 2098.13  105.93
  -1  -2   9 2076.32  105.89
  -1   2   8  295.62   14.87
  -1  -2   8  271.24   14.25
  -1   2   8  279.38   14.94
  -1   2   8  266.69   14.99
  -1   2   8  286.12   15.02
  -1  -2   8  267.82   15.02
  -1  -2   8  251.91   14.93
  -1   2   7 1028.94   53.34
  -1   2   7 1045.88   53.37
  -1  -2   7 1039.41   53.33
  -1   2   7 1071.03   53.38
  -1   2   7 1045.20   53.34
  -1  -2   7 1066.68   53.36
  -1   2   6   66.90    5.12
  -1   2   6   70.14    5.07
  -1  -2   6   78.42    5.01
  -1   2   6   68.90    4.96
  -1  -2   5  804.91   40.34
  -1  -2   5  802.74   40.05
  -1   2   5  749.85   40.36
  -1  -2   5  780.52   40.23
  -1   2   5  809.35   40.25
  -1  -2   4  896.84   42.23
  -1  -2   4  842.69   41.92
  -1  -2   4  806.23   41.54
  -1   2   4  847.41   42.03
  -1  -2   4  809.86   42.03
  -1  -2   3   59.69    3.96
   1   2  -3   47.19    3.15
  -1  -2   3   53.30    3.54
  -1   2   3   48.96    3.54
  -1  -2   3   53.39    3.52
  -1   2   2 2351.18  119.43
   1   2  -2 2397.82  119.13
   1   2  -1   64.25    3.85
  -1   2   1   59.35    4.22
  -1   2   0    7.14    2.04
   1  -2   0   11.35    2.31
   1   2   0    5.95    1.77
   1  -2   1  628.60   33.18
   1   2   1  642.73   32.97
  -1   2  -1  665.11   32.98
  -1   2  -2   82.45    5.15
   1  -2   2   85.55    5.47
   1  -2   3 2066.57  105.32
  -1  -2  -3 2114.55  105.38
  -1   2  -3 2108.48  105.02
  -1   2  -4   54.90    3.33
  -1  -2  -4   57.93    3.95
   1  -2   4   56.14    3.88
   1  -2   4   55.36    3.90
   1   2   4   53.95    3.89
  -1   2  -5 1399.36   70.47
  -1  -2  -5 1391.95   70.79
   1  -2   5 1399.70   70.71
   1  -2   5 1425.40   70.89
   1   2   5 1417.44   70.86
   1  -2   6  890.10   45.81
  -1  -2  -6  908.16   45.92
   1   2   6  912.47   46.11
   1  -2   6  918.08   46.12
   1   2   7  268.79   13.10
   1  -2   7  243.05   13.53
   1  -2   7  241.69   12.87
  -1  -2  -7  239.44   12.93
   1   2   7  215.55   13.31
   1  -2   7  240.76   13.42
   1   2   8  117.35    6.26
  -1  -2  -8  100.61    6.23
   1  -2   8  104.55    6.97
   1  -2   8   93.00    6.90
   1   2   8   94.00    6.94
   1   2   9  163.05    9.36
  -1  -2  -9  175.93    9.51
   1  -2   9  162.02   10.10
   1   2   9  191.93   10.34
   1  -2   9  167.06   10.25
   1   2  10 2005.94   96.62
  -1  -2 -10 1867.54   96.70
   1  -2  10 1993.67   97.33
   1  -2  10 1890.08   97.30
   1   2  10 1831.01   97.25
   1   2  11  509.51   24.49
  -1  -2 -11  477.64   24.64
   1  -2  11  496.13   25.33
   1  -2  11  424.82   25.25
   1  -2  11  475.11   25.43
   1   2  11  462.66   25.38
   1   2  11  452.16   25.29
   1   2  12 1760.42   84.89
  -1  -2 -12 1671.41   85.14
   1  -2  12 1666.91   85.78
   1   2  12 1676.43   85.90
   1   2  12 1663.70   85.92
   1  -2  12 1651.30   85.91
   1  -2  12 1642.91   85.91
   1   2  13 4283.84  218.35
   1  -2  13 4452.50  219.45
  -1  -2 -13 4358.27  218.73
   1   2  13 4410.05  219.64
   1  -2  13 4399.44  219.65
   1  -2  13 4369.07  219.62
   1   2  13 4552.68  219.67
   1   2  14 1636.94   85.24
  -1  -2 -14 1700.85   85.76
   1  -2  14 1789.65   86.59
   1  -2  14 1720.41   86.83
   1  -2  14 1780.06   86.88
   1   2  14 1738.28   86.84
   1   2  14 1810.58   86.89
   1   2  15   80.78    6.26
   1  -2  15   70.06    5.87
   1   2  15   87.30    6.08
   1  -2  15   74.27    6.02
  -1  -2 -15   68.96    4.19
   1  -2  15   68.98    5.33
   1   2  16  478.38   26.12
   1   2  16  474.26   26.18
   1  -2  16  478.27   26.21
   1  -2  16  470.55   26.12
   1  -2  16  475.62   25.68
  -1  -2 -16  479.10   24.79
   1  -2  17 1073.03   57.97
   1  -2  17 1146.10   58.06
   1   2  17 1168.97   58.10
   1   2  17 1151.23   58.07
  -1  -2 -17 1083.53   56.55
   1  -2  18  227.01   13.87
   1   2  18  229.93   13.92
   1  -2  18  225.09   13.89
   1   2  18  216.56   13.70
  -1  -2 -18  206.18   11.87
   1  -2  19    4.38    4.73
   1   2  19   12.31    4.84
   1   2  19   12.95    4.45
   1  -2  19    5.35    4.48
  -1  -2 -19    6.98    2.11
   1  -2  20   15.21    5.52
   1  -2  20   17.28    4.89
   1   2  20   22.12    5.28
   1   2  20   19.70    5.35
  -1  -2 -20   13.97    2.23
   1   2  21  382.53   21.91
   1  -2  21  366.09   21.86
   1   2  21  369.57   21.91
   1  -2  21  368.28   21.90
   1  -2  22  132.21   10.36
   1   2  22  123.68   10.19
   1  -2  23    1.71    5.13
   1   2  23    0.56    4.66
   1   2  24    5.37    5.00
   1  -2  24   10.25    5.42
   1   2  25    6.79    2.34
   1   2  25   17.66    5.61
   1  -2  25    9.57    5.39
   1  -2  26  476.18   25.37
   1   2  26  495.96   25.39
   1  -2  26  486.06   25.56
   1   2  26  490.55   25.57
   1  -2  26  482.65   25.39
   1  -2  26  487.63   25.39
   1   2  26  495.25   25.43
   1   2  26  483.32   25.35
   1   2  26  484.82   25.40
   1   2  26  498.80   25.42
   1   2  26  486.21   28.54
   1  -2  26  486.25   28.66
   1   2  27   37.18    3.67
   1  -2  27   53.37    3.91
   1  -2  27   37.94    3.60
   1   2  27   32.99    3.61
   1   2  27   42.04    3.70
   1   2  27   45.21    3.76
   1  -2  27   44.30    3.74
   1  -2  27   44.62    3.88
   1  -2  27   41.50    3.43
   1   2  27   47.61    3.80
   1   2  27   42.38    3.58
   1   2  27   51.28    7.43
   1  -2  27   39.68    7.18
   1  -2  28    8.20    5.59
   1   2  28   19.92    6.10
   1  -2  28   10.88    2.49
   1  -2  28    8.23    2.44
   1   2  28    6.84    2.39
   1  -2  28   10.84    2.89
   1   2  28   12.15    2.75
   1   2  28    8.45    2.44
   1  -2  28    6.85    1.93
   1   2  28    6.10    2.23
   1   2  28   10.16    2.45
   1  -2  28    6.43    2.09
   1  -2  28   11.99    2.79
   1   2  28    9.48    2.56
   1   2  28   13.19    2.69
   1  -2  28   13.34    2.72
   1  -2  29   34.45    7.05
   1   2  29   44.16    7.23
   1  -2  29   51.35    4.08
   1   2  29   50.44    4.14
   1  -2  29   40.04    3.91
   1  -2  29   40.87    3.95
   1   2  29   46.03    4.12
   1  -2  29   44.71    4.19
   1   2  29   49.24    4.13
   1  -2  29   41.80    3.67
   1   2  29   50.81    4.05
   1   2  29   39.05    3.84
   1   2  29   50.50    4.01
   1  -2  29   44.36    3.60
   1  -2  29   45.93    3.98
   1   2  29   43.22    3.95
   1   2  30   48.70    7.88
   1  -2  30   42.65    7.33
   1  -2  30   57.59    4.32
   1  -2  30   53.04    4.41
   1   2  30   54.86    4.50
   1  -2  30   48.65    4.20
   1  -2  30   45.08    4.36
   1   2  30   47.64    4.30
   1   2  30   50.74    4.36
   1   2  30   51.30    4.25
   1  -2  30   51.46    4.03
   1   2  30   55.36    4.27
   1   2  30   53.45    4.16
   1  -2  30   47.99    3.83
   1   2  30   45.78    4.20
   1  -2  30   48.40    4.29
   1   2  31   27.16    6.77
   1  -2  31   30.87    7.15
   1  -2  31   23.78    3.29
   1   2  31   24.93    3.46
   1   2  31   25.58    3.25
   1  -2  31   32.28    3.54
   1   2  31   25.29    3.59
   1  -2  31   33.68    3.48
   1  -2  31   25.35    3.57
   1   2  31   26.23    3.30
   1  -2  31   29.08    2.95
   1   2  31   23.82    3.18
   1   2  31   31.99    3.44
   1  -2  31   22.70    2.94
   1   2  31   28.69    3.35
   1  -2  31   33.45    3.58
   1   2  32  294.45   19.71
   1  -2  32  310.06   20.05
   1  -2  32  284.23   15.54
   1  -2  32  294.21   15.82
   1   2  32  297.28   15.83
   1   2  32  274.11   15.50
   1   2  32  278.63   15.46
   1  -2  32  279.83   15.55
   1  -2  32  299.10   15.59
   1   2  32  281.54   15.47
   1  -2  32  274.56   15.26
   1   2  32  282.65   15.49
   1   2  32  279.88   15.43
   1  -2  32  263.19   15.14
   1  -2  32  275.81   15.45
   1   2  32  280.13   15.47
   1  -2  33   27.82    7.33
   1   2  33   18.35    6.73
   1  -2  33   22.96    3.19
   1   2  33   20.26    3.50
   1  -2  33   20.74    3.58
   1  -2  33   25.30    3.77
   1   2  33   16.50    3.50
   1   2  33   23.18    3.50
   1  -2  33   23.70    3.60
   1   2  33   22.90    3.26
   1   2  33   20.79    3.26
   1   2  33   23.10    3.32
   1  -2  33   21.93    2.85
   1  -2  33   24.15    3.53
   1   2  33   27.15    3.58
   1  -2  34   11.89    3.40
   1   2  34    7.56    3.09
   1   2  34    4.34    2.88
   1  -2  34   10.69    3.60
   1   2  34   10.37    3.37
   1  -2  34   14.18    3.64
   1   2  34   13.55    3.29
   1   2  34    8.18    2.70
   1  -2  34    6.72    3.00
   1  -2  34    9.19    2.51
   1   2  34    5.65    2.64
   1   2  34    7.67    2.87
   1  -2  34   13.41    6.58
   1   2  34    0.95    6.26
   1   2  35  221.24   12.82
   1  -2  35  241.69   12.96
   1  -2  35  214.04   13.04
   1   2  35  227.96   13.19
   1  -2  35  227.30   12.94
   1   2  35  248.72   13.00
   1   2  35  223.08   12.88
   1  -2  35  241.02   13.08
   1   2  35  230.61   12.78
   1  -2  35  222.52   12.50
   1   2  35  207.65   12.65
   1   2  35  200.57   12.68
   1  -2  35  202.93   16.92
   1   2  35  207.50   16.98
   1   2  36   16.28    3.43
   1  -2  36   14.79    3.58
   1   2  36   12.81    3.56
   1  -2  36   14.87    3.64
   1   2  36   21.91    3.78
   1  -2  36   17.01    3.51
   1   2  36   16.61    3.50
   1  -2  36   18.36    3.63
   1   2  36   12.64    3.02
   1   2  36   11.67    3.11
   1  -2  36   15.89    2.68
   1  -2  36   13.09    6.31
   1   2  36    3.98    6.19
   1  -2  37    2.62    2.98
   1   2  37   -0.71    3.11
   1   2  37    3.18    3.31
   1  -2  37   -0.24    3.21
   1   2  37    1.47    3.28
   1   2  37    2.34    3.18
   1  -2  37    2.73    3.18
   1  -2  37    1.15    3.21
   1   2  37   -0.24    2.63
   1  -2  37   -0.59    2.14
   1   2  37    0.47    2.67
   1  -2  37   -2.05    6.12
   1   2  37   -6.07    5.69
   1   2  38   69.91    5.59
   1  -2  38   66.94    5.51
   1  -2  38   65.79    5.81
   1   2  38   62.66    5.62
   1   2  38   72.37    5.47
   1  -2  38   64.09    5.40
   1  -2  38   69.06    5.56
   1   2  38   61.48    5.52
   1  -2  38   66.36    4.85
   1   2  38   64.10    5.26
   1   2  38   64.08    5.29
   1   2  38   64.25    9.04
   1  -2  38   77.46    9.67
   1   2  39   66.99    5.49
   1  -2  39   62.54    5.36
   1  -2  39   59.01    5.64
   1   2  39   75.36    5.85
   1   2  39   66.39    5.53
   1  -2  39   60.55    5.46
   1  -2  39   66.90    4.73
   1   2  39   63.68    5.13
   1   2  39   71.60    5.32
   1  -2  39   48.70    8.86
   1   2  39   52.14    8.47
   1  -2  40   41.18    4.51
   1   2  40   48.17    4.57
   1   2  40   40.40    4.82
   1  -2  40   39.07    4.46
   1   2  40   40.71    4.45
   1  -2  40   32.13    4.58
   1   2  40   41.04    4.03
   1   2  40   43.80    4.24
   1   2  40   38.68    7.18
   1  -2  40   38.20    7.93
   1   2  41    0.94    3.21
   1  -2  41    3.78    3.22
   1   2  41    2.30    3.53
   1   2  41   -0.49    3.36
   1  -2  41    3.47    3.29
   1  -2  41   -0.86    3.45
   1   2  41    1.33    2.56
   1   2  41    4.05    2.78
   1   2  41    5.03    5.56
   1  -2  41   -4.08    5.75
   1  -2  42   47.57    5.35
   1   2  42   60.51    5.54
   1  -2  42   54.82    5.16
   1   2  42   54.37    5.09
   1   2  42   58.88    4.60
   1   2  42   59.87    4.81
   1   2  42   59.56    5.15
   1  -2  42   60.34    5.07
   1   2  43    2.73    3.51
   1  -2  43    5.18    3.42
   1   2  43   -2.31    3.11
   1   2  43   -0.21    2.52
   1   2  43    0.60    2.37
   1  -2  43   -0.22    3.21
   1   2  43   -0.22    3.17
   1  -2  43   -2.72    3.37
   1   2  44   -0.89    3.18
   1  -2  44   -1.13    3.22
   1   2  44    2.37    2.57
   1   2  44    3.02    2.39
   1  -2  44    1.50    2.86
   1   2  44   -3.19    3.04
   1  -2  44   -0.26    3.07
   1   2  44    2.10    3.30
   1  -2  45   13.92    3.43
   1   2  45   18.02    3.58
   1   2  45    9.49    3.11
   1  -2  45   11.63    3.27
   1   2  45   16.64    2.63
   1   2  46    4.25    3.28
   1  -2  46    6.89    2.91
   1   2  46    5.75    2.78
   1   2  46    4.06    2.02
   1   2  47   42.67    3.72
   1  -2  47   35.67    3.71
   1   2  47   37.24    3.11
   1   2  47   33.72    4.02
   1   2  48   13.98    2.72
   1  -2  48   16.98    2.79
   1   2  48   14.20    3.21
   1  -2  49   24.14    2.90
   1   2  49   21.75    2.80
   1   2  49   20.62    2.99
   1   2  50   28.81    2.98
   1  -2  50   37.06    3.09
   1   2  50   32.38    3.43
   1   2  51   31.42    3.09
   1   2  51   34.46    2.86
   1  -2  51   35.20    2.98
   1   2  52   24.71    2.32
   1  -2  52   32.00    2.47
   1  -2  53    3.10    1.21
   1   2  53    4.59    1.28
  -1   3  51    1.33    1.86
  -1   3  50    4.33    2.00
  -1  -3  50    3.93    2.00
  -1   3  50    3.08    2.15
  -1  -3  49    1.38    2.11
  -1   3  49    4.32    2.12
  -1   3  49    0.56    2.13
  -1  -3  49    1.00    2.19
  -1   3  49    2.78    2.30
  -1   3  48    2.32    2.33
  -1  -3  48    2.38    2.37
  -1   3  48    0.50    1.72
  -1   3  48    0.31    2.33
  -1  -3  48   -1.75    2.36
  -1   3  48    1.54    2.36
  -1   3  47    0.73    2.40
  -1  -3  47    4.08    2.48
  -1   3  47    0.14    1.88
  -1  -3  47   -1.04    2.49
  -1   3  47    2.55    2.58
  -1   3  47    2.51    2.60
  -1  -3  46    8.58    2.83
  -1   3  46    3.92    2.58
  -1   3  46    9.47    2.28
  -1   3  46    4.92    2.65
  -1  -3  46    1.30    2.67
  -1   3  46    9.45    2.86
  -1  -3  45    0.21    2.75
  -1   3  45    4.60    2.81
  -1   3  45    2.80    2.17
  -1  -3  45   -0.39    2.89
  -1   3  45    1.16    2.68
  -1   3  45    2.62    2.88
  -1   3  44   -2.20    2.81
  -1  -3  44    3.58    2.88
  -1   3  44    3.26    2.89
  -1   3  44    2.45    2.30
  -1   3  44    0.61    1.79
  -1  -3  44    1.24    2.81
  -1   3  44    2.24    2.83
  -1   3  43   23.71    3.92
  -1   3  43   26.57    3.47
  -1   3  43   26.36    2.93
  -1   3  43   27.72    3.28
  -1  -3  43   31.27    3.84
  -1   3  43   25.85    3.73
  -1  -3  43   29.85    3.77
  -1   3  43   30.79    3.87
  -1   3  42    3.49    3.06
  -1   3  42    5.22    2.55
  -1   3  42    1.25    2.02
  -1   3  42    8.59    2.89
  -1   3  42    1.75    3.11
  -1  -3  42    8.67    3.27
  -1  -3  42    6.98    3.18
  -1   3  42    7.84    3.00
  -1   3  41    7.40    3.35
  -1   3  41    5.62    2.67
  -1   3  41    6.44    2.37
  -1   3  41    7.98    2.90
  -1   3  41   12.04    3.23
  -1  -3  41    0.23    2.98
  -1  -3  41    3.45    3.12
  -1   3  41   12.88    3.25
  -1   3  40    3.06    3.23
  -1  -3  40    3.75    3.10
  -1   3  40   -0.74    3.02
  -1   3  40    5.52    2.38
  -1   3  40    0.68    2.73
  -1   3  40    6.20    2.73
  -1   3  40    7.00    3.17
  -1  -3  40    4.37    3.04
  -1   3  39    7.81    3.39
  -1  -3  39    9.31    3.24
  -1   3  39    8.67    3.26
  -1   3  39    4.46    2.41
  -1   3  39    4.05    2.69
  -1   3  39    6.88    3.02
  -1   3  39    7.26    3.24
  -1  -3  39    9.23    3.32
  -1   3  38   12.52    3.57
  -1  -3  38    5.53    3.09
  -1   3  38    7.91    3.22
  -1   3  38    4.13    2.41
  -1   3  38    2.53    2.82
  -1   3  38   10.43    2.78
  -1  -3  38    8.29    3.36
  -1   3  38    7.91    3.24
  -1   3  37  159.51    9.84
  -1   3  37  153.34    9.58
  -1  -3  37  147.70    9.67
  -1   3  37  162.01    9.26
  -1   3  37  158.71    9.51
  -1   3  37  147.05    9.37
  -1   3  37  159.90    9.58
  -1  -3  37  159.37    9.59
  -1  -3  36  217.01   12.21
  -1   3  36  210.50   12.15
  -1   3  36  224.08   12.51
  -1   3  36  200.47   12.26
  -1  -3  36  189.76   12.20
  -1   3  36  215.70   11.93
  -1   3  36  219.47   12.18
  -1   3  36  209.03   12.07
  -1   3  36  210.75   16.28
  -1  -3  36  206.26   16.35
  -1  -3  35    2.65    3.14
  -1   3  35    1.73    2.93
  -1   3  35    3.46    2.97
  -1   3  35   -2.13    3.18
  -1  -3  35   -1.68    3.35
  -1   3  35   -2.28    2.48
  -1   3  35    5.37    2.86
  -1   3  35    0.45    2.56
  -1   3  35    1.81    5.39
  -1  -3  35   -0.92    5.60
  -1   3  34  154.25    9.83
  -1   3  34  162.24   13.87
  -1  -3  34  156.82   13.46
  -1   3  34  160.74   13.64
  -1  -3  34  166.16   13.99
  -1  -3  34  156.24    9.86
  -1   3  34  158.91    9.78
  -1   3  34  155.83    9.56
  -1   3  34  173.22    9.72
  -1  -3  34  165.16    9.70
  -1   3  34  161.82    9.63
  -1   3  33  213.60   12.58
  -1  -3  33  226.08   16.61
  -1   3  33  231.63   16.27
  -1  -3  33  211.62   15.96
  -1   3  33  212.81   16.51
  -1   3  33  204.48   12.37
  -1  -3  33  195.94   12.38
  -1   3  33  222.39   12.37
  -1   3  33  243.93   12.45
  -1   3  33  220.19   12.30
  -1  -3  33  216.19   12.30
  -1   3  32  183.75   10.46
  -1   3  32  174.06   13.88
  -1   3  32  166.63   13.66
  -1  -3  32  170.53   14.20
  -1  -3  32  155.70   13.45
  -1  -3  32  161.38   10.19
  -1   3  32  164.85   10.21
  -1   3  32  184.25   10.22
  -1   3  32  168.44   10.13
  -1   3  32  177.27   10.15
  -1  -3  32  184.08   10.24
  -1   3  31   17.57    3.04
  -1   3  31    8.32    5.62
  -1  -3  31   19.54    6.87
  -1   3  31   35.71    6.82
  -1  -3  31   21.75    6.38
  -1   3  31   24.22    3.39
  -1  -3  31   25.61    3.33
  -1   3  31   29.33    3.25
  -1   3  31   24.54    3.31
  -1  -3  31   25.75    3.33
  -1   3  31   27.60    3.26
  -1   3  30   46.55    4.18
  -1  -3  30   53.77    7.83
  -1   3  30   46.43    7.61
  -1   3  30   47.01    7.60
  -1  -3  30   50.20    7.15
  -1   3  30   54.68    4.22
  -1  -3  30   50.29    4.25
  -1   3  30   42.64    3.95
  -1   3  30   42.15    4.05
  -1   3  30   43.09    3.85
  -1  -3  30   50.98    4.07
  -1  -3  30   52.71    4.12
  -1   3  30   46.26    4.03
  -1   3  29  142.67    8.52
  -1   3  29  144.11   11.88
  -1   3  29  126.35   11.52
  -1  -3  29  156.49   12.34
  -1  -3  29  138.11   11.50
  -1  -3  29  138.98    8.49
  -1   3  29  134.67    8.39
  -1   3  29  152.43    8.48
  -1  -3  29  135.44    8.26
  -1  -3  29  142.89    8.33
  -1   3  29  131.90    8.26
  -1   3  29  143.76    8.30
  -1   3  28    4.72    2.32
  -1  -3  28    9.42    2.56
  -1  -3  28    2.97    5.22
  -1   3  28   12.51    5.20
  -1  -3  28    9.87    5.27
  -1   3  28    4.70    2.37
  -1   3  28    1.45    5.25
  -1   3  28    7.58    2.41
  -1  -3  28    6.67    2.55
  -1   3  28    3.42    2.42
  -1   3  28    1.86    2.20
  -1  -3  28    5.00    2.36
  -1   3  27  107.45    7.03
  -1   3  27  123.36   10.22
  -1  -3  27  103.83   10.21
  -1  -3  27  133.10   10.55
  -1   3  27  121.24   10.01
  -1  -3  27  120.88    7.11
  -1   3  27  114.95    7.01
  -1   3  27  110.56    6.98
  -1  -3  27  116.59    7.00
  -1   3  27  110.18    6.92
  -1   3  27  110.89    6.91
  -1  -3  27  111.36    6.95
  -1   3  26  127.10    8.07
  -1   3  26  134.71    8.07
  -1  -3  26  139.34    8.09
  -1   3  26  129.86    8.03
  -1   3  26  134.71    7.97
  -1  -3  26  142.31    8.01
  -1   3  26  130.64    7.93
  -1  -3  26  141.33    8.02
  -1  -3  26  148.30   11.53
  -1  -3  26  162.50   11.39
  -1   3  26  143.09   11.23
  -1   3  25   39.04    3.51
  -1  -3  25   52.27    6.75
  -1  -3  25   38.18    6.49
  -1   3  25   42.53    6.34
  -1   3  25   50.14    7.01
  -1   3  24    1.14    4.44
  -1   3  24    0.59    4.59
  -1  -3  24   -1.81    5.10
  -1  -3  24   -1.15    4.42
  -1   3  23   68.86    7.46
  -1  -3  23   81.72    7.66
  -1   3  23   74.03    7.72
  -1  -3  23   64.33    7.48
  -1  -3  22  383.10   22.49
  -1   3  22  390.16   22.55
  -1   3  22  375.89   22.33
  -1  -3  22  372.94   22.31
  -1   3  21    7.85    4.63
  -1  -3  21   12.64    4.73
  -1  -3  21    7.59    4.61
  -1   3  21    5.27    4.24
  -1  -3  20   52.70    6.12
  -1  -3  20   52.87    6.44
  -1   3  20   56.22    6.37
  -1   3  20   45.16    5.94
  -1  -3  19  217.73   13.61
  -1  -3  19  213.36   13.67
  -1   3  19  206.95   13.47
  -1   3  19  204.54   13.45
  -1   3  18  163.55   11.31
  -1   3  18  173.37   11.37
  -1  -3  18  172.01   11.48
  -1  -3  18  175.25   11.62
  -1  -3  17    2.35    4.54
  -1   3  17    0.75    3.69
  -1   3  17    1.51    3.67
  -1  -3  17    6.07    4.14
  -1  -3  17    3.20    1.77
  -1   3  16  498.12   28.86
  -1   3  16  530.14   29.01
  -1  -3  16  543.02   29.06
  -1  -3  16  541.27   29.17
  -1  -3  16  546.83   27.62
  -1   3  15   29.85    3.23
  -1   3  15   27.93    4.35
  -1   3  15   31.23    4.48
  -1  -3  15   33.67    4.98
  -1  -3  15   28.39    4.56
  -1  -3  15   27.22    2.73
  -1   3  14  231.30   12.98
  -1  -3  14  238.50   13.92
  -1   3  14  223.17   13.67
  -1   3  14  246.83   13.76
  -1  -3  14  230.60   13.74
  -1  -3  14  230.11   12.57
  -1  -3  13    7.27    3.51
  -1  -3  13    4.53    3.49
  -1   3  13    5.30    3.13
  -1   3  13   14.66    3.65
  -1   3  13    6.25    2.30
  -1  -3  13    6.00    1.84
  -1   3  12   56.26    4.56
  -1  -3  12   52.57    5.18
  -1   3  12   58.43    5.18
  -1  -3  12   59.75    5.06
  -1   3  12   57.83    5.10
  -1  -3  12   57.98    4.08
  -1   3  12   52.31    5.24
  -1  -3  11   32.64    3.95
  -1   3  11   34.05    3.91
  -1  -3  11   27.51    3.65
  -1   3  11   29.45    3.79
  -1   3  11   26.22    4.12
  -1  -3  11   25.23    2.83
  -1   3  11   25.28    3.37
  -1   3  10  175.73   10.14
  -1   3  10  170.25   10.25
  -1  -3  10  154.66   10.14
  -1  -3  10  175.69   10.31
  -1   3  10  176.01   10.27
  -1   3  10  180.57   10.55
  -1  -3  10  177.68    9.66
  -1   3   9  391.41   21.09
  -1   3   9  381.61   21.31
  -1  -3   9  403.16   20.69
  -1  -3   9  398.76   21.05
  -1   3   9  403.72   21.07
  -1   3   9  401.18   21.03
  -1  -3   9  381.51   21.06
  -1   3   8  104.24    6.91
  -1   3   8   92.06    6.34
  -1  -3   8   91.91    6.38
  -1  -3   8  100.73    6.38
  -1   3   7  575.09   28.98
  -1  -3   7  543.74   28.95
  -1  -3   6   42.91    3.94
  -1  -3   6   40.52    3.01
  -1   3   6   34.02    3.81
  -1  -3   6   36.11    3.84
  -1  -3   5 2613.78  127.04
  -1  -3   5 2565.17  126.59
  -1  -3   5 2463.94  126.75
  -1   3   5 2480.23  126.74
  -1  -3   4  199.35   11.67
  -1  -3   4  212.55   11.22
   1   3  -4  201.82   11.30
  -1   3   4  217.34   11.35
  -1  -3   4  215.11   11.35
  -1  -3   3 2244.08  107.00
   1   3  -3 2162.85  106.69
  -1   3   3 2062.65  106.50
  -1  -3   3 2093.11  106.50
  -1  -3   2 4520.23  221.42
  -1   3   2 4404.40  220.93
  -1  -3   2 4335.11  220.90
   1   3  -2 4497.49  221.17
  -1   3   1 3184.56  159.10
   1   3  -1 3162.82  159.05
   1   3   0 3699.46  186.04
  -1   3   0 3727.10  185.98
  -1   3  -1   57.68    4.09
  -1  -3  -1   41.87    4.65
   1  -3   1   51.26    4.69
   1   3   1   57.37    4.41
  -1  -3  -2  101.38    6.75
   1  -3   2  102.29    6.81
   1   3   2  102.01    6.58
   1  -3   2  107.40    7.06
  -1   3  -2   97.44    6.15
   1  -3   3 3715.06  182.63
   1   3   3 3648.82  182.59
  -1   3  -3 3684.94  182.77
   1   3   3 3611.20  183.12
   1  -3   3 3646.89  183.05
  -1  -3  -3 3536.48  183.08
   1  -3   4  668.56   34.74
   1   3   4  685.75   34.74
  -1   3  -4  699.64   34.87
   1  -3   4  696.91   35.14
  -1  -3  -4  651.37   35.16
   1   3   4  689.70   35.33
   1   3   5   30.12    3.45
   1  -3   5   29.72    3.26
  -1  -3  -5   26.40    3.52
   1  -3   5   23.56    3.43
   1   3   6 2079.05  103.52
   1  -3   6 2093.96  103.57
  -1  -3  -6 1996.34  103.70
   1  -3   6 2054.00  103.65
   1  -3   7 1693.82   85.56
   1   3   7 1706.48   85.53
   1  -3   7 1754.06   85.59
  -1  -3  -7 1677.66   85.65
  -1   3  -7 1677.33   84.76
   1  -3   7 1725.78   86.01
   1   3   8  210.83   11.74
   1  -3   8  198.24   11.69
  -1  -3  -8  198.55   11.60
  -1   3  -8  211.10   10.65
   1  -3   8  202.16   12.04
   1   3   9   -0.40    2.60
   1  -3   9   -0.83    2.70
  -1  -3  -9    1.68    2.28
   1  -3   9    0.25    2.97
  -1   3  -9    0.12    0.94
   1   3  10  340.88   18.47
  -1  -3 -10  337.79   18.69
   1  -3  10  350.90   19.15
   1  -3  10  363.04   19.02
   1   3  10  362.78   18.96
   1   3  11  332.62   17.36
  -1  -3 -11  327.78   17.61
   1  -3  11  334.11   18.15
   1   3  11  327.19   17.95
   1  -3  11  312.63   17.96
   1   3  12    7.24    1.95
  -1  -3 -12    2.99    2.41
   1  -3  12    0.55    2.88
   1  -3  12    2.98    3.19
   1   3  12    4.21    3.25
   1   3  13 3020.38  151.49
  -1  -3 -13 3009.22  151.94
   1  -3  13 3072.90  152.52
   1   3  13 3057.62  152.47
   1  -3  13 2961.71  152.48
   1   3  14   77.44    4.98
  -1  -3 -14   83.62    5.78
   1  -3  14   95.90    6.71
   1  -3  14   85.19    6.71
   1   3  14   81.12    6.62
   1   3  15  493.12   25.57
   1  -3  15  492.29   27.00
  -1  -3 -15  509.20   26.33
   1   3  15  498.35   27.23
   1  -3  15  527.47   27.37
   1   3  16   37.92    2.65
   1  -3  16   42.08    5.27
   1   3  16   52.93    5.47
   1  -3  16   49.49    4.82
  -1  -3 -16   47.76    3.85
   1   3  17  581.12   30.53
   1  -3  17  558.72   30.52
  -1  -3 -17  551.00   29.31
   1  -3  17  557.19   30.07
   1   3  18  165.46   11.60
   1  -3  18  188.33   12.06
   1  -3  18  167.89   11.10
  -1  -3 -18  185.07   10.44
   1  -3  19  196.10   12.67
   1   3  19  181.66   12.35
   1  -3  19  182.95   11.67
  -1  -3 -19  190.08   10.91
   1   3  20   30.64    5.36
  -1  -3 -20   21.01    2.87
   1  -3  21  471.10   27.14
   1   3  21  508.70   27.24
  -1  -3 -21  469.70   25.28
   1   3  22   59.59    6.92
   1  -3  22   55.34    6.94
   1   3  23  823.33   45.63
   1  -3  23  866.64   45.79
   1   3  24   67.61    4.66
   1  -3  24   61.48    7.28
   1   3  25   32.53    3.08
   1  -3  25   36.19    3.06
   1   3  25   43.71    3.64
   1  -3  25   31.59    3.32
   1   3  25   32.33    3.26
   1   3  25   35.40    3.32
   1   3  25   45.50    6.32
   1  -3  25   41.16    6.44
   1   3  26   61.61    4.31
   1  -3  26   62.66    4.38
   1  -3  26   60.30    4.63
   1   3  26   57.21    4.55
   1  -3  26   64.32    4.64
   1  -3  26   54.73    4.48
   1   3  26   69.47    4.65
   1   3  26   62.33    4.50
   1   3  26   60.96    4.57
   1   3  26   57.17    4.53
   1  -3  26   71.93    7.81
   1   3  26   64.72    7.58
   1   3  27    9.84    5.49
   1  -3  27   15.01    5.66
   1  -3  27    9.97    2.48
   1   3  27    6.77    2.56
   1   3  27   12.26    2.71
   1  -3  27    9.36    2.29
   1  -3  27    6.23    2.56
   1   3  27    9.22    2.52
   1  -3  27    8.64    2.08
   1   3  27    8.21    2.37
   1  -3  27   10.29    2.34
   1   3  27    9.62    2.24
   1  -3  27   15.73    2.73
   1   3  27   12.85    2.67
   1   3  28   -0.74    4.81
   1  -3  28    1.50    5.18
   1  -3  28    2.15    2.20
   1   3  28    0.89    2.57
   1   3  28    1.58    2.12
   1  -3  28    1.60    2.36
   1  -3  28    0.22    2.43
   1   3  28    4.08    2.51
   1  -3  28    2.44    1.82
   1   3  28    2.45    2.21
   1  -3  28    0.30    1.88
   1  -3  28    4.13    2.40
   1  -3  28    2.04    2.26
   1   3  28    2.29    2.24
   1   3  28    4.91    2.50
   1  -3  29  160.28   13.62
   1   3  29  156.05   13.30
   1  -3  29  179.79   10.05
   1   3  29  165.89   10.21
   1  -3  29  177.22   10.22
   1  -3  29  171.04   10.00
   1   3  29  192.36   10.10
   1   3  29  173.31    9.93
   1  -3  29  184.95   10.04
   1  -3  29  166.14    9.73
   1  -3  29  154.57    9.55
   1   3  29  177.91   10.06
   1   3  29  168.58    9.97
   1  -3  29  168.54    9.90
   1   3  29  177.02    9.91
   1  -3  30  133.23   12.14
   1   3  30  149.86   12.41
   1  -3  30  131.95    8.55
   1  -3  30  134.93    8.76
   1   3  30  153.41    8.99
   1   3  30  141.54    8.61
   1  -3  30  151.36    8.69
   1   3  30  143.64    8.62
   1  -3  30  150.61    8.73
   1  -3  30  138.82    8.33
   1   3  30  138.02    8.62
   1   3  30  145.43    8.63
   1  -3  30  140.80    8.54
   1   3  30  151.16    8.59
   1   3  31    5.07    5.62
   1  -3  31    6.86    5.39
   1  -3  31    7.74    2.57
   1   3  31    5.79    2.72
   1   3  31    8.54    2.99
   1  -3  31    7.64    2.58
   1   3  31    8.05    2.96
   1  -3  31    8.38    2.96
   1   3  31    4.41    2.57
   1  -3  31    3.96    2.64
   1  -3  31    3.75    2.11
   1   3  31    3.36    2.52
   1   3  31    8.66    2.83
   1  -3  31    5.70    2.48
   1   3  31    9.01    2.57
   1  -3  32   40.12    7.80
   1   3  32   50.08    7.96
   1  -3  32   38.46    3.90
   1  -3  32   43.94    4.37
   1   3  32   46.44    4.36
   1  -3  32   44.10    4.16
   1   3  32   44.00    4.27
   1  -3  32   43.40    4.18
   1   3  32   41.31    3.96
   1   3  32   38.96    3.96
   1  -3  32   39.23    3.58
   1   3  32   42.89    4.16
   1   3  32   44.85    4.16
   1  -3  32   41.87    4.14
   1   3  32   39.52    4.01
   1  -3  33   11.06    6.87
   1   3  33    5.45    5.72
   1  -3  33    8.28    2.56
   1   3  33    8.08    3.09
   1   3  33   13.23    3.20
   1  -3  33    5.38    3.24
   1   3  33    8.27    2.88
   1  -3  33    7.94    3.48
   1   3  33   11.83    2.86
   1  -3  33    9.55    3.08
   1   3  33   11.69    2.94
   1   3  33   15.56    3.11
   1  -3  33   12.81    2.34
   1   3  33    7.05    2.98
   1  -3  33    8.04    3.13
   1  -3  34   26.60    7.50
   1   3  34   14.98    6.39
   1  -3  34   20.37    3.16
   1   3  34   25.49    3.81
   1  -3  34   24.03    3.85
   1   3  34   30.85    3.73
   1  -3  34   25.12    3.79
   1   3  34   21.13    3.55
   1  -3  34   24.31    3.64
   1   3  34   19.40    3.33
   1   3  34   20.68    3.32
   1  -3  34   18.21    2.83
   1   3  34   23.90    3.41
   1  -3  34   23.70    3.58
   1   3  34   18.47    3.25
   1   3  35   84.59    5.97
   1  -3  35   69.60    5.85
   1   3  35   93.27    6.57
   1  -3  35   76.04    6.19
   1  -3  35   87.03    6.28
   1  -3  35   75.46    6.04
   1   3  35   84.15    6.09
   1   3  35   74.29    5.95
   1   3  35   75.15    5.84
   1   3  35   83.22    5.94
   1   3  35   86.79    5.99
   1   3  35   68.06    9.81
   1  -3  35   72.95    9.62
   1  -3  36    4.64    3.13
   1   3  36    6.85    3.22
   1   3  36    7.50    3.56
   1  -3  36    6.87    3.02
   1   3  36    9.05    3.37
   1   3  36    3.55    3.02
   1  -3  36    4.08    3.21
   1   3  36    8.47    2.82
   1  -3  36    9.12    3.29
   1   3  36    3.97    2.69
   1   3  36    4.34    3.00
   1   3  36    6.83    6.44
   1  -3  36    5.95    6.17
   1   3  37    3.69    3.21
   1  -3  37    2.11    3.13
   1   3  37    5.84    3.34
   1  -3  37    5.35    3.23
   1   3  37    5.26    3.21
   1   3  37    2.51    3.22
   1  -3  37    1.85    2.90
   1  -3  37    4.33    3.21
   1   3  37    1.70    2.77
   1   3  37    3.64    3.02
   1   3  37    9.88    6.10
   1  -3  37   -5.01    5.70
   1   3  38   24.76    3.78
   1  -3  38   19.07    3.62
   1   3  38   18.78    3.85
   1   3  38   14.69    3.74
   1  -3  38   12.49    3.55
   1  -3  38   13.34    3.64
   1   3  38   25.43    3.60
   1   3  38   15.94    3.30
   1  -3  38   13.12    6.29
   1   3  38    9.93    5.86
   1  -3  39   16.93    3.44
   1   3  39   17.09    3.45
   1   3  39   12.59    3.78
   1  -3  39   10.77    3.46
   1   3  39   11.79    3.46
   1  -3  39   14.49    3.79
   1   3  39   14.54    3.09
   1   3  39   18.73    3.44
   1  -3  39   10.09    5.67
   1   3  39   17.86    6.08
   1  -3  40    3.26    3.20
   1   3  40    1.60    2.96
   1   3  40    6.67    3.62
   1  -3  40   -0.49    3.22
   1   3  40    3.10    3.29
   1  -3  40    6.61    3.43
   1   3  40    4.02    2.93
   1   3  40    3.73    2.72
   1   3  40    2.95    5.84
   1  -3  40   -1.00    5.64
   1   3  41   33.38    4.34
   1  -3  41   24.36    3.96
   1   3  41   25.06    3.89
   1  -3  41   26.53    4.26
   1   3  41   33.03    3.54
   1   3  41   26.94    3.73
   1   3  41   22.88    3.70
   1  -3  41   29.24    3.77
   1   3  42   17.24    4.00
   1   3  42   22.11    3.64
   1  -3  42   26.30    3.78
   1  -3  42   24.48    3.94
   1   3  42   22.33    3.30
   1   3  42   20.45    3.40
   1   3  42   26.61    3.70
   1  -3  42   19.10    3.62
   1   3  43    6.98    3.59
   1   3  43    4.88    2.81
   1   3  43    3.29    2.44
   1   3  43    1.05    2.90
   1  -3  43   -0.21    2.89
   1   3  43   -0.88    3.23
   1  -3  43   -0.67    3.15
   1  -3  44   18.25    3.36
   1   3  44   20.11    3.37
   1   3  44   29.80    4.06
   1   3  44   20.34    2.93
   1   3  44   18.26    3.09
   1   3  45   11.08    2.79
   1  -3  45   15.42    3.03
   1   3  45    9.36    2.65
   1   3  45    8.65    2.39
   1   3  45    9.25    3.21
   1   3  46    0.69    2.84
   1   3  46    1.66    2.44
   1  -3  46    0.57    2.51
   1   3  46    1.43    2.07
   1   3  47   -0.42    2.83
   1  -3  47    2.63    2.38
   1   3  47   -0.68    2.27
   1   3  47    3.08    1.89
   1   3  48   37.60    3.81
   1   3  48   31.79    2.87
   1  -3  48   37.13    3.40
   1   3  48   43.07    3.43
   1   3  49   16.78    2.87
   1   3  49   14.23    2.37
   1  -3  49   19.96    2.56
   1   3  50   19.50    2.85
   1   3  50   21.19    2.51
   1   3  51   11.09    2.10
   1  -3  51    7.59    1.69
   1   3  51    5.89    1.65
   1   3  52   18.24    2.02
   1   3  52   13.46    1.57
   1  -3  52   13.17    1.65
  -1   4  51   32.20    2.71
  -1   4  50    0.14    1.93
  -1  -4  49    2.90    1.85
  -1   4  49    2.05    2.11
  -1   4  48   -0.72    2.00
  -1  -4  48   -0.30    2.04
  -1   4  48    0.77    1.79
  -1  -4  48   -0.14    1.96
  -1   4  48   -2.65    2.26
  -1   4  47    9.31    2.43
  -1  -4  47   10.40    2.49
  -1   4  47   11.29    2.27
  -1  -4  47    8.97    2.41
  -1   4  47   10.97    2.42
  -1   4  47   11.29    2.85
  -1  -4  46   11.71    2.68
  -1   4  46   14.05    2.58
  -1   4  46   10.28    2.39
  -1  -4  46    8.75    2.59
  -1   4  46    8.99    2.58
  -1   4  46   14.75    2.93
  -1  -4  45    1.94    2.51
  -1   4  45    1.52    2.52
  -1   4  45    4.74    2.84
  -1   4  45    2.40    1.77
  -1   4  45    7.84    2.39
  -1   4  45    4.04    2.53
  -1  -4  45   -1.08    2.50
  -1   4  44   27.27    3.88
  -1  -4  44   31.54    3.70
  -1   4  44   33.07    3.57
  -1   4  44   32.38    3.07
  -1   4  44   26.47    3.29
  -1   4  44   37.63    3.68
  -1  -4  44   33.55    3.65
  -1   4  43   21.29    3.59
  -1   4  43   16.27    3.04
  -1   4  43   17.59    3.15
  -1   4  43   21.22    2.73
  -1  -4  43   19.52    3.21
  -1   4  43   16.23    3.17
  -1  -4  43   19.07    3.30
  -1   4  43   16.13    3.11
  -1   4  42   11.44    3.34
  -1  -4  42    3.84    2.85
  -1   4  42    6.63    2.93
  -1   4  42    2.56    2.69
  -1   4  42    5.98    2.22
  -1   4  42    5.48    2.96
  -1   4  42    2.44    2.77
  -1  -4  42    6.46    2.95
  -1   4  41   17.92    3.47
  -1  -4  41   12.33    3.17
  -1   4  41   12.53    3.16
  -1   4  41   16.60    2.69
  -1   4  41   14.95    3.24
  -1   4  41   13.07    3.00
  -1   4  41   10.63    3.12
  -1  -4  41   24.02    3.49
  -1   4  40   49.40    4.70
  -1  -4  40   39.21    4.25
  -1   4  40   40.32    4.21
  -1   4  40   35.27    3.66
  -1   4  40   39.72    4.29
  -1   4  40   41.27    4.20
  -1  -4  40   42.86    4.25
  -1   4  40   50.78    4.32
  -1   4  39   14.64    3.44
  -1   4  39   17.69    3.36
  -1  -4  39   19.53    3.47
  -1   4  39   17.66    2.75
  -1   4  39   16.52    3.32
  -1   4  39   18.65    3.40
  -1  -4  39   15.92    3.28
  -1   4  39   13.53    3.22
  -1   4  38  131.80    8.73
  -1   4  38  128.83    8.45
  -1  -4  38  138.05    8.60
  -1   4  38  130.18    8.26
  -1   4  38  132.87    8.58
  -1   4  38  132.11    8.51
  -1   4  38  145.94    8.51
  -1  -4  38  141.34    8.51
  -1   4  37   46.49    4.85
  -1  -4  37   46.13    4.62
  -1   4  37   45.30    4.40
  -1   4  37   46.65    4.23
  -1   4  37   47.20    4.50
  -1   4  37   57.45    4.73
  -1   4  37   41.57    4.33
  -1  -4  37   45.33    4.46
  -1   4  36  200.85   11.20
  -1   4  36  176.74   10.85
  -1   4  36  160.91   10.68
  -1  -4  36  193.11   10.84
  -1   4  36  192.77   10.75
  -1   4  36  181.72   10.85
  -1  -4  36  181.62   10.85
  -1   4  35  198.79   11.14
  -1   4  35  191.15   10.80
  -1  -4  35  186.85   10.87
  -1   4  35  175.01   10.73
  -1   4  35  176.50   10.80
  -1  -4  35  177.02   10.67
  -1   4  35  174.78   10.60
  -1   4  34   21.10    3.64
  -1  -4  34   28.25    6.53
  -1   4  34   32.78    6.58
  -1   4  34   26.54    3.46
  -1  -4  34   20.78    3.67
  -1   4  34   25.54    3.70
  -1   4  34   17.31    3.40
  -1  -4  34   27.32    3.54
  -1   4  34   25.94    3.39
  -1   4  33  101.52    7.06
  -1   4  33   91.42    9.86
  -1  -4  33  113.32   10.83
  -1  -4  33   96.41    7.05
  -1   4  33   94.46    6.80
  -1   4  33  104.85    6.98
  -1   4  33  102.86    6.99
  -1   4  33  108.86    6.86
  -1  -4  33  116.09    7.00
  -1   4  32   29.42    3.70
  -1  -4  32   14.87    6.06
  -1   4  32   31.69    6.63
  -1  -4  32   31.60    6.93
  -1  -4  32   33.61    3.71
  -1   4  32   24.39    3.45
  -1   4  32   30.76    3.59
  -1   4  32   30.27    3.64
  -1  -4  32   27.68    3.55
  -1   4  32   32.38    3.54
  -1   4  31   27.95    3.50
  -1  -4  31   23.63    6.62
  -1  -4  31   19.23    5.80
  -1   4  31   30.37    6.83
  -1   4  31   28.98    6.34
  -1   4  31   17.83    3.19
  -1  -4  31   25.48    3.47
  -1   4  31   27.49    3.43
  -1   4  31   20.89    3.30
  -1  -4  31   29.67    3.34
  -1   4  31   31.89    3.26
  -1   4  30   48.51    4.43
  -1  -4  30   56.00    7.78
  -1  -4  30   53.94    7.29
  -1   4  30   54.99    7.17
  -1   4  30   55.98    7.36
  -1   4  30   50.98    4.27
  -1  -4  30   49.72    4.28
  -1   4  30   49.53    4.24
  -1   4  30   48.22    4.00
  -1  -4  30   45.06    4.03
  -1   4  29   84.70    5.86
  -1   4  29   77.76    8.80
  -1   4  29   91.74    8.82
  -1  -4  29   79.04    8.61
  -1  -4  29   70.00    8.79
  -1  -4  29   82.83    5.70
  -1   4  29   75.58    5.54
  -1   4  29   82.11    5.75
  -1   4  29   84.00    5.58
  -1  -4  29   88.97    5.67
  -1   4  28   19.64    2.84
  -1  -4  28   14.08    2.61
  -1  -4  28   16.95    5.43
  -1   4  28   20.03    5.49
  -1   4  28    8.64    2.24
  -1  -4  28    5.20    5.39
  -1   4  28   20.91    5.51
  -1   4  28   13.35    2.62
  -1  -4  28   15.28    2.70
  -1  -4  28   16.55    2.61
  -1   4  28   15.44    2.62
  -1  -4  28   10.51    2.46
  -1  -4  27   75.28    5.22
  -1   4  27   70.65    5.13
  -1  -4  27   81.50    8.28
  -1  -4  27   91.39    8.83
  -1   4  27   93.35    8.86
  -1   4  27   79.09    8.16
  -1   4  27   77.33    5.11
  -1  -4  27   77.03    5.13
  -1   4  27   78.59    5.04
  -1  -4  27   74.66    5.07
  -1   4  27   68.15    5.25
  -1   4  26   48.47    3.91
  -1  -4  26   50.82    4.09
  -1   4  26   55.67    4.26
  -1   4  26   48.73    3.92
  -1   4  26   60.21    4.07
  -1  -4  26   49.18    3.95
  -1  -4  26   49.44    3.96
  -1  -4  26   40.41    6.40
  -1  -4  26   40.44    6.85
  -1   4  26   57.14    6.85
  -1   4  26   47.63    6.78
  -1   4  25   79.09    5.67
  -1  -4  25   98.47    8.89
  -1   4  25   99.13    8.63
  -1  -4  25   90.26    8.55
  -1   4  25   87.28    8.57
  -1  -4  25   90.73    5.54
  -1  -4  25   81.65    5.43
  -1   4  24   24.61    5.44
  -1   4  24   28.92    5.49
  -1  -4  24   36.96    5.99
  -1  -4  24   30.68    5.63
  -1   4  23    1.11    4.25
  -1  -4  23    8.21    4.48
  -1   4  23    1.61    4.22
  -1  -4  23    4.01    4.71
  -1  -4  22    6.73    4.43
  -1   4  22   11.68    4.58
  -1  -4  22    0.54    4.36
  -1   4  22    3.14    4.15
  -1  -4  21   57.69    6.47
  -1  -4  21   58.61    6.62
  -1   4  21   67.12    6.65
  -1   4  21   55.68    6.68
  -1  -4  20  108.96    7.08
  -1   4  20  123.30    9.23
  -1  -4  20  137.62    9.58
  -1   4  20  112.54    9.04
  -1  -4  20  129.46    9.23
  -1  -4  19   37.22    3.41
  -1  -4  19   34.67    5.41
  -1  -4  19   40.30    5.45
  -1   4  19   35.72    5.26
  -1   4  19   43.97    5.38
  -1  -4  18    2.23    1.88
  -1   4  18   -0.41    3.87
  -1   4  18    1.20    3.70
  -1  -4  18    3.25    3.74
  -1  -4  18    5.48    4.08
  -1   4  17  138.76    8.65
  -1  -4  17  146.97    8.55
  -1  -4  17  141.03    9.85
  -1  -4  17  140.72    9.88
  -1   4  17  143.62    9.81
  -1   4  17  142.40    9.95
  -1   4  16   24.11    3.13
  -1  -4  16   22.79    2.95
  -1   4  16   19.60    4.06
  -1  -4  16   23.08    4.35
  -1   4  16   19.91    3.93
  -1  -4  16   19.83    4.34
  -1   4  15  108.99    7.29
  -1  -4  15  109.85    7.00
  -1  -4  15  123.56    8.45
  -1   4  15  102.80    7.96
  -1  -4  15  108.12    8.03
  -1   4  15  121.70    8.09
  -1   4  14   99.02    6.57
  -1  -4  14   90.29    6.23
  -1   4  14   90.60    7.55
  -1  -4  14   95.64    7.28
  -1  -4  14  103.74    7.19
  -1   4  14   94.58    7.04
  -1   4  14   99.44    7.26
  -1   4  13   62.96    4.92
  -1  -4  13   61.35    4.59
  -1   4  13   51.00    5.61
  -1  -4  13   53.37    5.04
  -1   4  13   53.30    4.99
  -1   4  13   55.20    5.15
  -1  -4  13   55.52    5.33
  -1   4  12 1280.51   65.62
  -1  -4  12 1277.89   65.34
  -1   4  12 1306.89   66.23
  -1  -4  12 1335.46   65.76
  -1   4  12 1281.86   65.65
  -1  -4  12 1292.87   65.69
  -1   4  12 1228.05   65.63
  -1   4  11    6.11    2.95
  -1   4  11    5.19    3.77
  -1  -4  11    7.48    2.65
  -1   4  11    5.87    2.63
  -1   4  11    5.27    2.80
  -1  -4  11    7.27    2.82
  -1  -4  11    7.17    2.86
  -1   4  10    7.46    2.99
  -1   4  10    8.72    3.78
  -1  -4  10   12.09    2.69
  -1   4  10    5.34    2.66
  -1  -4  10    6.73    2.81
  -1  -4   9   43.36    3.97
  -1   4   9   48.85    3.95
  -1   4   8  221.73   12.25
  -1  -4   8  221.88   12.30
  -1  -4   7    4.91    2.65
  -1   4   7    9.54    2.09
  -1  -4   7    6.09    2.18
  -1  -4   6 1417.36   68.68
  -1  -4   6 1324.08   67.97
  -1   4   6 1369.89   68.24
  -1  -4   6 1331.13   68.23
  -1  -4   5 1537.65   77.02
  -1  -4   5 1510.85   76.40
  -1  -4   5 1511.06   76.49
  -1   4   5 1527.17   76.49
  -1   4   4   60.00    4.03
  -1  -4   4   54.58    4.05
  -1  -4   3 5551.03  277.94
   1   4  -3 5693.92  277.80
  -1  -4   3 5384.77  277.19
  -1   4   3 5652.85  277.21
  -1  -4   2 2512.02  117.49
   1   4  -2 2372.29  117.25
  -1  -4   2 2293.68  116.52
  -1   4   2 2287.86  116.53
   1   4  -1 5410.03  265.39
  -1  -4   1 5300.17  264.58
  -1   4   1 5259.55  264.60
   1   4   0 7457.41  373.00
  -1  -4  -1 3792.71  183.40
   1  -4   1 3592.48  183.27
   1   4   1 3810.61  183.17
   1   4   1 3629.79  182.21
   1  -4   1 3591.29  182.23
   1  -4   2 1583.44   77.77
  -1  -4  -2 1508.90   77.78
   1   4   2 1526.73   77.64
  -1   4  -2 1580.74   77.19
   1  -4   2 1525.08   76.73
   1   4   2 1498.23   76.69
  -1  -4  -3   42.58    5.02
   1   4   3   55.77    4.88
   1  -4   3   50.64    4.93
  -1   4  -3   54.01    4.12
   1   4   3   56.20    3.57
   1  -4   3   59.36    3.68
  -1  -4  -4 3601.22  181.80
   1  -4   4 3665.89  181.74
   1   4   4 3632.11  181.83
  -1   4  -4 3730.97  181.17
   1   4   4 3573.61  180.91
   1  -4   4 3551.96  180.95
   1   4   5   13.59    3.71
  -1   4  -5   12.16    2.28
   1  -4   5    8.46    2.99
  -1  -4  -5   10.78    3.23
   1   4   5   16.19    2.04
   1  -4   5   13.02    2.05
   1   4   6  737.12   37.38
  -1  -4  -6  694.64   37.12
   1  -4   6  723.81   37.40
   1  -4   6  727.72   37.04
  -1   4  -6  742.50   36.46
   1   4   6  699.90   36.39
   1  -4   6  681.90   36.43
  -1  -4  -7   15.12    3.33
  -1   4  -7   19.11    2.38
   1  -4   7   16.50    3.17
   1  -4   7   26.99    4.03
   1   4   7   20.59    2.53
   1  -4   7   20.78    2.66
   1  -4   8   70.39    6.18
  -1  -4  -8   74.10    5.81
  -1   4  -8   78.56    4.98
   1  -4   8   79.69    5.71
   1  -4   8   76.89    5.26
   1   4   8   69.60    5.10
  -1  -4  -9  124.66    7.65
   1  -4   9  112.33    7.91
   1   4   9  117.14    7.16
   1  -4   9  100.69    7.11
   1  -4  10  556.25   28.85
  -1  -4 -10  517.80   28.43
   1  -4  10  539.18   28.29
   1   4  10  538.44   28.19
   1  -4  11    6.29    3.32
  -1  -4 -11    3.40    3.01
   1   4  11    5.30    2.80
   1  -4  11    5.28    2.88
  -1  -4 -12   28.18    3.81
   1  -4  12   34.22    4.27
   1   4  12   26.55    3.77
   1  -4  12   27.17    3.83
   1   4  13  485.65   26.25
   1   4  13  494.47   25.60
   1   4  13  530.99   27.02
   1  -4  13  517.62   27.05
  -1  -4 -13  504.32   26.81
   1  -4  13  516.79   27.24
   1  -4  14 2256.71  112.72
   1   4  14 2307.94  112.66
   1  -4  14 2216.53  112.78
  -1  -4 -14 2195.89  112.37
   1   4  14 2169.46  111.74
   1   4  15   30.74    4.35
   1  -4  15   34.67    4.78
  -1  -4 -15   33.76    3.99
   1  -4  15   41.92    4.68
   1   4  15   34.12    3.14
   1   4  16  204.09   12.42
   1  -4  16  189.84   12.40
  -1  -4 -16  193.37   11.74
   1  -4  16  209.19   12.37
   1   4  16  195.28   10.80
   1   4  17   51.41    5.71
   1  -4  17   53.59    5.96
   1  -4  17   50.66    5.35
  -1  -4 -17   55.64    4.86
   1   4  17   50.21    3.45
   1  -4  18 1524.78   79.60
  -1  -4 -18 1516.58   79.04
   1  -4  18 1544.74   79.97
   1   4  18 1633.48   79.95
   1  -4  19  977.91   50.90
  -1  -4 -19  923.64   50.21
   1   4  19 1020.52   51.32
   1  -4  19  992.18   51.35
   1  -4  20  125.84    8.47
  -1  -4 -20  112.62    7.74
   1   4  20  109.81    8.96
   1  -4  20  105.43    8.94
  -1  -4 -21  374.49   21.40
   1  -4  21  392.91   22.21
   1   4  21  415.94   22.96
   1  -4  21  403.41   22.98
  -1  -4 -22   19.25    3.10
   1   4  22   17.03    4.85
   1  -4  22   23.00    5.19
   1  -4  23  126.43    9.80
   1   4  23  107.81    9.44
   1   4  23  118.28    7.05
   1   4  23  107.80    6.81
   1   4  23  111.42    6.82
   1  -4  24  309.23   19.41
   1   4  24  295.30   19.12
   1   4  24  296.38   16.56
   1   4  24  314.22   16.66
   1  -4  24  318.29   16.76
   1   4  24  321.68   16.81
   1  -4  25  372.11   19.96
   1   4  25  374.26   20.03
   1  -4  25  375.17   19.70
   1   4  25  378.41   19.68
   1   4  25  379.08   19.70
   1  -4  25  382.12   19.76
   1   4  25  375.62   19.71
   1  -4  25  369.83   19.68
   1  -4  25  367.17   19.68
   1  -4  25  348.59   22.51
   1   4  25  379.77   22.65
   1  -4  26  312.73   19.08
   1   4  26  317.29   18.99
   1  -4  26  290.18   15.64
   1  -4  26  289.67   15.83
   1   4  26  278.53   15.81
   1   4  26  295.22   15.56
   1  -4  26  285.78   15.50
   1   4  26  307.61   15.56
   1  -4  26  284.85   15.55
   1  -4  26  275.20   15.45
   1  -4  26  283.63   15.52
   1   4  26  288.75   15.49
   1   4  27    9.13    5.15
   1  -4  27   12.17    5.16
   1  -4  27   10.95    2.44
   1  -4  27   13.02    2.28
   1   4  27   10.91    3.00
   1  -4  27   15.30    2.80
   1   4  27   16.07    2.57
   1   4  27   12.68    2.45
   1  -4  27   17.71    2.82
   1  -4  27   11.99    2.72
   1  -4  27   16.16    2.56
   1  -4  27   12.38    2.54
   1   4  27   12.14    2.53
   1   4  28  417.70   26.08
   1  -4  28  437.62   26.41
   1  -4  28  428.93   22.93
   1   4  28  442.66   23.21
   1  -4  28  430.93   23.14
   1  -4  28  428.96   22.82
   1  -4  28  433.99   22.89
   1   4  28  424.28   22.82
   1   4  28  449.02   22.85
   1  -4  28  429.69   22.73
   1  -4  28  425.90   22.81
   1   4  28  453.39   22.86
   1  -4  29    0.79    5.56
   1   4  29   -1.54    4.76
   1  -4  29    0.82    2.30
   1   4  29    0.97    2.54
   1  -4  29    3.70    2.32
   1   4  29    2.45    2.55
   1   4  29    1.64    2.30
   1  -4  29    0.58    2.45
   1  -4  29    3.79    2.58
   1  -4  29    1.18    2.16
   1  -4  29    1.31    2.19
   1   4  29    3.12    2.23
   1   4  30  170.49   13.45
   1  -4  30  158.44   13.25
   1  -4  30  176.27    9.91
   1  -4  30  167.36   10.10
   1   4  30  181.27   10.30
   1   4  30  165.82    9.72
   1  -4  30  169.63    9.87
   1  -4  30  184.95    9.93
   1   4  30  169.02    9.84
   1  -4  30  159.16    9.55
   1   4  30  174.95    9.81
   1  -4  30  146.51    9.67
   1   4  31    9.19    5.69
   1  -4  31   13.64    5.81
   1  -4  31   11.35    2.65
   1   4  31    7.57    3.30
   1  -4  31   12.53    3.03
   1   4  31   13.42    2.94
   1  -4  31   19.12    3.20
   1   4  31   14.87    3.12
   1  -4  31   10.21    3.16
   1  -4  31   17.04    2.56
   1  -4  31   14.76    2.84
   1   4  31   10.87    2.82
   1   4  32  125.53   12.22
   1  -4  32  162.40   13.09
   1  -4  32  145.63    8.74
   1   4  32  156.98    9.30
   1  -4  32  149.49    9.19
   1  -4  32  149.24    8.95
   1   4  32  140.46    8.80
   1   4  32  144.12    8.78
   1  -4  32  140.39    8.85
   1   4  32  142.31    8.89
   1   4  32  144.81    8.96
   1  -4  32  132.24    8.40
   1  -4  32  151.76    8.87
   1   4  32  143.22    8.75
   1   4  33  412.75   25.65
   1  -4  33  415.72   25.89
   1  -4  33  381.24   21.51
   1   4  33  408.10   22.01
   1  -4  33  409.72   21.97
   1  -4  33  399.87   21.64
   1  -4  33  411.11   21.60
   1   4  33  420.34   21.65
   1   4  33  387.02   21.49
   1   4  33  395.48   21.71
   1   4  33  404.32   21.68
   1   4  33  406.29   21.76
   1  -4  33  382.87   21.21
   1   4  33  423.36   21.62
   1  -4  33  433.05   21.69
   1   4  34    9.14    5.79
   1  -4  34    8.37    6.02
   1  -4  34   26.57    3.24
   1   4  34   29.76    4.14
   1  -4  34   17.44    3.65
   1   4  34   26.62    3.60
   1  -4  34   18.56    3.71
   1   4  34   15.73    3.26
   1   4  34   22.61    3.55
   1  -4  34   21.67    3.82
   1   4  34   29.00    3.75
   1   4  34   25.77    3.65
   1  -4  34   22.07    2.88
   1  -4  34   23.72    3.47
   1   4  34   18.22    3.23
   1  -4  35  122.28   12.32
   1   4  35  139.67   12.74
   1  -4  35  136.60    8.50
   1   4  35  148.61    9.31
   1  -4  35  151.18    9.23
   1  -4  35  145.77    8.89
   1   4  35  136.58    8.77
   1   4  35  131.47    8.68
   1  -4  35  139.36    8.78
   1   4  35  154.64    8.99
   1   4  35  145.55    8.90
   1   4  35  127.48    8.76
   1   4  35  138.76    8.71
   1  -4  35  140.49    8.70
   1  -4  36  613.72   30.07
   1   4  36  567.78   29.92
   1  -4  36  566.64   30.35
   1   4  36  561.60   30.41
   1   4  36  541.47   29.94
   1  -4  36  565.58   29.93
   1  -4  36  584.31   30.05
   1   4  36  566.27   29.90
   1   4  36  578.36   30.13
   1   4  36  566.85   30.11
   1   4  36  565.39   30.06
   1   4  36  598.84   34.46
   1  -4  36  580.96   34.32
   1  -4  37   11.37    3.23
   1   4  37    7.09    2.97
   1   4  37    7.06    3.58
   1  -4  37    4.70    3.13
   1   4  37    6.93    3.14
   1  -4  37   12.13    3.68
   1   4  37    7.96    3.05
   1   4  37   10.15    3.32
   1   4  37   -4.75    5.92
   1  -4  37    4.84    5.36
   1  -4  38    3.86    3.04
   1   4  38   -0.66    2.86
   1   4  38   -0.29    3.57
   1   4  38   -0.92    3.01
   1  -4  38    0.23    3.06
   1  -4  38    1.73    3.16
   1   4  38   -1.48    2.78
   1   4  38   -1.97    3.11
   1   4  38   -2.85    5.59
   1  -4  38    1.94    5.08
   1  -4  39   -2.03    2.94
   1   4  39    1.53    2.82
   1   4  39    1.75    3.30
   1  -4  39   -0.70    3.00
   1   4  39   -0.23    3.06
   1   4  39    1.69    2.87
   1   4  39    0.49    3.03
   1  -4  39   -0.96    5.46
   1   4  39   -8.49    6.62
   1   4  40   14.08    3.96
   1   4  40   14.15    3.27
   1   4  40   18.34    3.36
   1  -4  40   11.72    3.16
   1   4  40   15.69    3.27
   1  -4  40   11.72    3.38
   1   4  40   14.21    3.31
   1   4  41    6.73    3.79
   1   4  41    5.46    2.76
   1   4  41   15.04    3.32
   1   4  41    5.85    2.85
   1  -4  41    1.94    2.92
   1  -4  41    6.05    3.04
   1   4  41   10.77    3.19
   1   4  42    4.67    3.03
   1  -4  42    4.55    3.09
   1   4  42   10.90    3.01
   1   4  42    2.61    2.62
   1   4  42    2.17    3.46
   1   4  43   55.57    4.55
   1  -4  43   54.84    4.61
   1   4  43   55.69    4.48
   1   4  43   50.22    5.19
   1   4  43   49.99    4.55
   1  -4  44    1.77    2.62
   1   4  44    9.37    2.72
   1   4  44    3.96    3.23
   1   4  44    1.53    2.44
   1   4  44    1.99    2.57
   1  -4  45   11.03    2.67
   1   4  45   13.55    2.59
   1   4  45    9.84    2.72
   1   4  45   10.16    2.45
   1   4  45   18.39    3.49
   1   4  46    2.81    3.00
   1   4  46    5.42    2.32
   1  -4  46    4.58    2.43
   1   4  46    3.62    2.01
   1   4  46    1.54    2.37
   1  -4  47   30.31    3.10
   1   4  47   35.11    3.13
   1   4  47   26.69    3.60
   1   4  47   26.98    2.84
   1   4  48    0.13    1.91
   1  -4  48   -0.55    1.90
   1   4  48    3.17    1.69
   1  -4  49   30.65    2.76
   1   4  49   30.56    2.74
   1   4  49   32.82    2.46
   1  -4  50    3.15    1.56
   1   4  50    2.57    1.54
   1   4  51   -1.32    1.19
   1  -4  51   -0.16    1.20
  -1   5  51    6.81    1.51
  -1   5  50   -0.70    1.55
  -1   5  49    5.07    1.97
  -1   5  49    6.69    1.76
  -1   5  48   91.97    5.37
  -1   5  48   80.82    5.53
  -1   5  47    1.29    1.92
  -1  -5  47    0.82    1.93
  -1   5  47    2.45    2.21
  -1  -5  46    6.11    2.14
  -1   5  46    2.36    2.04
  -1   5  46    0.38    2.46
  -1   5  46    2.79    1.62
  -1   5  46    4.96    2.28
  -1   5  46    4.27    2.15
  -1  -5  46    6.89    2.16
  -1   5  45   -0.21    2.55
  -1  -5  45   -0.34    2.26
  -1   5  45   -1.62    2.15
  -1   5  45    2.98    2.39
  -1   5  45   -1.27    1.84
  -1   5  45   -2.26    2.20
  -1  -5  45   -0.47    2.19
  -1   5  44   35.54    3.88
  -1   5  44   31.27    3.33
  -1  -5  44   35.85    3.45
  -1   5  44   32.57    3.12
  -1   5  44   32.61    3.53
  -1  -5  44   31.80    3.30
  -1   5  44   28.79    3.22
  -1   5  43    5.68    2.89
  -1  -5  43    9.85    2.67
  -1   5  43    6.75    2.56
  -1   5  43    6.14    2.20
  -1   5  43   10.31    2.85
  -1   5  43    2.49    2.72
  -1   5  43    1.04    2.32
  -1  -5  43   10.79    2.70
  -1   5  42    1.49    2.96
  -1   5  42    1.19    2.52
  -1  -5  42    1.22    2.50
  -1   5  42    2.46    2.32
  -1   5  42    1.92    2.76
  -1   5  42    4.14    3.12
  -1   5  42    3.09    2.57
  -1  -5  42    3.40    2.57
  -1   5  41    5.15    3.21
  -1   5  41    3.09    2.52
  -1  -5  41    7.21    2.79
  -1   5  41    9.86    2.67
  -1   5  41    4.99    3.08
  -1   5  41   10.47    3.12
  -1  -5  41    7.86    2.69
  -1   5  41    8.51    2.81
  -1   5  40   87.99    6.54
  -1  -5  40   83.58    6.16
  -1   5  40   90.23    6.13
  -1   5  40   84.45    6.04
  -1   5  40   91.93    6.34
  -1   5  40   89.32    6.40
  -1  -5  40   96.91    6.17
  -1   5  40   90.62    6.10
  -1   5  39    4.86    3.14
  -1  -5  39    5.60    2.73
  -1   5  39    5.00    2.69
  -1   5  39    5.26    2.56
  -1   5  39    6.92    3.14
  -1   5  39    3.78    2.86
  -1  -5  39    7.21    2.78
  -1   5  39    2.59    2.59
  -1   5  38   19.70    3.76
  -1   5  38   22.93    3.41
  -1  -5  38   24.99    3.42
  -1   5  38   25.21    3.39
  -1   5  38   21.54    3.80
  -1   5  38   21.66    3.66
  -1   5  38   26.77    3.43
  -1  -5  38   24.47    3.42
  -1   5  37   90.52    6.27
  -1  -5  37   86.14    6.30
  -1   5  37  101.97    6.93
  -1   5  37   92.59    6.66
  -1   5  37   87.30    6.47
  -1  -5  37   97.43    6.30
  -1   5  37   85.31    6.15
  -1   5  36   55.98    4.89
  -1  -5  36   64.99    5.07
  -1   5  36   70.19    5.55
  -1   5  36   72.96    5.47
  -1   5  36   55.03    5.36
  -1  -5  36   62.16    5.02
  -1   5  36   63.90    4.96
  -1  -5  35   81.04    6.07
  -1   5  35   88.53    6.15
  -1   5  35   87.53    6.53
  -1   5  35   94.14    6.46
  -1   5  35   88.48    6.04
  -1  -5  35   84.77    6.04
  -1   5  34  252.54   14.65
  -1  -5  34  255.30   14.71
  -1   5  34  262.03   15.09
  -1   5  34  268.63   14.94
  -1  -5  34  273.47   14.69
  -1   5  34  280.98   14.68
  -1  -5  33    5.02    2.64
  -1   5  33    1.90    2.57
  -1   5  33   -0.53    2.87
  -1   5  33    0.24    2.86
  -1   5  33    5.60    2.60
  -1  -5  33    6.80    2.69
  -1  -5  32  131.96    7.85
  -1   5  32  130.79    7.71
  -1   5  32  127.06    7.80
  -1  -5  32  135.36    7.95
  -1   5  32  131.51    8.28
  -1  -5  32  107.27    7.42
  -1   5  32  123.30    8.05
  -1   5  32  126.91   11.24
  -1   5  31  120.94    7.28
  -1  -5  31  111.52    7.28
  -1  -5  31  111.40    7.16
  -1   5  31  114.89    7.61
  -1  -5  31  116.00    7.44
  -1   5  31  118.99    7.34
  -1   5  31  125.12    7.70
  -1   5  31  128.31   10.77
  -1  -5  31  120.94   10.73
  -1   5  30    1.07    2.25
  -1  -5  30   -0.37    2.35
  -1  -5  30    0.72    2.11
  -1   5  30    3.61    2.74
  -1   5  30    2.12    2.28
  -1  -5  30   -1.60    2.71
  -1  -5  30    1.36    1.90
  -1  -5  30    2.18    2.15
  -1   5  30   -3.69    5.15
  -1  -5  30   -6.83    4.93
  -1  -5  29    2.92    4.29
  -1   5  29   -0.71    4.35
  -1  -5  29    0.37    2.21
  -1   5  29    2.79    2.71
  -1  -5  29    1.98    2.08
  -1  -5  29    0.96    2.43
  -1   5  29   -0.37    2.44
  -1  -5  29    2.38    1.95
  -1  -5  29    0.67    2.12
  -1   5  29    1.89    2.10
  -1  -5  29    3.01    2.21
  -1  -5  28  322.66   16.79
  -1   5  28  335.25   16.78
  -1   5  28  301.44   19.79
  -1  -5  28  321.15   20.02
  -1  -5  28  304.02   16.84
  -1   5  28  328.80   17.15
  -1  -5  28  293.53   16.76
  -1   5  28  301.08   16.80
  -1  -5  28  342.82   16.96
  -1  -5  28  301.76   16.72
  -1  -5  28  290.11   16.66
  -1   5  28  321.83   17.06
   1  -5 -28  329.47   19.19
  -1  -5  27    2.12    2.06
  -1   5  27    4.11    2.08
  -1  -5  27    9.34    4.82
  -1  -5  27    1.40    4.60
  -1   5  27    8.46    4.76
  -1  -5  27    3.11    2.29
  -1   5  27    4.94    2.42
  -1  -5  27    5.48    2.33
  -1  -5  27    0.89    2.20
  -1   5  27    1.54    2.14
  -1  -5  27    1.84    1.95
  -1   5  27    4.93    2.62
  -1  -5  27    1.31    2.08
   1  -5 -27    3.96    3.81
  -1  -5  26    3.35    4.51
  -1   5  26    7.45    4.47
  -1   5  26    2.59    4.28
  -1  -5  26    7.63    4.53
  -1  -5  26    5.95    2.34
  -1   5  26    6.17    2.44
  -1  -5  26    8.88    1.97
  -1  -5  26    5.40    2.35
  -1   5  26    6.21    2.13
  -1  -5  26    5.75    2.19
  -1  -5  26    5.94    2.08
  -1  -5  26    7.24    2.12
  -1   5  26    6.65    2.41
  -1  -5  26    5.46    2.16
  -1   5  26    4.39    2.12
  -1   5  25    2.82    1.76
  -1  -5  25    3.18    4.52
  -1  -5  25    4.84    4.14
  -1   5  25    2.46    4.35
  -1   5  25   -1.18    4.29
  -1  -5  25    1.08    1.82
  -1  -5  25   -0.89    2.31
  -1  -5  25    0.68    2.03
  -1   5  25   -0.20    2.04
  -1   5  25   -2.18    2.24
  -1  -5  25   -0.16    2.16
  -1  -5  25   -0.49    1.96
  -1  -5  25    2.37    2.00
  -1   5  25    1.46    2.23
  -1   5  25    3.90    1.90
  -1  -5  25   -1.64    1.95
  -1   5  24   56.47    4.31
  -1   5  24   47.33    6.29
  -1   5  24   54.41    6.63
  -1  -5  24   52.18    6.43
  -1  -5  24   58.53    6.88
  -1   5  24   48.79    4.16
  -1  -5  24   59.74    4.20
  -1   5  23    6.73    2.32
  -1   5  23    6.64    4.25
  -1  -5  23    5.14    4.23
  -1  -5  23    4.89    4.15
  -1   5  23    2.66    3.98
  -1   5  23    5.94    2.04
  -1   5  22    1.13    1.98
  -1  -5  22    0.51    3.87
  -1  -5  22    1.08    4.19
  -1   5  22   -2.01    3.99
  -1   5  22   -3.14    4.34
  -1  -5  21   24.57    2.97
  -1  -5  21   26.12    4.91
  -1  -5  21   18.81    4.70
  -1   5  21   24.69    4.79
  -1   5  21   25.63    4.64
  -1  -5  20   37.34    3.80
  -1  -5  20   49.65    5.41
  -1  -5  20   39.67    5.41
  -1   5  20   45.57    5.57
  -1   5  20   43.84    5.45
  -1  -5  19  665.53   37.12
  -1   5  19  763.88   38.48
  -1   5  19  715.78   38.29
  -1  -5  19  743.54   38.38
  -1  -5  19  726.84   38.46
  -1   5  18  407.43   22.11
  -1  -5  18  385.84   22.08
  -1   5  18  413.39   23.06
  -1   5  18  413.69   23.01
  -1  -5  18  433.73   23.17
  -1  -5  18  428.31   23.23
  -1  -5  17   32.36    3.61
  -1   5  17   33.06    3.63
  -1   5  17   25.67    4.51
  -1   5  17   31.66    4.60
  -1  -5  17   32.89    4.40
  -1  -5  17   36.00    4.87
  -1  -5  16   27.22    3.35
  -1   5  16   18.97    3.16
  -1  -5  16   25.42    4.00
  -1  -5  16   30.19    4.22
  -1   5  16   22.65    3.82
  -1   5  15    2.27    3.96
  -1  -5  15    3.32    2.61
  -1   5  15    1.18    2.69
  -1  -5  15    0.34    3.00
  -1  -5  15    4.19    3.41
  -1   5  15    2.87    3.10
  -1  -5  14   10.24    2.88
  -1   5  14   10.31    3.00
  -1   5  14   12.70    4.35
  -1   5  14   10.31    3.13
  -1  -5  14    6.56    2.90
  -1   5  13   42.13    5.50
  -1  -5  13   47.06    4.42
  -1   5  13   39.23    4.66
  -1  -5  13   57.34    4.74
  -1   5  13   45.83    4.36
  -1   5  12  333.56   19.16
  -1   5  12  325.27   19.74
  -1  -5  12  336.37   18.96
  -1  -5  12  348.34   18.82
  -1   5  12  367.60   18.90
  -1  -5  11  208.99   11.98
  -1   5  11  185.22   11.38
  -1  -5  11  210.74   11.59
  -1   5  10  719.27   37.34
  -1  -5  10  726.72   37.34
  -1   5   9  184.12   10.68
  -1  -5   9  197.23   10.79
  -1  -5   8 1214.28   62.49
  -1   5   8 1229.81   62.07
  -1  -5   8 1226.80   62.08
  -1  -5   7  241.35   13.96
  -1  -5   7  256.10   13.39
  -1   5   7  248.04   13.36
  -1  -5   6 1295.86   63.47
   1   5  -6 1273.87   63.43
  -1  -5   6 1226.42   62.54
   1  -5  -6 1281.56   64.21
  -1  -5   6 1219.78   62.66
  -1   5   6 1232.03   62.66
  -1  -5   5   32.11    4.14
  -1  -5   5   47.69    3.42
   1  -5  -5   39.28    5.27
  -1   5   5   45.91    5.45
   1   5  -5   60.63    4.71
  -1  -5   5   51.34    3.28
  -1   5   5   58.09    3.34
  -1  -5   4   59.14    4.96
   1  -5  -4   61.76    5.85
   1   5  -4   56.98    4.69
  -1   5   4   56.99    5.78
  -1   5   4   50.65    3.26
  -1  -5   4   53.28    3.28
  -1  -5   3   57.44    4.74
   1  -5  -3   54.00    5.70
   1   5  -3   58.12    4.78
  -1  -5   3   46.62    2.89
  -1   5   3   50.11    2.93
  -1  -5   2  660.72   32.09
   1   5  -2  716.96   32.11
   1   5  -1 1373.97   70.11
   1   5   0  292.65   16.43
   1   5   1  230.24   11.04
   1  -5   1  214.34   11.32
  -1  -5  -1  204.46   11.36
  -1  -5  -2 1412.84   67.43
   1   5   2 1451.44   67.21
   1  -5   2 1430.29   67.37
   1   5   2 1228.66   65.47
   1  -5   2 1372.04   65.57
   1   5   3 1795.11   84.95
  -1  -5  -3 1786.36   85.14
   1  -5   3 1797.18   85.05
   1   5   3 1596.75   83.32
   1  -5   3 1670.35   83.41
   1   5   4 1665.31   82.83
   1  -5   4 1640.50   82.79
  -1  -5  -4 1635.22   82.88
   1  -5   4 1621.04   81.43
   1   5   4 1604.86   81.35
   1  -5   5  101.90    5.26
   1  -5   5  103.34    6.98
  -1  -5  -5   96.58    7.06
   1   5   5   94.52    7.02
   1  -5   5   83.26    5.25
   1   5   5   77.59    5.13
   1  -5   6  410.78   22.20
   1  -5   6  480.25   23.94
  -1  -5  -6  475.52   24.08
  -1   5  -6  444.96   22.76
   1   5   6  464.65   24.10
   1  -5   6  443.46   24.15
   1  -5   6  441.82   22.66
   1   5   6  435.93   22.58
   1   5   7  449.17   24.33
  -1   5  -7  452.43   22.90
  -1  -5  -7  458.49   24.18
   1  -5   7  449.24   24.29
   1  -5   7  474.88   24.10
   1   5   7  427.90   22.85
   1  -5   7  411.85   22.91
   1  -5   8  188.71   11.04
  -1  -5  -8  169.32   11.02
  -1   5  -8  158.89    9.66
   1  -5   8  167.55   11.25
   1  -5   8  178.24   10.02
   1   5   8  193.73    9.97
  -1  -5  -9  377.65   20.42
  -1   5  -9  358.75   19.09
   1  -5   9  392.74   20.74
   1   5   9  349.96   19.38
   1  -5   9  367.75   19.50
   1  -5  10  800.29   42.56
  -1   5 -10  773.91   41.08
  -1  -5 -10  789.54   42.29
   1   5  10  845.33   41.58
   1  -5  10  834.05   41.66
   1  -5  11  419.98   23.49
  -1   5 -11  417.89   21.95
  -1  -5 -11  419.77   23.16
   1  -5  11  406.76   22.59
   1   5  11  442.12   22.58
  -1  -5 -12  352.87   21.17
   1  -5  12  395.80   21.63
  -1   5 -12  378.19   20.08
   1   5  12  391.07   20.83
   1  -5  12  399.07   20.93
   1  -5  13  181.87   10.94
  -1  -5 -13  158.28   10.36
  -1   5 -13  155.34    8.99
   1   5  13  148.49    9.79
   1  -5  13  160.51    9.98
   1   5  14 1626.98   83.02
  -1   5 -14 1628.95   82.55
  -1  -5 -14 1614.10   83.69
   1  -5  14 1616.96   84.01
   1   5  14 1670.41   83.46
   1  -5  14 1654.90   83.55
   1   5  15   41.92    3.87
   1   5  15   38.38    2.83
   1  -5  15   43.04    5.19
  -1  -5 -15   46.26    4.84
  -1   5 -15   41.43    3.43
   1   5  15   52.14    5.02
   1  -5  15   38.01    4.66
   1   5  16   18.09    2.61
   1  -5  16   16.36    3.89
  -1  -5 -16   15.54    3.46
   1  -5  16   23.07    4.18
   1   5  16   22.43    3.73
   1   5  17  106.07    7.86
   1  -5  17  124.92    8.24
   1  -5  17  109.33    8.20
  -1  -5 -17  124.98    8.01
   1  -5  18  250.92   14.76
   1   5  18  248.08   14.62
   1  -5  18  222.34   14.57
  -1  -5 -18  234.62   14.27
   1   5  19  381.13   22.60
   1  -5  19  416.00   22.94
  -1  -5 -19  389.42   22.23
   1  -5  19  415.86   22.77
   1  -5  20   75.80    7.18
   1   5  20   77.73    7.29
  -1  -5 -20   79.01    6.40
   1  -5  20   74.97    6.71
   1   5  21    8.57    2.24
   1   5  21    2.60    2.19
   1   5  21    8.46    3.97
   1  -5  21    4.65    4.22
  -1  -5 -21    5.31    2.67
   1  -5  21    9.84    3.50
   1  -5  22   39.91    3.69
   1  -5  22   37.72    4.90
  -1  -5 -22   38.26    4.60
   1   5  22   40.88    3.47
   1   5  22   43.03    3.61
   1  -5  22   48.84    5.99
   1   5  22   41.79    5.81
   1  -5  23   15.55    2.61
   1  -5  23   12.61    3.68
   1  -5  23   12.86    2.56
   1   5  23   14.52    2.68
   1   5  23   11.97    2.48
   1  -5  23   14.83    2.56
   1   5  23   13.46    4.56
   1  -5  23    5.81    4.37
   1   5  24    6.25    2.01
   1  -5  24    5.17    1.95
   1  -5  24    4.79    2.31
   1  -5  24    6.92    2.35
   1   5  24    5.44    2.46
   1  -5  24    3.73    2.24
   1   5  24    3.88    2.23
   1  -5  24    7.36    4.36
   1   5  24    3.57    4.35
   1  -5  25    7.77    4.73
   1   5  25   -1.25    4.32
   1  -5  25    3.36    2.11
   1  -5  25    3.49    2.25
   1  -5  25    3.21    2.10
   1  -5  25    1.85    1.88
   1   5  25    1.20    2.13
   1   5  25    0.78    1.91
   1  -5  25    3.18    2.40
   1  -5  25    2.09    2.28
   1   5  25    0.19    2.30
   1   5  25    0.58    2.35
   1  -5  25   -0.62    2.02
   1   5  25    2.59    1.84
   1   5  26   43.52    6.37
   1  -5  26   23.16    5.62
   1  -5  26   40.97    3.59
   1  -5  26   39.55    3.52
   1  -5  26   39.81    3.90
   1  -5  26   33.11    3.38
   1  -5  26   37.36    3.43
   1   5  26   42.86    3.45
   1   5  26   34.96    3.27
   1   5  26   37.31    3.61
   1  -5  26   34.31    3.58
   1   5  26   34.60    3.63
   1  -5  26   32.02    3.26
   1   5  26   34.16    3.26
   1  -5  27    6.43    4.96
   1   5  27    0.69    4.53
   1  -5  27    0.40    2.20
   1  -5  27   -1.08    2.19
   1   5  27   -0.17    2.17
   1   5  27   -0.16    2.25
   1  -5  27   -0.70    2.25
   1  -5  27   -1.35    2.03
   1  -5  27    0.92    2.63
   1   5  27    0.83    2.41
   1   5  27   -0.20    2.26
   1  -5  27    2.18    2.32
   1   5  27   -0.84    1.96
   1  -5  27    0.17    2.01
   1   5  28   -0.72    4.74
   1  -5  28    5.22    4.95
   1  -5  28   -1.42    2.29
   1  -5  28    0.73    2.22
   1   5  28    1.42    2.30
   1   5  28    1.71    2.21
   1  -5  28    1.10    2.30
   1  -5  28    2.45    2.27
   1  -5  28    2.39    2.52
   1  -5  28    1.85    2.25
   1   5  28    3.44    2.71
   1   5  28   -1.48    2.52
   1   5  28    1.74    2.10
   1  -5  28    1.42    2.08
   1   5  29    0.76    4.86
   1  -5  29    0.78    4.84
   1  -5  29    6.02    2.45
   1  -5  29    3.47    2.23
   1   5  29    7.82    2.41
   1  -5  29    4.00    2.54
   1  -5  29    8.74    2.64
   1   5  29    4.99    2.39
   1  -5  29   13.12    3.03
   1   5  29    7.77    2.89
   1   5  29    4.36    2.82
   1  -5  29    5.05    2.52
   1  -5  29    2.96    2.32
   1   5  29    2.35    2.10
   1   5  30   22.76    6.29
   1  -5  30   29.86    6.49
   1  -5  30   24.30    3.14
   1  -5  30   23.34    3.04
   1  -5  30   31.61    3.34
   1  -5  30   28.96    3.40
   1   5  30   28.15    3.34
   1   5  30   32.96    3.35
   1  -5  30   27.13    3.71
   1  -5  30   29.66    3.35
   1   5  30   32.13    3.69
   1  -5  30   25.07    3.20
   1   5  30   30.86    3.21
   1  -5  31    7.50    5.70
   1   5  31   -0.81    4.92
   1  -5  31   12.43    2.64
   1  -5  31   11.22    2.49
   1   5  31    9.68    2.60
   1  -5  31   10.86    3.04
   1   5  31   10.67    2.86
   1  -5  31   12.81    2.98
   1  -5  31   15.03    3.42
   1  -5  31    6.83    2.68
   1   5  31    9.26    2.60
   1  -5  31    6.53    2.67
   1   5  32    3.34    5.32
   1  -5  32    4.29    5.81
   1  -5  32    1.42    2.26
   1  -5  32    2.81    2.40
   1  -5  32    7.21    2.66
   1   5  32    4.35    2.63
   1  -5  32    0.41    2.57
   1  -5  32    3.19    2.67
   1   5  32    2.93    2.57
   1  -5  32    5.86    2.99
   1   5  32    2.85    2.67
   1  -5  33  139.62   11.77
   1   5  33  122.40   11.09
   1  -5  33   94.24    7.07
   1  -5  33  103.82    7.05
   1  -5  33  113.78    7.31
   1   5  33  126.23    7.38
   1   5  33  124.36    7.40
   1   5  33  121.27    7.32
   1  -5  33  108.41    7.25
   1  -5  33  119.92    7.46
   1  -5  34  143.89   13.21
   1   5  34  139.56   12.87
   1  -5  34  161.50    9.52
   1  -5  34  170.21    9.68
   1   5  34  160.17    9.58
   1  -5  34  169.62    9.52
   1  -5  34  163.79    9.35
   1  -5  34  157.01    9.52
   1   5  34  143.63    9.37
   1   5  35    0.88    5.21
   1  -5  35   10.86    5.77
   1  -5  35    9.29    3.11
   1   5  35    6.89    3.00
   1  -5  35    3.19    2.52
   1   5  35    6.37    3.25
   1  -5  35    5.59    2.23
   1  -5  35    7.27    2.85
   1   5  35    7.46    2.79
   1  -5  36  297.02   21.04
   1   5  36  296.43   21.00
   1   5  36  317.27   17.38
   1  -5  36  318.20   17.42
   1  -5  36  309.78   17.21
   1   5  36  335.07   17.69
   1  -5  36  304.31   17.02
   1   5  36  334.83   17.40
   1  -5  36  333.00   17.40
   1   5  37   10.09    3.27
   1   5  37    4.55    2.90
   1  -5  37   11.75    3.10
   1  -5  37    6.85    2.86
   1   5  37    5.38    2.79
   1  -5  37   13.67    5.55
   1   5  37    3.56    5.12
   1   5  38  191.12   10.68
   1  -5  38  198.03   10.75
   1   5  38  186.00   10.96
   1  -5  38  177.13   10.70
   1   5  38  187.92   10.78
   1   5  38  186.49   10.96
   1  -5  38  142.92   13.64
   1   5  38  138.71   13.72
   1   5  39    2.32    2.91
   1  -5  39   -2.16    2.76
   1   5  39    5.34    3.11
   1   5  39   -0.60    2.54
   1  -5  39    0.83    2.61
   1   5  39   -0.97    2.86
   1   5  40    3.28    2.83
   1  -5  40   -1.26    2.69
   1   5  40    2.46    2.71
   1   5  40    5.91    3.13
   1  -5  41    5.08    2.60
   1   5  41    8.70    2.77
   1   5  41    1.12    2.74
   1   5  41    6.62    3.19
   1   5  42    2.07    2.37
   1  -5  42    1.36    2.41
   1   5  42    2.35    2.68
   1   5  42    1.53    2.83
   1  -5  43    7.88    2.64
   1   5  43    3.73    2.39
   1   5  43    4.54    2.79
   1   5  43    6.00    2.55
   1  -5  44   16.93    2.68
   1   5  44   14.03    2.51
   1   5  44   13.71    2.78
   1   5  44   18.76    3.08
   1   5  45   -0.61    1.92
   1  -5  45   -0.47    2.07
   1   5  45   -0.84    2.12
   1   5  45    3.40    2.42
   1   5  46    6.39    1.99
   1  -5  46    6.41    2.12
   1   5  46    1.47    2.19
   1   5  46    7.39    2.14
   1   5  47    2.51    1.71
   1  -5  47    5.29    1.86
   1   5  47    5.79    1.87
   1   5  48   10.53    1.78
   1  -5  48    7.81    1.84
   1   5  48    8.61    1.83
   1   5  49    8.72    1.54
   1  -5  49   10.58    1.62
   1   5  49    7.46    1.46
  -1   6  50    0.71    1.27
  -1   6  49   26.04    2.36
  -1   6  49   23.65    2.24
  -1   6  48    2.12    1.80
  -1   6  48    3.15    1.73
  -1   6  47    2.73    2.03
  -1   6  47    4.44    2.05
  -1   6  46    4.58    2.33
  -1   6  46    4.24    2.09
  -1   6  46    3.34    1.61
  -1   6  45   12.53    2.68
  -1   6  45   18.40    2.68
  -1   6  45   10.19    2.01
  -1  -6  44    3.67    2.06
  -1   6  44    7.82    2.59
  -1   6  44    6.03    2.04
  -1   6  44    8.31    2.64
  -1   6  43   16.54    3.13
  -1   6  43   16.65    2.49
  -1  -6  43   17.00    2.55
  -1   6  43   21.92    2.80
  -1   6  43   22.28    3.15
  -1   6  43   14.93    3.15
  -1  -6  43   16.94    2.54
  -1   6  43   16.30    2.48
  -1   6  42    3.92    2.74
  -1  -6  42    0.34    2.11
  -1   6  42    1.15    2.11
  -1   6  42    1.68    2.22
  -1   6  42   -0.84    2.91
  -1   6  42    2.08    2.74
  -1   6  42   -2.46    2.15
  -1  -6  42   -3.70    2.30
  -1   6  41   -1.94    2.76
  -1  -6  41   -0.37    2.29
  -1   6  41    0.88    2.21
  -1   6  41    1.00    2.44
  -1   6  41    0.44    2.77
  -1  -6  41   -0.51    2.18
  -1   6  41    2.11    2.28
  -1   6  40   34.04    4.12
  -1  -6  40   34.49    3.49
  -1   6  40   30.90    3.38
  -1   6  40   27.41    3.58
  -1   6  40   40.78    4.06
  -1   6  40   30.87    3.23
  -1  -6  40   34.57    3.39
  -1   6  39   72.45    5.53
  -1   6  39   57.82    4.64
  -1  -6  39   63.95    4.83
  -1   6  39   68.79    5.07
  -1   6  39   55.36    5.26
  -1   6  39   66.88    4.68
  -1  -6  39   59.21    4.73
  -1   6  38   37.44    4.39
  -1   6  38   44.68    4.44
  -1  -6  38   42.82    3.84
  -1   6  38   42.12    3.72
  -1  -6  38   42.39    3.92
  -1   6  38   38.40    3.83
  -1   6  37   41.21    4.49
  -1   6  37   41.78    4.34
  -1   6  37   42.40    3.74
  -1  -6  37   42.31    3.78
  -1  -6  37   36.74    3.79
  -1   6  37   35.08    3.69
  -1   6  36    0.81    2.92
  -1   6  36   -1.99    3.09
  -1   6  36    0.18    2.32
  -1  -6  36    0.77    2.31
  -1  -6  36    4.40    2.52
  -1   6  36    0.81    2.46
  -1   6  35    4.61    3.06
  -1   6  35    3.99    3.13
  -1  -6  35    3.65    2.46
  -1   6  35   -0.18    2.33
  -1  -6  35    0.63    2.40
  -1   6  35    1.21    2.30
  -1  -6  34    0.38    2.16
  -1   6  34   -0.81    2.95
  -1   6  34   -0.40    2.35
  -1  -6  34    1.04    2.50
  -1   6  34    1.47    3.12
  -1   6  34    1.99    3.16
  -1   6  34    3.12    2.42
  -1  -6  34   -1.34    2.36
  -1  -6  33   31.44    3.49
  -1   6  33   36.45    4.14
  -1  -6  33   31.70    3.57
  -1   6  33   32.91    3.45
  -1  -6  33   35.92    3.29
  -1   6  33   39.88    4.10
  -1  -6  33   33.69    3.46
  -1   6  33   37.15    3.45
  -1  -6  32   38.47    3.83
  -1   6  32   44.75    4.43
  -1  -6  32   39.44    3.78
  -1   6  32   39.91    3.76
  -1  -6  32   34.65    3.57
  -1   6  32   47.11    4.44
  -1  -6  32   44.48    3.78
  -1   6  32   41.28    3.69
  -1  -6  31   -0.61    2.41
  -1   6  31   -0.51    2.77
  -1   6  31    0.38    2.16
  -1  -6  31    3.55    2.38
  -1  -6  31    0.19    2.18
  -1   6  31    4.90    3.04
  -1  -6  31    6.48    2.40
  -1   6  31    5.39    2.29
  -1  -6  30   70.05    5.14
  -1   6  30   76.67    5.56
  -1  -6  30   77.95    5.18
  -1   6  30   67.20    4.99
  -1  -6  30   64.44    4.98
  -1  -6  30   70.74    5.08
  -1   6  30   72.97    5.40
  -1  -6  30   71.27    4.97
  -1   6  30   69.65    4.89
  -1  -6  29    8.12    2.15
  -1  -6  29   14.21    2.76
  -1   6  29   11.15    3.01
  -1   6  29    7.18    2.30
  -1  -6  29    8.17    2.34
  -1  -6  29    7.95    2.36
  -1  -6  29    6.02    2.53
  -1   6  29   11.77    2.96
  -1   6  29    7.89    2.29
  -1  -6  29   11.71    2.43
  -1   6  28   16.03    2.49
  -1  -6  28   18.01    2.67
  -1   6  28   17.78    4.82
  -1  -6  28   13.47    4.73
  -1  -6  28   25.26    3.21
  -1   6  28   25.60    3.31
  -1  -6  28   21.40    2.97
  -1  -6  28   16.31    2.46
  -1  -6  28   16.30    2.61
  -1  -6  28   18.12    2.71
  -1   6  28   24.16    3.44
  -1  -6  28   13.28    2.68
   1  -6 -28   19.88    4.61
  -1  -6  27    0.47    2.00
  -1   6  27    5.05    4.24
  -1  -6  27   -4.51    4.22
  -1  -6  27    2.07    2.54
  -1   6  27    2.95    2.62
  -1  -6  27   -3.00    2.45
  -1  -6  27    0.17    1.88
  -1  -6  27   -0.17    2.04
  -1  -6  27    2.06    2.24
  -1  -6  27    2.22    2.30
  -1   6  27   -0.21    2.44
   1  -6 -27   -0.62    4.01
  -1  -6  26    5.74    2.05
  -1  -6  26    4.93    4.00
  -1   6  26    6.64    3.95
  -1  -6  26   11.86    2.74
  -1  -6  26    6.56    2.17
  -1   6  26   10.07    2.59
  -1  -6  26    7.30    2.49
  -1  -6  26    6.43    2.11
  -1  -6  26   10.56    2.41
  -1   6  26    7.68    2.66
  -1  -6  26   10.42    2.51
   1  -6 -26   11.75    4.46
  -1  -6  25  123.78    7.47
  -1  -6  25  144.89   10.31
  -1   6  25  132.50   10.13
  -1  -6  25  141.93    8.07
  -1  -6  25  127.94    7.66
  -1  -6  25  119.21    7.82
  -1   6  25  142.38    8.09
  -1  -6  25  128.41    7.58
  -1  -6  25  122.03    7.71
  -1  -6  25  125.05    7.75
  -1   6  25  138.27    8.00
   1  -6 -25  124.54   10.11
  -1  -6  24   63.23    4.35
  -1  -6  24   69.50    6.87
  -1   6  24   61.79    6.53
  -1  -6  24   63.71    4.54
  -1  -6  24   66.31    4.82
  -1   6  24   57.96    4.72
  -1  -6  24   58.75    4.82
  -1  -6  24   64.67    4.66
  -1  -6  24   65.51    4.69
  -1   6  24   70.09    4.75
   1  -6 -24   72.04    7.35
  -1   6  23    1.55    3.59
  -1  -6  23    0.53    3.76
  -1  -6  23    6.50    2.17
  -1  -6  23    8.41    2.47
  -1   6  23    9.35    2.51
  -1  -6  23    8.35    2.68
  -1  -6  23    5.46    2.27
  -1  -6  23    8.48    2.42
  -1   6  23    9.94    2.57
   1  -6 -23    7.76    4.58
  -1  -6  22    3.48    3.59
  -1   6  22    1.47    3.62
  -1  -6  22    4.75    2.38
  -1   6  22    3.94    2.26
  -1  -6  22    2.66    2.39
  -1  -6  22    2.41    2.19
  -1   6  22    2.95    2.18
  -1  -6  22    2.88    2.13
   1  -6 -22    6.44    4.35
  -1  -6  21  209.88   13.21
  -1   6  21  180.96   12.94
  -1   6  21  195.90   11.40
  -1  -6  21  202.80   11.48
  -1  -6  21  210.04   11.60
  -1  -6  21  212.06   11.46
  -1  -6  21  210.96   11.45
  -1   6  21  203.77   11.40
   1  -6 -21  227.94   14.26
  -1  -6  20   29.82    4.47
  -1   6  20   21.25    4.33
  -1  -6  20   31.00    3.18
  -1   6  20   32.03    3.10
  -1  -6  20   26.90    3.64
   1  -6 -20   38.21    5.76
  -1   6  19    3.90    2.47
   1  -6 -19    8.79    4.51
  -1  -6  19    6.33    2.72
  -1  -6  19    9.43    3.38
  -1   6  19    5.28    3.02
  -1   6  18   84.16    6.11
   1  -6 -18   80.03    7.69
  -1  -6  18   74.40    6.13
  -1   6  18   79.21    6.40
  -1  -6  18   72.61    6.40
  -1   6  17  394.37   21.83
  -1  -6  17  378.86   21.81
   1  -6 -17  425.69   23.27
  -1  -6  17  406.98   22.04
  -1   6  17  387.77   21.99
  -1   6  16   81.62    6.19
  -1  -6  16   79.57    6.19
   1  -6 -16   81.56    7.54
  -1  -6  16   73.53    6.04
  -1   6  16   63.93    5.91
  -1  -6  15   39.56    4.45
   1  -6 -15   44.63    6.12
  -1   6  15   33.58    4.50
  -1   6  15   36.20    5.74
  -1  -6  15   38.95    4.31
  -1   6  15   38.78    4.11
  -1   6  14  329.85   19.34
  -1  -6  14  338.88   19.35
  -1   6  14  388.96   20.80
   1  -6 -14  319.19   20.13
  -1  -6  14  338.10   18.81
  -1   6  14  351.13   18.85
  -1   6  13  214.40   13.12
  -1  -6  13  205.75   12.89
   1  -6 -13  218.26   13.94
  -1   6  13  210.92   12.25
  -1  -6  13  215.08   12.27
  -1  -6  12    0.35    3.05
   1  -6 -12    6.57    4.69
  -1   6  12    4.04    2.25
  -1  -6  12    5.87    2.42
   1  -6 -11  155.50   10.69
  -1  -6  11  162.53   10.00
  -1  -6  11  144.37    8.72
  -1   6  11  143.39    8.70
   1  -6 -10  904.14   47.05
  -1  -6  10  890.27   45.14
  -1   6  10  868.67   45.11
   1  -6  -9   11.48    4.73
  -1   6   9    8.61    1.97
  -1  -6   9    7.51    1.89
  -1  -6   8   31.46    3.72
   1   6  -8   32.18    4.21
   1  -6  -8   36.40    5.50
  -1   6   8   31.91    2.55
  -1  -6   8   28.03    2.52
  -1  -6   7   10.42    2.87
  -1   6   7   20.24    4.66
   1   6  -7   17.04    3.50
   1  -6  -7   19.13    4.97
  -1   6   7   21.25    1.85
  -1  -6   7   18.38    1.83
  -1  -6   6  396.80   21.30
  -1   6   6  415.47   22.46
   1   6  -6  409.06   21.59
  -1  -6   6  402.36   20.12
   1  -6  -6  403.56   22.45
  -1  -6   6  376.39   19.88
  -1  -6   5  455.81   25.23
   1   6  -5  479.58   25.46
   1  -6  -5  479.68   26.28
  -1  -6   5  460.56   24.19
  -1   6   5  506.80   26.29
  -1  -6   4  363.36   19.22
   1  -6  -4  338.06   20.12
  -1   6   4  341.55   19.93
   1   6  -4  334.61   19.17
  -1  -6   3   12.00    3.23
  -1   6   3   20.91    4.61
   1   6  -3   16.46    3.67
   1  -6  -3   20.28    5.03
  -1  -6   2   31.42    4.35
   1   6  -2   35.76    4.44
  -1   6   2   35.07    5.02
   1   6  -1   26.83    4.17
   1   6   0   76.51    6.35
   1   6   1  225.90   13.61
   1  -6   1  225.97   13.99
  -1  -6  -2  253.40   16.22
   1   6   2  269.00   15.94
   1  -6   2  296.18   16.42
   1   6   3 1264.11   63.27
   1  -6   3 1213.99   63.36
  -1  -6  -3 1186.45   63.41
   1  -6   4  173.86   11.13
   1   6   4  155.73   10.97
  -1  -6  -4  175.43   11.24
   1  -6   5  804.67   38.64
   1  -6   5  899.71   40.82
   1  -6   5  857.03   40.44
  -1  -6  -5  814.53   40.46
   1   6   5  871.96   40.52
   1  -6   6  299.61   17.29
   1   6   6  375.98   19.58
  -1  -6  -6  381.27   19.71
   1  -6   6  357.98   19.61
   1  -6   6  350.85   19.32
   1  -6   6  342.26   17.27
   1  -6   7  344.01   19.30
   1   6   7  411.74   21.86
  -1  -6  -7  409.72   21.75
   1  -6   7  446.96   22.11
   1  -6   7  442.29   21.77
   1   6   7  390.91   19.61
   1  -6   7  390.06   19.73
   1  -6   8    9.43    4.13
   1   6   8    7.30    4.22
  -1  -6  -8   14.54    3.95
   1  -6   8    8.58    1.80
   1   6   8    7.01    1.73
  -1  -6  -9  148.81    9.99
   1  -6   9  164.16   10.53
   1   6   9  137.50    8.23
   1  -6   9  138.93    8.33
   1  -6  10    3.54    3.88
  -1  -6 -10    5.35    4.22
   1   6  10    3.61    1.98
   1  -6  10    6.48    2.27
  -1  -6 -11   26.65    4.67
   1  -6  11   21.10    4.30
   1   6  11   23.93    2.91
   1  -6  11   19.39    3.06
  -1  -6 -12    1.26    3.57
   1  -6  12    0.91    3.77
   1  -6  12   -0.51    2.46
   1   6  12    1.45    2.19
  -1  -6 -13   70.02    6.25
   1  -6  13   53.92    6.05
   1   6  13   60.48    4.88
   1  -6  13   53.70    4.91
   1  -6  14  141.58   10.44
  -1  -6 -14  148.38   10.44
   1   6  14  146.64    9.34
   1  -6  14  160.93    9.62
   1   6  15   35.48    4.03
   1   6  15   35.01    3.32
  -1  -6 -15   37.70    5.08
   1  -6  15   46.00    5.58
   1   6  15   37.86    4.20
   1  -6  15   44.68    4.60
   1   6  16   39.98    4.44
   1  -6  16   56.01    5.95
  -1  -6 -16   46.18    5.54
   1  -6  16   62.75    5.39
   1   6  16   68.04    5.36
   1   6  17  145.51    8.71
  -1  -6 -17  140.67    9.82
   1  -6  17  125.28   10.01
   1  -6  17  140.95    9.53
   1   6  17  140.73    9.46
   1  -6  18  407.68   23.96
  -1  -6 -18  414.29   23.70
   1   6  18  397.52   23.26
   1  -6  18  452.79   23.65
   1  -6  19  405.70   22.07
   1  -6  19  422.45   24.17
  -1  -6 -19  430.32   23.92
   1   6  19  460.87   23.97
   1  -6  19  419.03   23.81
   1   6  20   88.16    5.92
   1  -6  20   89.54    6.02
   1  -6  20   90.81    7.91
  -1  -6 -20  109.75    8.10
   1  -6  20  104.60    8.05
   1   6  20  115.21    8.13
   1  -6  21   30.53    3.36
   1  -6  21   29.97    3.33
   1   6  21   34.92    3.22
  -1  -6 -21   25.89    4.47
   1  -6  21   40.03    5.20
   1   6  21   24.40    4.67
   1  -6  21   21.89    4.78
   1  -6  22  136.19    8.02
   1  -6  22  128.68    7.89
   1   6  22  132.48    7.95
   1   6  22  139.96    7.96
  -1  -6 -22  117.14    9.25
   1  -6  22  131.99    9.89
   1  -6  22  119.74    9.83
   1   6  22  136.94    9.97
   1  -6  23   66.17    4.76
   1   6  23   61.95    6.72
   1  -6  23   57.14    6.59
   1   6  23   57.27    4.50
   1   6  23   67.39    4.75
   1  -6  23   61.08    4.65
   1  -6  23   52.59    6.16
   1  -6  24  196.08   10.54
   1  -6  24  175.93   10.78
   1  -6  24  183.28   10.88
   1  -6  24  198.99   13.37
   1   6  24  208.38   13.32
   1  -6  24  197.65   10.60
   1  -6  24  188.71   10.52
   1   6  24  195.91   10.93
   1  -6  24  189.55   10.88
   1   6  24  189.20   10.90
   1  -6  24  195.81   12.81
   1   6  25    2.44    3.88
   1  -6  25    4.43    4.37
   1  -6  25    1.38    2.21
   1  -6  25   -0.20    2.47
   1  -6  25    1.25    1.95
   1  -6  25    2.09    1.94
   1   6  25    1.21    2.55
   1  -6  25    0.77    2.43
   1   6  25    2.86    2.28
   1  -6  25    2.86    1.86
   1   6  26   48.55    6.42
   1  -6  26   61.82    7.06
   1  -6  26   57.40    4.35
   1  -6  26   57.91    4.50
   1  -6  26   47.69    3.93
   1  -6  26   52.45    4.08
   1  -6  26   52.34    4.02
   1  -6  26   56.31    4.41
   1   6  26   52.73    4.46
   1   6  26   54.16    4.56
   1  -6  26   50.22    3.95
   1   6  27   75.43    8.19
   1  -6  27   79.84    8.56
   1  -6  27   86.33    5.92
   1  -6  27   98.74    6.11
   1  -6  27   76.52    5.60
   1  -6  27   98.13    5.84
   1  -6  27   90.77    5.69
   1  -6  27   90.74    5.99
   1   6  27   94.38    6.23
   1   6  27   90.39    6.19
   1  -6  27   81.10    5.63
   1   6  28   36.15    5.77
   1  -6  28   26.71    5.61
   1  -6  28   22.03    3.01
   1  -6  28   22.88    3.22
   1   6  28   21.80    2.82
   1  -6  28   26.31    3.02
   1   6  28   24.05    2.86
   1  -6  28   21.77    2.89
   1  -6  28   19.14    2.68
   1   6  28   27.79    3.47
   1  -6  28   29.45    3.35
   1   6  28   27.75    3.48
   1   6  28   26.99    2.85
   1  -6  28   24.77    2.83
   1  -6  29   -5.99    5.32
   1   6  29   -0.72    4.35
   1  -6  29   -0.82    2.41
   1  -6  29    1.05    2.35
   1   6  29    0.68    2.11
   1  -6  29   -2.39    2.29
   1   6  29    1.41    2.19
   1  -6  29   -1.22    2.30
   1  -6  29    4.92    2.68
   1   6  29    0.23    2.76
   1   6  29    5.57    2.95
   1   6  29    0.52    2.12
   1  -6  29   -0.35    2.18
   1   6  30   -0.74    4.34
   1  -6  30    0.77    4.73
   1  -6  30    2.66    2.50
   1  -6  30    2.34    2.42
   1   6  30   -0.73    2.35
   1   6  30   -2.09    2.38
   1  -6  30    0.90    2.50
   1  -6  30    3.98    2.46
   1  -6  30    3.30    2.82
   1   6  30    1.17    2.76
   1   6  30    1.66    2.85
   1  -6  30    3.83    2.30
   1   6  30   -2.14    2.25
   1   6  31    9.18    4.84
   1  -6  31   -0.79    4.94
   1  -6  31    6.28    2.57
   1  -6  31    3.42    2.43
   1   6  31    0.94    2.37
   1  -6  31    2.73    2.59
   1   6  31    5.02    3.11
   1   6  31    6.07    3.00
   1  -6  31    2.68    2.70
   1  -6  31    5.61    2.49
   1   6  31    6.04    2.40
   1  -6  32   41.34    6.82
   1   6  32   27.39    6.01
   1  -6  32   36.04    3.73
   1  -6  32   32.80    3.67
   1  -6  32   43.80    3.94
   1   6  32   36.38    3.72
   1   6  32   37.47    4.24
   1   6  32   36.54    4.20
   1  -6  32   40.05    3.95
   1   6  32   43.96    3.74
   1  -6  32   46.28    3.76
   1   6  33   -8.76    5.49
   1  -6  33   -8.24    5.99
   1  -6  33    2.72    2.38
   1  -6  33   -1.90    2.50
   1   6  33    2.92    2.45
   1  -6  33    0.20    2.56
   1   6  33    1.25    3.04
   1  -6  33   -1.83    2.64
   1   6  33    2.96    3.09
   1   6  33    1.51    2.34
   1  -6  33    1.94    2.39
   1  -6  34   31.67    6.46
   1  -6  34   35.90    3.55
   1  -6  34   31.31    3.45
   1  -6  34   30.16    3.64
   1   6  34   34.83    3.58
   1   6  34   36.23    4.23
   1   6  34   34.74    4.20
   1  -6  34   35.60    3.71
   1   6  34   35.51    3.57
   1  -6  34   38.38    3.61
   1  -6  35  185.84   15.14
   1  -6  35  212.32   11.95
   1  -6  35  208.60   11.75
   1   6  35  214.99   11.97
   1  -6  35  205.67   11.99
   1   6  35  205.82   12.37
   1  -6  35  215.07   11.92
   1   6  35  215.27   12.44
   1   6  35  217.86   11.91
   1  -6  35  215.78   11.93
   1   6  36   95.49    6.21
   1  -6  36   87.94    6.16
   1  -6  36   91.90    6.04
   1   6  36   94.35    6.68
   1   6  37   39.34    4.26
   1   6  37   30.07    3.60
   1  -6  37   31.36    3.58
   1  -6  37   34.71    3.44
   1   6  38   86.43    6.31
   1  -6  38   88.16    5.74
   1   6  38   79.65    5.62
   1  -6  38   77.69    5.42
   1   6  39   30.84    3.27
   1  -6  39   26.32    3.24
   1   6  39   28.63    3.79
   1  -6  40   12.63    2.55
   1   6  40   14.07    2.60
   1   6  40   13.05    3.25
   1  -6  41   40.98    3.56
   1   6  41   34.29    3.37
   1   6  41   45.07    4.12
   1  -6  42    2.61    2.17
   1   6  42    7.15    2.18
   1   6  42    6.35    2.81
   1   6  43    2.57    2.01
   1  -6  43    0.30    1.98
   1   6  43    3.05    2.53
   1   6  43    5.89    2.79
   1  -6  44    3.42    1.95
   1   6  44    2.83    1.76
   1   6  44    4.02    2.39
   1   6  44   -0.55    2.46
   1  -6  45    2.67    1.67
   1   6  45    2.04    1.65
   1   6  45    2.52    2.12
   1   6  45    0.33    2.28
   1   6  46   15.61    2.28
   1   6  46   19.72    2.58
   1   6  47    9.10    1.90
   1   6  48    1.77    1.47
   1   6  49    0.89    1.11
  -1   7  49    0.88    1.12
  -1   7  49    1.82    1.28
  -1   7  48    1.03    1.46
  -1   7  48    1.23    1.53
  -1   7  47    4.68    1.80
  -1   7  47    5.05    1.91
  -1   7  46   33.04    2.68
  -1   7  46   36.55    3.09
  -1   7  46   35.05    3.12
  -1   7  45    2.56    2.06
  -1   7  45    5.22    2.23
  -1   7  45    0.87    1.70
  -1   7  44   16.48    2.69
  -1   7  44   20.07    2.81
  -1   7  43   18.03    2.54
  -1   7  43   16.59    2.90
  -1   7  43   18.12    2.92
  -1   7  42   27.79    3.19
  -1   7  42   30.34    3.52
  -1   7  42   34.36    3.64
  -1   7  41   -0.77    2.26
  -1   7  41    2.29    2.76
  -1   7  41    3.54    2.74
  -1   7  40    1.17    2.69
  -1  -7  40   -2.14    2.02
  -1   7  40    1.64    2.50
  -1   7  40    1.31    3.10
  -1   7  40    6.36    3.06
  -1  -7  40   -0.14    1.93
  -1   7  39   31.17    3.75
  -1  -7  39   26.23    2.87
  -1   7  39   25.93    3.46
  -1   7  39   32.02    3.87
  -1   7  39   29.01    4.01
  -1  -7  39   22.82    2.75
  -1   7  38    0.50    2.92
  -1   7  38    0.23    3.30
  -1  -7  38    0.16    2.00
  -1  -7  38    2.88    2.14
  -1   7  37   16.52    3.42
  -1   7  37   15.27    3.64
  -1  -7  37   17.65    2.59
  -1  -7  37   17.89    2.60
  -1   7  36   95.40    6.44
  -1  -7  36   78.43    5.58
  -1   7  36   90.13    6.45
  -1  -7  36   83.05    5.52
  -1   7  35    6.64    3.18
  -1  -7  35    8.76    2.25
  -1  -7  35   10.00    2.39
  -1   7  35   13.20    3.59
  -1  -7  35    9.72    2.42
  -1  -7  34  114.28    7.45
  -1   7  34  124.89    7.99
  -1  -7  34  115.99    7.27
  -1  -7  34  108.86    7.26
  -1   7  34  137.36    8.11
  -1  -7  34  124.23    7.23
  -1   7  33    2.39    2.76
  -1  -7  33    2.96    2.54
  -1  -7  33    4.77    2.40
  -1  -7  33    5.03    2.40
  -1   7  33    6.35    3.11
  -1  -7  33    4.70    2.15
  -1  -7  32   96.57    6.31
  -1   7  32  101.65    6.64
  -1  -7  32   81.39    5.76
  -1  -7  32   86.89    5.98
  -1   7  32   92.01    6.53
  -1  -7  32   83.74    5.71
  -1   7  31    8.08    3.11
  -1  -7  31    6.40    2.70
  -1  -7  31    9.49    2.37
  -1  -7  31    5.29    2.53
  -1   7  31   11.23    3.10
  -1   7  31   13.93    3.57
  -1  -7  31    9.50    2.27
  -1  -7  30   71.45    5.21
  -1   7  30   91.56    6.09
  -1  -7  30   84.94    5.76
  -1  -7  30   71.34    5.17
  -1  -7  30   77.54    5.54
  -1   7  30   80.10    5.85
  -1  -7  30   77.48    5.19
  -1  -7  29  112.98    7.02
  -1  -7  29  102.70    6.61
  -1   7  29  108.86    7.28
  -1   7  29  120.50    7.45
  -1  -7  29  101.73    6.73
  -1  -7  29  110.11    7.12
  -1  -7  28   13.32    2.84
   1  -7 -28   16.86    4.65
  -1  -7  28   13.69    2.99
  -1   7  28   13.26    3.13
  -1  -7  28   16.06    2.54
  -1   7  28   13.49    3.11
  -1  -7  28   15.43    3.13
  -1  -7  27   53.09    4.28
   1  -7 -27   54.99    6.65
  -1   7  27   59.12    4.51
  -1  -7  27   37.76    4.05
  -1  -7  27   46.45    4.35
  -1   7  27   45.86    4.38
  -1  -7  27   44.46    3.92
  -1   7  26  128.35    8.00
  -1  -7  26  119.18    7.59
  -1  -7  26  127.26    7.96
  -1  -7  26  119.32    8.01
  -1  -7  26  134.31    7.87
  -1  -7  26  132.31    7.90
  -1   7  26  122.99    7.85
   1  -7 -26  123.57   10.44
  -1   7  25    2.25    2.27
  -1  -7  25   -1.33    2.09
  -1  -7  25    1.52    2.51
  -1  -7  25   -1.13    2.92
  -1  -7  25    0.20    2.33
  -1  -7  25    3.23    2.53
  -1   7  25    1.65    2.51
   1  -7 -25    2.03    4.12
  -1   7  24  188.05   10.90
  -1  -7  24  189.08   10.69
  -1  -7  24  191.65   10.95
  -1  -7  24  187.56   11.01
  -1  -7  24  182.38   10.77
  -1  -7  24  186.96   10.84
  -1   7  24  196.03   10.84
   1  -7 -24  176.66   13.41
  -1  -7  23    3.79    2.56
  -1   7  23    6.12    2.35
  -1  -7  23    2.19    2.65
  -1  -7  23    8.92    2.62
  -1  -7  23    4.50    2.46
  -1   7  23    6.75    2.38
   1  -7 -23    5.32    4.65
  -1  -7  22  150.94    9.28
  -1   7  22  162.73    9.32
  -1  -7  22  165.83    9.51
  -1  -7  22  157.79    9.25
  -1  -7  22  150.71    9.25
  -1   7  22  160.50    9.21
   1  -7 -22  139.75   11.67
  -1   7  21   64.30    4.64
  -1  -7  21   64.19    4.82
  -1  -7  21   57.73    4.86
  -1  -7  21   68.27    4.71
   1  -7 -21   51.93    4.21
  -1   7  21   56.08    4.44
  -1  -7  21   56.36    4.52
   1  -7 -21   63.39    7.43
  -1  -7  20   18.22    2.97
  -1   7  20   15.46    2.70
  -1  -7  20   16.07    3.10
   1  -7 -20   13.59    2.35
  -1  -7  20   17.82    2.92
  -1  -7  20   13.65    2.87
  -1   7  20   15.86    2.72
  -1  -7  20   17.45    3.42
   1  -7 -20   19.08    5.22
  -1  -7  19  229.31   13.70
  -1  -7  19  225.28   12.67
  -1   7  19  212.68   12.50
  -1  -7  19  234.36   12.83
  -1  -7  19  215.91   12.56
  -1   7  19  232.49   12.48
  -1  -7  19  230.99   12.60
  -1  -7  19  231.69   13.88
   1  -7 -19  259.93   15.65
  -1  -7  18 1015.88   54.30
  -1  -7  18 1070.65   53.42
  -1   7  18 1068.57   53.34
  -1  -7  18 1104.47   53.53
  -1  -7  18 1018.75   53.30
  -1  -7  18 1026.86   53.31
  -1   7  18 1024.87   54.45
  -1   7  18 1025.64   53.18
   1  -7 -18 1162.46   56.34
  -1  -7  18 1002.90   54.65
  -1  -7  17    0.32    2.33
  -1  -7  17    3.25    2.68
  -1  -7  17    5.53    2.47
  -1  -7  17    3.39    3.25
   1  -7 -17    3.61    4.52
  -1   7  17    5.21    3.04
  -1  -7  17    7.39    2.71
   1  -7 -16   53.17    6.54
  -1   7  16   49.25    5.12
  -1  -7  16   48.33    5.14
  -1  -7  16   45.61    3.97
  -1  -7  16   47.43    4.36
  -1  -7  16   47.64    4.05
  -1  -7  15   54.57    4.76
  -1  -7  15   63.71    5.75
   1  -7 -15   68.42    7.15
  -1   7  15   55.12    5.72
  -1   7  14  415.91   24.18
   1  -7 -14  463.93   25.30
  -1  -7  14  421.13   24.12
   1  -7 -13   24.60    5.27
  -1  -7  13   20.36    3.87
  -1   7  13   21.63    4.10
   1   7 -12  863.86   45.36
  -1  -7  12  838.16   45.78
   1  -7 -12  900.94   46.67
   1  -7 -11  294.56   18.40
   1   7 -11  300.16   17.32
  -1  -7  11  304.10   17.82
  -1  -7  10   23.19    4.50
   1  -7 -10   22.29    5.64
   1   7 -10   21.28    3.91
  -1   7   9  159.04   11.54
   1  -7  -9  169.27   11.69
   1   7  -9  149.41   10.14
   1  -7  -8   60.66    7.24
   1   7  -8   67.65    5.65
  -1   7   8   65.44    7.06
  -1  -7   8   50.72    5.08
   1  -7  -7   72.96    7.72
  -1   7   7   70.59    7.47
   1   7  -7   66.82    6.04
  -1  -7   7   82.27    6.12
   1   7  -6    6.32    3.27
   1  -7  -6   17.96    5.21
  -1   7   6   16.32    4.90
  -1  -7   6    6.92    2.79
   1  -7  -5  259.84   15.98
  -1  -7   5  235.63   13.26
  -1   7   5  280.69   16.16
   1   7  -5  269.67   15.18
  -1  -7   5  277.88   15.00
  -1  -7   4  272.72   15.22
  -1   7   4  302.21   17.53
   1   7  -4  309.13   16.91
   1  -7  -4  313.97   17.84
  -1  -7   4  274.91   16.45
   1   7  -3   81.26    7.03
  -1   7   3   93.17    7.88
  -1  -7   3   85.78    6.75
   1   7  -2  221.10   14.04
  -1   7   2  229.56   14.82
  -1  -7   2  239.22   13.92
  -1   7   1   19.06    4.94
   1   7  -1   16.35    4.06
  -1  -7   1   22.16    4.13
   1   7   0  995.10   52.13
  -1   7   0  992.76   52.49
   1   7   1  281.64   16.38
   1  -7   1  255.77   16.53
   1  -7   2  238.64   14.70
   1   7   2  222.07   14.24
  -1  -7  -3  280.64   17.46
   1  -7   3  286.73   17.40
   1   7   3  289.61   17.16
  -1  -7  -4  592.40   31.70
   1  -7   4  607.97   31.63
   1   7   4  590.85   31.50
   1  -7   4  542.52   29.68
   1  -7   5   60.82    6.66
   1   7   5   47.01    5.88
  -1  -7  -5   49.59    6.37
   1  -7   5   63.49    6.32
   1  -7   5   48.85    3.83
   1  -7   6  758.01   38.88
  -1  -7  -6  777.39   38.83
   1  -7   6  725.83   38.54
   1   7   6  765.81   38.70
   1  -7   6  669.62   36.32
   1   7   7   26.00    5.00
   1  -7   7   24.31    5.12
  -1  -7  -7   35.34    5.46
   1   7   8  162.46   11.43
   1  -7   8  155.78   11.29
  -1  -7  -8  151.12   11.13
  -1  -7  -9  193.21   13.52
   1  -7   9  225.39   13.96
   1  -7  10    8.93    4.35
  -1  -7 -10   -3.01    4.25
  -1  -7 -11  528.65   28.12
   1  -7  11  574.09   28.47
   1  -7  12   67.51    4.93
  -1  -7 -12   67.58    6.95
   1  -7  12   72.70    7.08
   1  -7  13   61.76    5.00
  -1  -7 -13   65.22    6.92
   1  -7  14  167.00   10.64
   1  -7  14  196.13   12.82
  -1  -7 -14  195.67   12.59
  -1  -7 -15   47.59    5.66
   1  -7  15   37.40    5.52
   1  -7  16   -0.33    2.65
   1  -7  16   -1.69    3.79
  -1  -7 -16   -2.67    3.99
   1   7  16   -0.72    2.68
   1  -7  17   45.51    4.90
   1  -7  17   59.25    4.27
   1  -7  17   38.21    5.70
  -1  -7 -17   45.85    5.98
   1   7  17   50.68    4.78
  -1  -7 -18    9.24    3.65
   1  -7  18    8.64    3.97
   1   7  18    7.91    2.25
   1  -7  18    9.87    2.59
   1  -7  18    5.81    2.75
  -1  -7 -19   28.45    4.95
   1  -7  19   29.63    5.18
   1  -7  19   28.60    3.25
   1   7  19   23.47    2.85
   1  -7  19   30.89    4.42
   1  -7  19   35.78    3.48
   1  -7  20  167.78   12.12
  -1  -7 -20  189.42   12.13
   1  -7  20  168.25    9.78
   1   7  20  163.43    9.60
   1  -7  20  176.96   11.22
   1  -7  20  160.75    9.83
  -1  -7 -21   66.94    7.13
   1  -7  21   71.46    7.21
   1  -7  21   67.58    5.25
   1   7  21   76.10    5.16
   1   7  21   74.66    5.11
   1  -7  21   70.98    6.57
   1  -7  21   71.97    5.35
   1  -7  22   11.28    4.32
  -1  -7 -22   12.57    3.98
   1  -7  22   10.98    2.71
   1   7  22   13.75    2.61
   1   7  22   18.18    2.67
   1  -7  22    9.11    3.57
   1  -7  22   13.64    2.93
   1  -7  23   36.79    5.17
   1  -7  23   42.30    4.07
   1   7  23   42.21    3.86
   1   7  23   47.21    4.07
   1  -7  23   49.78    5.78
   1  -7  23   46.37    4.22
   1  -7  24   30.18    4.80
   1   7  24   29.38    3.40
   1  -7  24   32.56    3.58
   1   7  24   32.28    3.51
   1  -7  24   32.71    4.98
   1  -7  24   25.63    3.51
   1  -7  25   47.32    5.97
   1  -7  25   44.73    4.31
   1  -7  25   40.99    3.97
   1   7  25   49.68    4.29
   1   7  25   51.51    4.33
   1  -7  25   52.52    4.43
   1  -7  25   41.65    5.65
   1  -7  26    0.21    2.22
   1  -7  26    4.02    2.25
   1  -7  26    3.79    2.88
   1   7  26    3.12    2.66
   1  -7  26    3.03    2.86
   1   7  26   -0.22    2.69
   1  -7  26    3.71    3.76
   1  -7  27   65.72    5.12
   1  -7  27   69.36    5.41
   1  -7  27   71.01    5.03
   1  -7  27   72.22    5.40
   1   7  27   72.32    5.45
   1   7  27   77.95    5.60
   1  -7  27   71.47    7.34
   1  -7  28   22.94    3.00
   1  -7  28   22.98    3.38
   1  -7  28   21.65    2.72
   1  -7  28   19.50    2.82
   1   7  28   16.45    3.20
   1   7  28   22.20    3.48
   1  -7  28   20.53    3.39
   1  -7  28   18.00    5.03
   1  -7  29    3.41    2.36
   1  -7  29    8.55    2.98
   1  -7  29    4.77    2.30
   1  -7  29    8.78    2.51
   1   7  29    6.61    2.98
   1   7  29    9.12    3.03
   1  -7  29    6.65    2.97
   1  -7  29   -2.75    4.39
   1  -7  30    4.47    2.79
   1  -7  30    1.05    2.40
   1  -7  30    4.57    2.21
   1   7  30    6.84    3.11
   1   7  30    2.41    2.98
   1  -7  30    3.11    2.82
   1  -7  30    4.88    2.50
   1  -7  31   -0.22    2.62
   1  -7  31   -1.07    2.27
   1  -7  31   -0.89    2.11
   1   7  31    3.96    3.13
   1  -7  31    4.86    2.95
   1   7  31    3.66    3.14
   1  -7  31   -0.42    2.34
   1  -7  32   14.69    2.85
   1   7  32   10.76    3.47
   1   7  32    8.86    3.22
   1  -7  32   10.25    2.98
   1  -7  32    9.72    2.54
   1  -7  32    6.10    2.50
   1  -7  33    5.66    2.66
   1  -7  33    3.64    2.85
   1   7  33    0.99    3.18
   1   7  33    1.51    3.05
   1  -7  33   -0.20    2.24
   1  -7  33   -1.26    2.48
   1  -7  34   46.78    4.24
   1  -7  34   56.69    4.53
   1   7  34   68.24    5.27
   1  -7  34   58.35    4.81
   1   7  34   62.97    5.18
   1  -7  35   37.54    3.49
   1   7  35   46.59    4.57
   1  -7  35   33.35    3.82
   1  -7  35   45.17    3.83
   1   7  36   77.12    5.90
   1  -7  36   67.30    4.91
   1   7  36   72.79    5.74
   1  -7  36   76.38    5.13
   1  -7  36   65.82    4.87
   1   7  37   98.14    6.60
   1  -7  37   94.11    5.86
   1  -7  37   81.88    5.91
   1   7  37  102.94    6.84
   1  -7  37   83.97    5.78
   1   7  38    9.32    3.13
   1  -7  38    6.99    2.16
   1   7  38    9.62    3.39
   1   7  39   58.26    4.92
   1  -7  39   53.98    4.02
   1   7  39   58.72    4.96
   1   7  40   41.22    4.16
   1  -7  40   33.17    3.15
   1   7  40   40.61    4.18
   1  -7  41   -0.27    1.71
   1   7  41   -0.82    2.64
   1   7  42    3.06    2.52
   1   7  43   -0.53    2.22
   1   7  44    7.97    2.32
   1   7  45   46.11    3.61
   1   7  46    5.18    1.85
   1   7  47    2.78    1.60
   1   7  48   -0.08    1.19
   1   7  49    1.60    1.42
  -1   8  48    2.63    1.24
  -1   8  47    6.74    1.42
  -1   8  47    7.27    1.67
  -1   8  46    2.41    1.63
  -1   8  46    2.84    1.86
  -1   8  46    1.01    1.28
  -1   8  45   -1.29    1.72
  -1   8  45    1.75    2.02
  -1   8  45    1.39    1.56
  -1   8  44   12.61    2.25
  -1   8  44   12.04    2.08
  -1   8  44   13.06    2.52
  -1   8  43    2.62    2.15
  -1   8  43   -1.74    1.95
  -1   8  42    3.59    2.27
  -1   8  42    4.69    2.20
  -1   8  41    4.26    2.43
  -1   8  41    3.50    2.48
  -1   8  41    5.11    2.75
  -1   8  40   39.54    3.75
  -1   8  40   36.84    3.87
  -1   8  40   40.26    4.01
  -1   8  39    0.88    2.67
  -1   8  39   -0.84    2.96
  -1   8  38   35.58    3.88
  -1   8  38   36.09    4.18
  -1   8  37    7.93    2.94
  -1   8  37    3.16    3.21
  -1  -8  36   11.00    2.36
  -1   8  36    6.69    3.00
  -1   8  36   13.66    3.52
  -1   8  36   18.94    3.56
  -1  -8  35   69.26    5.10
  -1   8  35   77.00    5.80
  -1   8  35   74.98    5.84
  -1   8  35   76.22    5.92
  -1  -8  34  164.23   10.24
  -1  -8  34  175.82   10.44
  -1   8  34  187.44   10.85
  -1   8  34  192.71   10.93
  -1   8  34  188.51   10.82
  -1  -8  33   10.11    2.56
  -1   8  33   10.14    3.27
  -1  -8  33   11.11    3.06
  -1   8  33    8.40    3.20
  -1   8  33   10.31    3.60
  -1  -8  32   20.15    3.08
  -1  -8  32   19.04    3.38
  -1   8  32   16.97    3.46
  -1   8  32   22.09    3.70
  -1   8  32   20.96    3.75
  -1  -8  31   14.47    3.03
  -1  -8  31   11.27    3.12
  -1  -8  31    9.84    2.46
  -1   8  31    7.81    3.07
  -1   8  31   11.23    3.41
  -1   8  31   14.13    3.48
  -1  -8  30   33.93    3.88
  -1   8  30   41.90    4.33
  -1  -8  30   36.47    3.62
  -1  -8  30   37.01    4.02
  -1   8  30   39.11    4.22
  -1  -8  29    2.68    2.58
  -1  -8  29   -2.17    2.97
  -1   8  29   -2.56    2.67
  -1  -8  29    1.19    2.13
  -1   8  29    0.94    2.91
  -1  -8  28    5.63    2.80
  -1   8  28    5.98    3.00
  -1  -8  28    4.05    2.34
  -1   8  28    7.56    3.02
  -1  -8  28    4.12    2.89
  -1  -8  27    4.74    2.73
   1  -8 -27    0.73    4.21
  -1   8  27    5.64    3.05
  -1  -8  27    9.94    3.26
  -1   8  27    3.72    2.74
  -1  -8  27    3.08    2.36
  -1  -8  26    1.58    2.63
   1  -8 -26    4.43    4.20
  -1   8  26    6.17    2.68
  -1  -8  26    1.93    2.92
  -1   8  26    3.89    2.70
  -1  -8  26    4.35    2.50
  -1  -8  25    3.59    2.77
   1  -8 -25   -4.44    4.54
  -1   8  25    7.52    2.83
  -1  -8  25    3.79    2.74
  -1  -8  25    2.70    2.46
  -1  -8  25    2.64    2.86
  -1   8  25    1.19    2.54
  -1  -8  24   34.65    3.86
  -1   8  24   28.28    3.54
  -1  -8  24   36.01    4.22
  -1  -8  24   28.30    3.61
  -1  -8  24   31.13    3.78
  -1   8  24   31.15    3.53
  -1  -8  23   94.40    6.47
  -1   8  23   96.79    6.32
  -1  -8  23   93.28    6.55
   1  -8 -23   85.57    5.80
  -1  -8  23   94.58    6.30
  -1   8  23   82.79    6.03
  -1  -8  23   86.37    6.24
   1  -8 -23   96.41    9.39
  -1   8  22  154.25    9.83
  -1  -8  22  165.62   10.04
  -1  -8  22  160.61   10.08
   1  -8 -22  171.68    9.55
  -1  -8  22  165.86    9.90
  -1  -8  22  170.31    9.96
  -1   8  22  178.27    9.84
   1  -8 -22  169.46   12.84
  -1  -8  21    4.09    2.89
  -1   8  21    2.36    2.23
  -1  -8  21    6.13    3.19
   1  -8 -21    2.23    2.05
  -1  -8  21    1.50    2.50
  -1  -8  21    6.35    2.83
  -1   8  21    1.71    2.37
   1  -8 -21   -2.89    4.47
  -1   8  20   42.58    3.88
  -1  -8  20   48.78    4.28
  -1  -8  20   47.20    4.39
  -1  -8  20   43.95    3.97
   1  -8 -20   40.22    3.62
  -1  -8  20   40.15    3.96
  -1   8  20   44.24    3.75
  -1  -8  20   36.70    4.81
   1  -8 -20   37.88    6.62
  -1  -8  19   61.20    4.56
  -1   8  19   53.18    4.19
  -1  -8  19   44.90    4.40
   1  -8 -19   47.72    3.87
  -1  -8  19   49.24    4.20
  -1  -8  19   48.21    4.35
  -1   8  19   45.13    3.84
  -1  -8  19   36.38    4.90
   1  -8 -19   43.03    6.83
  -1  -8  18   10.92    2.93
  -1   8  18    8.69    2.49
  -1  -8  18    3.99    2.81
  -1  -8  18   10.82    2.84
   1  -8 -18    6.85    2.25
  -1   8  18    4.94    2.17
  -1  -8  18    8.22    2.78
   1  -8 -18   13.23    5.19
  -1  -8  18    8.94    3.63
   1  -8 -17    2.39    2.19
   1  -8 -17    1.37    4.58
  -1   8  17    2.32    2.84
  -1  -8  17   -0.51    3.29
  -1  -8  17    2.16    2.57
  -1   8  17   -1.31    1.96
  -1   8  17    1.54    2.12
   1  -8 -16   31.54    3.11
   1   8 -16   32.28    4.21
  -1   8  16   30.05    4.67
   1  -8 -16   28.41    5.89
  -1  -8  16   23.05    4.33
  -1  -8  16   24.66    3.28
  -1   8  16   27.40    2.83
  -1   8  16   27.78    3.05
   1  -8 -15   73.26    5.00
  -1   8  15   74.02    4.77
  -1   8  15   68.28    6.72
  -1  -8  15   74.40    6.79
   1   8 -15   70.40    6.40
   1  -8 -15   55.32    7.39
   1  -8 -14   16.37    2.72
  -1  -8  14   18.11    3.17
  -1  -8  14   16.88    2.84
   1  -8 -14   23.63    5.35
  -1  -8  14   20.82    4.39
  -1   8  14   20.66    4.34
   1   8 -14   16.91    3.81
   1  -8 -13    4.80    2.31
  -1  -8  13    1.76    2.42
  -1  -8  13    2.69    2.61
  -1   8  13    2.64    3.42
  -1  -8  13    2.61    3.49
   1   8 -13    3.47    3.33
   1  -8 -13    4.53    4.63
   1  -8 -12    3.44    2.15
  -1  -8  12   -1.13    2.25
   1   8 -12    3.05    3.18
  -1  -8  12    5.25    3.62
   1  -8 -12   -0.64    4.61
  -1  -8  12    0.19    2.70
  -1  -8  11   62.68    4.66
  -1  -8  11   59.86    4.60
   1  -8 -11   72.38    7.84
  -1   8  11   54.29    7.22
   1   8 -11   62.88    5.93
  -1  -8  11   60.56    6.52
  -1  -8  10   63.51    6.61
   1   8 -10   53.01    5.76
  -1   8  10   82.19    7.90
   1  -8 -10   70.80    7.70
   1   8  -9   35.67    4.88
   1  -8  -9   50.29    6.78
  -1   8   9   35.89    6.38
  -1   8   8    2.43    4.55
   1   8  -8    0.44    3.29
   1  -8  -8    8.48    4.96
  -1  -8   8    0.35    2.83
  -1   8   7  244.85   15.27
   1   8  -7  216.16   13.92
   1  -8  -7  252.66   15.40
  -1  -8   7  203.92   13.30
   1  -8  -6  154.59   12.01
  -1   8   6  163.69   11.94
   1   8  -6  159.95   11.06
  -1  -8   6  173.44   10.77
   1  -8  -5    2.93    4.90
  -1   8   5    0.58    4.41
   1   8  -5    0.91    3.36
  -1  -8   5   -0.39    2.85
  -1   8   4    3.97    4.48
   1  -8  -4    7.56    4.84
   1   8  -4    9.67    3.83
  -1  -8   4   14.95    3.58
   1   8  -3    9.81    3.93
  -1   8   3   12.87    4.79
  -1  -8   3   12.86    3.87
  -1   8   2  301.62   17.47
   1   8  -2  269.87   16.56
  -1  -8   2  250.20   16.04
   1   8  -1  388.50   22.45
  -1   8   1  394.13   22.95
  -1  -8   1  384.79   22.10
   1   8   0   73.98    7.07
  -1   8   0   72.33    7.64
  -1  -8   0   74.28    6.69
  -1   8  -1  285.70   17.05
   1   8   1  247.27   16.29
   1  -8   1  256.70   16.89
  -1  -8  -1  274.51   16.24
  -1   8  -2  220.21   15.12
   1  -8   2  247.49   15.56
   1   8   2  241.63   15.11
   1  -8   3    3.36    4.44
   1   8   3    1.56    3.89
   1  -8   3   -1.60    2.23
   1  -8   4   62.13    7.22
   1   8   4   86.94    7.56
   1  -8   4   76.53    7.72
   1  -8   4   69.88    5.20
   1   8   5   58.57    6.76
   1  -8   5   62.47    7.22
   1  -8   5   63.27    6.85
   1   8   6   16.31    4.83
   1  -8   6   17.96    5.36
  -1  -8  -6   10.59    5.15
   1   8   7   39.25    6.02
   1  -8   7   49.98    6.32
  -1  -8  -7   35.43    5.84
  -1  -8  -8   35.01    5.88
   1  -8   8   52.17    6.73
  -1  -8  -9   61.48    7.29
   1  -8   9   71.05    7.38
   1  -8  10  207.76   11.67
  -1  -8 -10  201.56   14.31
   1  -8  10  234.10   14.74
   1  -8  11    3.01    2.45
   1  -8  11    5.60    4.33
  -1  -8 -11   10.30    4.79
  -1  -8 -11   10.36    2.32
   1  -8  12    0.52    2.23
   1  -8  12   -0.63    4.26
  -1  -8 -12   -0.61    4.26
  -1  -8 -12    0.17    2.18
   1  -8  13  242.17   13.05
   1  -8  13  249.47   15.97
  -1  -8 -13  241.96   15.75
  -1  -8 -13  226.81   12.95
   1  -8  14   13.40    2.65
   1  -8  14    8.97    4.72
  -1  -8 -14   10.55    4.53
  -1  -8 -14   14.51    2.51
   1  -8  15   87.41    5.76
   1   8  15   86.20    5.34
  -1  -8 -15   81.95    8.01
   1  -8  15   83.79    8.20
  -1  -8 -15   77.42    5.44
   1   8  16   40.08    5.09
  -1  -8 -16   41.81    3.74
   1   8  16   53.67    3.77
   1  -8  16   54.44    6.62
  -1  -8 -16   44.11    6.17
  -1  -8 -17    0.17    2.13
   1  -8  17   -0.65    4.06
  -1  -8 -17   -1.27    4.18
   1   8  17    0.99    1.92
   1   8  17    0.65    2.47
  -1  -8 -18    3.11    2.05
  -1  -8 -18    2.55    4.26
   1  -8  18    0.65    4.14
   1   8  18    2.93    2.13
   1   8  18    2.69    2.38
   1  -8  18    4.33    2.91
  -1  -8 -19  222.24   12.40
  -1  -8 -19  238.97   15.35
   1  -8  19  204.80   14.99
   1  -8  19  236.62   12.75
   1   8  19  227.30   12.46
   1  -8  19  226.75   12.80
   1   8  19  214.75   12.78
  -1  -8 -20   24.00    2.90
   1  -8  20   28.93    5.59
  -1  -8 -20   28.72    5.09
   1  -8  20   30.39    3.48
   1   8  20   25.60    3.08
   1   8  20   24.90    3.10
   1  -8  20   30.00    3.63
  -1  -8 -21   32.03    3.27
   1  -8  21   38.13    5.84
  -1  -8 -21   25.44    5.05
   1   8  21   38.02    3.55
   1   8  21   40.04    3.66
   1  -8  21   39.50    3.95
   1  -8  21   44.79    4.29
  -1  -8 -22   47.98    3.95
   1  -8  22   54.38    6.41
  -1  -8 -22   55.52    6.48
   1  -8  22   51.57    4.58
   1   8  22   54.65    4.36
   1  -8  22   52.66    4.70
   1   8  22   48.84    4.28
   1  -8  23   11.07    4.07
   1  -8  23    8.52    3.18
   1   8  23    6.65    2.62
   1  -8  23    9.20    3.20
   1   8  23    9.43    2.81
   1  -8  24   -0.64    3.62
   1  -8  24    3.83    3.00
   1  -8  24    2.05    3.00
   1   8  24    1.29    2.51
   1   8  24    1.98    2.57
   1  -8  25    0.64    2.59
   1  -8  25    2.08    2.94
   1   8  25   -0.22    2.68
   1   8  25   -2.04    2.87
   1  -8  25   -0.24    2.95
   1  -8  26   45.07    3.94
   1  -8  26   28.11    3.63
   1   8  26   36.39    3.93
   1   8  26   40.09    4.17
   1  -8  26   41.58    4.28
   1  -8  26   41.80    4.17
   1  -8  27   57.96    4.63
   1  -8  27   45.69    4.27
   1  -8  27   59.97    4.99
   1   8  27   51.33    4.73
   1   8  27   60.09    4.88
   1  -8  27   56.46    4.96
   1  -8  28    0.83    2.38
   1  -8  28    3.85    2.40
   1  -8  28    5.66    3.20
   1   8  28    8.91    3.15
   1   8  28    3.29    2.91
   1  -8  28    5.34    3.02
   1  -8  29  407.36   21.62
   1  -8  29  385.31   21.59
   1  -8  29  413.68   21.90
   1   8  29  414.56   21.96
   1   8  29  425.92   21.98
   1  -8  29  399.66   21.84
   1  -8  30   26.81    3.30
   1  -8  30   29.44    3.22
   1   8  30   31.81    4.16
   1  -8  30   25.44    3.92
   1   8  30   20.20    3.80
   1  -8  30   31.86    3.82
   1  -8  31   49.00    3.99
   1  -8  31   41.22    4.01
   1  -8  31   50.12    4.66
   1  -8  31   46.07    4.48
   1   8  31   55.95    4.72
   1   8  31   39.99    4.44
   1  -8  32  152.44    9.23
   1  -8  32  161.77    9.59
   1   8  32  165.48    9.84
   1   8  32  158.77    9.88
   1  -8  32  163.90    9.73
   1  -8  33   61.24    4.65
   1  -8  33   70.25    5.25
   1  -8  33   69.17    5.37
   1   8  33   71.71    5.62
   1  -8  34  121.15    7.86
   1  -8  34  123.84    7.93
   1   8  34  139.46    8.36
   1  -8  35   16.97    2.89
   1  -8  35   17.78    3.13
   1   8  35   21.34    3.61
   1   8  36   64.15    5.56
   1  -8  36   61.30    4.81
   1  -8  36   73.04    4.97
   1   8  36   70.06    5.48
   1   8  37    4.96    3.04
   1  -8  37    2.84    2.15
   1   8  37    2.27    3.11
   1   8  38    0.23    2.83
   1  -8  38    1.78    2.05
   1   8  38    3.72    2.97
   1   8  39    2.36    2.84
   1   8  39    2.09    2.90
   1   8  40   13.30    3.00
   1   8  40   10.52    3.06
   1   8  41   35.43    3.54
   1   8  41   31.86    3.66
   1   8  42    3.73    2.62
   1   8  42    2.25    2.43
   1   8  42    0.86    2.41
   1   8  43    1.26    2.47
   1   8  43   -0.16    2.06
   1   8  43    2.71    2.36
   1   8  44    7.62    2.45
   1   8  44    4.76    2.15
   1   8  44    6.69    2.04
   1   8  45   -1.44    2.10
   1   8  45    3.52    1.91
   1   8  46    0.88    1.78
   1   8  46    3.78    1.59
   1   8  47    1.69    1.53
   1   8  47    1.62    1.21
   1   8  48    1.68    1.23
  -1   9  47    0.23    1.22
  -1   9  45   -1.09    1.31
  -1   9  45    1.92    1.24
  -1   9  44    0.11    1.62
  -1   9  44    2.09    1.53
  -1   9  43    2.45    1.79
  -1   9  43    0.86    1.80
  -1   9  42   13.29    2.28
  -1   9  42   11.42    2.21
  -1   9  41    4.10    2.14
  -1   9  41    4.05    2.17
  -1   9  41    1.52    2.40
  -1   9  40   40.66    3.69
  -1   9  40   45.92    3.77
  -1   9  40   41.47    3.99
  -1   9  39   75.88    5.28
  -1   9  39   65.94    5.23
  -1   9  39   79.24    5.42
  -1   9  38    8.57    2.75
  -1   9  38    7.85    2.85
  -1   9  38    7.78    3.05
  -1  -9  37   25.30    2.75
  -1   9  37   29.26    3.53
  -1   9  37   30.92    3.80
  -1   9  37   30.56    3.72
  -1  -9  36   16.28    2.45
  -1   9  36   14.42    3.08
  -1   9  36   12.55    3.28
  -1   9  36   19.45    3.56
  -1  -9  35  168.52    9.93
  -1   9  35  179.11   10.42
  -1   9  35  172.81   10.52
  -1   9  35  179.89   10.46
  -1  -9  34   55.39    4.37
  -1   9  34   50.78    4.75
  -1  -9  34   53.97    4.66
  -1   9  34   55.51    5.12
  -1   9  34   54.47    4.87
  -1  -9  33    7.75    2.46
  -1  -9  33    4.49    2.81
  -1   9  33    2.96    2.95
  -1   9  33    6.78    3.47
  -1   9  33    5.01    3.01
  -1  -9  32   13.05    2.79
  -1  -9  32    7.73    2.25
  -1  -9  32   -0.93    2.80
  -1   9  32   10.25    3.06
  -1   9  32    7.61    3.18
  -1   9  32    9.09    3.40
  -1  -9  31   25.54    3.39
  -1  -9  31   29.45    3.80
  -1   9  31   24.27    3.75
  -1  -9  31   17.81    2.88
  -1   9  31   25.96    3.66
  -1   9  31   24.04    3.79
  -1  -9  30   41.38    4.00
  -1  -9  30   36.93    3.67
  -1   9  30   38.39    4.20
  -1  -9  30   40.33    4.35
  -1   9  30   42.25    4.31
  -1   9  30   42.30    4.44
  -1  -9  29    9.58    2.98
  -1  -9  29    7.82    3.22
  -1   9  29    6.87    2.95
  -1  -9  29    1.44    2.25
  -1   9  29   12.02    3.30
  -1  -9  28   29.22    3.82
  -1   9  28   35.29    3.92
  -1   9  28   25.34    3.76
  -1  -9  28   26.11    3.34
  -1  -9  28   28.62    4.09
  -1  -9  27  181.52   10.26
   1  -9 -27  140.28   12.67
  -1   9  27  173.79   10.15
  -1   9  27  163.60   10.23
  -1  -9  27  171.90   10.00
  -1  -9  27  167.12   10.35
  -1  -9  26  129.03    7.68
   1  -9 -26   91.05    9.90
  -1   9  26  124.65    7.55
  -1   9  26  101.91    7.44
  -1  -9  26  114.18    7.81
  -1  -9  26  114.09    7.36
  -1  -9  25   48.20    4.71
   1  -9 -25   54.93    4.29
   1  -9 -25   51.18    7.45
  -1   9  25   52.29    4.57
  -1  -9  25   62.01    5.18
  -1  -9  25   57.50    4.55
  -1   9  25   46.70    4.56
   1  -9 -24   80.10    5.72
  -1  -9  24   86.33    6.17
   1  -9 -24   85.25    9.17
  -1   9  24   84.59    5.96
  -1   9  24   78.02    6.04
  -1  -9  24   96.44    6.52
   1  -9 -23  363.59   18.92
  -1  -9  23  359.60   19.26
   1  -9 -23  338.39   22.40
  -1   9  23  358.45   19.04
  -1  -9  23  355.06   19.39
  -1   9  23  334.01   19.13
  -1  -9  22    9.08    3.11
   1  -9 -22    6.13    2.56
   1  -9 -22    8.85    5.36
  -1   9  22   12.62    2.75
  -1   9  22   13.57    2.95
  -1  -9  22    9.36    3.48
  -1   9  21  186.90   11.84
  -1  -9  21  202.15   12.12
  -1  -9  21  198.78   12.22
  -1  -9  21  217.69   12.08
   1  -9 -21  213.29   11.71
  -1   9  21  218.27   11.78
   1  -9 -21  225.13   15.57
  -1  -9  20   49.81    4.87
  -1   9  20   43.46    4.21
  -1  -9  20   56.46    5.10
  -1  -9  20   53.42    4.68
   1  -9 -20   51.95    4.28
  -1   9  20   58.86    4.30
   1  -9 -20   44.60    7.19
  -1  -9  19   32.64    3.67
   1  -9 -19   28.16    3.27
  -1  -9  19   20.68    4.30
   1  -9 -19   22.92    5.90
  -1   9  19   24.48    3.04
  -1  -9  19   27.47    3.61
  -1   9  19   30.21    3.43
   1  -9 -18   17.86    2.93
  -1  -9  18   21.92    3.38
  -1  -9  18   17.25    4.39
   1  -9 -18   21.94    5.79
  -1  -9  18   23.48    3.54
  -1   9  18   21.13    2.80
  -1   9  18   20.51    3.12
   1  -9 -17  166.94    9.52
  -1  -9  17  147.42    9.65
  -1  -9  17  147.79   11.41
   1  -9 -17  160.67   12.91
  -1   9  17  164.35    9.32
  -1   9  17  176.75    9.71
  -1  -9  16   62.15    5.11
  -1   9  16   56.33    4.70
  -1  -9  16   68.45    5.39
   1  -9 -16   63.63    4.82
  -1   9  16   65.72    6.63
  -1   9  16   61.63    4.50
   1  -9 -16   61.47    7.71
  -1  -9  16   75.90    7.08
  -1  -9  15   10.16    3.06
  -1  -9  15   11.81    3.36
   1  -9 -15   11.93    2.75
  -1   9  15    8.46    2.16
  -1   9  15   13.14    3.84
   1  -9 -15    4.56    5.00
  -1  -9  15   -1.21    3.46
  -1  -9  14    2.66    2.60
  -1  -9  14    2.72    2.81
   1  -9 -14    5.36    2.49
  -1  -9  14    0.15    1.79
  -1   9  14    4.44    1.97
  -1   9  14    2.95    3.87
   1  -9 -14    4.51    5.13
   1   9 -14    4.95    3.46
  -1  -9  14    3.67    3.75
  -1  -9  13   94.68    5.83
  -1  -9  13   80.76    5.80
  -1  -9  13   64.35    4.86
   1  -9 -13   78.08    5.38
  -1   9  13   76.01    7.33
  -1   9  13   84.12    8.75
   1  -9 -13   74.46    8.67
  -1  -9  13   70.25    7.56
   1   9 -13   74.49    6.80
  -1  -9  12   68.49    4.87
   1  -9 -12   72.98    5.29
  -1  -9  12   79.54    5.58
  -1  -9  12   80.80    5.54
  -1   9  12   64.76    8.33
   1  -9 -12   78.12    8.53
   1   9 -12   77.28    6.96
  -1  -9  12   64.46    7.23
   1  -9 -11   61.10    4.52
  -1  -9  11   50.90    4.08
  -1  -9  11   55.74    4.74
  -1  -9  11   55.82    4.51
  -1  -9  11   59.19    6.68
  -1   9  11   61.13    7.74
   1   9 -11   54.04    5.81
   1  -9 -11   53.29    7.56
   1  -9 -10   33.51    3.43
  -1  -9  10   31.98    3.16
  -1  -9  10   26.58    3.63
  -1  -9  10   30.39    3.55
  -1  -9  10   29.48    5.69
  -1   9  10   39.46    6.49
   1  -9 -10   42.65    6.56
   1   9 -10   37.55    5.08
   1  -9  -9   80.33    5.57
  -1  -9   9   84.14    5.39
  -1  -9   9   74.66    5.82
  -1  -9   9   80.66    5.70
  -1  -9   9   85.85    8.24
  -1   9   9  101.12    9.08
   1   9  -9   91.34    7.63
   1  -9  -9   88.81    8.77
   1  -9  -8   -0.54    2.41
  -1  -9   8    0.16    2.01
  -1  -9   8    1.97    2.76
  -1  -9   8   -0.59    2.45
  -1   9   8    2.82    4.95
   1   9  -8    0.52    3.68
  -1  -9   8   -0.64    4.05
   1  -9  -8   -1.42    4.95
  -1  -9   7   92.50    5.84
   1  -9  -7   96.66    6.10
  -1  -9   7   90.32    6.17
  -1  -9   7   82.75    7.06
  -1  -9   7   94.26    6.18
  -1   9   7   90.76    8.95
   1   9  -7   77.27    7.73
   1  -9  -7  100.65    9.51
   1  -9  -6  558.63   29.23
  -1  -9   6  545.88   29.13
  -1  -9   6  522.87   30.56
  -1  -9   6  585.43   29.34
  -1  -9   6  565.85   29.30
   1  -9  -6  627.61   32.85
   1   9  -6  568.04   31.44
  -1   9   6  577.72   32.46
  -1  -9   5   32.56    3.32
   1  -9  -5   37.18    3.53
  -1  -9   5   32.92    3.43
  -1  -9   5   34.76    4.76
  -1  -9   5   36.65    3.59
   1   9  -5   45.46    5.63
   1  -9  -5   40.89    6.70
  -1   9   5   41.03    6.46
  -1  -9   4   15.67    2.62
  -1  -9   4    8.68    3.37
  -1  -9   4    8.18    2.33
  -1   9   4   13.27    5.09
   1  -9  -4   13.76    5.22
   1   9  -4   10.94    3.95
  -1  -9   3  245.93   13.64
   1   9  -3  270.53   16.15
  -1   9   3  273.50   16.84
  -1  -9   3  234.04   15.32
  -1  -9   2   20.72    2.71
   1  -9  -2   22.97    2.94
  -1   9   2   25.98    5.71
   1   9  -2   25.86    5.19
  -1  -9   2   14.56    3.83
  -1  -9   1  299.60   16.44
   1  -9  -1  305.81   16.43
   1   9  -1  319.68   19.01
  -1   9   1  323.85   19.51
  -1  -9   1  303.98   18.40
  -1  -9   0   45.91    3.84
   1  -9   0   51.76    3.97
   1   9   0   40.60    5.95
  -1   9   0   42.24    6.38
  -1  -9   0   42.66    5.38
  -1  -9  -1  442.02   22.87
   1  -9   1  431.94   22.78
   1  -9   1  448.79   26.01
   1   9   1  429.06   25.40
  -1   9  -1  456.66   25.80
  -1  -9  -1  403.73   24.73
   1  -9   2    4.65    2.33
  -1  -9  -2    1.64    3.84
   1  -9   2    0.65    2.23
  -1   9  -2    8.92    4.93
   1   9   2    8.42    4.54
   1  -9   2   -2.00    4.77
   1  -9   3   37.73    3.63
  -1  -9  -3   32.76    5.45
   1  -9   3   52.62    6.87
   1   9   3   48.51    6.36
  -1   9  -3   52.93    6.86
   1  -9   3   64.51    7.72
   1  -9   3   51.05    3.92
  -1  -9  -4    4.72    2.22
   1  -9   4    5.40    2.18
   1   9   4    0.63    4.11
   1  -9   4   -2.80    4.78
  -1   9  -4    3.83    4.41
   1  -9   4    1.46    2.04
   1  -9   4    0.88    2.23
  -1  -9  -5    0.18    2.13
   1  -9   5    3.89    2.10
  -1   9  -5    3.84    4.60
   1   9   5   -2.57    4.31
   1  -9   5    2.81    4.76
   1  -9   5    1.16    2.04
   1  -9   5    1.26    2.20
   1  -9   6    6.27    2.16
  -1  -9  -6    5.18    2.26
  -1   9  -6    9.64    4.50
   1   9   6    5.90    4.91
   1  -9   6    5.64    5.05
   1  -9   6    5.76    2.22
   1  -9   6    8.10    2.45
   1  -9   7   94.05    5.96
  -1  -9  -7   95.69    6.19
   1  -9   7  100.47    9.30
   1  -9   7   88.96    6.01
   1  -9   7   98.87    6.26
  -1  -9  -8    9.64    2.64
   1  -9   8    3.15    2.09
   1  -9   8   14.92    5.24
   1  -9   8    8.16    2.65
   1  -9   8   11.79    2.75
   1  -9   9    7.16    2.06
  -1  -9  -9    8.96    2.54
   1  -9   9    5.71    4.70
   1  -9   9   11.08    2.74
   1  -9   9   10.69    2.77
   1  -9  10   66.52    4.59
  -1  -9 -10   72.22    5.00
   1  -9  10   68.91    7.84
   1  -9  10   64.46    4.90
   1  -9  10   62.64    4.97
  -1  -9 -11   12.18    2.76
   1  -9  11    3.93    1.98
   1  -9  11    4.33    4.54
   1  -9  11    6.08    2.62
   1  -9  11   11.83    3.00
  -1  -9 -12    5.84    2.48
   1  -9  12    2.82    1.96
  -1  -9 -12   -0.72    4.59
   1  -9  12    0.73    4.41
   1  -9  12    0.58    2.49
   1  -9  12    2.12    2.67
  -1  -9 -13   21.52    2.96
  -1  -9 -13   21.58    5.69
   1  -9  13   24.10    5.80
   1  -9  13   16.13    3.08
   1  -9  13   25.87    3.48
  -1  -9 -14    6.29    2.45
   1  -9  14    2.20    4.43
  -1  -9 -14    0.72    4.74
   1  -9  14    9.17    2.90
   1  -9  14    4.45    2.91
  -1  -9 -15    0.59    2.25
   1  -9  15    4.40    4.46
  -1  -9 -15   -2.18    5.01
   1   9  15    0.32    1.89
   1  -9  15   -0.63    2.64
   1  -9  15   -0.91    2.81
   1   9  16   56.99    6.01
  -1  -9 -16   64.86    4.77
   1   9  16   60.62    4.41
   1  -9  16   65.24    5.14
  -1  -9 -16   57.55    7.37
   1  -9  16   61.64    7.52
  -1  -9 -17   23.66    3.07
   1  -9  17   30.08    5.92
   1   9  17   24.54    2.85
   1  -9  17   27.46    3.62
   1   9  17   22.73    3.42
  -1  -9 -18   49.32    4.14
   1  -9  18   54.22    7.04
   1   9  18   46.07    4.01
   1   9  18   54.30    4.16
   1   9  18   47.23    4.50
  -1  -9 -19   65.99    4.74
   1  -9  19   61.31    7.53
   1   9  19   60.39    4.60
   1   9  19   62.65    4.74
   1   9  19   63.99    5.30
  -1  -9 -20   95.63    6.16
   1  -9  20   89.17    8.85
   1   9  20   86.12    6.12
   1   9  20   91.65    6.07
   1   9  20   95.60    6.69
   1  -9  20   98.20    6.84
  -1  -9 -21   23.00    3.07
   1  -9  21   25.19    5.47
   1   9  21   22.63    3.13
   1  -9  21   30.15    4.00
   1   9  21   28.49    3.43
   1   9  21   27.02    3.67
   1  -9  21   27.97    4.08
  -1  -9 -22   12.05    2.68
   1  -9  22   21.34    4.77
   1   9  22   16.95    2.83
   1   9  22   12.57    3.07
   1  -9  22   16.26    3.40
   1  -9  22   11.46    3.54
   1   9  22   16.38    3.44
  -1  -9 -23   14.33    2.64
   1  -9  23   11.55    3.50
   1   9  23   18.78    3.61
   1   9  23   11.69    2.87
   1  -9  23   14.05    3.44
   1   9  23   16.65    2.96
  -1  -9 -24   -0.74    2.31
   1   9  24    0.27    2.84
   1  -9  24    1.29    3.23
   1   9  24    1.36    2.68
   1   9  24    0.87    2.54
   1  -9  24   -0.24    3.09
   1  -9  25   35.13    3.80
   1   9  25   39.29    4.07
   1   9  25   31.38    3.78
   1  -9  25   30.55    4.17
   1  -9  25   41.36    4.44
   1   9  25   34.19    4.24
   1  -9  26    0.92    2.62
   1  -9  26    2.18    2.39
   1   9  26    5.40    2.86
   1   9  26    4.53    2.90
   1  -9  26    1.48    3.11
   1  -9  26    3.61    3.30
   1   9  26   -1.11    3.09
   1  -9  27   50.28    4.57
   1  -9  27   45.81    4.27
   1   9  27   60.43    4.83
   1   9  27   60.13    4.93
   1  -9  27   59.25    5.18
   1   9  27   54.17    5.21
   1  -9  27   56.17    5.17
   1  -9  28   40.01    3.98
   1  -9  28   31.35    3.49
   1   9  28   35.02    4.06
   1  -9  28   43.66    4.47
   1   9  28   35.95    4.08
   1  -9  28   33.75    4.24
   1   9  28   34.39    4.29
   1  -9  29   21.31    3.29
   1  -9  29   21.49    3.08
   1   9  29   25.40    4.04
   1  -9  29   26.48    3.82
   1  -9  29   28.88    3.88
   1   9  29   24.56    3.66
   1   9  29   26.11    3.64
   1  -9  30   33.26    3.56
   1  -9  30   31.78    4.02
   1   9  30   31.23    4.25
   1   9  30   37.54    4.21
   1  -9  30   33.64    4.11
   1  -9  31    0.99    2.38
   1   9  31    0.56    3.32
   1  -9  31   -1.90    2.89
   1  -9  31    1.40    2.93
   1   9  31   -0.96    3.11
   1  -9  32   36.97    3.69
   1  -9  32   47.67    4.44
   1   9  32   43.87    4.83
   1   9  32   43.14    4.44
   1  -9  32   45.39    4.52
   1  -9  33    1.57    2.19
   1  -9  33    1.97    2.69
   1   9  33    1.63    3.39
   1   9  33    3.03    3.03
   1  -9  33    0.43    2.78
   1  -9  34   48.79    3.83
   1   9  34   49.54    4.90
   1  -9  34   44.65    4.32
   1   9  34   42.47    4.49
   1  -9  34   57.77    4.52
   1   9  35   32.11    4.19
   1  -9  35   39.02    3.77
   1   9  35   36.20    4.08
   1  -9  36   -0.89    2.33
   1   9  36    6.18    3.28
   1   9  36    4.51    3.01
   1   9  37  148.01    8.68
   1  -9  37  128.65    7.88
   1   9  37  134.18    8.36
   1   9  38   10.32    3.13
   1  -9  38    9.34    2.16
   1   9  38    9.60    2.88
   1   9  39   14.28    2.99
   1   9  39   15.18    3.11
   1   9  39   15.53    3.02
   1   9  40   -2.33    2.39
   1   9  40    2.95    2.64
   1   9  40    0.17    2.46
   1   9  41    4.10    2.37
   1   9  41   10.31    2.62
   1   9  41    7.52    2.39
   1   9  42    2.63    2.30
   1   9  42    1.61    2.22
   1   9  42    4.75    2.15
   1   9  43   12.97    2.57
   1   9  43   17.19    2.47
   1   9  43   16.23    2.41
   1   9  44    2.46    1.91
   1   9  44    2.29    1.68
   1   9  44    0.82    1.72
   1   9  45    1.66    1.58
   1   9  45    1.05    1.43
   1   9  46    3.17    1.40
   1   9  46    2.33    1.16
  -1  10  45   13.45    1.59
  -1  10  44   11.07    1.45
  -1  10  44   14.29    1.85
  -1  10  43    6.07    1.36
  -1  10  43    5.69    1.57
  -1  10  43   10.20    1.92
  -1  10  42   14.58    2.04
  -1  10  42   10.82    1.80
  -1  10  42   12.52    2.23
  -1  10  41   -1.85    1.94
  -1  10  41    1.86    1.64
  -1  10  41    3.65    2.19
  -1  10  40   32.73    3.04
  -1  10  40   28.20    2.75
  -1  10  40   22.69    2.98
  -1  10  39    7.68    2.34
  -1  10  39    2.49    1.94
  -1  10  39    6.80    2.41
  -1  10  38    3.74    2.22
  -1  10  38    6.22    2.64
  -1 -10  37   21.08    2.51
  -1  10  37   26.01    3.08
  -1  10  37   27.73    3.41
  -1  10  37   29.13    3.26
  -1 -10  36    7.50    2.08
  -1  10  36   11.51    2.62
  -1  10  36   10.03    2.78
  -1  10  36   12.32    3.18
  -1 -10  35    2.18    2.15
  -1  10  35    2.68    2.46
  -1  10  35    1.55    2.78
  -1  10  35   -0.83    2.80
  -1 -10  34    1.10    2.18
  -1  10  34    2.16    2.49
  -1  10  34    1.08    2.84
  -1  10  34   -0.20    2.68
  -1 -10  33   20.26    2.97
  -1 -10  33   17.11    3.29
  -1  10  33   15.23    3.10
  -1  10  33   20.46    3.30
  -1  10  33   17.62    3.37
  -1 -10  32   22.76    3.23
  -1 -10  32   20.08    3.61
  -1  10  32   27.49    3.56
  -1 -10  32   24.75    2.85
  -1  10  32   28.38    3.84
  -1  10  32   24.97    3.64
  -1 -10  31   88.12    6.00
  -1 -10  31   82.48    6.23
  -1  10  31   83.01    5.99
  -1 -10  31   72.94    5.41
  -1  10  31   83.82    6.10
  -1  10  31   86.74    6.00
  -1 -10  30   39.00    4.09
  -1  10  30   33.75    4.01
  -1 -10  30   34.13    3.49
  -1 -10  30   39.53    4.46
  -1  10  30   46.22    4.44
  -1  10  30   47.03    4.29
  -1 -10  29    0.71    2.89
  -1 -10  29    2.46    2.46
  -1  10  29    2.45    2.78
  -1 -10  29   -0.51    3.20
  -1  10  29    3.73    2.83
  -1  10  29    7.90    3.26
  -1 -10  28   10.40    3.26
  -1 -10  28    6.00    2.47
  -1 -10  28    7.80    3.42
  -1  10  28    6.90    2.92
  -1  10  28    9.01    2.96
  -1  10  28    8.91    3.22
  -1 -10  27   12.34    3.36
  -1  10  27   22.78    3.51
  -1  10  27   22.05    3.49
  -1 -10  27   20.35    3.92
  -1 -10  27   26.45    3.33
   1 -10 -26  167.70    9.86
  -1 -10  26  188.41   10.53
   1 -10 -26  148.87   13.09
  -1  10  26  179.17   10.18
  -1 -10  26  172.18   10.15
  -1 -10  26  162.22   10.52
  -1  10  26  166.97   10.32
   1 -10 -25   11.30    2.68
  -1 -10  25    8.61    3.32
   1 -10 -25    4.20    4.79
  -1  10  25    7.75    2.86
  -1 -10  25    7.48    2.84
  -1 -10  25   10.52    3.50
  -1  10  25    9.66    2.98
   1 -10 -24   43.24    4.01
  -1 -10  24   47.43    4.60
   1 -10 -24   31.53    6.74
  -1  10  24   45.79    4.10
  -1 -10  24   49.78    4.98
  -1  10  24   43.62    4.34
   1 -10 -23   38.45    3.81
  -1 -10  23   37.35    4.29
   1 -10 -23   29.30    6.74
  -1  10  23   40.21    3.96
  -1 -10  23   47.65    4.75
  -1  10  23   43.35    4.16
  -1 -10  22    2.05    3.12
   1 -10 -22    2.50    2.57
   1 -10 -22   -1.73    4.93
  -1  10  22    4.28    2.53
  -1 -10  22    0.27    3.51
  -1  10  22   -1.46    2.53
   1 -10 -21   26.76    3.67
  -1 -10  21   41.83    4.37
   1 -10 -21   23.51    6.10
  -1  10  21   36.24    3.59
  -1  10  21   40.36    3.95
   1 -10 -20   21.28    3.32
  -1 -10  20   17.26    3.51
   1 -10 -20   14.82    5.71
  -1  10  20   19.20    2.97
  -1  10  20   24.71    3.37
   1 -10 -19   48.42    4.48
  -1 -10  19   58.25    4.91
   1 -10 -19   48.75    7.91
  -1  10  19   49.11    4.08
  -1  10  19   44.13    4.28
   1 -10 -18   10.56    3.06
   1 -10 -18    7.81    5.10
  -1  10  18    9.48    2.48
  -1  10  18   15.28    2.90
  -1 -10  18   13.54    3.67
   1 -10 -17   11.01    3.04
  -1 -10  17    5.96    3.81
   1 -10 -17   15.57    6.17
  -1  10  17   13.02    2.41
  -1  10  17   13.23    2.99
  -1 -10  17   12.84    3.44
  -1  10  16   26.95    3.47
  -1 -10  16   34.67    4.15
  -1 -10  16   28.56    4.14
   1 -10 -16   31.52    3.74
  -1  10  16   28.49    3.02
  -1 -10  16   28.42    5.29
   1 -10 -16   37.87    6.66
  -1  10  15  110.19    7.19
  -1 -10  15  115.63    7.68
  -1 -10  15  109.69    7.61
  -1 -10  15  107.06    6.83
  -1 -10  15  105.98    7.49
   1 -10 -15  125.60    7.45
  -1  10  15  105.80    9.30
  -1 -10  15  132.30   10.38
   1 -10 -15  113.84   10.85
  -1 -10  14  114.24    7.18
  -1 -10  14  104.41    7.22
  -1 -10  14   91.92    6.27
   1 -10 -14  112.00    6.86
  -1  10  14   94.62    8.96
  -1 -10  14   91.51    9.04
   1 -10 -14  105.51   10.34
  -1 -10  13   16.17    2.57
   1 -10 -13   20.56    3.21
  -1 -10  13   12.03    3.34
  -1 -10  13   13.72    3.36
  -1 -10  13   21.22    5.37
  -1  10  13   15.67    4.62
  -1  10  13   17.50    6.09
   1 -10 -13   19.45    5.96
   1 -10 -12    4.68    2.84
  -1 -10  12    3.55    2.18
  -1 -10  12    4.09    3.30
  -1 -10  12    4.26    2.93
  -1  10  12    0.86    5.52
  -1 -10  12    1.43    4.21
   1 -10 -12    0.84    5.19
   1  10 -12    2.85    3.33
   1 -10 -11    5.08    2.79
  -1 -10  11    6.31    2.32
  -1 -10  11    3.06    3.16
  -1 -10  11    1.62    2.78
  -1 -10  11    9.37    4.79
   1  10 -11    8.12    4.01
   1 -10 -11    3.34    5.47
  -1  10  11    4.23    5.27
   1 -10 -10   15.34    2.91
  -1 -10  10   16.08    2.66
  -1 -10  10   18.70    3.43
  -1 -10  10   18.45    3.20
  -1  10  10   25.75    6.26
  -1 -10  10   15.26    4.87
   1 -10 -10   28.22    6.90
   1  10 -10   12.94    4.34
  -1 -10   9   32.62    3.31
   1 -10  -9   36.25    3.84
  -1 -10   9   24.20    3.63
  -1 -10   9   33.05    3.69
  -1  10   9   28.60    6.36
  -1 -10   9   35.86    6.16
   1 -10  -9   29.69    6.45
   1  10  -9   32.79    5.18
   1 -10  -8    9.51    2.80
  -1 -10   8    5.06    2.44
  -1 -10   8    7.31    2.94
  -1 -10   8    7.88    2.72
   1 -10  -8    4.92    5.19
   1  10  -8    6.03    3.71
  -1 -10   8    5.90    4.32
  -1  10   8    0.80    5.02
   1 -10  -7   19.68    3.20
  -1 -10   7   14.75    2.65
  -1 -10   7   14.55    3.17
  -1 -10   7   11.35    3.00
   1 -10  -7   13.03    5.39
   1  10  -7   18.94    4.58
  -1  10   7   23.01    5.66
  -1 -10   7   14.15    5.44
   1 -10  -6  110.63    6.81
  -1 -10   6   96.13    6.46
  -1 -10   6   86.59    7.75
  -1 -10   6   92.82    6.67
  -1 -10   6  108.44    6.76
   1 -10  -6  121.45   10.78
   1  10  -6  111.34    9.06
  -1  10   6  101.72    9.72
  -1 -10   5   19.07    2.91
  -1 -10   5   14.40    3.09
  -1 -10   5   13.34    3.61
  -1 -10   5   16.60    3.04
   1  10  -5   11.91    4.31
  -1  10   5   17.78    5.61
   1 -10  -5   16.91    6.03
  -1 -10   4    0.97    2.38
  -1 -10   4   -2.98    3.38
  -1 -10   4   -1.23    2.70
  -1 -10   4    3.40    2.56
  -1  10   4    3.06    4.97
   1  10  -4    2.54    4.10
   1 -10  -4    0.80    5.35
  -1 -10   3   21.15    3.04
  -1 -10   3   22.24    3.16
  -1 -10   3   12.42    3.95
  -1 -10   3   26.33    3.11
   1  10  -3   24.46    5.05
  -1  10   3   18.16    5.48
   1 -10  -2    4.92    2.57
  -1 -10   2    4.74    2.46
  -1 -10   2    2.69    3.55
   1 -10  -2    1.35    1.99
  -1 -10   2    3.04    2.42
   1  10  -2    4.57    4.07
  -1  10   2    4.50    5.20
   1 -10  -2    0.83    5.40
  -1 -10   1    7.58    2.73
   1 -10  -1    5.86    2.61
  -1 -10   1    2.22    3.33
   1 -10  -1    4.35    2.27
  -1 -10   1    6.09    2.43
   1  10  -1    2.65    4.10
  -1  10   1    0.74    4.88
   1 -10   0  268.91   15.03
  -1 -10   0  278.34   15.07
  -1 -10   0  254.02   17.00
   1  10   0  275.27   17.82
  -1  10   0  263.22   18.20
  -1 -10   0  283.43   14.94
   1 -10   0  279.29   14.96
   1 -10   1   -1.65    2.26
  -1 -10  -1    0.35    2.21
  -1 -10  -1   -1.18    3.48
  -1 -10  -1    1.62    2.47
   1 -10   1   -0.19    2.54
   1 -10   1   -1.03    2.25
   1 -10   1    0.78    5.33
   1  10   1   -0.68    4.51
  -1  10  -1   -0.74    4.91
   1 -10   2  136.42    8.20
  -1 -10  -2  149.49    8.09
  -1 -10  -2  121.27   10.27
   1 -10   2  142.21    8.26
   1 -10   2  130.11    8.08
   1 -10   2  125.96   11.66
   1  10   2  123.31   10.90
  -1  10  -2  126.80   11.22
   1 -10   3   79.94    5.36
  -1 -10  -3   70.48    7.55
   1 -10   3   76.78    5.33
   1 -10   3   68.51    5.13
  -1  10  -3   80.48    8.52
   1  10   3   75.26    8.17
   1 -10   3   71.85    8.81
   1 -10   4   25.50    3.33
  -1 -10  -4   22.74    5.21
   1 -10   4   31.57    3.31
   1 -10   4   27.23    3.23
   1  10   4   22.41    5.78
   1 -10   4   31.01    6.67
  -1  10  -4   29.27    6.06
   1 -10   5   47.55    4.11
  -1 -10  -5   36.26    6.06
  -1 -10  -5   43.73    4.05
   1 -10   5   39.71    3.87
   1 -10   5   42.32    3.97
  -1  10  -5   48.30    7.00
   1  10   5   45.65    6.62
   1 -10   5   48.95    7.26
   1 -10   6   13.65    2.71
  -1 -10  -6   11.66    2.97
   1 -10   6    3.27    5.26
  -1  10  -6   15.41    5.76
   1 -10   6    8.07    2.63
   1 -10   6   12.42    2.90
  -1 -10  -7   35.06    3.70
   1 -10   7   34.70    3.35
  -1  10  -7   36.09    6.40
   1 -10   7   21.25    6.07
   1 -10   7   33.16    3.58
   1 -10   7   23.08    3.44
   1 -10   8   65.55    4.80
  -1 -10  -8   67.64    5.06
  -1  10  -8   67.93    7.97
   1 -10   8   64.66    8.20
   1 -10   8   69.13    5.07
   1 -10   8   64.09    5.15
   1 -10   9   13.16    2.60
  -1 -10  -9   16.92    3.07
  -1  10  -9   14.83    5.10
   1 -10   9   13.93    5.45
   1 -10   9   11.45    2.80
   1 -10   9   16.60    3.13
  -1 -10 -10  226.95   12.73
   1 -10  10  215.45   12.34
   1 -10  10  245.93   16.54
  -1  10 -10  231.33   15.91
   1 -10  10  231.91   12.70
   1 -10  10  217.80   12.77
  -1 -10 -11   29.43    3.50
   1 -10  11   21.34    2.84
   1 -10  11   26.30    5.85
  -1  10 -11   22.38    5.63
   1 -10  11   20.64    3.25
   1 -10  11   23.11    3.52
   1 -10  12    8.93    2.31
  -1 -10 -12   13.44    3.07
   1 -10  12    8.22    4.86
  -1  10 -12    8.98    4.78
   1 -10  12    5.64    2.81
   1 -10  12   11.79    3.25
  -1 -10 -13   11.94    2.90
   1 -10  13    8.88    2.19
   1 -10  13    9.05    5.37
   1 -10  13    7.96    3.11
   1 -10  13    6.02    3.18
  -1 -10 -14  164.77   10.15
   1 -10  14  161.76    9.68
   1 -10  14  202.63   14.08
   1 -10  14  176.10   10.32
   1 -10  14  189.32   10.59
   1 -10  15  185.60   10.88
   1  10  15  181.71   12.67
  -1 -10 -15  188.04   10.62
   1  10  15  172.62   10.21
   1 -10  15  178.92   10.73
   1 -10  15  170.77   13.73
  -1 -10 -16   14.55    3.09
   1 -10  16    8.94    5.14
   1  10  16   13.48    2.67
   1 -10  16   13.56    3.42
   1 -10  16   12.19    3.54
  -1 -10 -17   -0.22    2.60
   1 -10  17    0.81    4.33
   1  10  17    1.39    2.08
   1  10  17    2.71    2.40
   1 -10  17    1.19    3.06
   1 -10  17    1.29    3.23
   1  10  17    4.40    3.00
  -1 -10 -18   29.67    3.64
   1 -10  18   31.23    6.01
   1 -10  18   31.89    4.05
   1  10  18   30.65    3.39
   1  10  18   28.94    3.19
   1  10  18   31.26    3.98
  -1 -10 -19    7.55    2.88
   1 -10  19    4.75    4.21
   1  10  19   -0.56    2.26
   1  10  19    6.13    2.64
   1 -10  19    4.66    3.29
   1  10  19    7.72    3.30
  -1 -10 -20   63.40    5.13
   1 -10  20   71.78    8.00
   1  10  20   60.51    4.91
   1  10  20   72.09    5.15
   1  10  20   73.29    5.66
  -1 -10 -21    6.73    2.63
   1 -10  21    3.07    4.24
   1  10  21    5.36    2.59
   1  10  21    2.98    2.35
   1  10  21   -2.18    2.98
  -1 -10 -22    3.10    2.45
   1 -10  22    9.00    4.56
   1  10  22   -0.82    2.87
   1 -10  22    2.16    3.58
   1  10  22    1.09    2.62
   1  10  22   -1.02    2.49
  -1 -10 -23   -1.82    2.50
   1  10  23    3.32    3.13
   1 -10  23    1.62    3.31
   1  10  23    1.78    2.59
   1  10  23    3.13    2.48
   1 -10  23    7.12    3.63
  -1 -10 -24   18.66    2.99
   1 -10  24   15.91    3.49
   1  10  24   28.15    3.38
   1 -10  24   22.18    3.77
   1  10  24   21.85    3.13
   1 -10  24   15.90    3.94
   1  10  24   16.93    3.77
  -1 -10 -25   -2.09    2.33
   1 -10  25    3.86    2.90
   1 -10  25   -0.65    2.35
   1  10  25    0.91    2.68
   1 -10  25   -2.29    3.30
   1  10  25   -0.83    3.07
   1 -10  25    2.41    3.41
   1 -10  26    0.47    2.74
   1 -10  26    1.89    2.35
   1  10  26    3.66    2.92
   1 -10  26   -1.77    3.34
   1 -10  26   -1.32    3.22
   1 -10  26    1.65    1.97
   1  10  26   -3.61    3.29
   1 -10  27   20.16    3.39
   1 -10  27   12.77    2.76
   1 -10  27   18.77    3.92
   1  10  27   19.05    3.36
   1 -10  27   15.14    3.62
   1  10  27   16.91    3.88
   1 -10  28   90.11    6.45
   1 -10  28  102.59    6.91
   1  10  28  107.63    7.09
   1 -10  28   94.82    6.74
   1  10  28  106.06    6.71
   1 -10  29    1.52    2.57
   1  10  29    4.63    3.35
   1 -10  29   -0.25    3.04
   1 -10  29    5.06    3.25
   1  10  29    4.33    2.91
   1 -10  30   18.68    3.03
   1 -10  30   19.56    3.66
   1  10  30   19.88    3.70
   1 -10  30   20.85    3.82
   1  10  30   19.81    3.42
   1 -10  31   63.99    4.86
   1 -10  31   68.75    5.39
   1  10  31   69.48    5.71
   1 -10  31   67.37    5.37
   1  10  31   60.23    5.20
   1 -10  32   45.80    3.93
   1 -10  32   45.00    4.30
   1  10  32   41.30    4.55
   1  10  32   54.76    4.48
   1 -10  33    3.70    2.12
   1  10  33    3.73    3.19
   1 -10  33    7.55    2.86
   1  10  33    6.53    2.75
   1 -10  34    0.75    1.94
   1  10  34    5.76    3.32
   1 -10  34    3.33    2.56
   1  10  34    0.20    2.63
   1  10  35   91.74    6.08
   1 -10  35   87.00    5.58
   1  10  35   94.19    5.81
   1 -10  36    2.80    2.26
   1  10  36    0.87    2.67
   1  10  36    1.49    2.67
   1  10  37    8.62    2.87
   1 -10  37    5.84    2.16
   1  10  37    7.76    2.61
   1  10  38    7.67    2.72
   1  10  38    7.77    2.56
   1  10  39    0.35    2.35
   1  10  39    4.76    2.23
   1  10  40    4.53    2.26
   1  10  40   -0.14    2.08
   1  10  41    4.51    2.06
   1  10  41    4.99    2.07
   1  10  41    0.68    2.12
   1  10  42    7.19    1.98
   1  10  42    7.77    1.96
   1  10  42    6.62    1.87
   1  10  43    0.22    1.63
   1  10  43    2.10    1.53
   1  10  43    0.92    1.53
   1  10  44   -0.09    1.35
   1  10  44    2.61    1.28
  -1  11  43    2.28    1.28
  -1  11  42    4.20    1.33
  -1  11  42    8.71    1.62
  -1  11  41    2.12    1.50
  -1  11  41    4.13    1.66
  -1  11  40    0.82    1.76
  -1  11  40   -0.19    1.36
  -1  11  40    2.39    1.86
  -1  11  39    6.81    2.09
  -1  11  39    1.69    1.54
  -1  11  39    7.92    2.13
  -1  11  38   15.30    2.59
  -1  11  38   18.34    2.30
  -1  11  38   21.91    2.72
  -1  11  37    0.72    1.90
  -1  11  37   -2.33    2.27
  -1 -11  36   19.02    2.44
  -1  11  36   29.70    2.89
  -1  11  36   25.30    3.08
  -1 -11  35   17.45    2.47
  -1  11  35   17.57    2.63
  -1  11  35   16.95    2.91
  -1 -11  34    5.08    2.23
  -1  11  34    5.66    2.40
  -1  11  34    5.58    2.66
  -1 -11  33   11.82    2.54
  -1  11  33    4.24    2.39
  -1  11  33    2.64    2.35
  -1  11  33    5.06    2.76
  -1 -11  32    4.44    2.51
  -1  11  32    2.84    2.40
  -1 -11  32    5.70    2.05
  -1  11  32    3.64    2.70
  -1  11  32    0.36    2.50
  -1 -11  31    3.29    2.59
  -1 -11  31    2.46    3.10
  -1  11  31    6.53    2.62
  -1 -11  31   -1.64    1.99
  -1  11  31    2.92    2.76
  -1  11  31    0.94    2.51
  -1 -11  30   11.05    2.91
  -1 -11  30    9.88    2.43
  -1  11  30    9.17    2.74
  -1 -11  30    9.62    3.30
  -1  11  30    9.65    3.05
  -1  11  30    8.65    2.75
  -1 -11  29    2.49    2.88
  -1 -11  29    1.55    2.28
  -1  11  29    5.17    2.68
  -1 -11  29    2.44    3.19
  -1  11  29    4.51    2.71
  -1  11  29    1.31    2.90
  -1 -11  28   46.08    4.40
  -1  11  28   39.98    4.06
  -1 -11  28   32.10    3.64
  -1 -11  28   39.43    4.64
  -1  11  28   36.55    4.08
  -1  11  28   39.88    3.77
   1 -11 -27    0.18    2.23
  -1 -11  27    2.18    3.06
  -1 -11  27    0.22    2.48
  -1 -11  27   -1.56    3.39
  -1  11  27    4.45    2.72
  -1  11  27    1.60    2.46
  -1  11  27   -0.23    2.89
   1 -11 -26   11.86    2.69
  -1 -11  26   19.41    3.57
  -1  11  26   12.23    2.74
  -1  11  26    9.78    3.21
  -1 -11  26   12.48    3.79
  -1  11  26    7.36    2.92
  -1 -11  26   19.41    3.02
   1 -11 -25   24.41    3.18
  -1 -11  25   24.90    3.92
   1 -11 -25   17.75    5.37
  -1  11  25   23.59    3.23
  -1 -11  25   33.78    4.59
  -1 -11  25   28.02    3.56
  -1  11  25   26.12    3.62
  -1 -11  24   -0.77    3.07
   1 -11 -24    2.66    2.62
   1 -11 -24    0.87    4.98
  -1  11  24    3.18    2.57
  -1  11  24    5.31    2.90
  -1 -11  24    4.56    2.95
  -1 -11  24   -3.28    3.52
   1 -11 -23   47.30    4.29
  -1 -11  23   53.62    4.85
  -1  11  23   48.54    4.16
  -1  11  23   49.52    4.48
   1 -11 -22   16.26    3.14
  -1 -11  22   12.93    3.72
   1 -11 -22   17.13    5.95
  -1  11  22   13.17    2.66
  -1  11  22   18.47    3.27
  -1 -11  21    4.51    3.28
   1 -11 -21    3.32    2.72
   1 -11 -21    1.83    4.80
  -1  11  21    3.99    2.39
  -1  11  21    2.92    2.74
   1 -11 -20    7.22    2.85
   1 -11 -20    8.29    5.34
  -1  11  20    3.72    2.39
  -1  11  20    5.34    2.78
   1 -11 -19   17.38    3.42
   1 -11 -19   22.26    6.14
  -1  11  19   24.09    2.93
  -1 -11  19   27.10    4.37
  -1  11  19   27.34    3.58
  -1 -11  18   33.22    4.49
  -1  11  18   34.20    3.76
   1 -11 -18   43.80    7.89
   1 -11 -18   37.43    4.09
  -1 -11  17    6.54    3.48
  -1  11  17    5.03    2.66
   1 -11 -17    1.87    5.56
   1 -11 -17    5.35    3.20
  -1  11  16   96.99    6.82
  -1 -11  16  113.56    7.43
   1 -11 -16   87.11   10.30
  -1 -11  16   92.64    9.20
   1 -11 -16  112.23    7.12
  -1 -11  16   95.43    7.11
  -1  11  15   -0.71    2.63
  -1 -11  15   -2.40    3.33
  -1 -11  15    3.02    4.28
   1 -11 -15    2.81    5.56
  -1 -11  15   -0.52    3.10
  -1 -11  15    2.68    2.17
   1 -11 -15    2.82    3.02
  -1  11  14   -0.23    2.53
  -1 -11  14    6.58    3.31
   1 -11 -14    7.49    6.17
  -1 -11  14    2.31    4.25
   1 -11 -14    4.71    3.11
  -1 -11  14    6.47    3.20
  -1 -11  14    2.59    2.24
  -1 -11  13   14.79    3.60
  -1 -11  13   12.54    4.79
  -1  11  13    7.35    4.05
   1 -11 -13    2.80    5.93
  -1 -11  13    8.57    2.42
  -1 -11  13   17.16    3.47
   1 -11 -13    9.39    3.21
  -1 -11  12   69.29    5.57
  -1  11  12   61.47    8.67
  -1 -11  12   45.36    7.13
  -1  11  12   43.57    6.84
   1 -11 -12   52.22    8.10
  -1 -11  12   65.05    4.72
   1 -11 -12   72.71    5.38
  -1 -11  12   70.70    5.45
  -1 -11  11    4.28    3.35
   1 -11 -11   -5.58    5.75
  -1  11  11    7.12    4.62
  -1  11  11    6.54    5.45
  -1 -11  11    0.81    4.54
  -1 -11  11    2.00    2.41
   1 -11 -11    1.40    3.09
  -1 -11  10   11.14    3.27
  -1  11  10    9.23    5.46
  -1 -11  10   13.06    4.95
   1 -11 -10    9.28    5.67
   1 -11 -10   14.88    3.31
  -1 -11  10    8.13    2.63
  -1 -11   9    7.05    3.20
   1  11  -9    3.95    3.99
  -1 -11   9    7.42    5.14
  -1  11   9    3.64    5.37
   1 -11  -9    9.26    6.31
   1 -11  -9    7.87    3.02
  -1 -11   9    6.19    2.58
  -1 -11   8   23.62    3.74
   1  11  -8   29.52    5.40
  -1  11   8   30.53    7.04
  -1 -11   8   36.64    6.45
   1 -11  -8   17.53    6.10
   1 -11  -8   29.47    3.86
  -1 -11   8   24.74    3.25
  -1 -11   7    8.43    2.98
  -1 -11   7    5.89    4.81
   1  11  -7   10.24    4.28
  -1  11   7   12.42    6.03
   1 -11  -7   21.15    6.52
   1 -11  -7    9.61    3.08
  -1 -11   7   13.36    2.95
  -1 -11   6   82.78    6.30
   1 -11  -6  106.16   10.79
   1 -11  -6  101.77   10.89
   1  11  -6   87.36    8.70
  -1  11   6   93.03    9.77
  -1 -11   6   84.94    9.41
  -1 -11   6   96.22    6.30
   1 -11  -6   89.38    6.41
  -1 -11   5   65.92    5.21
  -1  11   5   63.40    8.38
  -1 -11   5   68.62    8.50
   1  11  -5   59.86    7.30
   1 -11  -5   70.50    9.11
   1 -11  -5   67.53    8.80
  -1 -11   5   64.16    5.08
  -1 -11   4  161.77    9.46
   1 -11  -4  144.61   13.21
   1  11  -4  143.05   11.92
   1 -11  -4  163.28   13.65
  -1  11   4  151.43   12.85
  -1 -11   4  158.91    9.44
  -1 -11   3   26.71    3.42
   1 -11  -3   20.80    7.01
  -1  11   3   28.99    6.42
   1  11  -3   30.50    5.65
  -1 -11   3   28.92    3.60
   1 -11  -2   -1.11    2.73
  -1 -11   2    2.23    2.70
  -1 -11   2   -1.13    3.10
   1 -11  -2   -0.55    2.25
  -1 -11   2   -1.04    2.50
  -1  11   2    4.23    5.35
   1  11  -2    0.74    4.19
   1 -11  -1   29.67    3.76
  -1 -11   1   31.62    3.75
  -1 -11   1   22.46    4.75
   1 -11  -1   28.92    3.26
  -1 -11   1   23.22    3.19
   1  11  -1   23.26    5.59
  -1  11   1   26.09    6.02
   1 -11   0   10.04    3.06
  -1 -11   0    9.73    2.97
  -1 -11   0    2.46    3.80
  -1 -11   0   10.18    2.67
   1 -11   0   15.10    2.81
   1  11   0    8.38    4.62
  -1  11   0   14.21    5.68
  -1 -11  -1   46.99    4.42
   1 -11   1   48.71    4.29
  -1 -11  -1   33.73    5.53
  -1 -11  -1   42.19    3.86
   1 -11   1   49.19    4.14
   1  11   1   37.13    6.65
  -1  11  -1   43.23    6.98
   1 -11   2    3.01    2.76
  -1 -11  -2    1.32    3.84
  -1 -11  -2    1.64    2.20
   1 -11   2    5.59    2.65
   1 -11   2   -3.72    6.01
  -1  11  -2   -2.48    5.30
   1  11   2    2.36    4.78
   1 -11   3   34.12    3.85
  -1 -11  -3   29.21    5.41
   1 -11   3   40.30    3.90
   1 -11   3   31.56    6.86
  -1  11  -3   32.14    6.46
   1 -11   4    4.22    2.70
  -1 -11  -4   10.52    4.58
   1 -11   4    5.56    5.28
  -1  11  -4    5.75    5.21
   1 -11   4   14.12    2.98
   1 -11   5    1.11    2.75
  -1 -11  -5    1.45    4.19
  -1 -11  -5    0.24    2.82
   1 -11   5    1.26    2.64
   1 -11   5    6.45    2.75
   1 -11   5   -2.77    5.40
  -1  11  -5   -0.82    4.86
   1 -11   6   16.56    3.28
  -1 -11  -6   21.67    5.32
  -1 -11  -6   14.45    3.18
   1 -11   6   24.81    3.21
   1 -11   6   19.32    3.25
   1 -11   6   21.20    6.53
  -1  11  -6    8.17    4.89
   1 -11   7  131.15    8.76
  -1 -11  -7  123.20   11.20
  -1 -11  -7  150.63    8.93
   1 -11   7  149.76    8.60
   1 -11   7  141.58    8.73
   1 -11   7  127.90   12.27
  -1  11  -7  137.84   11.69
   1 -11   8   24.83    3.69
  -1 -11  -8    9.52    5.27
  -1 -11  -8   30.91    3.81
   1 -11   8   25.79    3.22
   1 -11   8   27.56    3.59
   1 -11   8   26.63    6.75
  -1  11  -8   21.17    5.62
   1 -11   9   20.02    3.57
  -1 -11  -9   13.06    5.40
  -1 -11  -9   17.57    3.31
   1 -11   9   11.47    2.74
   1 -11   9   15.04    3.33
   1 -11   9   20.15    5.84
  -1  11  -9   15.44    5.59
  -1 -11 -10   79.60    6.09
   1 -11  10   83.49    5.59
  -1  11 -10   87.63    9.01
   1 -11  10   63.95    8.86
   1 -11  10   88.58    6.07
   1 -11  10   75.21    6.13
  -1 -11 -11   34.42    4.05
   1 -11  11   37.81    3.53
   1 -11  11   27.31    6.51
  -1  11 -11   42.87    6.89
   1 -11  11   31.10    4.15
   1 -11  11   32.79    4.47
   1 -11  12   18.90    2.76
  -1 -11 -12   15.27    3.46
   1 -11  12   14.51    5.74
  -1  11 -12   12.09    5.19
   1 -11  12   18.86    3.51
   1 -11  12   13.76    3.61
  -1 -11 -13    3.15    3.15
   1 -11  13    4.32    2.11
  -1  11 -13    8.03    4.89
   1 -11  13   -2.70    4.98
   1 -11  13    4.55    3.19
   1 -11  13    2.59    3.18
   1 -11  14   58.17    4.50
  -1 -11 -14   65.95    5.37
  -1  11 -14   68.65    8.12
   1 -11  14   54.39    7.77
   1 -11  14   56.79    5.24
   1 -11  14   71.74    5.60
  -1 -11 -15   63.63    5.26
   1 -11  15   43.24    7.44
  -1  11 -15   49.92    7.61
   1 -11  15   74.27    5.59
   1  11  15   61.45    4.64
   1 -11  15   64.18    5.53
  -1 -11 -16   57.25    4.76
  -1  11 -16   39.26    6.76
   1 -11  16   37.48    6.95
   1 -11  16   46.79    4.90
   1  11  16   55.70    4.18
   1  11  16   50.83    4.92
   1 -11  16   48.26    5.14
  -1 -11 -17   18.21    3.45
   1 -11  17   15.47    5.20
  -1  11 -17   29.56    5.68
   1 -11  17   14.34    3.69
   1  11  17   21.44    2.91
   1  11  17   25.34    3.73
   1 -11  17   16.88    4.05
  -1 -11 -18  120.52    7.90
   1 -11  18  111.47   10.69
   1 -11  18  117.31    8.19
   1  11  18  122.99    7.57
   1  11  18  133.55    8.31
   1 -11  18  124.04    8.36
  -1 -11 -19    7.58    2.92
   1 -11  19    1.65    4.16
   1  11  19    4.61    2.40
   1 -11  19    2.30    3.39
   1  11  19    6.06    3.31
   1 -11  19    6.34    3.73
  -1 -11 -20  137.46    8.80
   1 -11  20  133.89   11.76
   1  11  20  146.85    9.27
   1  11  20  145.92    8.63
   1 -11  20  146.82    9.28
  -1 -11 -21   17.18    3.15
   1  11  21   22.11    3.72
   1  11  21   18.23    2.93
   1 -11  22    8.17    3.30
  -1 -11 -22   14.14    2.89
   1  11  22   10.76    3.49
   1  11  22    8.59    2.76
  -1 -11 -23   11.19    2.79
   1 -11  23   12.57    3.43
   1  11  23    7.42    3.47
   1  11  23   17.12    3.00
   1 -11  24   50.35    4.88
  -1 -11 -24   51.54    4.46
   1  11  24   57.30    4.57
   1 -11  24   67.80    5.46
   1  11  24   54.94    5.15
   1 -11  25   20.50    3.43
  -1 -11 -25   11.37    2.64
   1 -11  25   13.39    2.72
   1  11  25   13.37    2.90
   1 -11  25   10.83    3.85
   1  11  25   23.56    3.76
   1 -11  25   18.62    4.07
   1 -11  26   29.79    3.84
   1 -11  26   30.45    3.15
   1 -11  26   37.24    4.41
   1  11  26   36.91    4.30
   1 -11  26   25.49    3.10
   1  11  26   28.98    3.56
   1 -11  26   31.96    4.18
   1 -11  27   60.83    5.09
   1 -11  27   63.22    5.59
   1  11  27   69.24    5.63
   1  11  27   59.13    4.87
   1 -11  28   65.20    5.27
   1  11  28   74.20    5.89
   1 -11  28   75.08    5.85
   1  11  28   70.35    5.37
   1 -11  29   19.94    3.28
   1  11  29   26.01    3.86
   1 -11  29   27.28    3.87
   1  11  29   22.15    3.25
   1 -11  30    7.64    2.76
   1  11  30    2.70    3.14
   1 -11  30    8.63    3.04
   1  11  30   13.70    2.95
   1 -11  31    2.01    2.43
   1  11  31    0.24    2.97
   1 -11  31    3.45    2.90
   1  11  31    0.96    2.54
   1 -11  32   42.30    3.57
   1  11  32   38.58    4.22
   1 -11  32   42.10    4.08
   1  11  32   43.52    3.88
   1 -11  33   24.18    2.73
   1  11  33   22.90    3.30
   1 -11  33   18.78    3.17
   1  11  33   20.35    3.00
   1 -11  34    5.81    1.95
   1  11  34    2.90    2.75
   1 -11  34    8.74    2.60
   1  11  34    7.99    2.47
   1  11  35   -0.74    2.58
   1 -11  35    0.79    2.11
   1  11  35    3.51    2.61
   1  11  35    3.54    2.22
   1  11  36   12.48    2.65
   1  11  36    5.10    2.47
   1 -11  36    5.37    2.03
   1  11  36    6.48    2.22
   1  11  37   11.71    2.50
   1  11  37   12.62    2.58
   1  11  37    9.24    2.27
   1  11  38    2.00    2.20
   1  11  38    4.11    1.96
   1  11  39   12.57    2.39
   1  11  39   14.08    2.20
   1  11  40    0.12    1.72
   1  11  40    0.72    1.56
   1  11  41    1.05    1.52
   1  11  41    0.99    1.34
   1  11  42    3.51    1.25
  -1  12  40    6.70    1.33
  -1  12  40    7.43    1.39
  -1  12  39    9.98    1.73
  -1  12  39   15.92    1.80
  -1  12  38   24.06    2.32
  -1  12  38   24.62    2.26
  -1  12  37    2.56    2.04
  -1  12  37    1.43    1.38
  -1  12  37    4.20    1.97
  -1  12  36    8.61    1.75
  -1  12  36    9.45    2.13
  -1 -12  35   10.84    1.92
  -1  12  35    6.97    1.85
  -1  12  35    6.64    2.24
  -1 -12  34    7.28    2.03
  -1  12  34    3.93    1.87
  -1 -12  33   20.16    2.67
  -1  12  33   17.76    2.60
  -1  12  33   21.76    2.77
  -1 -12  32   17.67    2.68
  -1  12  32    9.71    2.37
  -1  12  32   14.80    2.62
  -1 -12  31    1.08    2.46
  -1 -12  31   -1.08    1.70
  -1  12  31    2.46    2.24
  -1  12  31   -0.52    2.37
  -1 -12  30    6.19    2.66
  -1 -12  30    2.60    1.89
  -1  12  30    7.39    2.37
  -1  12  30    7.08    2.56
  -1 -12  29    4.11    2.72
  -1 -12  29    5.77    3.07
  -1 -12  29   11.02    2.32
  -1  12  29    7.94    2.46
  -1  12  29    8.08    2.70
  -1 -12  28   -0.22    2.79
  -1 -12  28    0.37    2.16
  -1 -12  28   -0.46    3.16
  -1  12  28    0.40    2.36
  -1  12  28    0.97    2.46
  -1  12  28    1.63    2.06
  -1 -12  27    2.48    2.84
   1 -12 -27    1.47    2.29
  -1  12  27    4.17    2.57
  -1 -12  27    6.04    3.29
  -1 -12  27   -0.59    2.37
  -1  12  27    2.38    2.70
  -1  12  27   -0.17    2.14
   1 -12 -26   12.34    2.61
  -1 -12  26   17.33    3.32
  -1  12  26    6.66    2.64
  -1 -12  26   13.99    3.68
  -1 -12  26   15.08    2.89
  -1  12  26   13.46    2.61
  -1  12  26   15.98    3.04
  -1 -12  25    1.45    3.02
   1 -12 -25    5.44    2.41
  -1 -12  25    3.08    2.75
  -1  12  25    2.20    2.44
  -1  12  25    3.39    2.10
  -1  12  25    0.82    2.69
   1 -12 -24   17.21    2.97
  -1 -12  24   10.69    3.50
  -1  12  24   10.10    2.82
  -1 -12  24   16.50    3.16
  -1  12  24   13.23    2.44
  -1  12  24   17.24    3.01
  -1 -12  23   10.17    3.45
   1 -12 -23   10.75    2.82
  -1  12  23   13.25    2.86
  -1 -12  23    7.36    2.89
  -1  12  23   12.77    2.87
  -1  12  23    5.58    2.29
   1 -12 -22    4.51    2.62
  -1 -12  22    0.26    3.31
  -1  12  22   -0.84    2.18
  -1  12  22   -0.93    2.47
  -1 -12  21    0.55    3.58
  -1  12  21   -1.87    2.47
   1 -12 -21    3.79    5.29
   1 -12 -21    3.10    2.85
  -1 -12  20   19.03    4.10
  -1  12  20   17.74    3.10
   1 -12 -20   10.62    5.39
   1 -12 -20   14.34    3.28
  -1 -12  19    9.69    3.80
  -1  12  19    1.67    2.63
   1 -12 -19    5.88    5.31
   1 -12 -19    0.95    5.23
   1 -12 -19    4.89    3.04
  -1  12  18    1.92    2.63
  -1 -12  18    0.55    3.52
   1 -12 -18   -2.98    4.99
   1 -12 -18   -2.88    5.35
   1 -12 -18   -0.47    2.97
  -1  12  17   27.16    3.63
  -1 -12  17   25.70    4.35
   1 -12 -17   20.35    5.98
   1 -12 -17   23.07    6.41
  -1 -12  17   38.66    4.45
   1 -12 -17   34.89    4.08
  -1 -12  16   13.49    3.86
  -1  12  16   10.36    2.98
   1 -12 -16   10.12    5.62
   1 -12 -16   15.64    5.78
  -1 -12  16    8.93    3.46
   1 -12 -16   14.35    3.43
  -1  12  15    1.20    2.63
  -1 -12  15   -1.64    3.62
   1 -12 -15    6.12    5.12
   1 -12 -15   -1.97    5.17
  -1 -12  15    0.27    3.30
   1 -12 -15   -1.47    3.02
  -1  12  14   81.59    5.93
  -1 -12  14   88.21    6.66
   1 -12 -14   86.11   10.15
  -1 -12  14   73.41    8.59
   1 -12 -14   71.25    9.26
   1 -12 -14   86.90    6.33
  -1 -12  14   85.87    6.45
  -1 -12  13    7.26    3.58
  -1  12  13    9.84    2.85
  -1 -12  13   11.59    4.81
   1 -12 -13    5.15    5.43
   1 -12 -13   12.92    5.96
   1 -12 -13    6.46    3.21
  -1 -12  13   18.22    3.66
  -1 -12  13    6.35    2.43
  -1 -12  12    1.59    3.31
   1 -12 -12    4.99    6.02
   1 -12 -12    4.13    5.93
  -1 -12  12    6.77    4.98
  -1 -12  12    3.46    3.24
  -1 -12  12    5.75    2.49
   1 -12 -12    7.22    3.19
  -1 -12  11   39.90    4.47
   1 -12 -11   41.99    8.05
  -1  12  11   32.16    5.89
  -1 -12  11   28.49    6.29
   1 -12 -11   32.15    7.54
  -1 -12  11   38.23    3.74
  -1 -12  11   33.78    4.26
   1 -12 -11   36.09    4.35
  -1 -12  10   32.87    4.30
  -1  12  10   37.69    6.33
  -1 -12  10   43.93    7.12
   1 -12 -10   30.13    7.20
  -1 -12  10   29.43    3.61
  -1 -12  10   42.09    4.36
   1 -12 -10   36.59    4.14
  -1 -12   9   12.23    3.51
  -1  12   9   11.75    5.69
  -1 -12   9   10.71    5.46
   1 -12  -9    9.36    5.99
   1 -12  -9   10.69    3.38
  -1 -12   9   12.60    2.91
  -1 -12   9   16.03    3.45
  -1 -12   8    3.01    3.14
  -1  12   8   -7.77    6.18
  -1 -12   8    8.13    5.71
   1 -12  -8   -1.04    5.96
  -1 -12   8    3.32    3.31
  -1 -12   8    3.38    2.75
   1 -12  -8    0.74    3.08
  -1 -12   7   18.21    3.49
  -1  12   7   13.48    6.04
   1 -12  -7    8.32    6.47
  -1 -12   7    6.40    5.06
   1 -12  -7   14.83    3.51
  -1 -12   7   20.95    3.59
  -1 -12   7   12.60    3.01
  -1 -12   6  172.23   10.40
   1  12  -6  167.74   13.03
   1 -12  -6  183.95   14.80
  -1 -12   6  151.77   13.61
  -1  12   6  165.94   13.99
  -1 -12   6  190.68   10.64
  -1 -12   6  167.76   10.26
  -1 -12   5   21.74    3.83
  -1  12   5   39.68    7.30
   1  12  -5   34.21    6.09
  -1 -12   5   37.43    7.09
   1 -12  -5   42.58    7.75
  -1 -12   5   33.87    3.87
  -1 -12   4   50.31    4.66
  -1 -12   4   43.50    7.57
   1  12  -4   48.78    7.23
  -1  12   4   64.68    8.20
   1 -12  -4   61.15    8.59
  -1 -12   4   54.52    4.77
  -1 -12   3   23.64    3.39
   1  12  -3   24.43    5.75
  -1  12   3   28.85    6.75
  -1 -12   3   30.57    6.69
  -1 -12   3   24.26    3.66
   1 -12  -3   17.90    3.69
  -1 -12   2   13.13    3.13
   1 -12  -2   13.85    2.74
   1  12  -2   13.61    5.38
  -1 -12   2   25.08    6.84
  -1  12   2   16.63    5.87
  -1 -12   2    5.58    2.97
   1 -12  -2   13.01    3.41
   1 -12  -1   94.17    6.33
  -1 -12   1  106.02    6.69
  -1  12   1   99.18   10.34
  -1 -12   1   96.47    6.77
   1 -12  -1  101.26    6.86
  -1 -12   0   12.94    2.90
   1 -12   0    9.07    2.86
  -1  12   0    7.30    5.02
  -1 -12   0    9.36    3.19
   1 -12   0   14.97    3.34
   1 -12   1   16.57    3.15
  -1 -12  -1    9.31    2.71
   1 -12   1   11.26    5.90
  -1  12  -1    5.44    5.28
  -1 -12  -1   11.16    3.19
   1 -12   1   12.96    3.29
   1 -12   2   34.71    3.86
   1 -12   2   45.94    7.89
  -1 -12  -2   35.99    3.83
   1 -12   2   35.04    4.08
   1 -12   3    8.57    3.06
  -1 -12  -3   11.26    2.95
  -1 -12  -3    2.80    3.85
   1 -12   3    8.51    3.08
   1 -12   3   17.30    6.05
  -1  12  -3    7.18    5.12
  -1 -12  -4    1.42    2.62
   1 -12   4   -2.06    2.95
  -1 -12  -4   -0.72    4.04
   1 -12   4    0.46    2.74
   1 -12   4    2.03    5.76
  -1  12  -4    7.14    5.21
  -1 -12  -5    8.14    3.35
  -1 -12  -5    7.04    2.52
   1 -12   5    8.38    3.05
  -1 -12  -5    6.73    3.99
   1 -12   5    7.97    3.26
   1 -12   5    4.03    5.79
  -1  12  -5    7.09    5.28
  -1 -12  -6    7.15    3.16
   1 -12   6    1.79    2.71
  -1 -12  -6    6.93    4.14
   1 -12   6    5.02    3.22
   1 -12   6    4.02    5.55
  -1  12  -6    3.52    4.73
   1 -12   7   -0.44    2.52
  -1 -12  -7   -0.77    3.13
  -1 -12  -7   -3.97    4.34
   1 -12   7   -0.24    3.01
   1 -12   7    2.00    5.24
  -1  12  -7    0.87    4.69
  -1 -12  -8  107.10    7.37
   1 -12   8  114.64    7.08
  -1 -12  -8   86.45    9.70
   1 -12   8  113.68    7.51
   1 -12   8  108.10   10.99
  -1  12  -8   96.38   10.18
  -1 -12  -9   72.51    5.88
   1 -12   9   70.94    5.32
  -1 -12  -9   53.57    7.87
   1 -12   9   79.53    5.93
   1 -12   9   71.91    9.08
  -1  12  -9   84.41    9.19
   1 -12  10   -1.85    2.27
  -1 -12 -10    4.89    3.34
  -1 -12 -10   -0.86    4.55
   1 -12  10    1.03    3.23
  -1  12 -10   -2.56    4.48
   1 -12  10   10.75    5.75
   1 -12  11   35.06    3.70
  -1 -12 -11   40.86    4.50
  -1 -12 -11   28.07    6.69
   1 -12  11   46.58    4.67
   1 -12  11   31.00    7.06
  -1  12 -11   42.23    6.71
  -1 -12 -12   13.05    3.39
   1 -12  12   13.57    2.66
  -1 -12 -12   14.33    5.40
   1 -12  12   11.35    3.58
   1 -12  12   14.35    5.57
  -1  12 -12   15.02    5.24
  -1 -12 -13    3.56    3.13
   1 -12  13    1.87    2.16
  -1 -12 -13    8.21    4.89
   1 -12  13    3.74    3.51
   1 -12  13    0.94    4.90
  -1  12 -13    4.94    4.68
  -1 -12 -14   -2.53    3.18
   1 -12  14   -2.32    2.15
  -1 -12 -14    3.71    4.98
   1 -12  14    1.08    3.52
  -1  12 -14   -0.81    4.44
   1 -12  14   -1.86    4.72
  -1 -12 -15   -3.25    3.20
   1 -12  15   -1.35    1.94
  -1 -12 -15   -0.94    5.10
   1  12  15    3.58    3.26
   1 -12  15   -3.26    3.57
   1 -12  15   -0.91    4.63
  -1 -12 -16    0.99    3.08
  -1 -12 -16   -1.91    4.90
   1 -12  16    3.28    3.43
   1  12  16    4.41    3.24
   1 -12  16    0.89    4.64
  -1 -12 -17   63.63    5.21
  -1 -12 -17   46.27    7.90
   1 -12  17   50.54    7.49
   1 -12  17   62.57    5.57
   1  12  17   56.70    5.33
  -1 -12 -18    6.66    3.15
   1 -12  18   10.16    4.75
   1  12  18   11.52    3.39
   1 -12  18    9.34    3.74
   1  12  18    9.51    2.33
  -1 -12 -19    4.18    3.02
   1 -12  19    3.84    3.58
   1  12  19    9.55    3.47
   1  12  19    7.47    2.35
  -1 -12 -20    9.25    3.04
   1 -12  20   11.64    3.57
   1  12  20   14.62    3.40
   1 -12  20    9.82    4.00
   1  12  20    8.49    2.54
  -1 -12 -21   17.00    3.13
   1 -12  21   21.60    3.82
   1  12  21   23.05    3.77
   1 -12  21   25.15    4.23
   1  12  21   23.25    2.98
   1 -12  22    7.47    3.23
  -1 -12 -22    4.19    2.59
   1  12  22    5.03    3.16
   1  12  22    4.11    2.30
   1 -12  23   11.41    3.31
  -1 -12 -23    9.40    2.71
   1  12  23    6.53    2.48
   1  12  23    4.95    3.07
   1 -12  24    4.95    3.05
   1 -12  24    3.77    2.08
   1  12  24    3.33    3.16
   1  12  24    1.11    2.18
   1 -12  25   22.12    3.53
   1 -12  25   12.59    2.52
   1  12  25   12.80    3.35
   1  12  25   24.43    3.05
   1 -12  26   33.56    3.98
   1 -12  26   31.55    4.22
   1  12  26   33.05    4.16
   1 -12  26   34.01    3.20
   1  12  26   36.35    3.50
   1 -12  27   24.72    3.31
   1 -12  27   20.83    3.72
   1  12  27   22.84    3.62
   1  12  27   17.91    2.84
   1 -12  28   31.17    3.60
   1 -12  28   32.94    3.88
   1  12  28   27.44    3.84
   1  12  28   31.46    3.28
   1 -12  29    7.83    2.62
   1 -12  29   14.72    3.18
   1  12  29   11.23    2.57
   1 -12  30    2.25    2.31
   1  12  30   -2.34    2.73
   1 -12  30    2.42    2.89
   1  12  30    0.81    2.01
   1 -12  31   -0.79    2.10
   1 -12  31    3.02    2.57
   1  12  31    1.62    2.50
   1  12  31    6.17    2.28
   1 -12  32    5.54    1.98
   1  12  32    0.19    2.41
   1 -12  32    1.05    2.40
   1  12  32    1.90    2.10
   1 -12  33   15.47    2.26
   1 -12  33   18.97    2.81
   1  12  33   23.07    2.97
   1  12  33   19.32    2.48
   1  12  34    3.05    2.25
   1 -12  34    4.22    1.59
   1 -12  34    3.34    2.12
   1  12  34    3.69    2.36
   1  12  34    4.12    1.95
   1  12  35   33.14    3.10
   1  12  35   26.73    3.02
   1  12  35   31.93    2.75
   1  12  36   -0.14    2.06
   1  12  36    1.54    2.06
   1  12  36    1.84    1.76
   1  12  37    7.98    1.94
   1  12  37    6.90    1.96
   1  12  37    2.13    1.55
   1  12  38    4.79    1.73
   1  12  38    6.91    1.71
   1  12  38    4.63    1.42
   1  12  39   24.07    2.10
   1  12  39   24.00    2.17
  -1  13  38   22.58    1.81
  -1  13  37   43.26    2.93
  -1  13  37   41.49    2.70
  -1  13  36   21.16    1.94
  -1  13  35    4.36    1.56
  -1 -13  34    6.13    1.66
  -1  13  34    5.09    1.34
  -1  13  34    8.27    1.87
  -1 -13  33    4.27    1.76
  -1  13  33    5.31    1.57
  -1  13  33    4.08    1.82
  -1 -13  32   14.47    2.32
  -1  13  32    9.66    1.88
  -1  13  32   13.74    2.12
  -1 -13  31    4.40    2.16
  -1  13  31    4.39    1.78
  -1  13  31    2.50    1.86
  -1 -13  30   21.80    2.79
  -1  13  30   18.35    2.38
  -1 -13  30   16.90    2.11
  -1  13  30   18.82    2.51
  -1 -13  29    5.72    2.46
  -1  13  29    3.65    2.03
  -1 -13  29    4.28    1.86
  -1  13  29    6.61    2.18
  -1 -13  28    6.11    2.55
  -1  13  28    2.43    2.14
  -1 -13  28   -0.60    1.94
  -1  13  28    1.84    2.15
  -1 -13  27    7.85    2.83
   1 -13 -27    2.46    1.99
  -1  13  27    2.05    2.21
  -1 -13  27    3.81    2.10
  -1  13  27    6.06    2.29
   1 -13 -26    0.76    2.09
  -1 -13  26    2.27    2.66
  -1 -13  26    0.18    2.17
  -1  13  26    4.13    2.30
  -1  13  26    2.31    2.10
  -1 -13  25    3.24    3.01
   1 -13 -25    5.48    2.28
  -1  13  25    9.35    2.44
  -1 -13  25    6.73    2.47
  -1  13  25    1.86    2.28
   1 -13 -24   30.13    3.50
  -1 -13  24   41.80    4.29
  -1  13  24   39.01    3.61
  -1 -13  24   45.00    3.84
  -1  13  24   33.28    3.42
  -1 -13  23   16.74    3.62
   1 -13 -23   18.56    2.98
  -1 -13  23   14.38    3.70
  -1  13  23   17.63    2.86
  -1 -13  23   12.20    3.00
  -1  13  23   15.36    2.66
   1 -13 -22   17.74    3.07
  -1 -13  22   20.78    3.36
  -1 -13  22   15.21    3.71
  -1  13  22   19.97    2.86
  -1  13  22   12.53    2.73
   1 -13 -21    5.20    2.98
  -1 -13  21    4.32    3.60
  -1  13  21    9.08    2.64
  -1  13  21    7.77    2.46
   1 -13 -20    4.76    2.99
  -1  13  20    8.41    2.69
  -1 -13  20    2.07    3.56
  -1  13  20    4.91    2.35
  -1 -13  19    2.81    3.52
   1 -13 -19   -1.56    3.00
  -1 -13  19    0.78    3.53
  -1  13  19   -1.54    2.35
  -1  13  19    1.46    2.28
  -1 -13  18   17.85    4.02
   1 -13 -18   19.72    3.50
  -1 -13  18   15.27    3.95
  -1  13  18   19.20    3.16
  -1  13  18   21.44    2.85
  -1 -13  17    5.03    3.58
  -1  13  17    2.26    2.50
  -1 -13  17    0.52    3.42
   1 -13 -17    6.11    3.02
  -1 -13  16    4.77    3.46
  -1  13  16    2.75    2.60
   1 -13 -16    3.35    3.13
  -1 -13  16    2.37    3.58
  -1 -13  15    9.27    3.71
  -1  13  15    7.87    2.68
   1 -13 -15    6.07    5.33
   1 -13 -15    6.58    3.32
  -1 -13  15    7.41    3.56
  -1 -13  14    2.11    3.38
  -1  13  14    2.10    2.49
   1 -13 -14   -7.17    5.38
   1 -13 -14    3.94    3.17
  -1 -13  14    1.06    3.30
  -1 -13  13   55.20    5.16
  -1  13  13   51.67    4.64
   1 -13 -13   53.35    4.97
  -1 -13  13   56.22    5.25
  -1 -13  12    4.44    3.29
  -1  13  12    5.19    2.69
  -1 -13  12   -0.85    4.32
   1 -13 -12    3.14    5.07
  -1 -13  12    9.79    3.44
   1 -13 -12   11.57    3.42
  -1 -13  11    7.76    3.52
  -1 -13  11    3.48    4.38
   1 -13 -11    1.05    5.42
   1 -13 -11    7.32    3.35
  -1 -13  11    4.19    2.48
  -1 -13  11   10.28    3.56
  -1 -13  10    4.61    3.33
  -1 -13  10    7.13    4.74
   1 -13 -10    7.43    5.76
   1 -13 -10    7.61    3.40
  -1 -13  10    3.47    2.56
  -1 -13  10    8.12    3.37
  -1 -13   9   47.50    4.78
   1 -13  -9   39.46    8.12
  -1 -13   9   39.19    6.82
  -1 -13   9   51.48    4.88
  -1 -13   9   46.05    4.26
   1 -13  -9   41.44    4.74
  -1 -13   8   15.45    3.54
  -1 -13   8    6.50    4.84
   1 -13  -8   18.21    6.56
  -1  13   8   15.51    5.38
   1 -13  -8   16.54    3.70
  -1 -13   8   19.70    3.18
  -1 -13   8   12.11    3.73
  -1 -13   7    5.88    2.99
   1 -13  -7   -3.22    6.11
  -1 -13   7    2.83    5.02
   1 -13  -7    2.28    3.24
  -1 -13   7    3.04    2.72
  -1 -13   7    8.15    3.24
  -1 -13   6   73.83    5.60
   1 -13  -6   56.06    8.64
  -1  13   6   66.22    9.04
  -1 -13   6   50.84    8.28
  -1 -13   6   67.53    5.43
  -1 -13   6   70.48    5.51
  -1 -13   5    6.36    2.98
  -1 -13   5    2.92    5.17
  -1  13   5    1.97    5.28
   1 -13  -5    2.16    5.17
  -1 -13   5    4.36    3.07
  -1 -13   5    9.93    3.26
  -1 -13   4   20.01    3.37
  -1  13   4   37.15    7.36
  -1 -13   4   33.47    6.93
  -1 -13   4   20.29    3.55
  -1 -13   4   27.30    3.81
  -1 -13   3   32.70    3.80
  -1  13   3   27.17    6.84
  -1 -13   3   29.85    6.53
  -1 -13   3   33.56    4.24
  -1 -13   3   32.21    3.99
   1 -13  -3   31.86    4.18
  -1 -13   2   26.09    3.55
  -1 -13   2   27.14    6.52
  -1  13   2   41.47    7.31
   1 -13  -2   34.02    4.14
  -1 -13   2   31.42    4.04
  -1 -13   2   26.89    3.82
  -1 -13   1    3.15    2.80
   1 -13  -1    3.34    2.50
  -1  13   1    0.96    5.34
  -1 -13   1    5.08    5.72
  -1 -13   1    3.30    3.19
  -1 -13   1    4.39    2.99
   1 -13  -1    5.47    3.27
  -1 -13   0   10.73    2.74
   1 -13   0   15.30    3.07
  -1  13   0   14.25    5.86
   1 -13   0   12.89    6.62
  -1 -13   0   14.33    5.81
   1 -13   0   16.28    3.45
  -1 -13   0   15.36    3.19
  -1 -13   0   14.33    3.39
   1 -13   1   28.30    3.53
  -1  13  -1   19.80    6.01
  -1 -13  -1   28.89    6.74
   1 -13   1   26.79    7.37
   1 -13   1   25.67    3.78
  -1 -13  -1   24.69    3.99
  -1 -13  -1   28.19    3.52
   1 -13   2   97.70    6.25
  -1  13  -2   74.83    9.34
   1 -13   2   88.49   10.38
  -1 -13  -2   66.49    9.52
  -1 -13  -2   84.85    6.59
  -1 -13  -2   83.48    6.06
   1 -13   2   94.58    6.52
   1 -13   3    4.92    2.98
   1 -13   3   -1.06    5.87
  -1 -13  -3    1.05    5.72
  -1  13  -3    4.64    5.03
  -1 -13  -3    4.56    2.64
   1 -13   3    6.23    3.09
   1 -13   4   15.11    3.26
  -1  13  -4   11.95    5.15
   1 -13   4   10.54    5.54
  -1 -13  -4   19.99    2.86
   1 -13   4   18.42    3.49
   1 -13   5    6.32    2.93
   1 -13   5   10.47    5.85
  -1  13  -5   12.74    5.32
  -1 -13  -5    4.80    2.31
   1 -13   5    4.19    3.02
   1 -13   6   32.94    3.96
   1 -13   6   26.97    6.83
  -1  13  -6   30.58    6.17
  -1 -13  -6   32.76    4.26
   1 -13   6   29.92    3.83
   1 -13   7   42.28    4.45
  -1  13  -7   32.87    6.54
   1 -13   7   40.10    7.40
   1 -13   7   36.27    4.06
  -1 -13  -7   42.46    4.60
   1 -13   8    2.96    3.15
   1 -13   8    4.07    5.29
  -1  13  -8   -1.75    4.50
   1 -13   8    3.93    2.63
  -1 -13  -8   -0.26    3.19
   1 -13   9    1.70    2.61
  -1 -13  -9    1.31    3.31
  -1 -13  -9   -1.61    4.33
   1 -13   9    3.26    3.19
   1 -13   9    1.01    4.99
  -1  13  -9   -1.73    4.29
  -1 -13 -10   16.66    3.69
   1 -13  10   10.70    2.71
  -1 -13 -10    6.59    4.55
   1  13  10    5.00    4.68
   1 -13  10   16.22    3.63
  -1  13 -10   12.73    5.03
   1 -13  10    9.91    5.40
   1 -13  11    3.37    2.35
  -1 -13 -11    6.98    3.46
  -1 -13 -11    2.52    4.23
   1 -13  11   -0.26    3.29
   1 -13  11    0.97    5.01
  -1 -13 -12   24.85    3.85
   1 -13  12   18.23    2.79
   1 -13  12   27.91    4.11
   1 -13  12   24.82    6.29
  -1 -13 -13   53.52    4.92
   1 -13  13   44.43    3.90
  -1 -13 -13   44.27    7.02
   1 -13  13   52.80    4.92
   1  13  13   53.56    4.91
   1 -13  13   42.04    7.07
  -1 -13 -14    6.25    3.42
   1 -13  14    5.95    2.19
   1  13  14    7.54    3.20
   1 -13  14   12.54    3.61
   1 -13  14    2.73    4.37
  -1 -13 -15    2.95    3.12
   1 -13  15    5.50    3.42
   1  13  15   -0.27    3.16
  -1 -13 -16   25.97    3.87
   1 -13  16   30.07    4.19
   1  13  16   28.64    4.08
  -1 -13 -17   32.62    4.08
   1  13  17   33.58    4.11
   1 -13  17   29.21    4.37
  -1 -13 -18    3.42    2.91
   1 -13  18    5.70    3.72
   1  13  18    1.29    3.10
  -1 -13 -19    1.54    2.87
   1  13  19    2.80    3.18
   1 -13  19    4.87    3.62
  -1 -13 -20   23.06    3.51
   1 -13  20   29.53    3.98
   1 -13  20   22.51    4.12
   1  13  20   24.75    3.82
   1 -13  21    5.89    3.07
  -1 -13 -21    7.07    2.73
   1 -13  21    7.70    3.62
   1  13  21    8.32    3.14
   1 -13  22    3.20    3.03
   1 -13  22    1.70    3.33
   1  13  22    1.68    2.88
   1  13  23    9.91    2.22
   1 -13  23   11.68    3.16
   1 -13  23    8.77    3.57
   1  13  23    8.15    3.04
   1  13  24   12.93    2.31
   1 -13  24   13.55    3.14
   1 -13  24   12.83    2.48
   1  13  24   12.65    3.16
   1  13  25    3.51    1.97
   1 -13  25    3.03    2.65
   1  13  25    5.24    2.94
   1 -13  25    2.38    1.88
   1  13  26   10.25    2.08
   1 -13  26    9.01    2.82
   1  13  26   13.05    2.97
   1 -13  26    7.84    1.91
   1  13  27   12.15    2.11
   1 -13  27    9.20    2.70
   1  13  27   10.08    2.79
   1 -13  27    9.29    3.03
   1  13  28   -0.38    1.72
   1 -13  28    1.01    2.18
   1 -13  28   -0.76    2.83
   1  13  28    0.19    2.51
   1  13  29   22.11    2.33
   1 -13  29   20.27    2.75
   1  13  29   24.78    3.03
   1 -13  29   19.19    3.18
   1  13  30    4.41    1.73
   1 -13  30    4.63    2.02
   1 -13  30    5.34    2.48
   1  13  30    2.23    2.32
   1  13  31   10.41    1.82
   1 -13  31   12.69    2.16
   1 -13  31   13.97    2.63
   1  13  31   12.97    2.44
   1  13  32    1.35    1.45
   1 -13  32    3.41    1.65
   1  13  32    1.27    2.04
   1 -13  32    0.84    2.06
   1  13  32    5.18    2.12
   1  13  33    4.69    1.43
   1 -13  33   -0.60    1.33
   1  13  33    1.56    1.97
   1  13  33    1.76    1.92
   1  13  34   27.26    2.19
   1  13  34   31.91    2.68
   1  13  34   24.13    2.55
   1  13  35   12.76    1.94
   1  13  35   12.91    1.86
   1  13  36    0.28    1.40
   1  13  36   -0.36    1.28
   1  13  37    8.60    1.48
  -1  14  34    2.33    1.32
  -1 -14  32    2.74    1.38
  -1  14  31    0.61    1.34
  -1 -14  31    1.15    1.59
  -1  14  30   -1.37    1.41
  -1 -14  30    2.98    1.86
  -1  14  29    0.94    1.44
  -1 -14  29    1.99    2.08
  -1  14  29   -0.48    1.33
  -1  14  28    9.12    1.72
  -1 -14  28    6.84    2.27
  -1 -14  28    5.81    1.61
  -1  14  28    6.90    1.63
  -1  14  27   28.01    2.45
  -1 -14  27   25.97    3.03
  -1  14  27   25.53    2.46
  -1 -14  27   25.80    2.54
  -1  14  26    6.51    1.80
  -1 -14  26    9.94    2.62
  -1  14  26    5.39    1.88
  -1 -14  26    9.27    2.03
  -1  14  25    3.35    1.70
  -1 -14  25    1.25    2.56
   1 -14 -25    0.13    1.86
  -1  14  25   -0.71    1.84
  -1 -14  25    2.29    2.09
  -1  14  24    3.11    1.81
   1 -14 -24    1.75    2.04
  -1 -14  24    1.66    2.25
  -1  14  24    2.70    1.93
  -1  14  23    2.05    1.75
   1 -14 -23    0.79    2.24
  -1 -14  23    1.06    2.32
  -1  14  23    3.64    2.07
  -1  14  22   15.00    2.20
   1 -14 -22   12.28    2.60
  -1  14  22   16.08    2.48
  -1 -14  22   10.18    2.72
  -1  14  21    3.62    1.85
   1 -14 -21    2.17    2.47
  -1  14  21    4.66    2.22
  -1 -14  21    3.97    2.58
  -1 -14  21   -0.87    3.07
  -1  14  20   22.45    2.55
  -1 -14  20   23.30    3.65
  -1 -14  20   19.76    3.19
  -1  14  20   22.56    2.88
   1 -14 -20   24.01    3.22
  -1 -14  20   23.97    3.70
  -1 -14  19   20.11    3.80
  -1  14  19   20.36    2.80
  -1 -14  19   19.19    3.66
   1 -14 -19   22.90    3.36
  -1  14  18   13.53    2.70
  -1 -14  18    8.59    3.41
  -1 -14  18   19.16    3.55
   1 -14 -18   20.26    3.16
  -1 -14  17    4.47    3.55
  -1  14  17    6.45    2.44
   1 -14 -17    9.20    3.12
  -1 -14  17    9.65    3.34
  -1  14  16   20.80    3.13
  -1 -14  16   20.87    3.70
   1 -14 -16   21.77    3.60
  -1 -14  16   19.35    3.78
  -1 -14  15   30.53    4.02
  -1  14  15   18.39    2.97
  -1 -14  15   19.82    3.88
   1 -14 -15   21.65    3.67
  -1 -14  14    6.46    3.32
  -1  14  14    8.11    2.64
  -1 -14  14    8.29    3.41
   1 -14 -14   13.79    3.39
  -1  14  13    4.44    2.59
  -1 -14  13   -0.48    3.22
   1 -14 -13    9.60    3.30
  -1 -14  13    2.94    3.18
  -1 -14  12    2.62    3.39
  -1  14  12    2.14    2.32
  -1 -14  12   -0.25    3.15
   1 -14 -12    3.09    3.27
  -1 -14  11    5.70    3.29
  -1  14  11    2.17    2.53
  -1 -14  11    9.09    3.38
   1 -14 -11    6.24    3.34
  -1 -14  10    3.06    3.05
  -1  14  10    3.50    2.54
   1 -14 -10    9.68    3.42
  -1 -14  10    6.87    3.36
  -1  14   9    1.32    2.49
  -1 -14   9    2.10    3.03
   1 -14  -9    5.36    3.50
  -1 -14   9    2.20    3.10
  -1 -14   8    5.52    3.12
   1 -14  -8    8.57    3.70
  -1 -14   8    5.33    3.22
  -1 -14   8    7.55    2.80
  -1 -14   7   17.89    3.25
  -1 -14   7   18.22    3.17
  -1 -14   7   16.56    3.52
   1 -14  -7   22.61    3.91
  -1 -14   6   18.22    3.41
  -1 -14   6   28.01    3.76
  -1 -14   6   21.64    3.45
  -1 -14   5    6.73    2.89
  -1 -14   5    4.42    2.81
  -1 -14   5    2.81    2.95
  -1 -14   4   17.06    3.19
  -1 -14   4    6.87    3.25
  -1 -14   3    0.96    2.97
   1 -14  -3    2.94    3.19
  -1 -14   3   -1.58    2.76
   1 -14  -2    9.53    5.85
  -1 -14   2   20.98    3.64
   1 -14  -2   16.07    3.76
  -1 -14   2   16.63    3.19
   1 -14  -1   51.84    8.48
   1 -14  -1   52.49    4.89
  -1 -14   1   48.75    4.77
  -1 -14   1   49.17    4.53
   1 -14   0    7.38    6.05
   1 -14   0    3.51    2.31
  -1 -14   0    5.27    2.70
  -1 -14   0   -0.25    3.33
   1 -14   0    1.68    3.10
   1 -14   1    7.35    6.02
   1 -14   1    4.98    3.03
  -1 -14  -1    6.35    2.62
  -1 -14  -1    2.50    3.20
   1 -14   1    5.97    2.60
   1 -14   2   19.73    3.38
  -1 -14  -2   13.64    2.71
  -1 -14  -2   16.35    3.81
   1 -14   2   11.98    2.90
  -1 -14  -3   22.40    2.95
   1 -14   3   24.05    3.53
   1 -14   3   18.14    3.07
  -1 -14  -4    5.98    2.27
   1 -14   4    7.04    2.93
   1 -14   4    5.08    2.89
   1 -14   5   17.39    3.20
   1 -14   5   17.55    3.22
  -1 -14  -6   -1.01    3.45
   1 -14   6    2.83    2.72
   1 -14   6    3.76    2.86
   1 -14   7   16.73    2.95
  -1 -14  -7   16.87    3.78
   1 -14   7   12.13    3.14
   1 -14   8    3.28    2.50
  -1 -14  -8    0.75    3.27
   1 -14   8    2.73    3.00
  -1 -14  -9   -2.98    3.40
   1 -14   9    4.55    2.61
   1 -14   9    3.92    3.03
   1 -14  10   -0.38    2.25
  -1 -14 -10    1.97    3.50
   1 -14  10    1.63    3.02
   1 -14  11   15.49    2.53
  -1 -14 -11   17.05    3.71
   1  14  11   11.42    3.30
   1 -14  11    9.84    3.31
  -1 -14 -12    4.08    3.20
   1 -14  12    0.17    1.99
   1  14  12    0.75    3.06
   1 -14  12   -0.47    3.13
   1 -14  13   40.05    4.39
   1 -14  13   27.42    3.02
  -1 -14 -13   28.96    4.09
   1 -14  13   34.86    4.17
   1  14  13   31.59    3.98
   1 -14  14   15.54    3.67
  -1 -14 -14   12.23    3.42
   1 -14  14    7.85    2.04
   1  14  14    7.12    3.18
   1 -14  14    2.82    3.14
   1 -14  15    4.07    3.27
  -1 -14 -15    5.17    2.98
   1 -14  15    2.34    3.04
   1  14  15    2.41    3.06
  -1 -14 -16   75.92    5.82
   1 -14  16   82.74    6.13
   1  14  16   76.29    5.84
   1 -14  16   76.80    6.03
  -1 -14 -17    3.37    2.87
   1 -14  17    3.45    3.31
   1  14  17    6.50    3.00
  -1 -14 -18    0.81    2.69
   1 -14  18    6.58    3.20
   1  14  18    1.36    2.78
   1  14  19    7.72    3.06
   1 -14  19    6.02    3.45
   1 -14  20    3.71    3.07
   1  14  20    7.07    2.90
   1 -14  21    2.24    2.83
   1 -14  21    4.25    3.04
   1  14  21   -0.83    2.61
   1 -14  22    2.54    2.73
   1 -14  22    5.14    2.03
   1 -14  22    0.62    2.91
   1  14  22    2.60    2.62
   1 -14  23    4.09    2.63
   1  14  23    2.88    2.66
   1 -14  23    1.83    1.84
   1 -14  23    8.53    3.06
   1 -14  24   38.41    3.64
   1  14  24   38.41    3.66
   1 -14  24   30.30    2.86
   1 -14  24   40.66    3.88
   1 -14  25   15.24    2.69
   1  14  25   10.51    2.55
   1 -14  26    3.24    2.30
   1  14  26    6.30    2.28
   1 -14  27    2.42    2.04
   1  14  27    1.71    2.06
   1 -14  28    1.29    1.91
   1  14  28    6.97    2.14
   1 -14  29    0.69    1.69
   1  14  29    0.67    1.93
   1 -14  29   -0.69    2.21
   1 -14  30    4.26    1.62
   1  14  30    1.97    1.74
   1  14  30    2.81    1.78
   1  14  31    0.11    1.54
   1 -14  31    0.32    1.23
   1  14  31    1.64    1.60
   1  14  32    3.68    1.46
   1  14  32    0.29    1.31
   1  14  33    1.65    1.22
   1  14  33    0.64    1.15
  -1 -15  29    0.77    1.33
  -1 -15  28    1.18    1.47
  -1 -15  27    1.89    1.74
  -1 -15  26   -0.86    1.82
  -1 -15  26    1.56    1.26
  -1 -15  25    1.96    1.55
  -1 -15  24    2.24    1.65
  -1  15  23    3.45    1.44
  -1 -15  23   -0.65    1.84
   1 -15 -22    1.30    1.91
  -1 -15  22    3.00    2.03
  -1  15  22    0.33    1.52
  -1 -15  21   10.33    2.72
   1 -15 -21   12.92    2.39
  -1 -15  21   14.02    2.45
  -1  15  21   14.40    1.98
  -1 -15  20    5.30    2.56
   1 -15 -20    3.67    2.27
  -1  15  20    4.23    1.81
  -1 -15  20    5.10    2.28
  -1 -15  19    3.66    2.62
   1 -15 -19    3.90    2.40
  -1 -15  19   -1.04    2.34
  -1  15  19    4.33    1.84
   1 -15 -18   -0.17    2.46
  -1 -15  18    1.51    2.70
  -1  15  18   -0.14    1.72
  -1 -15  18    2.01    2.52
   1 -15 -17    1.07    2.54
  -1 -15  17    1.36    2.70
  -1  15  17   -0.74    1.88
   1 -15 -16    3.54    2.71
  -1 -15  16    7.15    2.99
  -1  15  16    6.64    2.09
   1 -15 -15   40.62    4.10
  -1 -15  15   39.07    4.18
  -1  15  15   43.19    3.52
  -1 -15  14    9.45    3.07
   1 -15 -14    8.33    3.04
  -1  15  14   10.06    2.27
  -1 -15  13   13.29    3.16
   1 -15 -13   10.55    3.10
  -1  15  13    8.31    2.34
  -1 -15  12   11.50    3.08
   1 -15 -12    3.52    2.86
  -1  15  12    4.52    2.29
  -1 -15  11    0.42    2.94
   1 -15 -11   -1.06    2.95
  -1  15  11    2.67    2.06
  -1 -15  10    2.52    2.89
   1 -15 -10   -2.14    2.96
  -1  15  10    2.54    2.23
   1 -15  -9    2.38    3.13
  -1 -15   9    6.29    3.02
  -1  15   9    3.32    2.30
   1 -15  -8   34.45    3.96
  -1 -15   8   31.10    3.77
  -1  15   8   24.65    3.13
  -1 -15   7   20.50    3.44
  -1  15   7   25.88    3.19
   1 -15  -6   10.93    2.30
  -1 -15   6    6.35    2.91
  -1  15   6   12.01    2.62
  -1 -15   5    2.22    2.70
   1 -15  -5    0.50    2.16
   1 -15  -4   13.89    3.47
  -1 -15   4   12.89    2.94
   1 -15  -4   12.12    2.47
  -1 -15   3   66.42    4.95
   1 -15  -3   71.02    5.34
   1 -15  -3   63.95    4.77
  -1 -15   3   56.09    5.04
   1 -15  -2    4.29    2.45
   1 -15  -2    5.69    3.01
  -1 -15   2    1.52    2.44
  -1 -15   2    2.60    2.93
   1 -15  -1    1.52    2.87
   1 -15  -1    6.72    2.68
  -1 -15   1    7.54    2.61
  -1 -15   1    7.03    3.06
   1 -15   0    3.55    2.60
   1 -15   0    3.44    2.79
  -1 -15   0    2.67    2.28
  -1 -15   0    1.55    2.89
   1 -15   1   10.07    2.77
  -1 -15  -1    5.97    2.34
   1 -15   1    3.19    2.90
  -1 -15  -1    4.70    3.00
   1 -15   2   -4.81    2.88
   1 -15   2    2.05    2.79
  -1 -15  -2    2.48    3.21
  -1 -15  -2    2.60    2.24
   1 -15   2   -0.81    2.24
   1 -15   3    6.36    2.68
   1 -15   3    0.42    2.69
  -1 -15  -3    1.13    3.16
   1 -15   3    4.73    2.50
   1 -15   4   12.45    3.14
   1 -15   4   12.25    2.87
   1 -15   4   10.86    2.64
   1 -15   5    4.10    2.55
   1 -15   5    8.95    3.02
   1 -15   5    9.01    2.61
   1 -15   6   16.10    3.26
   1 -15   6    8.53    2.61
   1 -15   6    9.61    2.81
[truncated: 1,528,415 more chars]
