# Supplementary material for: Chemically Mediated Artificial Electron Transport Chain
Source: ACS Cent Sci. 2024 Apr 10;10(6):1148–55. doi: 10.1021/acscentsci.4c00165 (PMC11212131; doi:10.1021/acscentsci.4c00165)
Supplement: Supplementary file 4 — oc4c00165_si_004.cif [file oc4c00165_si_004.cif]

 
data_b_sq
_publ_author_name
;
?
;
_publ_author_address
;
?
;
_publ_contact_author_name
;
?
;
_publ_contact_author_address
;
?
;
_publ_contact_author_email
;
?
;
_publ_requested_journal
;
?
;
_publ_section_title             
;
?
;
_publ_section_abstract             
;
?
;
_publ_section_comment             
;
?
;
_publ_section_references             
;
?
;

 # start Validation Reply Form
_vrf_PLAT306_b_sq
;
PROBLEM: Isolated Oxygen Atom (H-atoms Missing ?) .......        O1W Check 
RESPONSE: Due to the disorder of the H atoms on solvent water molecules.
;
_vrf_PLAT416_b_sq
;
PROBLEM: Short Intra D-H..H-D       H4A      ..H5A      .       1.87 Ang.  
RESPONSE: Due to the possible intramolecular hydrogen bonding interaction.
;
_vrf_PLAT971_b_sq
;
PROBLEM: Check Calcd Resid. Dens.  1.09Ang From I1              3.14 eA-3  
RESPONSE: Due to the heavy atom effect of I.
;
_vrf_PLAT975_b_sq
;
PROBLEM: Check Calcd Resid. Dens.  0.88Ang From O2W     .       1.88 eA-3  
RESPONSE: Due to the disorder of the solvent water molecule.
;
# end Validation Reply Form
_audit_creation_method            'SHELXL-2018/3'
_shelx_SHELXL_version_number      '2018/3'
_chemical_name_systematic         ?
_chemical_name_common             ?
_chemical_melting_point           ?
_chemical_formula_moiety          ?
_chemical_formula_sum
 'C126 H60.50 F30 I11 N12 O10.25 S' 
_chemical_formula_weight          3904.32

loop_
 _atom_type_symbol
 _atom_type_description
 _atom_type_scat_dispersion_real
 _atom_type_scat_dispersion_imag
 _atom_type_scat_source
 'C'  'C'   0.0181   0.0091
 'International Tables Vol C Tables 4.2.6.8 and 6.1.1.4'
 'H'  'H'   0.0000   0.0000
 'International Tables Vol C Tables 4.2.6.8 and 6.1.1.4'
 'N'  'N'   0.0311   0.0180
 'International Tables Vol C Tables 4.2.6.8 and 6.1.1.4'
 'O'  'O'   0.0492   0.0322
 'International Tables Vol C Tables 4.2.6.8 and 6.1.1.4'
 'F'  'F'   0.0727   0.0534
 'International Tables Vol C Tables 4.2.6.8 and 6.1.1.4'
 'S'  'S'   0.3331   0.5567
 'International Tables Vol C Tables 4.2.6.8 and 6.1.1.4'
 'I'  'I'  -0.3257   6.8362
 'International Tables Vol C Tables 4.2.6.8 and 6.1.1.4'
 
_space_group_crystal_system       monoclinic
_space_group_IT_number            14
_space_group_name_H-M_alt         'P 21/c'
_space_group_name_Hall            '-P 2ybc'
 
_shelx_space_group_comment
;
The symmetry employed for this shelxl refinement is uniquely defined
by the following loop, which should always be used as a source of
symmetry information in preference to the above space-group names.
They are only intended as comments.
;
 
loop_
 _space_group_symop_operation_xyz
 'x, y, z'
 '-x, y+1/2, -z+1/2'
 '-x, -y, -z'
 'x, -y-1/2, z-1/2'
 
_cell_length_a                    14.710(3)
_cell_length_b                    67.008(13)
_cell_length_c                    15.490(3)
_cell_angle_alpha                 90
_cell_angle_beta                  103.22(3)
_cell_angle_gamma                 90
_cell_volume                      14863(5)
_cell_formula_units_Z             4
_cell_measurement_temperature     173(2)
_cell_measurement_reflns_used     23281
_cell_measurement_theta_min       2.638
_cell_measurement_theta_max       62.500
 
_exptl_crystal_description                block
_exptl_crystal_colour                     green
_exptl_crystal_density_meas       ?
_exptl_crystal_density_method     ?
_exptl_crystal_density_diffrn     1.745          
_exptl_crystal_F_000              7406
_exptl_transmission_factor_min    ?
_exptl_transmission_factor_max    ?
_exptl_crystal_size_max                             0.050
_exptl_crystal_size_mid                             0.030
_exptl_crystal_size_min                             0.020
_exptl_absorpt_coefficient_mu     18.951
_shelx_estimated_absorpt_T_min    ?
_shelx_estimated_absorpt_T_max    ?
_exptl_absorpt_correction_T_min                   0.58906
_exptl_absorpt_correction_T_max                   1.00000
_exptl_absorpt_correction_type            multi-scan
_exptl_absorpt_process_details    ?
_exptl_absorpt_special_details    ?
_diffrn_ambient_temperature       173(2)
_diffrn_radiation_wavelength      1.54184
_diffrn_radiation_type            CuK\a
_diffrn_source                    ?
_diffrn_measurement_device_type 'XtaLAB Synergy, Single source at home/near, HyPix'
_diffrn_detector_area_resol_mean 10.0000
_diffrn_measurement_method '\w scans'
_diffrn_reflns_number             54161
_diffrn_reflns_av_unetI/netI      0.0634
_diffrn_reflns_av_R_equivalents   0.0494
_diffrn_reflns_limit_h_min        -16
_diffrn_reflns_limit_h_max        16
_diffrn_reflns_limit_k_min        -77
_diffrn_reflns_limit_k_max        45
_diffrn_reflns_limit_l_min        -17
_diffrn_reflns_limit_l_max        17
_diffrn_reflns_theta_min          2.638
_diffrn_reflns_theta_max          62.500
_diffrn_reflns_theta_full         62.500
_diffrn_measured_fraction_theta_max   0.982
_diffrn_measured_fraction_theta_full  0.982
_diffrn_reflns_Laue_measured_fraction_max    0.982
_diffrn_reflns_Laue_measured_fraction_full   0.982
_diffrn_reflns_point_group_measured_fraction_max   0.982
_diffrn_reflns_point_group_measured_fraction_full  0.982
_reflns_number_total              23281
_reflns_number_gt                 19713
_reflns_threshold_expression      'I > 2\s(I)'
_reflns_Friedel_coverage          0.000
_reflns_Friedel_fraction_max      .
_reflns_Friedel_fraction_full     .
 
_reflns_special_details
;
 Reflections were merged by SHELXL according to the crystal
 class for the calculation of statistics and refinement.
 
 Structure factors included contributions from the .fab file.
 
 _reflns_Friedel_fraction is defined as the number of unique
 Friedel pairs measured divided by the number that would be
 possible theoretically, ignoring centric projections and
 systematic absences.
;
 
_computing_data_collection        'CrysAlisPro 1.171.42.72a (Rigaku OD, 2022)'
_computing_cell_refinement        'CrysAlisPro 1.171.42.72a (Rigaku OD, 2022)'
_computing_data_reduction         'CrysAlisPro 1.171.42.72a (Rigaku OD, 2022)'
_computing_structure_solution     'SHELXT 2018/2 (Sheldrick, 2018)'
_computing_structure_refinement 'SHELXL-2018/3 (Sheldrick, 2018)'
_computing_molecular_graphics     ?
_computing_publication_material   ?
_refine_special_details           ?
_refine_ls_structure_factor_coef  Fsqd
_refine_ls_matrix_type            full
_refine_ls_weighting_scheme       calc
_refine_ls_weighting_details
'w=1/[\s^2^(Fo^2^)+(0.0150P)^2^+280.0000P] where P=(Fo^2^+2Fc^2^)/3'
_atom_sites_solution_primary      ?
_atom_sites_solution_secondary    ?
_atom_sites_solution_hydrogens    geom
_refine_ls_hydrogen_treatment     constr
_refine_ls_extinction_method      none
_refine_ls_extinction_coef        .
_refine_ls_number_reflns          23281
_refine_ls_number_parameters      1519
_refine_ls_number_restraints      490
_refine_ls_R_factor_all           0.1151
_refine_ls_R_factor_gt            0.1033
_refine_ls_wR_factor_ref          0.2241
_refine_ls_wR_factor_gt           0.2165
_refine_ls_goodness_of_fit_ref    1.005
_refine_ls_restrained_S_all       1.005
_refine_ls_shift/su_max           0.001
_refine_ls_shift/su_mean          0.000
 
loop_
 _atom_site_label
 _atom_site_type_symbol
 _atom_site_fract_x
 _atom_site_fract_y
 _atom_site_fract_z
 _atom_site_U_iso_or_equiv
 _atom_site_adp_type
 _atom_site_occupancy
 _atom_site_site_symmetry_order  
 _atom_site_calc_flag
 _atom_site_refinement_flags_posn
 _atom_site_refinement_flags_adp
 _atom_site_refinement_flags_occupancy
 _atom_site_disorder_assembly
 _atom_site_disorder_group
S1 S -0.4258(2) 0.12343(4) -0.5855(2) 0.0647(10) Uani 1 1 d . . . . .
I1 I -1.05619(6) 0.11647(2) -0.96512(6) 0.0742(3) Uani 1 1 d . . . . .
I2 I -0.92872(5) 0.11261(2) -1.08272(5) 0.0552(2) Uani 1 1 d . . . . .
I3 I -0.80335(6) 0.10716(2) -1.19977(6) 0.0721(3) Uani 1 1 d . . . . .
I4 I -0.40403(7) 0.02637(2) -0.09602(6) 0.0794(3) Uani 1 1 d . . . . .
I5 I -0.500000 0.000000 0.000000 0.0532(3) Uani 1 2 d S . P . .
O1 O -0.4971(6) 0.12373(14) -0.5248(7) 0.073(3) Uani 1 1 d . . . . .
O2 O -0.3533(5) 0.11306(10) -0.5261(5) 0.0491(18) Uani 1 1 d . . . . .
O3 O -0.4080(5) 0.14435(10) -0.6009(5) 0.0498(19) Uani 1 1 d . . . . .
O4 O -0.4681(5) 0.11285(11) -0.6681(5) 0.0492(18) Uani 1 1 d . . . . .
O1W O -0.5662(9) 0.1417(2) -0.3717(10) 0.131(5) Uani 1 1 d . U . . .
O2W O -0.0699(15) 0.0164(3) -0.3893(13) 0.096(6) Uani 0.5 1 d . U P . .
O3W O -0.534(2) -0.0368(5) -0.361(3) 0.161(12) Uani 0.5 1 d . U P . .
O2WA O -0.1053(13) -0.0048(3) -0.3759(13) 0.078(5) Uani 0.5 1 d . U P A 2
O3WA O -0.5508(16) -0.0266(4) -0.4514(17) 0.099(7) Uani 0.5 1 d . U P B 2
F1 F -0.2943(5) 0.21099(11) -0.8694(4) 0.0674(19) Uani 1 1 d . . . . .
F2 F -0.2845(6) 0.25064(13) -0.8947(5) 0.093(3) Uani 1 1 d . . . . .
F3 F -0.2875(7) 0.27611(11) -0.7509(6) 0.101(3) Uani 1 1 d . . . . .
F4 F -0.2915(6) 0.26169(10) -0.5816(5) 0.080(2) Uani 1 1 d . . . . .
F5 F -0.3012(4) 0.22252(8) -0.5546(4) 0.0520(16) Uani 1 1 d . . . . .
F6 F -0.1257(5) 0.08415(12) -0.2548(5) 0.071(2) Uani 1 1 d . . . . .
F7 F -0.0195(6) 0.05868(13) -0.1424(6) 0.093(3) Uani 1 1 d . . . . .
F8 F 0.1177(7) 0.04132(12) -0.1956(6) 0.112(4) Uani 1 1 d . . . . .
F9 F 0.1496(6) 0.05062(16) -0.3666(6) 0.117(4) Uani 1 1 d . . . . .
F10 F 0.0408(5) 0.07574(14) -0.4816(5) 0.087(3) Uani 1 1 d . . . . .
F11 F -0.6018(9) 0.05303(19) -0.8809(6) 0.0506(15) Uani 0.5 1 d D U P C 1
F12 F -0.7081(8) 0.03103(15) -1.0111(8) 0.0506(15) Uani 0.5 1 d D U P C 1
F13 F -0.7215(8) 0.04167(17) -1.1972(8) 0.0506(15) Uani 0.5 1 d D U P C 1
F14 F -0.6343(9) 0.07338(18) -1.2369(6) 0.0506(15) Uani 0.5 1 d D U P C 1
F15 F -0.5205(9) 0.09510(17) -1.1099(9) 0.0506(15) Uani 0.5 1 d D U P C 1
F11A F -0.5879(13) 0.0523(2) -0.9199(9) 0.086(2) Uani 0.5 1 d D U P D 2
F12A F -0.6851(11) 0.03260(19) -1.0617(11) 0.086(2) Uani 0.5 1 d D U P D 2
F13A F -0.6903(12) 0.0479(2) -1.2395(10) 0.086(2) Uani 0.5 1 d D U P D 2
F14A F -0.6108(12) 0.0823(2) -1.2602(8) 0.086(2) Uani 0.5 1 d D U P D 2
F15A F -0.5099(12) 0.1030(2) -1.1174(13) 0.086(2) Uani 0.5 1 d D U P D 2
F16 F -0.4895(5) 0.22383(9) -0.6762(4) 0.0579(17) Uani 1 1 d . . . . .
F17 F -0.4887(6) 0.26361(10) -0.6611(4) 0.069(2) Uani 1 1 d . . . . .
F18 F -0.4937(6) 0.28084(9) -0.4935(5) 0.073(2) Uani 1 1 d . . . . .
F19 F -0.5033(6) 0.25766(10) -0.3455(5) 0.070(2) Uani 1 1 d . . . . .
F20 F -0.5026(5) 0.21792(9) -0.3598(4) 0.0606(17) Uani 1 1 d . . . . .
F21 F -0.3390(5) 0.10843(11) -0.0685(5) 0.0668(19) Uani 1 1 d . . . . .
F22 F -0.2557(6) 0.08967(14) 0.0855(5) 0.097(3) Uani 1 1 d . . . . .
F23 F -0.1740(6) 0.05423(15) 0.0749(6) 0.104(3) Uani 1 1 d . . . . .
F24 F -0.1719(5) 0.03830(12) -0.0942(6) 0.093(3) Uani 1 1 d . . . . .
F25 F -0.2570(5) 0.05648(10) -0.2498(5) 0.070(2) Uani 1 1 d . . . . .
F26 F -0.8915(11) 0.0903(2) -0.6951(9) 0.079(3) Uani 0.5 1 d D U P E 1
F27 F -1.0057(10) 0.0563(2) -0.7787(10) 0.079(3) Uani 0.5 1 d D U P E 1
F28 F -0.9878(11) 0.0466(2) -0.9606(12) 0.079(3) Uani 0.5 1 d D U P E 1
F29 F -0.8577(19) 0.0581(4) -1.0199(11) 0.079(3) Uani 0.5 1 d D U P E 1
F30 F -0.7199(14) 0.0837(4) -0.9184(16) 0.079(3) Uani 0.5 1 d D U P E 1
F26A F -0.8790(11) 0.0801(2) -0.6806(8) 0.073(2) Uani 0.5 1 d D U P F 2
F27A F -1.0290(9) 0.0697(2) -0.7971(10) 0.073(2) Uani 0.5 1 d D U P F 2
F28A F -1.0138(10) 0.0529(2) -0.9624(12) 0.073(2) Uani 0.5 1 d D U P F 2
F29A F -0.8492(18) 0.0615(3) -1.0237(11) 0.073(2) Uani 0.5 1 d D U P F 2
F30A F -0.7256(15) 0.0812(4) -0.9277(14) 0.073(2) Uani 0.5 1 d D U P F 2
N1 N -0.4530(6) 0.12138(12) -0.8623(6) 0.047(2) Uani 1 1 d . . . . .
H1A H -0.399446 0.118211 -0.826391 0.057 Uiso 1 1 calc R U . . .
N2 N -0.3796(6) 0.16270(11) -0.7727(5) 0.040(2) Uani 1 1 d . . . . .
H2A H -0.336641 0.154135 -0.746662 0.049 Uiso 1 1 calc R U . . .
N3 N -0.2486(5) 0.16515(11) -0.5914(5) 0.0379(19) Uani 1 1 d . . . . .
H3A H -0.294297 0.156708 -0.611724 0.046 Uiso 1 1 calc R U . . .
N4 N -0.1771(5) 0.12494(12) -0.4873(5) 0.039(2) Uani 1 1 d . . . . .
H4A H -0.230023 0.121470 -0.523444 0.047 Uiso 1 1 calc R U . . .
N5 N -0.2409(6) 0.08560(13) -0.5794(6) 0.055(3) Uani 1 1 d . . . . .
H5A H -0.267089 0.097466 -0.582620 0.066 Uiso 1 1 calc R U . . .
N6 N -0.3866(6) 0.08423(13) -0.7692(7) 0.063(3) Uani 1 1 d . . . . .
H6A H -0.396537 0.095966 -0.747613 0.075 Uiso 1 1 calc R U . . .
N7 N -0.6488(5) 0.12742(12) -0.7081(5) 0.041(2) Uani 1 1 d . . . . .
H7C H -0.596482 0.123518 -0.672236 0.050 Uiso 1 1 calc R U . . .
N8 N -0.5612(6) 0.16775(12) -0.6200(6) 0.044(2) Uani 1 1 d . . . . .
H8A H -0.520076 0.158735 -0.595019 0.053 Uiso 1 1 calc R U . . .
N9 N -0.4336(6) 0.16717(12) -0.4358(5) 0.043(2) Uani 1 1 d . . . . .
H9A H -0.480890 0.159243 -0.457875 0.051 Uiso 1 1 calc R U . . .
N10 N -0.3781(6) 0.12657(12) -0.3265(6) 0.047(2) Uani 1 1 d . . . . .
H10B H -0.432945 0.123828 -0.361174 0.056 Uiso 1 1 calc R U . . .
N11 N -0.4613(6) 0.08947(14) -0.4007(7) 0.061(3) Uani 1 1 d . . . . .
H11B H -0.449696 0.100894 -0.424091 0.073 Uiso 1 1 calc R U . . .
N12 N -0.6058(6) 0.08992(14) -0.5932(6) 0.061(3) Uani 1 1 d . . . . .
H12B H -0.578497 0.101646 -0.591013 0.074 Uiso 1 1 calc R U . . .
C1 C -0.5113(7) 0.10799(15) -0.9157(7) 0.046(3) Uani 1 1 d . . . . .
C2 C -0.5873(7) 0.11896(16) -0.9603(7) 0.046(3) Uani 1 1 d . . . . .
H2B H -0.639205 0.113722 -1.002339 0.056 Uiso 1 1 calc R U . . .
C3 C -0.5763(7) 0.13866(15) -0.9344(6) 0.039(2) Uani 1 1 d . . . . .
C4 C -0.4882(6) 0.13959(15) -0.8721(6) 0.040(2) Uani 1 1 d . . . . .
C5 C -0.4582(7) 0.15810(14) -0.8336(6) 0.038(2) Uani 1 1 d . . . . .
C6 C -0.5074(7) 0.17584(14) -0.8570(6) 0.037(2) Uani 1 1 d . . . . .
C7 C -0.4565(7) 0.19118(14) -0.8107(6) 0.038(2) Uani 1 1 d . . . . .
H7A H -0.473119 0.204898 -0.814666 0.046 Uiso 1 1 calc R U . . .
C8 C -0.3774(7) 0.18319(13) -0.7577(6) 0.035(2) Uani 1 1 d . . . . .
C9 C -0.6274(7) 0.15641(15) -0.9581(6) 0.039(2) Uani 1 1 d . . . . .
C10 C -0.7119(7) 0.15568(16) -1.0210(7) 0.049(3) Uani 1 1 d . . . . .
H10A H -0.735385 0.143317 -1.046855 0.059 Uiso 1 1 calc R U . . .
C11 C -0.7601(8) 0.17283(19) -1.0448(8) 0.061(3) Uani 1 1 d . . . . .
H11A H -0.816427 0.172378 -1.089457 0.073 Uiso 1 1 calc R U . . .
C12 C -0.7297(8) 0.19101(18) -1.0059(9) 0.063(4) Uani 1 1 d . . . . .
H12A H -0.766262 0.202680 -1.022255 0.076 Uiso 1 1 calc R U . . .
C13 C -0.6470(8) 0.19215(18) -0.9441(7) 0.054(3) Uani 1 1 d . . . . .
H13A H -0.624803 0.204573 -0.918073 0.065 Uiso 1 1 calc R U . . .
C14 C -0.5963(6) 0.17481(15) -0.9203(6) 0.037(2) Uani 1 1 d . . . . .
C15 C -0.3058(7) 0.19331(14) -0.6953(6) 0.040(2) Uani 1 1 d . . . . .
C16 C -0.2977(7) 0.21515(16) -0.7098(7) 0.045(3) Uani 1 1 d . . . . .
C17 C -0.2937(8) 0.22291(18) -0.7959(7) 0.056(3) Uani 1 1 d . . . . .
C18 C -0.2896(9) 0.2434(2) -0.8106(9) 0.068(4) Uani 1 1 d . . . . .
C19 C -0.2898(11) 0.25621(17) -0.7391(9) 0.077(5) Uani 1 1 d . . . . .
C20 C -0.2908(9) 0.24944(18) -0.6526(9) 0.061(3) Uani 1 1 d . . . . .
C21 C -0.2941(8) 0.22854(15) -0.6391(7) 0.047(3) Uani 1 1 d . . . . .
C22 C -0.2432(7) 0.18427(14) -0.6237(7) 0.041(2) Uani 1 1 d . . . . .
C23 C -0.1630(7) 0.19260(16) -0.5723(7) 0.044(2) Uani 1 1 d . . . . .
H23A H -0.141732 0.205811 -0.578032 0.052 Uiso 1 1 calc R U . . .
C24 C -0.1183(7) 0.17854(16) -0.5108(7) 0.043(2) Uani 1 1 d . . . . .
C25 C -0.1731(6) 0.16117(15) -0.5235(6) 0.039(2) Uani 1 1 d . . . . .
C26 C -0.1431(6) 0.14365(14) -0.4772(6) 0.037(2) Uani 1 1 d . . . . .
C27 C -0.0580(6) 0.14303(16) -0.4139(7) 0.041(2) Uani 1 1 d . . . . .
C28 C -0.0442(6) 0.12363(16) -0.3848(7) 0.041(2) Uani 1 1 d . . . . .
H28A H 0.006467 0.118949 -0.339766 0.049 Uiso 1 1 calc R U . . .
C29 C -0.1171(7) 0.11199(15) -0.4328(7) 0.041(2) Uani 1 1 d . . . . .
C30 C -0.0341(7) 0.17875(17) -0.4425(7) 0.046(3) Uani 1 1 d . . . . .
C31 C 0.0174(8) 0.19580(18) -0.4251(8) 0.060(3) Uani 1 1 d . . . . .
H31A H -0.002465 0.207703 -0.457199 0.072 Uiso 1 1 calc R U . . .
C32 C 0.0982(9) 0.1955(2) -0.3603(9) 0.070(4) Uani 1 1 d . . . . .
H32A H 0.134421 0.207275 -0.347345 0.084 Uiso 1 1 calc R U . . .
C33 C 0.1280(8) 0.1782(2) -0.3136(8) 0.064(4) Uani 1 1 d . . . . .
H33A H 0.184047 0.178458 -0.268565 0.077 Uiso 1 1 calc R U . . .
C34 C 0.0794(7) 0.16084(18) -0.3302(8) 0.056(3) Uani 1 1 d . . . . .
H34A H 0.101654 0.148948 -0.299042 0.067 Uiso 1 1 calc R U . . .
C35 C -0.0046(7) 0.16108(16) -0.3947(7) 0.044(3) Uani 1 1 d . . . . .
C36 C -0.1179(7) 0.09104(16) -0.4397(7) 0.048(3) Uani 1 1 d . . . . .
C37 C -0.0477(8) 0.08003(15) -0.3721(7) 0.050(3) Uani 1 1 d . . . . .
C38 C -0.0593(8) 0.07594(17) -0.2850(8) 0.054(3) Uani 1 1 d . . . . .
C39 C -0.0040(10) 0.06330(18) -0.2241(9) 0.069(4) Uani 1 1 d . . . . .
C40 C 0.0657(12) 0.05457(19) -0.2531(9) 0.084(5) Uani 1 1 d . . . . .
C41 C 0.0822(10) 0.0590(2) -0.3379(10) 0.084(5) Uani 1 1 d . . . . .
C42 C 0.0243(8) 0.07195(19) -0.3983(8) 0.062(4) Uani 1 1 d . . . . .
C43 C -0.1697(8) 0.07903(17) -0.5101(9) 0.058(3) Uani 1 1 d . . . . .
C44 C -0.1550(9) 0.05907(17) -0.5292(10) 0.079(5) Uani 1 1 d . . . . .
H44A H -0.113887 0.050242 -0.490913 0.094 Uiso 1 1 calc R U . . .
C45 C -0.2099(9) 0.05391(17) -0.6134(10) 0.078(5) Uani 1 1 d . . . . .
C46 C -0.2648(8) 0.07069(17) -0.6431(9) 0.067(4) Uani 1 1 d . . . . .
C47 C -0.3273(8) 0.07021(16) -0.7269(9) 0.062(4) Uani 1 1 d . . . . .
C48 C -0.3301(8) 0.05360(17) -0.7892(9) 0.066(4) Uani 1 1 d . . . . .
C49 C -0.3976(9) 0.05786(19) -0.8662(10) 0.076(5) Uani 1 1 d . . . . .
H49A H -0.417000 0.049390 -0.916219 0.092 Uiso 1 1 calc R U . . .
C50 C -0.4309(8) 0.07678(16) -0.8556(9) 0.063(4) Uani 1 1 d . . . . .
C51 C -0.234(2) 0.0342(3) -0.6483(17) 0.069(5) Uani 0.33 1 d G U P G 1
C52 C -0.1870(19) 0.0169(4) -0.6147(14) 0.069(5) Uani 0.33 1 d G U P G 1
H52A H -0.146059 0.016984 -0.557573 0.082 Uiso 0.33 1 calc R U P G 1
C53 C -0.1996(19) -0.0005(3) -0.6647(17) 0.069(5) Uani 0.33 1 d G U P G 1
H53A H -0.167276 -0.012346 -0.641794 0.082 Uiso 0.33 1 calc R U P G 1
C54 C -0.2596(19) -0.0007(3) -0.7483(17) 0.069(5) Uani 0.33 1 d G U P G 1
H54A H -0.268166 -0.012566 -0.782533 0.082 Uiso 0.33 1 calc R U P G 1
C55 C -0.3069(19) 0.0166(4) -0.7819(15) 0.069(5) Uani 0.33 1 d G U P G 1
H55A H -0.347841 0.016544 -0.839052 0.082 Uiso 0.33 1 calc R U P G 1
C56 C -0.294(2) 0.0341(3) -0.7319(18) 0.069(5) Uani 0.33 1 d G U P G 1
C51A C -0.2093(8) 0.03689(12) -0.6857(6) 0.0467(17) Uani 0.67 1 d G U P G 2
C52A C -0.1524(7) 0.02044(14) -0.6585(5) 0.0467(17) Uani 0.67 1 d G U P G 2
H52B H -0.112150 0.020221 -0.600992 0.056 Uiso 0.67 1 calc R U P G 2
C53A C -0.1544(7) 0.00431(12) -0.7153(7) 0.0467(17) Uani 0.67 1 d G U P G 2
H53B H -0.115499 -0.006926 -0.696695 0.056 Uiso 0.67 1 calc R U P G 2
C54A C -0.2133(7) 0.00463(12) -0.7994(6) 0.0467(17) Uani 0.67 1 d G U P G 2
H54B H -0.214677 -0.006387 -0.838269 0.056 Uiso 0.67 1 calc R U P G 2
C55A C -0.2702(7) 0.02108(14) -0.8267(6) 0.0467(17) Uani 0.67 1 d G U P G 2
H55B H -0.310507 0.021299 -0.884141 0.056 Uiso 0.67 1 calc R U P G 2
C56A C -0.2683(7) 0.03721(12) -0.7698(7) 0.0467(17) Uani 0.67 1 d G U P G 2
C57 C -0.4956(7) 0.08748(16) -0.9201(8) 0.057(3) Uani 1 1 d . . . . .
C58 C -0.5583(9) 0.07470(17) -0.9911(6) 0.036(2) Uani 0.5 1 d G U P C 1
C59 C -0.6056(9) 0.05818(18) -0.9692(5) 0.036(2) Uani 0.5 1 d DG U P C 1
C60 C -0.6613(8) 0.04678(14) -1.0358(7) 0.036(2) Uani 0.5 1 d DG U P C 1
C61 C -0.6697(8) 0.05190(16) -1.1242(6) 0.036(2) Uani 0.5 1 d DG U P C 1
C62 C -0.6224(9) 0.06842(18) -1.1461(5) 0.036(2) Uani 0.5 1 d DG U P C 1
C63 C -0.5667(9) 0.07982(16) -1.0795(7) 0.036(2) Uani 0.5 1 d DG U P C 1
C58A C -0.5424(11) 0.0780(2) -1.0164(8) 0.057(3) Uani 0.5 1 d G U P D 2
C59A C -0.5874(11) 0.0604(2) -1.0031(7) 0.057(3) Uani 0.5 1 d DG U P D 2
C60A C -0.6394(10) 0.04999(17) -1.0752(10) 0.057(3) Uani 0.5 1 d DG U P D 2
C61A C -0.6465(10) 0.0572(2) -1.1607(8) 0.057(3) Uani 0.5 1 d DG U P D 2
C62A C -0.6015(11) 0.0747(2) -1.1740(7) 0.057(3) Uani 0.5 1 d DG U P D 2
C63A C -0.5494(11) 0.08516(19) -1.1019(10) 0.057(3) Uani 0.5 1 d DG U P D 2
C64 C -0.7169(7) 0.11491(17) -0.7546(7) 0.047(3) Uani 1 1 d . . . . .
C65 C -0.7842(7) 0.12722(18) -0.8075(8) 0.055(3) Uani 1 1 d . . . . .
H65A H -0.838298 0.122704 -0.848971 0.067 Uiso 1 1 calc R U . . .
C66 C -0.7598(7) 0.14674(17) -0.7902(7) 0.045(3) Uani 1 1 d . . . . .
C67 C -0.6744(7) 0.14644(16) -0.7256(7) 0.043(2) Uani 1 1 d . . . . .
C68 C -0.6363(7) 0.16447(16) -0.6877(7) 0.044(3) Uani 1 1 d . . . . .
C69 C -0.6839(8) 0.18276(17) -0.7100(8) 0.051(3) Uani 1 1 d . . . . .
C70 C -0.6356(7) 0.19712(16) -0.6532(7) 0.048(3) Uani 1 1 d . . . . .
H70A H -0.651372 0.210863 -0.653167 0.058 Uiso 1 1 calc R U . . .
C71 C -0.5604(7) 0.18803(16) -0.5965(7) 0.047(3) Uani 1 1 d . . . . .
C72 C -0.8065(7) 0.16504(18) -0.8162(8) 0.055(3) Uani 1 1 d . . . . .
C73 C -0.8883(8) 0.1659(2) -0.8818(9) 0.068(4) Uani 1 1 d . . . . .
H73A H -0.914682 0.153926 -0.909782 0.081 Uiso 1 1 calc R U . . .
C74 C -0.9311(9) 0.1837(2) -0.9066(11) 0.089(5) Uani 1 1 d . . . . .
H74A H -0.987711 0.183943 -0.950868 0.106 Uiso 1 1 calc R U . . .
C75 C -0.8929(10) 0.2015(2) -0.8679(11) 0.090(5) Uani 1 1 d . . . . .
H75A H -0.922177 0.213857 -0.887818 0.108 Uiso 1 1 calc R U . . .
C76 C -0.8141(10) 0.2014(2) -0.8018(10) 0.079(5) Uani 1 1 d . . . . .
H76A H -0.789806 0.213402 -0.773092 0.094 Uiso 1 1 calc R U . . .
C77 C -0.7696(8) 0.1831(2) -0.7770(9) 0.066(4) Uani 1 1 d . . . . .
C78 C -0.4937(7) 0.19719(15) -0.5256(7) 0.042(2) Uani 1 1 d . . . . .
C79 C -0.4952(8) 0.21927(15) -0.5190(7) 0.046(3) Uani 1 1 d . . . . .
C80 C -0.4929(8) 0.23174(16) -0.5950(7) 0.049(3) Uani 1 1 d . . . . .
C81 C -0.4953(8) 0.25209(17) -0.5859(8) 0.055(3) Uani 1 1 d . . . . .
C82 C -0.4957(9) 0.26105(16) -0.5035(8) 0.058(3) Uani 1 1 d . . . . .
C83 C -0.5002(8) 0.24888(17) -0.4269(7) 0.053(3) Uani 1 1 d . . . . .
C84 C -0.4977(8) 0.22856(16) -0.4367(8) 0.051(3) Uani 1 1 d . . . . .
C85 C -0.4274(8) 0.18699(15) -0.4610(7) 0.044(3) Uani 1 1 d . . . . .
C86 C -0.3447(7) 0.19356(15) -0.4125(6) 0.042(2) Uani 1 1 d . . . . .
H86A H -0.320793 0.206662 -0.414953 0.050 Uiso 1 1 calc R U . . .
C87 C -0.2998(7) 0.17832(14) -0.3584(6) 0.040(2) Uani 1 1 d . . . . .
C88 C -0.3590(7) 0.16174(15) -0.3743(7) 0.042(2) Uani 1 1 d . . . . .
C89 C -0.3342(6) 0.14386(14) -0.3253(7) 0.037(2) Uani 1 1 d . . . . .
C90 C -0.2502(6) 0.14206(15) -0.2621(6) 0.037(2) Uani 1 1 d . . . . .
C91 C -0.2468(6) 0.12317(14) -0.2261(6) 0.035(2) Uani 1 1 d . . . . .
H91A H -0.197355 0.117946 -0.181257 0.042 Uiso 1 1 calc R U . . .
C92 C -0.3259(7) 0.11334(16) -0.2656(7) 0.045(3) Uani 1 1 d . . . . .
C93 C -0.2122(6) 0.17679(14) -0.2965(6) 0.038(2) Uani 1 1 d . . . . .
C94 C -0.1502(7) 0.19233(16) -0.2833(7) 0.045(3) Uani 1 1 d . . . . .
H94A H -0.163413 0.204142 -0.317807 0.054 Uiso 1 1 calc R U . . .
C95 C -0.0705(8) 0.19066(18) -0.2209(7) 0.054(3) Uani 1 1 d . . . . .
H95A H -0.029295 0.201743 -0.208677 0.065 Uiso 1 1 calc R U . . .
C96 C -0.0473(7) 0.17308(17) -0.1741(7) 0.050(3) Uani 1 1 d . . . . .
H96A H 0.010574 0.172305 -0.131684 0.060 Uiso 1 1 calc R U . . .
C97 C -0.1037(7) 0.15707(16) -0.1867(7) 0.046(3) Uani 1 1 d . . . . .
H97A H -0.086528 0.145086 -0.154311 0.055 Uiso 1 1 calc R U . . .
C98 C -0.1880(7) 0.15864(15) -0.2485(6) 0.039(2) Uani 1 1 d . . . . .
C99 C -0.3514(7) 0.09344(17) -0.2516(7) 0.050(3) Uani 1 1 d . . . . .
C100 C -0.3025(7) 0.08346(15) -0.1659(8) 0.049(3) Uani 1 1 d . . . . .
C101 C -0.2994(8) 0.09163(19) -0.0793(8) 0.053(3) Uani 1 1 d . . . . .
C102 C -0.2536(10) 0.0813(2) 0.0026(8) 0.069(4) Uani 1 1 d . . . . .
C103 C -0.2132(9) 0.0635(2) -0.0029(10) 0.073(4) Uani 1 1 d . . . . .
C104 C -0.2132(9) 0.05584(19) -0.0871(9) 0.065(4) Uani 1 1 d . . . . .
C105 C -0.2573(8) 0.06543(19) -0.1673(8) 0.058(3) Uani 1 1 d . . . . .
C106 C -0.4189(8) 0.08285(17) -0.3126(8) 0.056(3) Uani 1 1 d . . . . .
C107 C -0.4549(8) 0.06439(19) -0.2994(8) 0.065(4) Uani 1 1 d . . . . .
H10C H -0.439615 0.056359 -0.247592 0.078 Uiso 1 1 calc R U . . .
C108 C -0.5198(10) 0.0600(2) -0.3800(9) 0.077(4) Uani 1 1 d . . . . .
C109 C -0.5213(9) 0.07562(18) -0.4418(8) 0.066(4) Uani 1 1 d . . . . .
C110 C -0.5856(9) 0.0759(2) -0.5285(8) 0.065(4) Uani 1 1 d . . . . .
C111 C -0.6420(10) 0.0592(2) -0.5530(10) 0.082(5) Uani 1 1 d . . . . .
C112 C -0.6933(9) 0.0636(2) -0.6397(10) 0.076(4) Uani 1 1 d . . . . .
H11C H -0.734195 0.054530 -0.676720 0.091 Uiso 1 1 calc R U . . .
C113 C -0.6755(8) 0.08325(18) -0.6636(8) 0.057(3) Uani 1 1 d . . . . .
C114 C -0.546(3) 0.0368(4) -0.423(2) 0.065(5) Uani 0.25 1 d G U P H 1
C115 C -0.531(2) 0.0193(5) -0.3733(17) 0.065(5) Uani 0.25 1 d G U P H 1
H11D H -0.493034 0.019576 -0.314688 0.078 Uiso 0.25 1 calc R U P H 1
C116 C -0.570(2) 0.0015(4) -0.410(2) 0.065(5) Uani 0.25 1 d G U P H 1
H11E H -0.559420 -0.010468 -0.375608 0.078 Uiso 0.25 1 calc R U P H 1
C117 C -0.625(2) 0.0011(4) -0.495(2) 0.065(5) Uani 0.25 1 d G U P H 1
H11F H -0.652229 -0.011116 -0.520066 0.078 Uiso 0.25 1 calc R U P H 1
C118 C -0.641(2) 0.0185(5) -0.5450(17) 0.065(5) Uani 0.25 1 d G U P H 1
H11G H -0.678655 0.018280 -0.603605 0.078 Uiso 0.25 1 calc R U P H 1
C119 C -0.602(3) 0.0364(4) -0.509(2) 0.065(5) Uani 0.25 1 d G U P H 1
C14B C -0.5868(8) 0.04442(14) -0.3990(7) 0.0669(19) Uani 0.75 1 d G U P H 2
C15B C -0.5892(8) 0.02933(16) -0.3380(6) 0.0669(19) Uani 0.75 1 d G U P H 2
H15A H -0.550040 0.030077 -0.280104 0.080 Uiso 0.75 1 calc R U P H 2
C16B C -0.6488(8) 0.01316(14) -0.3617(6) 0.0669(19) Uani 0.75 1 d G U P H 2
H16A H -0.650435 0.002844 -0.320015 0.080 Uiso 0.75 1 calc R U P H 2
C17B C -0.7061(7) 0.01207(14) -0.4465(7) 0.0669(19) Uani 0.75 1 d G U P H 2
H17A H -0.746851 0.001012 -0.462662 0.080 Uiso 0.75 1 calc R U P H 2
C18B C -0.7037(8) 0.02716(16) -0.5075(6) 0.0669(19) Uani 0.75 1 d G U P H 2
H18A H -0.742872 0.026413 -0.565399 0.080 Uiso 0.75 1 calc R U P H 2
C19B C -0.6441(9) 0.04333(15) -0.4838(7) 0.0669(19) Uani 0.75 1 d G U P H 2
C120 C -0.7228(8) 0.09435(17) -0.7375(7) 0.052(3) Uani 1 1 d . . . . .
C121 C -0.8012(9) 0.0856(2) -0.8099(11) 0.052(4) Uani 0.5 1 d G U P E 1
C122 C -0.8741(11) 0.0804(2) -0.7708(7) 0.052(4) Uani 0.5 1 d DG U P E 1
C123 C -0.9430(9) 0.0673(2) -0.8140(10) 0.052(4) Uani 0.5 1 d DG U P E 1
C124 C -0.9392(9) 0.0595(2) -0.8961(10) 0.052(4) Uani 0.5 1 d DG U P E 1
C125 C -0.8664(11) 0.0647(2) -0.9352(7) 0.052(4) Uani 0.5 1 d DG U P E 1
C126 C -0.7974(10) 0.0778(3) -0.8921(10) 0.052(4) Uani 0.5 1 d DG U P E 1
C21B C -0.8009(13) 0.0823(3) -0.7909(11) 0.074(6) Uani 0.5 1 d G U P F 2
C22B C -0.8866(16) 0.0774(3) -0.7729(8) 0.074(6) Uani 0.5 1 d DG U P F 2
C23B C -0.9548(10) 0.0681(3) -0.8374(13) 0.074(6) Uani 0.5 1 d DG U P F 2
C24B C -0.9374(11) 0.0637(3) -0.9198(11) 0.074(6) Uani 0.5 1 d DG U P F 2
C25B C -0.8517(13) 0.0686(3) -0.9378(8) 0.074(6) Uani 0.5 1 d DG U P F 2
C26B C -0.7835(9) 0.0779(3) -0.8734(13) 0.074(6) Uani 0.5 1 d DG U P F 2
 
loop_
 _atom_site_aniso_label
 _atom_site_aniso_U_11
 _atom_site_aniso_U_22
 _atom_site_aniso_U_33
 _atom_site_aniso_U_23
 _atom_site_aniso_U_13
 _atom_site_aniso_U_12
S1 0.0536(17) 0.0362(14) 0.079(2) -0.0018(14) -0.0366(16) -0.0031(12)
I1 0.0553(5) 0.0981(7) 0.0595(5) 0.0106(5) -0.0068(4) -0.0210(5)
I2 0.0492(4) 0.0467(4) 0.0540(4) -0.0028(3) -0.0206(3) 0.0018(3)
I3 0.0544(5) 0.0803(6) 0.0659(5) -0.0253(4) -0.0188(4) 0.0245(4)
I4 0.0779(6) 0.0841(6) 0.0633(5) 0.0191(5) -0.0105(4) -0.0334(5)
I5 0.0555(6) 0.0420(5) 0.0475(5) 0.0066(4) -0.0182(5) -0.0140(4)
O1 0.055(5) 0.069(6) 0.092(7) -0.006(5) 0.010(5) 0.000(4)
O2 0.037(4) 0.040(4) 0.059(5) -0.003(3) -0.014(3) -0.004(3)
O3 0.035(4) 0.041(4) 0.065(5) 0.003(3) -0.007(3) -0.001(3)
O4 0.039(4) 0.044(4) 0.054(4) -0.003(3) -0.012(3) 0.001(3)
O1W 0.103(9) 0.108(9) 0.162(11) 0.018(8) -0.010(8) 0.002(7)
O2W 0.096(9) 0.087(9) 0.075(8) -0.028(7) -0.039(7) 0.049(8)
O3W 0.162(18) 0.155(19) 0.20(2) 0.028(15) 0.114(16) 0.045(15)
O2WA 0.060(8) 0.085(9) 0.078(9) -0.002(7) -0.006(7) 0.010(7)
O3WA 0.089(13) 0.097(13) 0.122(14) -0.006(12) 0.046(11) 0.015(11)
F1 0.073(5) 0.083(5) 0.042(4) -0.006(3) 0.004(3) -0.020(4)
F2 0.105(6) 0.091(6) 0.066(5) 0.034(4) -0.017(4) -0.045(5)
F3 0.126(7) 0.049(4) 0.098(6) 0.031(4) -0.038(5) -0.028(5)
F4 0.109(6) 0.035(4) 0.076(5) -0.001(3) -0.020(4) -0.005(4)
F5 0.064(4) 0.032(3) 0.052(4) 0.000(3) -0.004(3) -0.005(3)
F6 0.053(4) 0.077(5) 0.080(5) 0.011(4) 0.005(4) 0.004(4)
F7 0.100(6) 0.087(6) 0.076(6) 0.020(5) -0.017(5) 0.010(5)
F8 0.135(8) 0.068(5) 0.091(6) -0.020(4) -0.059(6) 0.057(5)
F9 0.085(6) 0.143(8) 0.095(6) -0.042(6) -0.035(5) 0.075(6)
F10 0.061(5) 0.109(7) 0.075(5) -0.019(5) -0.014(4) 0.031(4)
F11 0.044(3) 0.042(3) 0.059(3) -0.017(3) -0.005(3) -0.009(2)
F12 0.044(3) 0.042(3) 0.059(3) -0.017(3) -0.005(3) -0.009(2)
F13 0.044(3) 0.042(3) 0.059(3) -0.017(3) -0.005(3) -0.009(2)
F14 0.044(3) 0.042(3) 0.059(3) -0.017(3) -0.005(3) -0.009(2)
F15 0.044(3) 0.042(3) 0.059(3) -0.017(3) -0.005(3) -0.009(2)
F11A 0.077(5) 0.072(4) 0.091(5) -0.026(4) -0.014(4) 0.004(4)
F12A 0.077(5) 0.072(4) 0.091(5) -0.026(4) -0.014(4) 0.004(4)
F13A 0.077(5) 0.072(4) 0.091(5) -0.026(4) -0.014(4) 0.004(4)
F14A 0.077(5) 0.072(4) 0.091(5) -0.026(4) -0.014(4) 0.004(4)
F15A 0.077(5) 0.072(4) 0.091(5) -0.026(4) -0.014(4) 0.004(4)
F16 0.073(4) 0.045(4) 0.047(4) -0.006(3) -0.004(3) 0.012(3)
F17 0.096(6) 0.046(4) 0.055(4) 0.004(3) 0.000(4) 0.008(4)
F18 0.100(6) 0.026(3) 0.080(5) -0.007(3) -0.004(4) 0.005(3)
F19 0.100(6) 0.047(4) 0.057(4) -0.007(3) 0.006(4) 0.007(4)
F20 0.082(5) 0.044(4) 0.049(4) -0.003(3) 0.002(3) 0.008(3)
F21 0.062(4) 0.064(5) 0.071(5) -0.018(4) 0.009(4) -0.021(4)
F22 0.103(7) 0.118(7) 0.057(5) 0.002(5) -0.005(4) -0.048(6)
F23 0.086(6) 0.128(8) 0.080(6) 0.063(5) -0.019(5) -0.018(5)
F24 0.056(5) 0.067(5) 0.132(7) 0.038(5) -0.026(5) -0.007(4)
F25 0.069(5) 0.050(4) 0.077(5) 0.004(4) -0.011(4) -0.010(3)
F26 0.065(5) 0.082(5) 0.079(5) -0.025(4) -0.002(4) -0.019(4)
F27 0.065(5) 0.082(5) 0.079(5) -0.025(4) -0.002(4) -0.019(4)
F28 0.065(5) 0.082(5) 0.079(5) -0.025(4) -0.002(4) -0.019(4)
F29 0.065(5) 0.082(5) 0.079(5) -0.025(4) -0.002(4) -0.019(4)
F30 0.065(5) 0.082(5) 0.079(5) -0.025(4) -0.002(4) -0.019(4)
F26A 0.054(4) 0.075(5) 0.079(5) -0.017(4) -0.007(3) -0.019(3)
F27A 0.054(4) 0.075(5) 0.079(5) -0.017(4) -0.007(3) -0.019(3)
F28A 0.054(4) 0.075(5) 0.079(5) -0.017(4) -0.007(3) -0.019(3)
F29A 0.054(4) 0.075(5) 0.079(5) -0.017(4) -0.007(3) -0.019(3)
F30A 0.054(4) 0.075(5) 0.079(5) -0.017(4) -0.007(3) -0.019(3)
N1 0.037(5) 0.031(4) 0.058(5) -0.013(4) -0.022(4) 0.010(4)
N2 0.037(5) 0.029(4) 0.046(5) -0.006(4) -0.009(4) 0.006(3)
N3 0.027(4) 0.031(4) 0.046(5) -0.007(4) -0.013(3) -0.001(3)
N4 0.023(4) 0.041(5) 0.045(5) -0.008(4) -0.010(3) -0.001(3)
N5 0.041(5) 0.036(5) 0.070(6) -0.015(4) -0.026(5) 0.010(4)
N6 0.047(5) 0.033(5) 0.083(7) -0.016(5) -0.039(5) 0.008(4)
N7 0.027(4) 0.045(5) 0.041(5) -0.010(4) -0.016(4) 0.003(4)
N8 0.036(5) 0.037(5) 0.050(5) -0.009(4) -0.011(4) 0.005(4)
N9 0.041(5) 0.035(4) 0.039(5) -0.004(4) -0.017(4) -0.001(4)
N10 0.036(5) 0.039(5) 0.050(5) 0.001(4) -0.021(4) -0.006(4)
N11 0.050(6) 0.039(5) 0.076(7) 0.013(5) -0.022(5) -0.020(4)
N12 0.050(6) 0.049(6) 0.065(6) 0.014(5) -0.029(5) -0.027(5)
C1 0.034(5) 0.039(6) 0.050(6) -0.015(5) -0.019(5) 0.007(4)
C2 0.038(6) 0.053(6) 0.035(5) -0.010(5) -0.017(4) 0.005(5)
C3 0.030(5) 0.043(6) 0.037(5) -0.009(4) -0.010(4) 0.001(4)
C4 0.028(5) 0.044(6) 0.036(5) -0.005(4) -0.015(4) 0.004(4)
C5 0.034(5) 0.037(5) 0.034(5) 0.000(4) -0.010(4) -0.002(4)
C6 0.032(5) 0.038(5) 0.033(5) 0.003(4) -0.008(4) 0.002(4)
C7 0.043(6) 0.029(5) 0.035(5) 0.003(4) -0.004(4) -0.004(4)
C8 0.038(5) 0.029(5) 0.034(5) 0.003(4) 0.000(4) -0.002(4)
C9 0.035(5) 0.041(6) 0.037(5) -0.001(4) -0.003(4) 0.005(4)
C10 0.045(6) 0.040(6) 0.048(6) 0.003(5) -0.017(5) 0.005(5)
C11 0.046(7) 0.073(8) 0.050(7) 0.003(6) -0.016(5) 0.012(6)
C12 0.044(7) 0.048(7) 0.081(9) 0.000(6) -0.020(6) 0.010(5)
C13 0.050(7) 0.053(7) 0.048(6) 0.003(5) -0.014(5) 0.005(5)
C14 0.028(5) 0.044(6) 0.034(5) -0.002(4) -0.001(4) 0.004(4)
C15 0.041(6) 0.036(5) 0.037(5) 0.001(4) -0.003(4) -0.004(4)
C16 0.043(6) 0.047(6) 0.038(6) 0.001(5) -0.003(5) -0.009(5)
C17 0.055(7) 0.061(7) 0.043(6) 0.003(5) -0.009(5) -0.012(6)
C18 0.060(8) 0.068(9) 0.064(8) 0.019(7) -0.012(6) -0.025(7)
C19 0.098(11) 0.027(6) 0.078(9) 0.019(6) -0.037(8) -0.016(6)
C20 0.055(7) 0.048(7) 0.066(8) 0.005(6) -0.016(6) -0.012(6)
C21 0.055(7) 0.034(6) 0.045(6) 0.010(5) -0.005(5) -0.011(5)
C22 0.033(5) 0.032(5) 0.050(6) -0.005(4) -0.003(5) -0.007(4)
C23 0.037(6) 0.039(6) 0.049(6) -0.003(5) -0.003(5) -0.013(4)
C24 0.033(5) 0.048(6) 0.045(6) -0.010(5) -0.002(5) -0.010(5)
C25 0.029(5) 0.042(6) 0.036(5) -0.010(4) -0.011(4) 0.003(4)
C26 0.028(5) 0.037(5) 0.040(5) -0.011(4) -0.004(4) 0.000(4)
C27 0.020(5) 0.051(6) 0.044(6) -0.010(5) -0.008(4) 0.004(4)
C28 0.022(5) 0.052(6) 0.041(5) -0.006(5) -0.012(4) 0.007(4)
C29 0.031(5) 0.037(5) 0.043(6) -0.008(4) -0.015(4) 0.008(4)
C30 0.032(5) 0.061(7) 0.040(6) -0.003(5) -0.003(4) -0.014(5)
C31 0.053(7) 0.051(7) 0.063(8) 0.004(6) -0.012(6) -0.011(6)
C32 0.054(8) 0.072(9) 0.071(9) 0.000(7) -0.016(7) -0.027(7)
C33 0.039(6) 0.075(9) 0.063(8) -0.010(7) -0.023(6) -0.013(6)
C34 0.029(5) 0.059(7) 0.071(8) -0.011(6) -0.006(5) -0.011(5)
C35 0.033(5) 0.049(6) 0.044(6) -0.007(5) -0.005(5) -0.007(5)
C36 0.033(5) 0.047(6) 0.049(6) -0.010(5) -0.021(5) 0.009(5)
C37 0.044(6) 0.037(6) 0.050(7) -0.013(5) -0.028(5) 0.003(5)
C38 0.049(7) 0.044(6) 0.053(7) -0.004(5) -0.019(6) -0.003(5)
C39 0.084(10) 0.040(7) 0.062(8) -0.004(6) -0.028(7) -0.006(7)
C40 0.117(12) 0.050(7) 0.053(8) -0.026(6) -0.046(8) 0.033(8)
C41 0.073(9) 0.075(9) 0.076(10) -0.041(8) -0.040(8) 0.039(8)
C42 0.050(7) 0.065(8) 0.050(7) -0.019(6) -0.031(6) 0.010(6)
C43 0.039(6) 0.042(6) 0.078(8) -0.006(6) -0.018(6) 0.006(5)
C44 0.061(8) 0.037(6) 0.108(11) -0.016(7) -0.044(8) 0.008(6)
C45 0.060(8) 0.035(6) 0.105(11) -0.021(7) -0.049(8) 0.008(6)
C46 0.053(7) 0.040(6) 0.085(9) -0.022(6) -0.035(7) 0.011(5)
C47 0.044(6) 0.030(6) 0.089(9) -0.016(6) -0.032(6) 0.003(5)
C48 0.048(7) 0.045(7) 0.083(9) -0.028(6) -0.028(6) 0.013(5)
C49 0.059(8) 0.052(7) 0.090(10) -0.029(7) -0.043(7) 0.009(6)
C50 0.048(7) 0.038(6) 0.082(9) -0.024(6) -0.029(6) 0.003(5)
C51 0.065(7) 0.057(7) 0.072(7) -0.014(6) -0.009(6) 0.008(6)
C52 0.065(7) 0.057(7) 0.072(7) -0.014(6) -0.009(6) 0.008(6)
C53 0.065(7) 0.057(7) 0.072(7) -0.014(6) -0.009(6) 0.008(6)
C54 0.065(7) 0.057(7) 0.072(7) -0.014(6) -0.009(6) 0.008(6)
C55 0.065(7) 0.057(7) 0.072(7) -0.014(6) -0.009(6) 0.008(6)
C56 0.065(7) 0.057(7) 0.072(7) -0.014(6) -0.009(6) 0.008(6)
C51A 0.046(4) 0.030(3) 0.054(4) -0.008(3) -0.010(3) 0.001(3)
C52A 0.046(4) 0.030(3) 0.054(4) -0.008(3) -0.010(3) 0.001(3)
C53A 0.046(4) 0.030(3) 0.054(4) -0.008(3) -0.010(3) 0.001(3)
C54A 0.046(4) 0.030(3) 0.054(4) -0.008(3) -0.010(3) 0.001(3)
C55A 0.046(4) 0.030(3) 0.054(4) -0.008(3) -0.010(3) 0.001(3)
C56A 0.046(4) 0.030(3) 0.054(4) -0.008(3) -0.010(3) 0.001(3)
C57 0.038(6) 0.043(6) 0.071(8) -0.024(6) -0.028(5) 0.008(5)
C58 0.025(4) 0.033(4) 0.043(5) -0.011(4) -0.005(4) 0.000(3)
C59 0.025(4) 0.033(4) 0.043(5) -0.011(4) -0.005(4) 0.000(3)
C60 0.025(4) 0.033(4) 0.043(5) -0.011(4) -0.005(4) 0.000(3)
C61 0.025(4) 0.033(4) 0.043(5) -0.011(4) -0.005(4) 0.000(3)
C62 0.025(4) 0.033(4) 0.043(5) -0.011(4) -0.005(4) 0.000(3)
C63 0.025(4) 0.033(4) 0.043(5) -0.011(4) -0.005(4) 0.000(3)
C58A 0.047(5) 0.057(6) 0.057(6) -0.014(5) -0.009(5) 0.011(4)
C59A 0.047(5) 0.057(6) 0.057(6) -0.014(5) -0.009(5) 0.011(4)
C60A 0.047(5) 0.057(6) 0.057(6) -0.014(5) -0.009(5) 0.011(4)
C61A 0.047(5) 0.057(6) 0.057(6) -0.014(5) -0.009(5) 0.011(4)
C62A 0.047(5) 0.057(6) 0.057(6) -0.014(5) -0.009(5) 0.011(4)
C63A 0.047(5) 0.057(6) 0.057(6) -0.014(5) -0.009(5) 0.011(4)
C64 0.028(5) 0.060(7) 0.043(6) -0.018(5) -0.010(4) -0.004(5)
C65 0.031(6) 0.064(8) 0.060(7) -0.020(6) -0.014(5) -0.003(5)
C66 0.027(5) 0.060(7) 0.041(6) -0.009(5) -0.008(4) 0.005(5)
C67 0.032(5) 0.047(6) 0.043(6) -0.005(5) -0.009(4) 0.005(5)
C68 0.034(5) 0.048(6) 0.042(6) -0.011(5) -0.012(4) 0.000(5)
C69 0.045(6) 0.048(6) 0.053(7) -0.001(5) -0.004(5) 0.007(5)
C70 0.042(6) 0.037(6) 0.056(7) -0.002(5) -0.007(5) 0.012(5)
C71 0.042(6) 0.046(6) 0.046(6) -0.012(5) -0.005(5) 0.001(5)
C72 0.028(5) 0.065(8) 0.062(7) -0.016(6) -0.013(5) 0.014(5)
C73 0.032(6) 0.083(9) 0.075(9) -0.016(7) -0.015(6) 0.014(6)
C74 0.047(8) 0.093(11) 0.100(11) -0.026(9) -0.037(8) 0.025(7)
C75 0.073(10) 0.078(10) 0.097(11) -0.021(9) -0.027(8) 0.035(8)
C76 0.067(9) 0.056(8) 0.089(10) -0.012(7) -0.031(8) 0.018(7)
C77 0.045(7) 0.070(8) 0.068(8) -0.022(7) -0.019(6) 0.022(6)
C78 0.043(6) 0.035(5) 0.040(6) -0.008(4) -0.003(5) 0.001(4)
C79 0.052(6) 0.032(5) 0.044(6) -0.008(5) -0.011(5) 0.011(5)
C80 0.052(7) 0.037(6) 0.048(6) -0.008(5) -0.008(5) 0.008(5)
C81 0.055(7) 0.042(6) 0.057(7) 0.004(5) -0.010(6) 0.007(5)
C82 0.071(8) 0.036(6) 0.057(7) -0.005(5) -0.003(6) 0.012(6)
C83 0.054(7) 0.053(7) 0.045(6) -0.018(5) -0.002(5) 0.007(5)
C84 0.054(7) 0.039(6) 0.055(7) -0.001(5) -0.001(5) 0.008(5)
C85 0.052(6) 0.033(5) 0.039(6) -0.006(4) -0.009(5) -0.001(5)
C86 0.050(6) 0.032(5) 0.034(5) -0.012(4) -0.010(5) 0.004(4)
C87 0.039(6) 0.034(5) 0.038(5) -0.008(4) -0.008(4) -0.004(4)
C88 0.041(6) 0.037(5) 0.038(5) -0.006(4) -0.009(5) -0.002(4)
C89 0.024(5) 0.034(5) 0.049(6) -0.007(4) -0.003(4) -0.003(4)
C90 0.025(5) 0.043(6) 0.036(5) -0.006(4) -0.006(4) 0.002(4)
C91 0.023(5) 0.040(5) 0.037(5) 0.001(4) -0.004(4) 0.001(4)
C92 0.034(5) 0.043(6) 0.049(6) 0.002(5) -0.011(5) 0.001(4)
C93 0.030(5) 0.039(5) 0.037(5) -0.009(4) -0.007(4) -0.003(4)
C94 0.044(6) 0.043(6) 0.043(6) -0.005(5) -0.002(5) -0.006(5)
C95 0.041(6) 0.062(7) 0.047(6) 0.001(6) -0.012(5) -0.016(5)
C96 0.023(5) 0.063(7) 0.054(7) -0.004(6) -0.012(5) -0.008(5)
C97 0.035(6) 0.046(6) 0.051(6) -0.002(5) -0.003(5) 0.000(5)
C98 0.035(5) 0.042(6) 0.032(5) -0.007(4) -0.010(4) -0.006(4)
C99 0.041(6) 0.047(6) 0.053(7) 0.006(5) -0.010(5) -0.006(5)
C100 0.040(6) 0.036(6) 0.058(7) 0.007(5) -0.017(5) -0.014(5)
C101 0.044(6) 0.057(7) 0.051(7) -0.003(6) -0.003(5) -0.027(6)
C102 0.070(9) 0.082(10) 0.045(7) 0.006(7) -0.006(6) -0.049(8)
C103 0.051(8) 0.077(10) 0.074(10) 0.033(8) -0.021(7) -0.027(7)
C104 0.056(8) 0.056(8) 0.067(9) 0.022(6) -0.021(6) -0.013(6)
C105 0.047(7) 0.060(8) 0.056(7) 0.009(6) -0.012(5) -0.027(6)
C106 0.053(7) 0.046(6) 0.059(7) 0.002(5) -0.011(6) -0.012(5)
C107 0.055(7) 0.069(8) 0.058(7) 0.026(6) -0.011(6) -0.027(6)
C108 0.076(9) 0.063(8) 0.072(9) 0.014(7) -0.026(7) -0.036(7)
C109 0.075(9) 0.048(7) 0.058(7) 0.014(6) -0.019(6) -0.025(6)
C110 0.058(8) 0.065(8) 0.058(7) 0.001(6) -0.013(6) -0.026(6)
C111 0.080(10) 0.064(9) 0.079(9) 0.004(7) -0.031(8) -0.035(7)
C112 0.063(8) 0.061(8) 0.085(10) -0.004(7) -0.021(7) -0.027(7)
C113 0.042(6) 0.058(7) 0.058(7) -0.004(6) -0.012(5) -0.018(5)
C114 0.064(8) 0.057(8) 0.067(8) 0.008(7) 0.000(6) -0.015(7)
C115 0.064(8) 0.057(8) 0.067(8) 0.008(7) 0.000(6) -0.015(7)
C116 0.064(8) 0.057(8) 0.067(8) 0.008(7) 0.000(6) -0.015(7)
C117 0.064(8) 0.057(8) 0.067(8) 0.008(7) 0.000(6) -0.015(7)
C118 0.064(8) 0.057(8) 0.067(8) 0.008(7) 0.000(6) -0.015(7)
C119 0.064(8) 0.057(8) 0.067(8) 0.008(7) 0.000(6) -0.015(7)
C14B 0.064(4) 0.052(4) 0.073(4) -0.006(3) -0.007(3) -0.017(3)
C15B 0.064(4) 0.052(4) 0.073(4) -0.006(3) -0.007(3) -0.017(3)
C16B 0.064(4) 0.052(4) 0.073(4) -0.006(3) -0.007(3) -0.017(3)
C17B 0.064(4) 0.052(4) 0.073(4) -0.006(3) -0.007(3) -0.017(3)
C18B 0.064(4) 0.052(4) 0.073(4) -0.006(3) -0.007(3) -0.017(3)
C19B 0.064(4) 0.052(4) 0.073(4) -0.006(3) -0.007(3) -0.017(3)
C120 0.044(6) 0.049(7) 0.049(6) -0.010(5) -0.017(5) -0.013(5)
C121 0.038(5) 0.060(6) 0.046(5) -0.019(4) -0.017(4) -0.025(4)
C122 0.038(5) 0.060(6) 0.046(5) -0.019(4) -0.017(4) -0.025(4)
C123 0.038(5) 0.060(6) 0.046(5) -0.019(4) -0.017(4) -0.025(4)
C124 0.038(5) 0.060(6) 0.046(5) -0.019(4) -0.017(4) -0.025(4)
C125 0.038(5) 0.060(6) 0.046(5) -0.019(4) -0.017(4) -0.025(4)
C126 0.038(5) 0.060(6) 0.046(5) -0.019(4) -0.017(4) -0.025(4)
C21B 0.073(8) 0.080(8) 0.062(7) 0.003(6) 0.001(5) -0.011(6)
C22B 0.073(8) 0.080(8) 0.062(7) 0.003(6) 0.001(5) -0.011(6)
C23B 0.073(8) 0.080(8) 0.062(7) 0.003(6) 0.001(5) -0.011(6)
C24B 0.073(8) 0.080(8) 0.062(7) 0.003(6) 0.001(5) -0.011(6)
C25B 0.073(8) 0.080(8) 0.062(7) 0.003(6) 0.001(5) -0.011(6)
C26B 0.073(8) 0.080(8) 0.062(7) 0.003(6) 0.001(5) -0.011(6)
 
_geom_special_details
;
 All esds (except the esd in the dihedral angle between two l.s. planes)
 are estimated using the full covariance matrix.  The cell esds are taken
 into account individually in the estimation of esds in distances, angles
 and torsion angles; correlations between esds in cell parameters are only
 used when they are defined by crystal symmetry.  An approximate (isotropic)
 treatment of cell esds is used for estimating esds involving l.s. planes.
;
 
loop_
 _geom_bond_atom_site_label_1
 _geom_bond_atom_site_label_2
 _geom_bond_distance
 _geom_bond_site_symmetry_2
 _geom_bond_publ_flag
S1 O2 1.421(7) . ?
S1 O3 1.456(8) . ?
S1 O4 1.471(7) . ?
S1 O1 1.559(10) . ?
I1 I2 2.9091(15) . ?
I2 I3 2.8897(15) . ?
I4 I5 2.8786(10) . ?
O2W O2WA 1.54(3) . ?
O3W O3WA 1.53(4) . ?
F1 C17 1.389(14) . ?
F2 C18 1.409(15) . ?
F3 C19 1.348(13) . ?
F4 C20 1.374(15) . ?
F5 C21 1.396(12) . ?
F6 C38 1.297(14) . ?
F7 C39 1.372(17) . ?
F8 C40 1.362(14) . ?
F9 C41 1.305(17) . ?
F10 C42 1.389(16) . ?
F11 C59 1.399(9) . ?
F12 C60 1.361(9) . ?
F13 C61 1.391(8) . ?
F14 C62 1.416(9) . ?
F15 C63 1.371(9) . ?
F11A C59A 1.400(10) . ?
F12A C60A 1.385(9) . ?
F13A C61A 1.390(9) . ?
F14A C62A 1.404(9) . ?
F15A C63A 1.376(9) . ?
F16 C80 1.377(12) . ?
F17 C81 1.419(14) . ?
F18 C82 1.335(12) . ?
F19 C83 1.401(13) . ?
F20 C84 1.404(13) . ?
F21 C101 1.295(14) . ?
F22 C102 1.406(16) . ?
F23 C103 1.362(14) . ?
F24 C104 1.339(16) . ?
F25 C105 1.414(15) . ?
F26 C122 1.420(9) . ?
F27 C123 1.387(9) . ?
F28 C124 1.388(9) . ?
F29 C125 1.418(9) . ?
F30 C126 1.355(10) . ?
F26A C22B 1.421(9) . ?
F27A C23B 1.380(9) . ?
F28A C24B 1.373(9) . ?
F29A C25B 1.420(9) . ?
F30A C26B 1.347(10) . ?
N1 C4 1.321(12) . ?
N1 C1 1.379(12) . ?
N1 H1A 0.8800 . ?
N2 C5 1.351(12) . ?
N2 C8 1.391(12) . ?
N2 H2A 0.8800 . ?
N3 C25 1.370(11) . ?
N3 C22 1.384(12) . ?
N3 H3A 0.8800 . ?
N4 C26 1.346(12) . ?
N4 C29 1.380(12) . ?
N4 H4A 0.8800 . ?
N5 C43 1.389(13) . ?
N5 C46 1.391(14) . ?
N5 H5A 0.8800 . ?
N6 C47 1.345(13) . ?
N6 C50 1.438(14) . ?
N6 H6A 0.8800 . ?
N7 C67 1.339(13) . ?
N7 C64 1.376(12) . ?
N7 H7C 0.8800 . ?
N8 C68 1.355(12) . ?
N8 C71 1.406(13) . ?
N8 H8A 0.8800 . ?
N9 C88 1.329(12) . ?
N9 C85 1.393(13) . ?
N9 H9A 0.8800 . ?
N10 C89 1.325(12) . ?
N10 C92 1.391(12) . ?
N10 H10B 0.8800 . ?
N11 C109 1.338(14) . ?
N11 C106 1.436(15) . ?
N11 H11B 0.8800 . ?
N12 C110 1.355(15) . ?
N12 C113 1.388(13) . ?
N12 H12B 0.8800 . ?
C1 C2 1.384(13) . ?
C1 C57 1.398(14) . ?
C2 C3 1.378(14) . ?
C2 H2B 0.9500 . ?
C3 C9 1.410(14) . ?
C3 C4 1.429(12) . ?
C4 C5 1.403(13) . ?
C5 C6 1.395(13) . ?
C6 C7 1.374(13) . ?
C6 C14 1.446(12) . ?
C7 C8 1.369(13) . ?
C7 H7A 0.9500 . ?
C8 C15 1.428(13) . ?
C9 C10 1.393(13) . ?
C9 C14 1.396(14) . ?
C10 C11 1.357(15) . ?
C10 H10A 0.9500 . ?
C11 C12 1.387(17) . ?
C11 H11A 0.9500 . ?
C12 C13 1.367(15) . ?
C12 H12A 0.9500 . ?
C13 C14 1.385(14) . ?
C13 H13A 0.9500 . ?
C15 C22 1.407(14) . ?
C15 C16 1.490(14) . ?
C16 C21 1.407(15) . ?
C16 C17 1.446(15) . ?
C17 C18 1.392(17) . ?
C18 C19 1.40(2) . ?
C19 C20 1.418(19) . ?
C20 C21 1.418(15) . ?
C22 C23 1.381(13) . ?
C23 C24 1.393(15) . ?
C23 H23A 0.9500 . ?
C24 C25 1.404(14) . ?
C24 C30 1.433(13) . ?
C25 C26 1.394(14) . ?
C26 C27 1.403(12) . ?
C27 C28 1.375(15) . ?
C27 C35 1.436(14) . ?
C28 C29 1.395(13) . ?
C28 H28A 0.9500 . ?
C29 C36 1.408(14) . ?
C30 C31 1.363(15) . ?
C30 C35 1.412(15) . ?
C31 C32 1.369(16) . ?
C31 H31A 0.9500 . ?
C32 C33 1.382(18) . ?
C32 H32A 0.9500 . ?
C33 C34 1.358(16) . ?
C33 H33A 0.9500 . ?
C34 C35 1.400(14) . ?
C34 H34A 0.9500 . ?
C36 C43 1.428(14) . ?
C36 C37 1.487(13) . ?
C37 C42 1.334(17) . ?
C37 C38 1.425(17) . ?
C38 C39 1.384(16) . ?
C39 C40 1.34(2) . ?
C40 C41 1.42(2) . ?
C41 C42 1.409(17) . ?
C43 C44 1.397(16) . ?
C44 C45 1.411(17) . ?
C44 H44A 0.9500 . ?
C45 C46 1.400(15) . ?
C45 C51 1.44(2) . ?
C45 C51A 1.601(15) . ?
C46 C47 1.409(16) . ?
C47 C48 1.467(16) . ?
C48 C49 1.397(16) . ?
C48 C56A 1.414(13) . ?
C48 C56 1.60(2) . ?
C49 C50 1.382(16) . ?
C49 H49A 0.9500 . ?
C50 C57 1.409(15) . ?
C51 C52 1.3900 . ?
C51 C56 1.3900 . ?
C52 C53 1.3900 . ?
C52 H52A 0.9500 . ?
C53 C54 1.3900 . ?
C53 H53A 0.9500 . ?
C54 C55 1.3900 . ?
C54 H54A 0.9500 . ?
C55 C56 1.3900 . ?
C55 H55A 0.9500 . ?
C51A C52A 1.3900 . ?
C51A C56A 1.3900 . ?
C52A C53A 1.3900 . ?
C52A H52B 0.9500 . ?
C53A C54A 1.3900 . ?
C53A H53B 0.9500 . ?
C54A C55A 1.3900 . ?
C54A H54B 0.9500 . ?
C55A C56A 1.3900 . ?
C55A H55B 0.9500 . ?
C57 C58 1.526(12) . ?
C57 C58A 1.622(14) . ?
C58 C59 1.3900 . ?
C58 C63 1.3900 . ?
C59 C60 1.3900 . ?
C60 C61 1.3900 . ?
C61 C62 1.3900 . ?
C62 C63 1.3900 . ?
C58A C59A 1.3900 . ?
C58A C63A 1.3900 . ?
C59A C60A 1.3900 . ?
C60A C61A 1.3900 . ?
C61A C62A 1.3900 . ?
C62A C63A 1.3900 . ?
C64 C65 1.401(15) . ?
C64 C120 1.410(16) . ?
C65 C66 1.367(16) . ?
C65 H65A 0.9500 . ?
C66 C67 1.416(13) . ?
C66 C72 1.419(15) . ?
C67 C68 1.403(14) . ?
C68 C69 1.416(15) . ?
C69 C70 1.385(15) . ?
C69 C77 1.438(15) . ?
C70 C71 1.386(14) . ?
C70 H70A 0.9500 . ?
C71 C78 1.433(13) . ?
C72 C73 1.387(15) . ?
C72 C77 1.408(17) . ?
C73 C74 1.362(19) . ?
C73 H73A 0.9500 . ?
C74 C75 1.40(2) . ?
C74 H74A 0.9500 . ?
C75 C76 1.359(17) . ?
C75 H75A 0.9500 . ?
C76 C77 1.398(17) . ?
C76 H76A 0.9500 . ?
C78 C85 1.405(14) . ?
C78 C79 1.484(14) . ?
C79 C84 1.426(15) . ?
C79 C80 1.451(16) . ?
C80 C81 1.372(15) . ?
C81 C82 1.411(17) . ?
C82 C83 1.454(17) . ?
C83 C84 1.372(15) . ?
C85 C86 1.349(14) . ?
C86 C87 1.389(14) . ?
C86 H86A 0.9500 . ?
C87 C88 1.398(14) . ?
C87 C93 1.424(13) . ?
C88 C89 1.421(14) . ?
C89 C90 1.395(12) . ?
C90 C91 1.380(14) . ?
C90 C98 1.424(13) . ?
C91 C92 1.356(13) . ?
C91 H91A 0.9500 . ?
C92 C99 1.415(15) . ?
C93 C94 1.368(14) . ?
C93 C98 1.427(14) . ?
C94 C95 1.343(14) . ?
C94 H94A 0.9500 . ?
C95 C96 1.385(16) . ?
C95 H95A 0.9500 . ?
C96 C97 1.343(15) . ?
C96 H96A 0.9500 . ?
C97 C98 1.386(13) . ?
C97 H97A 0.9500 . ?
C99 C106 1.397(15) . ?
C99 C100 1.514(14) . ?
C100 C105 1.381(17) . ?
C100 C101 1.440(17) . ?
C101 C102 1.466(17) . ?
C102 C103 1.34(2) . ?
C103 C104 1.40(2) . ?
C104 C105 1.417(16) . ?
C106 C107 1.379(16) . ?
C107 C108 1.418(16) . ?
C107 H10C 0.9500 . ?
C108 C109 1.415(17) . ?
C108 C14B 1.420(13) . ?
C108 C114 1.70(3) . ?
C109 C110 1.455(16) . ?
C110 C111 1.394(16) . ?
C111 C112 1.412(18) . ?
C111 C19B 1.517(16) . ?
C111 C119 1.73(3) . ?
C112 C113 1.408(17) . ?
C112 H11C 0.9500 . ?
C113 C120 1.409(16) . ?
C114 C115 1.3900 . ?
C114 C119 1.3900 . ?
C115 C116 1.3900 . ?
C115 H11D 0.9500 . ?
C116 C117 1.3900 . ?
C116 H11E 0.9500 . ?
C117 C118 1.3900 . ?
C117 H11F 0.9500 . ?
C118 C119 1.3900 . ?
C118 H11G 0.9500 . ?
C14B C15B 1.3900 . ?
C14B C19B 1.3900 . ?
C15B C16B 1.3900 . ?
C15B H15A 0.9500 . ?
C16B C17B 1.3900 . ?
C16B H16A 0.9500 . ?
C17B C18B 1.3900 . ?
C17B H17A 0.9500 . ?
C18B C19B 1.3900 . ?
C18B H18A 0.9500 . ?
C120 C21B 1.491(15) . ?
C120 C121 1.529(13) . ?
C121 C122 1.3900 . ?
C121 C126 1.3900 . ?
C122 C123 1.3900 . ?
C123 C124 1.3900 . ?
C124 C125 1.3900 . ?
C125 C126 1.3900 . ?
C21B C22B 1.3900 . ?
C21B C26B 1.3900 . ?
C22B C23B 1.3900 . ?
C23B C24B 1.3900 . ?
C24B C25B 1.3900 . ?
C25B C26B 1.3900 . ?
 
loop_
 _geom_angle_atom_site_label_1
 _geom_angle_atom_site_label_2
 _geom_angle_atom_site_label_3
 _geom_angle
 _geom_angle_site_symmetry_1
 _geom_angle_site_symmetry_3
 _geom_angle_publ_flag
O2 S1 O3 116.1(4) . . ?
O2 S1 O4 115.7(4) . . ?
O3 S1 O4 112.2(5) . . ?
O2 S1 O1 97.2(5) . . ?
O3 S1 O1 104.9(5) . . ?
O4 S1 O1 108.8(5) . . ?
I3 I2 I1 177.82(4) . . ?
I4 I5 I4 180.0 . 3_455 ?
C4 N1 C1 111.0(8) . . ?
C4 N1 H1A 124.5 . . ?
C1 N1 H1A 124.5 . . ?
C5 N2 C8 108.9(8) . . ?
C5 N2 H2A 125.5 . . ?
C8 N2 H2A 125.5 . . ?
C25 N3 C22 110.7(8) . . ?
C25 N3 H3A 124.6 . . ?
C22 N3 H3A 124.6 . . ?
C26 N4 C29 110.2(8) . . ?
C26 N4 H4A 124.9 . . ?
C29 N4 H4A 124.9 . . ?
C43 N5 C46 110.1(9) . . ?
C43 N5 H5A 124.9 . . ?
C46 N5 H5A 124.9 . . ?
C47 N6 C50 108.4(9) . . ?
C47 N6 H6A 125.8 . . ?
C50 N6 H6A 125.8 . . ?
C67 N7 C64 109.7(8) . . ?
C67 N7 H7C 125.2 . . ?
C64 N7 H7C 125.2 . . ?
C68 N8 C71 108.3(8) . . ?
C68 N8 H8A 125.8 . . ?
C71 N8 H8A 125.8 . . ?
C88 N9 C85 111.4(8) . . ?
C88 N9 H9A 124.3 . . ?
C85 N9 H9A 124.3 . . ?
C89 N10 C92 110.9(8) . . ?
C89 N10 H10B 124.6 . . ?
C92 N10 H10B 124.6 . . ?
C109 N11 C106 109.5(9) . . ?
C109 N11 H11B 125.2 . . ?
C106 N11 H11B 125.2 . . ?
C110 N12 C113 110.9(9) . . ?
C110 N12 H12B 124.6 . . ?
C113 N12 H12B 124.6 . . ?
N1 C1 C2 105.9(9) . . ?
N1 C1 C57 125.6(8) . . ?
C2 C1 C57 128.4(9) . . ?
C3 C2 C1 109.6(8) . . ?
C3 C2 H2B 125.2 . . ?
C1 C2 H2B 125.2 . . ?
C2 C3 C9 135.4(9) . . ?
C2 C3 C4 105.5(8) . . ?
C9 C3 C4 119.1(9) . . ?
N1 C4 C5 133.7(8) . . ?
N1 C4 C3 108.0(8) . . ?
C5 C4 C3 118.3(9) . . ?
N2 C5 C6 107.3(8) . . ?
N2 C5 C4 129.4(9) . . ?
C6 C5 C4 123.3(8) . . ?
C7 C6 C5 108.2(8) . . ?
C7 C6 C14 133.7(9) . . ?
C5 C6 C14 118.1(9) . . ?
C8 C7 C6 107.9(9) . . ?
C8 C7 H7A 126.0 . . ?
C6 C7 H7A 126.0 . . ?
C7 C8 N2 107.6(8) . . ?
C7 C8 C15 127.9(9) . . ?
N2 C8 C15 124.5(8) . . ?
C10 C9 C14 118.6(9) . . ?
C10 C9 C3 119.3(9) . . ?
C14 C9 C3 122.1(8) . . ?
C11 C10 C9 119.2(10) . . ?
C11 C10 H10A 120.4 . . ?
C9 C10 H10A 120.4 . . ?
C10 C11 C12 121.9(10) . . ?
C10 C11 H11A 119.0 . . ?
C12 C11 H11A 119.0 . . ?
C13 C12 C11 120.0(11) . . ?
C13 C12 H12A 120.0 . . ?
C11 C12 H12A 120.0 . . ?
C12 C13 C14 118.6(11) . . ?
C12 C13 H13A 120.7 . . ?
C14 C13 H13A 120.7 . . ?
C13 C14 C9 121.6(9) . . ?
C13 C14 C6 119.3(9) . . ?
C9 C14 C6 119.1(9) . . ?
C22 C15 C8 125.3(9) . . ?
C22 C15 C16 118.8(8) . . ?
C8 C15 C16 115.9(8) . . ?
C21 C16 C17 119.1(10) . . ?
C21 C16 C15 120.0(9) . . ?
C17 C16 C15 120.9(10) . . ?
F1 C17 C18 115.1(11) . . ?
F1 C17 C16 123.8(10) . . ?
C18 C17 C16 121.1(12) . . ?
C17 C18 C19 117.8(12) . . ?
C17 C18 F2 120.3(13) . . ?
C19 C18 F2 121.8(11) . . ?
F3 C19 C18 119.7(12) . . ?
F3 C19 C20 116.8(13) . . ?
C18 C19 C20 123.5(11) . . ?
F4 C20 C19 124.7(11) . . ?
F4 C20 C21 117.7(11) . . ?
C19 C20 C21 117.6(12) . . ?
F5 C21 C16 123.2(9) . . ?
F5 C21 C20 115.8(10) . . ?
C16 C21 C20 120.8(10) . . ?
C23 C22 N3 106.2(8) . . ?
C23 C22 C15 126.8(9) . . ?
N3 C22 C15 127.0(8) . . ?
C22 C23 C24 109.2(9) . . ?
C22 C23 H23A 125.4 . . ?
C24 C23 H23A 125.4 . . ?
C23 C24 C25 107.3(8) . . ?
C23 C24 C30 133.7(10) . . ?
C25 C24 C30 118.9(10) . . ?
N3 C25 C26 131.7(9) . . ?
N3 C25 C24 106.6(9) . . ?
C26 C25 C24 121.4(8) . . ?
N4 C26 C25 131.2(8) . . ?
N4 C26 C27 107.6(9) . . ?
C25 C26 C27 120.8(9) . . ?
C28 C27 C26 107.4(9) . . ?
C28 C27 C35 134.1(9) . . ?
C26 C27 C35 118.5(9) . . ?
C27 C28 C29 108.4(8) . . ?
C27 C28 H28A 125.8 . . ?
C29 C28 H28A 125.8 . . ?
N4 C29 C28 106.3(9) . . ?
N4 C29 C36 126.0(8) . . ?
C28 C29 C36 126.1(9) . . ?
C31 C30 C35 120.6(9) . . ?
C31 C30 C24 120.1(10) . . ?
C35 C30 C24 119.3(9) . . ?
C30 C31 C32 118.8(12) . . ?
C30 C31 H31A 120.6 . . ?
C32 C31 H31A 120.6 . . ?
C31 C32 C33 121.1(11) . . ?
C31 C32 H32A 119.5 . . ?
C33 C32 H32A 119.5 . . ?
C34 C33 C32 121.8(10) . . ?
C34 C33 H33A 119.1 . . ?
C32 C33 H33A 119.1 . . ?
C33 C34 C35 117.8(12) . . ?
C33 C34 H34A 121.1 . . ?
C35 C34 H34A 121.1 . . ?
C34 C35 C30 120.0(10) . . ?
C34 C35 C27 119.3(10) . . ?
C30 C35 C27 120.7(9) . . ?
C29 C36 C43 127.9(9) . . ?
C29 C36 C37 116.7(8) . . ?
C43 C36 C37 115.0(9) . . ?
C42 C37 C38 119.1(10) . . ?
C42 C37 C36 117.3(11) . . ?
C38 C37 C36 123.3(11) . . ?
F6 C38 C39 112.8(13) . . ?
F6 C38 C37 121.5(10) . . ?
C39 C38 C37 125.7(13) . . ?
C40 C39 F7 120.7(12) . . ?
C40 C39 C38 114.4(14) . . ?
F7 C39 C38 124.8(14) . . ?
C39 C40 F8 115.0(15) . . ?
C39 C40 C41 121.4(12) . . ?
F8 C40 C41 123.6(14) . . ?
F9 C41 C42 115.5(15) . . ?
F9 C41 C40 121.9(12) . . ?
C42 C41 C40 122.6(14) . . ?
C37 C42 F10 121.9(10) . . ?
C37 C42 C41 116.6(14) . . ?
F10 C42 C41 121.5(13) . . ?
N5 C43 C44 105.4(10) . . ?
N5 C43 C36 126.1(10) . . ?
C44 C43 C36 128.3(10) . . ?
C43 C44 C45 110.2(10) . . ?
C43 C44 H44A 124.9 . . ?
C45 C44 H44A 124.9 . . ?
C46 C45 C44 105.8(10) . . ?
C46 C45 C51 122.5(13) . . ?
C44 C45 C51 127.7(15) . . ?
C46 C45 C51A 115.9(10) . . ?
C44 C45 C51A 136.7(10) . . ?
N5 C46 C45 108.1(9) . . ?
N5 C46 C47 132.5(10) . . ?
C45 C46 C47 119.4(10) . . ?
N6 C47 C46 130.3(10) . . ?
N6 C47 C48 107.0(10) . . ?
C46 C47 C48 122.5(10) . . ?
C49 C48 C56A 129.6(11) . . ?
C49 C48 C47 108.3(10) . . ?
C56A C48 C47 122.0(10) . . ?
C49 C48 C56 136.0(13) . . ?
C47 C48 C56 107.4(13) . . ?
C50 C49 C48 106.7(10) . . ?
C50 C49 H49A 126.6 . . ?
C48 C49 H49A 126.6 . . ?
C49 C50 C57 125.7(11) . . ?
C49 C50 N6 109.4(10) . . ?
C57 C50 N6 124.9(10) . . ?
C52 C51 C56 120.0 . . ?
C52 C51 C45 124.3(16) . . ?
C56 C51 C45 113.9(17) . . ?
C51 C52 C53 120.0 . . ?
C51 C52 H52A 120.0 . . ?
C53 C52 H52A 120.0 . . ?
C54 C53 C52 120.0 . . ?
C54 C53 H53A 120.0 . . ?
C52 C53 H53A 120.0 . . ?
C55 C54 C53 120.0 . . ?
C55 C54 H54A 120.0 . . ?
C53 C54 H54A 120.0 . . ?
C56 C55 C54 120.0 . . ?
C56 C55 H55A 120.0 . . ?
C54 C55 H55A 120.0 . . ?
C55 C56 C51 120.0 . . ?
C55 C56 C48 113.1(16) . . ?
C51 C56 C48 124.7(15) . . ?
C52A C51A C56A 120.0 . . ?
C52A C51A C45 116.8(7) . . ?
C56A C51A C45 122.9(7) . . ?
C51A C52A C53A 120.0 . . ?
C51A C52A H52B 120.0 . . ?
C53A C52A H52B 120.0 . . ?
C54A C53A C52A 120.0 . . ?
C54A C53A H53B 120.0 . . ?
C52A C53A H53B 120.0 . . ?
C53A C54A C55A 120.0 . . ?
C53A C54A H54B 120.0 . . ?
C55A C54A H54B 120.0 . . ?
C56A C55A C54A 120.0 . . ?
C56A C55A H55B 120.0 . . ?
C54A C55A H55B 120.0 . . ?
C55A C56A C51A 120.0 . . ?
C55A C56A C48 123.4(7) . . ?
C51A C56A C48 116.3(8) . . ?
C1 C57 C50 123.9(9) . . ?
C1 C57 C58 120.5(10) . . ?
C50 C57 C58 115.1(10) . . ?
C1 C57 C58A 112.9(10) . . ?
C50 C57 C58A 121.9(10) . . ?
C59 C58 C63 120.0 . . ?
C59 C58 C57 121.7(9) . . ?
C63 C58 C57 118.3(9) . . ?
C60 C59 C58 120.0 . . ?
C60 C59 F11 118.4(9) . . ?
C58 C59 F11 121.6(9) . . ?
F12 C60 C59 117.9(9) . . ?
F12 C60 C61 122.1(9) . . ?
C59 C60 C61 120.0 . . ?
C60 C61 C62 120.0 . . ?
C60 C61 F13 126.0(10) . . ?
C62 C61 F13 114.0(10) . . ?
C63 C62 C61 120.0 . . ?
C63 C62 F14 121.7(9) . . ?
C61 C62 F14 118.3(9) . . ?
F15 C63 C62 114.2(10) . . ?
F15 C63 C58 125.8(10) . . ?
C62 C63 C58 120.0 . . ?
C59A C58A C63A 120.0 . . ?
C59A C58A C57 108.2(10) . . ?
C63A C58A C57 131.6(10) . . ?
C60A C59A C58A 120.0 . . ?
C60A C59A F11A 115.2(12) . . ?
C58A C59A F11A 124.7(12) . . ?
F12A C60A C61A 120.1(12) . . ?
F12A C60A C59A 119.9(12) . . ?
C61A C60A C59A 120.0 . . ?
C60A C61A C62A 120.0 . . ?
C60A C61A F13A 126.9(13) . . ?
C62A C61A F13A 112.9(14) . . ?
C63A C62A C61A 120.0 . . ?
C63A C62A F14A 119.9(12) . . ?
C61A C62A F14A 120.1(12) . . ?
F15A C63A C62A 118.3(13) . . ?
F15A C63A C58A 121.6(13) . . ?
C62A C63A C58A 120.0 . . ?
N7 C64 C65 106.3(10) . . ?
N7 C64 C120 124.5(9) . . ?
C65 C64 C120 128.2(9) . . ?
C66 C65 C64 109.2(9) . . ?
C66 C65 H65A 125.4 . . ?
C64 C65 H65A 125.4 . . ?
C65 C66 C67 106.0(9) . . ?
C65 C66 C72 133.1(9) . . ?
C67 C66 C72 120.4(10) . . ?
N7 C67 C68 131.8(9) . . ?
N7 C67 C66 108.6(9) . . ?
C68 C67 C66 119.3(9) . . ?
N8 C68 C67 129.9(10) . . ?
N8 C68 C69 108.6(9) . . ?
C67 C68 C69 121.0(9) . . ?
C70 C69 C68 107.0(9) . . ?
C70 C69 C77 133.2(10) . . ?
C68 C69 C77 119.6(10) . . ?
C69 C70 C71 108.5(9) . . ?
C69 C70 H70A 125.8 . . ?
C71 C70 H70A 125.8 . . ?
C70 C71 N8 107.6(9) . . ?
C70 C71 C78 127.3(10) . . ?
N8 C71 C78 125.2(9) . . ?
C73 C72 C77 117.8(11) . . ?
C73 C72 C66 121.7(11) . . ?
C77 C72 C66 120.5(9) . . ?
C74 C73 C72 120.6(13) . . ?
C74 C73 H73A 119.7 . . ?
C72 C73 H73A 119.7 . . ?
C73 C74 C75 120.9(11) . . ?
C73 C74 H74A 119.5 . . ?
C75 C74 H74A 119.5 . . ?
C76 C75 C74 120.4(13) . . ?
C76 C75 H75A 119.8 . . ?
C74 C75 H75A 119.8 . . ?
C75 C76 C77 118.6(13) . . ?
C75 C76 H76A 120.7 . . ?
C77 C76 H76A 120.7 . . ?
C76 C77 C72 121.6(10) . . ?
C76 C77 C69 119.4(11) . . ?
C72 C77 C69 119.0(11) . . ?
C85 C78 C71 125.5(9) . . ?
C85 C78 C79 117.0(8) . . ?
C71 C78 C79 117.5(9) . . ?
C84 C79 C80 118.9(9) . . ?
C84 C79 C78 120.1(10) . . ?
C80 C79 C78 121.0(9) . . ?
C81 C80 F16 118.9(10) . . ?
C81 C80 C79 118.9(10) . . ?
F16 C80 C79 122.2(9) . . ?
C80 C81 C82 121.4(11) . . ?
C80 C81 F17 116.6(11) . . ?
C82 C81 F17 121.7(10) . . ?
F18 C82 C81 121.5(11) . . ?
F18 C82 C83 117.8(10) . . ?
C81 C82 C83 120.7(10) . . ?
C84 C83 F19 121.6(11) . . ?
C84 C83 C82 117.3(10) . . ?
F19 C83 C82 121.0(10) . . ?
C83 C84 F20 113.7(10) . . ?
C83 C84 C79 122.6(11) . . ?
F20 C84 C79 123.6(9) . . ?
C86 C85 N9 105.3(9) . . ?
C86 C85 C78 129.0(10) . . ?
N9 C85 C78 125.7(9) . . ?
C85 C86 C87 109.9(9) . . ?
C85 C86 H86A 125.1 . . ?
C87 C86 H86A 125.1 . . ?
C86 C87 C88 106.6(8) . . ?
C86 C87 C93 133.8(9) . . ?
C88 C87 C93 119.5(9) . . ?
N9 C88 C87 106.7(9) . . ?
N9 C88 C89 133.1(9) . . ?
C87 C88 C89 120.2(8) . . ?
N10 C89 C90 106.6(9) . . ?
N10 C89 C88 131.7(8) . . ?
C90 C89 C88 121.7(9) . . ?
C91 C90 C89 107.9(8) . . ?
C91 C90 C98 133.9(8) . . ?
C89 C90 C98 118.2(9) . . ?
C92 C91 C90 108.4(8) . . ?
C92 C91 H91A 125.8 . . ?
C90 C91 H91A 125.8 . . ?
C91 C92 N10 106.3(9) . . ?
C91 C92 C99 128.2(9) . . ?
N10 C92 C99 125.5(9) . . ?
C94 C93 C87 121.0(9) . . ?
C94 C93 C98 119.5(9) . . ?
C87 C93 C98 119.4(9) . . ?
C95 C94 C93 119.1(10) . . ?
C95 C94 H94A 120.5 . . ?
C93 C94 H94A 120.5 . . ?
C94 C95 C96 121.2(10) . . ?
C94 C95 H95A 119.4 . . ?
C96 C95 H95A 119.4 . . ?
C97 C96 C95 122.2(9) . . ?
C97 C96 H96A 118.9 . . ?
C95 C96 H96A 118.9 . . ?
C96 C97 C98 117.7(10) . . ?
C96 C97 H97A 121.1 . . ?
C98 C97 H97A 121.1 . . ?
C97 C98 C90 119.1(9) . . ?
C97 C98 C93 120.1(9) . . ?
C90 C98 C93 120.9(8) . . ?
C106 C99 C92 123.2(10) . . ?
C106 C99 C100 119.3(10) . . ?
C92 C99 C100 117.5(9) . . ?
C105 C100 C101 115.8(10) . . ?
C105 C100 C99 120.4(11) . . ?
C101 C100 C99 123.8(11) . . ?
F21 C101 C100 122.1(10) . . ?
F21 C101 C102 115.4(11) . . ?
C100 C101 C102 122.5(12) . . ?
C103 C102 F22 120.9(13) . . ?
C103 C102 C101 119.0(13) . . ?
F22 C102 C101 120.1(14) . . ?
C102 C103 F23 116.9(15) . . ?
C102 C103 C104 118.6(12) . . ?
F23 C103 C104 124.4(15) . . ?
F24 C104 C103 119.7(11) . . ?
F24 C104 C105 116.8(13) . . ?
C103 C104 C105 123.5(13) . . ?
C100 C105 F25 119.1(10) . . ?
C100 C105 C104 120.6(13) . . ?
F25 C105 C104 120.3(12) . . ?
C107 C106 C99 126.4(11) . . ?
C107 C106 N11 108.6(9) . . ?
C99 C106 N11 124.9(10) . . ?
C106 C107 C108 105.1(10) . . ?
C106 C107 H10C 127.5 . . ?
C108 C107 H10C 127.5 . . ?
C109 C108 C107 110.2(10) . . ?
C109 C108 C14B 120.0(11) . . ?
C107 C108 C14B 129.1(12) . . ?
C109 C108 C114 116.4(15) . . ?
C107 C108 C114 125.6(15) . . ?
N11 C109 C108 106.5(10) . . ?
N11 C109 C110 130.3(11) . . ?
C108 C109 C110 122.8(10) . . ?
N12 C110 C111 109.7(10) . . ?
N12 C110 C109 132.9(10) . . ?
C111 C110 C109 117.4(11) . . ?
C110 C111 C112 104.4(12) . . ?
C110 C111 C19B 118.6(11) . . ?
C112 C111 C19B 136.4(11) . . ?
C110 C111 C119 118.3(14) . . ?
C112 C111 C119 128.5(15) . . ?
C113 C112 C111 110.6(11) . . ?
C113 C112 H11C 124.7 . . ?
C111 C112 H11C 124.7 . . ?
N12 C113 C112 104.1(10) . . ?
N12 C113 C120 127.4(10) . . ?
C112 C113 C120 128.3(10) . . ?
C115 C114 C119 120.0 . . ?
C115 C114 C108 124.0(19) . . ?
C119 C114 C108 115.0(19) . . ?
C116 C115 C114 120.0 . . ?
C116 C115 H11D 120.0 . . ?
C114 C115 H11D 120.0 . . ?
C115 C116 C117 120.0 . . ?
C115 C116 H11E 120.0 . . ?
C117 C116 H11E 120.0 . . ?
C118 C117 C116 120.0 . . ?
C118 C117 H11F 120.0 . . ?
C116 C117 H11F 120.0 . . ?
C117 C118 C119 120.0 . . ?
C117 C118 H11G 120.0 . . ?
C119 C118 H11G 120.0 . . ?
C118 C119 C114 120.0 . . ?
C118 C119 C111 121.9(18) . . ?
C114 C119 C111 115.8(19) . . ?
C15B C14B C19B 120.0 . . ?
C15B C14B C108 121.2(8) . . ?
C19B C14B C108 118.5(9) . . ?
C14B C15B C16B 120.0 . . ?
C14B C15B H15A 120.0 . . ?
C16B C15B H15A 120.0 . . ?
C17B C16B C15B 120.0 . . ?
C17B C16B H16A 120.0 . . ?
C15B C16B H16A 120.0 . . ?
C16B C17B C18B 120.0 . . ?
C16B C17B H17A 120.0 . . ?
C18B C17B H17A 120.0 . . ?
C19B C18B C17B 120.0 . . ?
C19B C18B H18A 120.0 . . ?
C17B C18B H18A 120.0 . . ?
C18B C19B C14B 120.0 . . ?
C18B C19B C111 118.3(8) . . ?
C14B C19B C111 121.6(8) . . ?
C113 C120 C64 128.9(9) . . ?
C113 C120 C21B 109.8(12) . . ?
C64 C120 C21B 120.0(12) . . ?
C113 C120 C121 122.9(11) . . ?
C64 C120 C121 107.8(11) . . ?
C122 C121 C126 120.0 . . ?
C122 C121 C120 107.8(12) . . ?
C126 C121 C120 129.3(12) . . ?
C121 C122 C123 120.0 . . ?
C121 C122 F26 122.9(13) . . ?
C123 C122 F26 116.2(13) . . ?
F27 C123 C124 109.2(13) . . ?
F27 C123 C122 128.6(13) . . ?
C124 C123 C122 120.0 . . ?
F28 C124 C123 140.5(15) . . ?
F28 C124 C125 99.5(15) . . ?
C123 C124 C125 120.0 . . ?
C124 C125 C126 120.0 . . ?
C124 C125 F29 124.4(15) . . ?
C126 C125 F29 115.6(15) . . ?
F30 C126 C125 127.7(15) . . ?
F30 C126 C121 112.2(15) . . ?
C125 C126 C121 120.0 . . ?
C22B C21B C26B 120.0 . . ?
C22B C21B C120 129.4(16) . . ?
C26B C21B C120 110.1(16) . . ?
C21B C22B C23B 120.0 . . ?
C21B C22B F26A 107.8(17) . . ?
C23B C22B F26A 131.2(17) . . ?
F27A C23B C24B 139.7(16) . . ?
F27A C23B C22B 99.1(16) . . ?
C24B C23B C22B 120.0 . . ?
F28A C24B C23B 104.5(17) . . ?
F28A C24B C25B 135.1(17) . . ?
C23B C24B C25B 120.0 . . ?
C24B C25B C26B 120.0 . . ?
C24B C25B F29A 109.2(17) . . ?
C26B C25B F29A 130.7(17) . . ?
F30A C26B C25B 94.7(16) . . ?
F30A C26B C21B 144.5(17) . . ?
C25B C26B C21B 120.0 . . ?
 
loop_
 _geom_torsion_atom_site_label_1
 _geom_torsion_atom_site_label_2
 _geom_torsion_atom_site_label_3
 _geom_torsion_atom_site_label_4
 _geom_torsion
 _geom_torsion_site_symmetry_1
 _geom_torsion_site_symmetry_2
 _geom_torsion_site_symmetry_3
 _geom_torsion_site_symmetry_4
 _geom_torsion_publ_flag
C4 N1 C1 C2 -0.5(14) . . . . ?
C4 N1 C1 C57 -178.8(12) . . . . ?
N1 C1 C2 C3 -0.4(14) . . . . ?
C57 C1 C2 C3 177.8(13) . . . . ?
C1 C2 C3 C9 177.5(13) . . . . ?
C1 C2 C3 C4 1.0(13) . . . . ?
C1 N1 C4 C5 179.3(12) . . . . ?
C1 N1 C4 C3 1.1(13) . . . . ?
C2 C3 C4 N1 -1.3(13) . . . . ?
C9 C3 C4 N1 -178.5(10) . . . . ?
C2 C3 C4 C5 -179.8(10) . . . . ?
C9 C3 C4 C5 3.1(16) . . . . ?
C8 N2 C5 C6 -0.8(12) . . . . ?
C8 N2 C5 C4 177.0(11) . . . . ?
N1 C4 C5 N2 1(2) . . . . ?
C3 C4 C5 N2 178.7(11) . . . . ?
N1 C4 C5 C6 178.2(12) . . . . ?
C3 C4 C5 C6 -3.9(16) . . . . ?
N2 C5 C6 C7 1.2(12) . . . . ?
C4 C5 C6 C7 -176.7(10) . . . . ?
N2 C5 C6 C14 -178.5(9) . . . . ?
C4 C5 C6 C14 3.6(16) . . . . ?
C5 C6 C7 C8 -1.2(12) . . . . ?
C14 C6 C7 C8 178.4(11) . . . . ?
C6 C7 C8 N2 0.7(12) . . . . ?
C6 C7 C8 C15 -177.2(10) . . . . ?
C5 N2 C8 C7 0.1(12) . . . . ?
C5 N2 C8 C15 178.0(10) . . . . ?
C2 C3 C9 C10 2(2) . . . . ?
C4 C3 C9 C10 177.9(10) . . . . ?
C2 C3 C9 C14 -178.4(12) . . . . ?
C4 C3 C9 C14 -2.3(16) . . . . ?
C14 C9 C10 C11 1.3(17) . . . . ?
C3 C9 C10 C11 -178.9(11) . . . . ?
C9 C10 C11 C12 -3(2) . . . . ?
C10 C11 C12 C13 3(2) . . . . ?
C11 C12 C13 C14 -1(2) . . . . ?
C12 C13 C14 C9 0.3(18) . . . . ?
C12 C13 C14 C6 178.2(11) . . . . ?
C10 C9 C14 C13 -0.2(16) . . . . ?
C3 C9 C14 C13 180.0(11) . . . . ?
C10 C9 C14 C6 -178.2(10) . . . . ?
C3 C9 C14 C6 2.0(16) . . . . ?
C7 C6 C14 C13 -0.1(18) . . . . ?
C5 C6 C14 C13 179.5(10) . . . . ?
C7 C6 C14 C9 177.9(11) . . . . ?
C5 C6 C14 C9 -2.5(15) . . . . ?
C7 C8 C15 C22 158.4(11) . . . . ?
N2 C8 C15 C22 -19.2(17) . . . . ?
C7 C8 C15 C16 -22.4(16) . . . . ?
N2 C8 C15 C16 160.0(10) . . . . ?
C22 C15 C16 C21 -50.7(15) . . . . ?
C8 C15 C16 C21 130.1(11) . . . . ?
C22 C15 C16 C17 129.5(11) . . . . ?
C8 C15 C16 C17 -49.8(14) . . . . ?
C21 C16 C17 F1 178.3(10) . . . . ?
C15 C16 C17 F1 -1.8(17) . . . . ?
C21 C16 C17 C18 -2.3(17) . . . . ?
C15 C16 C17 C18 177.6(11) . . . . ?
F1 C17 C18 C19 179.3(11) . . . . ?
C16 C17 C18 C19 -0.1(19) . . . . ?
F1 C17 C18 F2 -1.4(17) . . . . ?
C16 C17 C18 F2 179.2(10) . . . . ?
C17 C18 C19 F3 -178.9(12) . . . . ?
F2 C18 C19 F3 2(2) . . . . ?
C17 C18 C19 C20 2(2) . . . . ?
F2 C18 C19 C20 -177.2(12) . . . . ?
F3 C19 C20 F4 1(2) . . . . ?
C18 C19 C20 F4 -179.6(12) . . . . ?
F3 C19 C20 C21 179.4(12) . . . . ?
C18 C19 C20 C21 -2(2) . . . . ?
C17 C16 C21 F5 177.4(10) . . . . ?
C15 C16 C21 F5 -2.4(16) . . . . ?
C17 C16 C21 C20 2.8(17) . . . . ?
C15 C16 C21 C20 -177.1(10) . . . . ?
F4 C20 C21 F5 2.2(15) . . . . ?
C19 C20 C21 F5 -175.9(11) . . . . ?
F4 C20 C21 C16 177.2(10) . . . . ?
C19 C20 C21 C16 -0.9(18) . . . . ?
C25 N3 C22 C23 -1.7(12) . . . . ?
C25 N3 C22 C15 177.2(10) . . . . ?
C8 C15 C22 C23 167.0(11) . . . . ?
C16 C15 C22 C23 -12.1(17) . . . . ?
C8 C15 C22 N3 -11.8(18) . . . . ?
C16 C15 C22 N3 169.1(10) . . . . ?
N3 C22 C23 C24 1.6(13) . . . . ?
C15 C22 C23 C24 -177.3(11) . . . . ?
C22 C23 C24 C25 -0.9(13) . . . . ?
C22 C23 C24 C30 179.6(12) . . . . ?
C22 N3 C25 C26 -172.5(11) . . . . ?
C22 N3 C25 C24 1.2(12) . . . . ?
C23 C24 C25 N3 -0.1(12) . . . . ?
C30 C24 C25 N3 179.4(10) . . . . ?
C23 C24 C25 C26 174.3(10) . . . . ?
C30 C24 C25 C26 -6.1(16) . . . . ?
C29 N4 C26 C25 172.4(11) . . . . ?
C29 N4 C26 C27 -0.1(12) . . . . ?
N3 C25 C26 N4 3(2) . . . . ?
C24 C25 C26 N4 -169.7(11) . . . . ?
N3 C25 C26 C27 174.9(11) . . . . ?
C24 C25 C26 C27 2.0(16) . . . . ?
N4 C26 C27 C28 -1.9(12) . . . . ?
C25 C26 C27 C28 -175.4(10) . . . . ?
N4 C26 C27 C35 176.5(9) . . . . ?
C25 C26 C27 C35 3.1(15) . . . . ?
C26 C27 C28 C29 3.2(12) . . . . ?
C35 C27 C28 C29 -174.9(12) . . . . ?
C26 N4 C29 C28 2.0(12) . . . . ?
C26 N4 C29 C36 -164.3(11) . . . . ?
C27 C28 C29 N4 -3.2(12) . . . . ?
C27 C28 C29 C36 163.1(11) . . . . ?
C23 C24 C30 C31 4(2) . . . . ?
C25 C24 C30 C31 -175.9(11) . . . . ?
C23 C24 C30 C35 -175.6(12) . . . . ?
C25 C24 C30 C35 5.0(16) . . . . ?
C35 C30 C31 C32 0(2) . . . . ?
C24 C30 C31 C32 -179.0(12) . . . . ?
C30 C31 C32 C33 0(2) . . . . ?
C31 C32 C33 C34 1(2) . . . . ?
C32 C33 C34 C35 -2(2) . . . . ?
C33 C34 C35 C30 2.6(18) . . . . ?
C33 C34 C35 C27 -179.9(11) . . . . ?
C31 C30 C35 C34 -1.6(18) . . . . ?
C24 C30 C35 C34 177.5(11) . . . . ?
C31 C30 C35 C27 -179.1(11) . . . . ?
C24 C30 C35 C27 0.0(16) . . . . ?
C28 C27 C35 C34 -4(2) . . . . ?
C26 C27 C35 C34 178.5(10) . . . . ?
C28 C27 C35 C30 173.9(12) . . . . ?
C26 C27 C35 C30 -4.1(16) . . . . ?
N4 C29 C36 C43 10(2) . . . . ?
C28 C29 C36 C43 -153.6(13) . . . . ?
N4 C29 C36 C37 -178.6(11) . . . . ?
C28 C29 C36 C37 17.7(18) . . . . ?
C29 C36 C37 C42 -106.8(13) . . . . ?
C43 C36 C37 C42 65.7(15) . . . . ?
C29 C36 C37 C38 80.3(14) . . . . ?
C43 C36 C37 C38 -107.3(13) . . . . ?
C42 C37 C38 F6 176.8(10) . . . . ?
C36 C37 C38 F6 -10.3(16) . . . . ?
C42 C37 C38 C39 -3.2(17) . . . . ?
C36 C37 C38 C39 169.6(11) . . . . ?
F6 C38 C39 C40 -179.8(11) . . . . ?
C37 C38 C39 C40 0.2(18) . . . . ?
F6 C38 C39 F7 3.9(16) . . . . ?
C37 C38 C39 F7 -176.0(10) . . . . ?
F7 C39 C40 F8 -0.3(18) . . . . ?
C38 C39 C40 F8 -176.8(11) . . . . ?
F7 C39 C40 C41 179.4(12) . . . . ?
C38 C39 C40 C41 2.9(19) . . . . ?
C39 C40 C41 F9 -179.9(13) . . . . ?
F8 C40 C41 F9 0(2) . . . . ?
C39 C40 C41 C42 -3(2) . . . . ?
F8 C40 C41 C42 176.3(12) . . . . ?
C38 C37 C42 F10 -178.4(10) . . . . ?
C36 C37 C42 F10 8.3(16) . . . . ?
C38 C37 C42 C41 2.8(16) . . . . ?
C36 C37 C42 C41 -170.5(11) . . . . ?
F9 C41 C42 C37 177.0(12) . . . . ?
C40 C41 C42 C37 0.2(19) . . . . ?
F9 C41 C42 F10 -1.8(19) . . . . ?
C40 C41 C42 F10 -178.6(12) . . . . ?
C46 N5 C43 C44 -4.5(16) . . . . ?
C46 N5 C43 C36 170.2(14) . . . . ?
C29 C36 C43 N5 -11(2) . . . . ?
C37 C36 C43 N5 177.8(12) . . . . ?
C29 C36 C43 C44 162.6(15) . . . . ?
C37 C36 C43 C44 -9(2) . . . . ?
N5 C43 C44 C45 5.7(18) . . . . ?
C36 C43 C44 C45 -168.9(15) . . . . ?
C43 C44 C45 C46 -5(2) . . . . ?
C43 C44 C45 C51 -162(2) . . . . ?
C43 C44 C45 C51A 160.0(17) . . . . ?
C43 N5 C46 C45 1.6(17) . . . . ?
C43 N5 C46 C47 -175.4(16) . . . . ?
C44 C45 C46 N5 1.8(18) . . . . ?
C51 C45 C46 N5 161(2) . . . . ?
C51A C45 C46 N5 -166.5(12) . . . . ?
C44 C45 C46 C47 179.4(15) . . . . ?
C51 C45 C46 C47 -21(3) . . . . ?
C51A C45 C46 C47 11(2) . . . . ?
C50 N6 C47 C46 176.6(15) . . . . ?
C50 N6 C47 C48 2.7(16) . . . . ?
N5 C46 C47 N6 -3(3) . . . . ?
C45 C46 C47 N6 179.9(16) . . . . ?
N5 C46 C47 C48 169.8(15) . . . . ?
C45 C46 C47 C48 -7(2) . . . . ?
N6 C47 C48 C49 -4.3(17) . . . . ?
C46 C47 C48 C49 -178.7(14) . . . . ?
N6 C47 C48 C56A 172.8(13) . . . . ?
C46 C47 C48 C56A -2(2) . . . . ?
N6 C47 C48 C56 -158.2(16) . . . . ?
C46 C47 C48 C56 27(2) . . . . ?
C56A C48 C49 C50 -172.7(15) . . . . ?
C47 C48 C49 C50 4.1(18) . . . . ?
C56 C48 C49 C50 147(2) . . . . ?
C48 C49 C50 C57 175.5(14) . . . . ?
C48 C49 C50 N6 -2.5(18) . . . . ?
C47 N6 C50 C49 -0.2(17) . . . . ?
C47 N6 C50 C57 -178.2(14) . . . . ?
C46 C45 C51 C52 -173.3(18) . . . . ?
C44 C45 C51 C52 -19(4) . . . . ?
C46 C45 C51 C56 22(3) . . . . ?
C44 C45 C51 C56 176.4(18) . . . . ?
C56 C51 C52 C53 0.0 . . . . ?
C45 C51 C52 C53 -164(3) . . . . ?
C51 C52 C53 C54 0.0 . . . . ?
C52 C53 C54 C55 0.0 . . . . ?
C53 C54 C55 C56 0.0 . . . . ?
C54 C55 C56 C51 0.0 . . . . ?
C54 C55 C56 C48 164(2) . . . . ?
C52 C51 C56 C55 0.0 . . . . ?
C45 C51 C56 C55 165(3) . . . . ?
C52 C51 C56 C48 -162(3) . . . . ?
C45 C51 C56 C48 3(3) . . . . ?
C49 C48 C56 C55 28(3) . . . . ?
C47 C48 C56 C55 170.7(14) . . . . ?
C49 C48 C56 C51 -169.3(19) . . . . ?
C47 C48 C56 C51 -26(2) . . . . ?
C46 C45 C51A C52A 177.6(11) . . . . ?
C44 C45 C51A C52A 14(2) . . . . ?
C46 C45 C51A C56A -8.0(18) . . . . ?
C44 C45 C51A C56A -171.6(17) . . . . ?
C56A C51A C52A C53A 0.0 . . . . ?
C45 C51A C52A C53A 174.5(12) . . . . ?
C51A C52A C53A C54A 0.0 . . . . ?
C52A C53A C54A C55A 0.0 . . . . ?
C53A C54A C55A C56A 0.0 . . . . ?
C54A C55A C56A C51A 0.0 . . . . ?
C54A C55A C56A C48 -173.8(14) . . . . ?
C52A C51A C56A C55A 0.0 . . . . ?
C45 C51A C56A C55A -174.2(13) . . . . ?
C52A C51A C56A C48 174.2(12) . . . . ?
C45 C51A C56A C48 0.0(14) . . . . ?
C49 C48 C56A C55A -5(2) . . . . ?
C47 C48 C56A C55A 178.7(11) . . . . ?
C49 C48 C56A C51A -178.8(14) . . . . ?
C47 C48 C56A C51A 4.7(18) . . . . ?
N1 C1 C57 C50 17(2) . . . . ?
C2 C1 C57 C50 -161.3(14) . . . . ?
N1 C1 C57 C58 -171.4(12) . . . . ?
C2 C1 C57 C58 11(2) . . . . ?
N1 C1 C57 C58A -151.0(12) . . . . ?
C2 C1 C57 C58A 31(2) . . . . ?
C49 C50 C57 C1 -164.3(15) . . . . ?
N6 C50 C57 C1 13(2) . . . . ?
C49 C50 C57 C58 23(2) . . . . ?
N6 C50 C57 C58 -159.0(13) . . . . ?
C49 C50 C57 C58A 2(2) . . . . ?
N6 C50 C57 C58A 179.9(13) . . . . ?
C1 C57 C58 C59 -123.7(12) . . . . ?
C50 C57 C58 C59 48.9(15) . . . . ?
C1 C57 C58 C63 57.0(15) . . . . ?
C50 C57 C58 C63 -130.4(12) . . . . ?
C63 C58 C59 C60 0.0 . . . . ?
C57 C58 C59 C60 -179.3(12) . . . . ?
C63 C58 C59 F11 -177.4(12) . . . . ?
C57 C58 C59 F11 3.3(12) . . . . ?
C58 C59 C60 F12 -178.5(11) . . . . ?
F11 C59 C60 F12 -1.0(12) . . . . ?
C58 C59 C60 C61 0.0 . . . . ?
F11 C59 C60 C61 177.5(11) . . . . ?
F12 C60 C61 C62 178.4(12) . . . . ?
C59 C60 C61 C62 0.0 . . . . ?
F12 C60 C61 F13 -2.8(13) . . . . ?
C59 C60 C61 F13 178.8(12) . . . . ?
C60 C61 C62 C63 0.0 . . . . ?
F13 C61 C62 C63 -178.9(11) . . . . ?
C60 C61 C62 F14 -178.7(11) . . . . ?
F13 C61 C62 F14 2.4(11) . . . . ?
C61 C62 C63 F15 177.1(12) . . . . ?
F14 C62 C63 F15 -4.2(12) . . . . ?
C61 C62 C63 C58 0.0 . . . . ?
F14 C62 C63 C58 178.7(11) . . . . ?
C59 C58 C63 F15 -176.7(13) . . . . ?
C57 C58 C63 F15 2.6(13) . . . . ?
C59 C58 C63 C62 0.0 . . . . ?
C57 C58 C63 C62 179.3(12) . . . . ?
C1 C57 C58A C59A -134.7(10) . . . . ?
C50 C57 C58A C59A 57.4(15) . . . . ?
C1 C57 C58A C63A 39.7(17) . . . . ?
C50 C57 C58A C63A -128.1(14) . . . . ?
C63A C58A C59A C60A 0.0 . . . . ?
C57 C58A C59A C60A 175.2(12) . . . . ?
C63A C58A C59A F11A -177.4(15) . . . . ?
C57 C58A C59A F11A -2.2(13) . . . . ?
C58A C59A C60A F12A -179.3(13) . . . . ?
F11A C59A C60A F12A -1.6(15) . . . . ?
C58A C59A C60A C61A 0.0 . . . . ?
F11A C59A C60A C61A 177.6(13) . . . . ?
F12A C60A C61A C62A 179.3(14) . . . . ?
C59A C60A C61A C62A 0.0 . . . . ?
F12A C60A C61A F13A -5.4(16) . . . . ?
C59A C60A C61A F13A 175.4(15) . . . . ?
C60A C61A C62A C63A 0.0 . . . . ?
F13A C61A C62A C63A -176.0(13) . . . . ?
C60A C61A C62A F14A -178.1(14) . . . . ?
F13A C61A C62A F14A 5.9(14) . . . . ?
C61A C62A C63A F15A -176.7(15) . . . . ?
F14A C62A C63A F15A 1.4(16) . . . . ?
C61A C62A C63A C58A 0.0 . . . . ?
F14A C62A C63A C58A 178.1(14) . . . . ?
C59A C58A C63A F15A 176.6(15) . . . . ?
C57 C58A C63A F15A 2.7(16) . . . . ?
C59A C58A C63A C62A 0.0 . . . . ?
C57 C58A C63A C62A -173.9(16) . . . . ?
C67 N7 C64 C65 4.0(13) . . . . ?
C67 N7 C64 C120 -165.5(11) . . . . ?
N7 C64 C65 C66 -2.9(14) . . . . ?
C120 C64 C65 C66 166.0(12) . . . . ?
C64 C65 C66 C67 0.8(14) . . . . ?
C64 C65 C66 C72 -171.5(13) . . . . ?
C64 N7 C67 C68 170.9(12) . . . . ?
C64 N7 C67 C66 -3.6(13) . . . . ?
C65 C66 C67 N7 1.7(13) . . . . ?
C72 C66 C67 N7 175.2(11) . . . . ?
C65 C66 C67 C68 -173.6(11) . . . . ?
C72 C66 C67 C68 -0.1(17) . . . . ?
C71 N8 C68 C67 -170.1(12) . . . . ?
C71 N8 C68 C69 1.2(13) . . . . ?
N7 C67 C68 N8 -1(2) . . . . ?
C66 C67 C68 N8 173.3(11) . . . . ?
N7 C67 C68 C69 -171.2(12) . . . . ?
C66 C67 C68 C69 2.9(17) . . . . ?
N8 C68 C69 C70 -0.4(14) . . . . ?
C67 C68 C69 C70 171.8(11) . . . . ?
N8 C68 C69 C77 -176.5(12) . . . . ?
C67 C68 C69 C77 -4.3(18) . . . . ?
C68 C69 C70 C71 -0.5(14) . . . . ?
C77 C69 C70 C71 174.9(14) . . . . ?
C69 C70 C71 N8 1.2(14) . . . . ?
C69 C70 C71 C78 -177.9(12) . . . . ?
C68 N8 C71 C70 -1.5(13) . . . . ?
C68 N8 C71 C78 177.7(11) . . . . ?
C65 C66 C72 C73 -11(2) . . . . ?
C67 C66 C72 C73 177.3(12) . . . . ?
C65 C66 C72 C77 170.3(14) . . . . ?
C67 C66 C72 C77 -1.1(19) . . . . ?
C77 C72 C73 C74 0(2) . . . . ?
C66 C72 C73 C74 -179.0(14) . . . . ?
C72 C73 C74 C75 1(3) . . . . ?
C73 C74 C75 C76 -3(3) . . . . ?
C74 C75 C76 C77 3(3) . . . . ?
C75 C76 C77 C72 -3(3) . . . . ?
C75 C76 C77 C69 177.3(15) . . . . ?
C73 C72 C77 C76 1(2) . . . . ?
C66 C72 C77 C76 179.7(14) . . . . ?
C73 C72 C77 C69 -178.8(13) . . . . ?
C66 C72 C77 C69 0(2) . . . . ?
C70 C69 C77 C76 8(2) . . . . ?
C68 C69 C77 C76 -177.0(14) . . . . ?
C70 C69 C77 C72 -171.9(14) . . . . ?
C68 C69 C77 C72 3(2) . . . . ?
C70 C71 C78 C85 169.4(12) . . . . ?
N8 C71 C78 C85 -9.6(19) . . . . ?
C70 C71 C78 C79 -9.9(18) . . . . ?
N8 C71 C78 C79 171.1(11) . . . . ?
C85 C78 C79 C84 -49.9(15) . . . . ?
C71 C78 C79 C84 129.4(11) . . . . ?
C85 C78 C79 C80 129.3(11) . . . . ?
C71 C78 C79 C80 -51.4(15) . . . . ?
C84 C79 C80 C81 -1.4(16) . . . . ?
C78 C79 C80 C81 179.4(10) . . . . ?
C84 C79 C80 F16 179.4(10) . . . . ?
C78 C79 C80 F16 0.1(16) . . . . ?
F16 C80 C81 C82 -177.8(11) . . . . ?
C79 C80 C81 C82 2.9(18) . . . . ?
F16 C80 C81 F17 -3.5(16) . . . . ?
C79 C80 C81 F17 177.2(9) . . . . ?
C80 C81 C82 F18 176.9(11) . . . . ?
F17 C81 C82 F18 2.8(18) . . . . ?
C80 C81 C82 C83 -4.4(19) . . . . ?
F17 C81 C82 C83 -178.5(10) . . . . ?
F18 C82 C83 C84 -177.0(11) . . . . ?
C81 C82 C83 C84 4.3(18) . . . . ?
F18 C82 C83 F19 0.6(17) . . . . ?
C81 C82 C83 F19 -178.1(11) . . . . ?
F19 C83 C84 F20 2.6(16) . . . . ?
C82 C83 C84 F20 -179.9(10) . . . . ?
F19 C83 C84 C79 179.6(10) . . . . ?
C82 C83 C84 C79 -2.9(18) . . . . ?
C80 C79 C84 C83 1.5(17) . . . . ?
C78 C79 C84 C83 -179.3(11) . . . . ?
C80 C79 C84 F20 178.2(10) . . . . ?
C78 C79 C84 F20 -2.6(17) . . . . ?
C88 N9 C85 C86 0.5(13) . . . . ?
C88 N9 C85 C78 178.7(11) . . . . ?
C71 C78 C85 C86 155.0(12) . . . . ?
C79 C78 C85 C86 -25.7(18) . . . . ?
C71 C78 C85 N9 -22.7(19) . . . . ?
C79 C78 C85 N9 156.5(11) . . . . ?
N9 C85 C86 C87 0.1(13) . . . . ?
C78 C85 C86 C87 -178.0(11) . . . . ?
C85 C86 C87 C88 -0.7(13) . . . . ?
C85 C86 C87 C93 178.5(12) . . . . ?
C85 N9 C88 C87 -0.9(13) . . . . ?
C85 N9 C88 C89 176.7(12) . . . . ?
C86 C87 C88 N9 1.0(12) . . . . ?
C93 C87 C88 N9 -178.4(10) . . . . ?
C86 C87 C88 C89 -177.0(10) . . . . ?
C93 C87 C88 C89 3.6(16) . . . . ?
C92 N10 C89 C90 0.3(12) . . . . ?
C92 N10 C89 C88 -179.8(11) . . . . ?
N9 C88 C89 N10 1(2) . . . . ?
C87 C88 C89 N10 178.4(11) . . . . ?
N9 C88 C89 C90 -179.0(11) . . . . ?
C87 C88 C89 C90 -1.6(16) . . . . ?
N10 C89 C90 C91 -0.3(12) . . . . ?
C88 C89 C90 C91 179.7(10) . . . . ?
N10 C89 C90 C98 178.9(9) . . . . ?
C88 C89 C90 C98 -1.1(15) . . . . ?
C89 C90 C91 C92 0.2(12) . . . . ?
C98 C90 C91 C92 -178.8(11) . . . . ?
C90 C91 C92 N10 -0.1(12) . . . . ?
C90 C91 C92 C99 178.0(12) . . . . ?
C89 N10 C92 C91 -0.1(13) . . . . ?
C89 N10 C92 C99 -178.2(11) . . . . ?
C86 C87 C93 C94 -3.2(19) . . . . ?
C88 C87 C93 C94 176.0(10) . . . . ?
C86 C87 C93 C98 177.9(11) . . . . ?
C88 C87 C93 C98 -3.0(15) . . . . ?
C87 C93 C94 C95 176.5(11) . . . . ?
C98 C93 C94 C95 -4.6(16) . . . . ?
C93 C94 C95 C96 4.4(18) . . . . ?
C94 C95 C96 C97 -2(2) . . . . ?
C95 C96 C97 C98 -0.5(18) . . . . ?
C96 C97 C98 C90 -178.8(10) . . . . ?
C96 C97 C98 C93 0.2(16) . . . . ?
C91 C90 C98 C97 -0.3(18) . . . . ?
C89 C90 C98 C97 -179.3(10) . . . . ?
C91 C90 C98 C93 -179.3(11) . . . . ?
C89 C90 C98 C93 1.7(15) . . . . ?
C94 C93 C98 C97 2.3(16) . . . . ?
C87 C93 C98 C97 -178.7(10) . . . . ?
C94 C93 C98 C90 -178.7(10) . . . . ?
C87 C93 C98 C90 0.3(15) . . . . ?
C91 C92 C99 C106 -159.9(13) . . . . ?
N10 C92 C99 C106 18(2) . . . . ?
C91 C92 C99 C100 20.4(19) . . . . ?
N10 C92 C99 C100 -161.9(11) . . . . ?
C106 C99 C100 C105 54.8(16) . . . . ?
C92 C99 C100 C105 -125.4(12) . . . . ?
C106 C99 C100 C101 -125.0(13) . . . . ?
C92 C99 C100 C101 54.7(16) . . . . ?
C105 C100 C101 F21 -179.9(10) . . . . ?
C99 C100 C101 F21 0.0(16) . . . . ?
C105 C100 C101 C102 -1.6(15) . . . . ?
C99 C100 C101 C102 178.3(10) . . . . ?
F21 C101 C102 C103 178.1(10) . . . . ?
C100 C101 C102 C103 -0.4(17) . . . . ?
F21 C101 C102 F22 0.8(15) . . . . ?
C100 C101 C102 F22 -177.7(10) . . . . ?
F22 C102 C103 F23 -0.7(17) . . . . ?
C101 C102 C103 F23 -178.0(10) . . . . ?
F22 C102 C103 C104 179.9(11) . . . . ?
C101 C102 C103 C104 2.5(18) . . . . ?
C102 C103 C104 F24 178.8(11) . . . . ?
F23 C103 C104 F24 -0.6(19) . . . . ?
C102 C103 C104 C105 -2.9(19) . . . . ?
F23 C103 C104 C105 177.7(11) . . . . ?
C101 C100 C105 F25 -179.8(9) . . . . ?
C99 C100 C105 F25 0.3(15) . . . . ?
C101 C100 C105 C104 1.2(16) . . . . ?
C99 C100 C105 C104 -178.6(10) . . . . ?
F24 C104 C105 C100 179.3(10) . . . . ?
C103 C104 C105 C100 1.0(18) . . . . ?
F24 C104 C105 F25 0.3(16) . . . . ?
C103 C104 C105 F25 -178.0(11) . . . . ?
C92 C99 C106 C107 -172.0(13) . . . . ?
C100 C99 C106 C107 8(2) . . . . ?
C92 C99 C106 N11 9(2) . . . . ?
C100 C99 C106 N11 -171.4(12) . . . . ?
C109 N11 C106 C107 -0.5(16) . . . . ?
C109 N11 C106 C99 178.7(13) . . . . ?
C99 C106 C107 C108 -179.5(14) . . . . ?
N11 C106 C107 C108 -0.3(16) . . . . ?
C106 C107 C108 C109 1.0(19) . . . . ?
C106 C107 C108 C14B -169.6(17) . . . . ?
C106 C107 C108 C114 149(2) . . . . ?
C106 N11 C109 C108 1.1(17) . . . . ?
C106 N11 C109 C110 175.1(15) . . . . ?
C107 C108 C109 N11 -1.4(19) . . . . ?
C14B C108 C109 N11 170.2(15) . . . . ?
C114 C108 C109 N11 -152.5(18) . . . . ?
C107 C108 C109 C110 -175.9(15) . . . . ?
C14B C108 C109 C110 -4(3) . . . . ?
C114 C108 C109 C110 33(3) . . . . ?
C113 N12 C110 C111 -0.4(18) . . . . ?
C113 N12 C110 C109 -178.1(16) . . . . ?
N11 C109 C110 N12 -1(3) . . . . ?
C108 C109 C110 N12 172.2(17) . . . . ?
N11 C109 C110 C111 -178.4(16) . . . . ?
C108 C109 C110 C111 -5(2) . . . . ?
N12 C110 C111 C112 3.7(19) . . . . ?
C109 C110 C111 C112 -178.1(14) . . . . ?
N12 C110 C111 C19B -168.8(14) . . . . ?
C109 C110 C111 C19B 9(2) . . . . ?
N12 C110 C111 C119 153.9(19) . . . . ?
C109 C110 C111 C119 -28(3) . . . . ?
C110 C111 C112 C113 -5.8(19) . . . . ?
C19B C111 C112 C113 164.7(19) . . . . ?
C119 C111 C112 C113 -152(2) . . . . ?
C110 N12 C113 C112 -3.2(16) . . . . ?
C110 N12 C113 C120 171.6(14) . . . . ?
C111 C112 C113 N12 5.6(18) . . . . ?
C111 C112 C113 C120 -169.2(15) . . . . ?
C109 C108 C114 C115 167(2) . . . . ?
C107 C108 C114 C115 21(3) . . . . ?
C109 C108 C114 C119 -25(3) . . . . ?
C107 C108 C114 C119 -171.0(18) . . . . ?
C119 C114 C115 C116 0.0 . . . . ?
C108 C114 C115 C116 168(3) . . . . ?
C114 C115 C116 C117 0.0 . . . . ?
C115 C116 C117 C118 0.0 . . . . ?
C116 C117 C118 C119 0.0 . . . . ?
C117 C118 C119 C114 0.0 . . . . ?
C117 C118 C119 C111 -162(3) . . . . ?
C115 C114 C119 C118 0.0 . . . . ?
C108 C114 C119 C118 -169(3) . . . . ?
C115 C114 C119 C111 163(3) . . . . ?
C108 C114 C119 C111 -6(3) . . . . ?
C110 C111 C119 C118 -163.9(19) . . . . ?
C112 C111 C119 C118 -22(3) . . . . ?
C110 C111 C119 C114 33(3) . . . . ?
C112 C111 C119 C114 175.2(19) . . . . ?
C109 C108 C14B C15B -177.4(12) . . . . ?
C107 C108 C14B C15B -8(2) . . . . ?
C109 C108 C14B C19B 9(2) . . . . ?
C107 C108 C14B C19B 179.1(15) . . . . ?
C19B C14B C15B C16B 0.0 . . . . ?
C108 C14B C15B C16B -173.2(15) . . . . ?
C14B C15B C16B C17B 0.0 . . . . ?
C15B C16B C17B C18B 0.0 . . . . ?
C16B C17B C18B C19B 0.0 . . . . ?
C17B C18B C19B C14B 0.0 . . . . ?
C17B C18B C19B C111 178.6(14) . . . . ?
C15B C14B C19B C18B 0.0 . . . . ?
C108 C14B C19B C18B 173.4(14) . . . . ?
C15B C14B C19B C111 -178.5(14) . . . . ?
C108 C14B C19B C111 -5.2(15) . . . . ?
C110 C111 C19B C18B 177.1(12) . . . . ?
C112 C111 C19B C18B 8(3) . . . . ?
C110 C111 C19B C14B -4(2) . . . . ?
C112 C111 C19B C14B -173.9(18) . . . . ?
N12 C113 C120 C64 -6(2) . . . . ?
C112 C113 C120 C64 168.0(14) . . . . ?
N12 C113 C120 C21B -172.4(15) . . . . ?
C112 C113 C120 C21B 1(2) . . . . ?
N12 C113 C120 C121 -177.8(13) . . . . ?
C112 C113 C120 C121 -4(2) . . . . ?
N7 C64 C120 C113 13(2) . . . . ?
C65 C64 C120 C113 -154.1(13) . . . . ?
N7 C64 C120 C21B 178.6(13) . . . . ?
C65 C64 C120 C21B 12(2) . . . . ?
N7 C64 C120 C121 -173.9(11) . . . . ?
C65 C64 C120 C121 19.0(18) . . . . ?
C113 C120 C121 C122 62.7(16) . . . . ?
C64 C120 C121 C122 -110.8(11) . . . . ?
C113 C120 C121 C126 -97.5(17) . . . . ?
C64 C120 C121 C126 89.0(14) . . . . ?
C126 C121 C122 C123 0.0 . . . . ?
C120 C121 C122 C123 -162.4(14) . . . . ?
C126 C121 C122 F26 -168.9(15) . . . . ?
C120 C121 C122 F26 28.7(15) . . . . ?
C121 C122 C123 F27 161.4(17) . . . . ?
F26 C122 C123 F27 -29.0(19) . . . . ?
C121 C122 C123 C124 0.0 . . . . ?
F26 C122 C123 C124 169.6(14) . . . . ?
F27 C123 C124 F28 15(2) . . . . ?
C122 C123 C124 F28 179(100) . . . . ?
F27 C123 C124 C125 -164.7(14) . . . . ?
C122 C123 C124 C125 0.0 . . . . ?
F28 C124 C125 C126 -179.5(14) . . . . ?
C123 C124 C125 C126 0.0 . . . . ?
F28 C124 C125 F29 2.6(18) . . . . ?
C123 C124 C125 F29 -177.9(18) . . . . ?
C124 C125 C126 F30 177(2) . . . . ?
F29 C125 C126 F30 -5(3) . . . . ?
C124 C125 C126 C121 0.0 . . . . ?
F29 C125 C126 C121 178.0(16) . . . . ?
C122 C121 C126 F30 -177.3(18) . . . . ?
C120 C121 C126 F30 -19(2) . . . . ?
C122 C121 C126 C125 0.0 . . . . ?
C120 C121 C126 C125 158.2(18) . . . . ?
C113 C120 C21B C22B 74.0(18) . . . . ?
C64 C120 C21B C22B -94.2(18) . . . . ?
C113 C120 C21B C26B -113.9(12) . . . . ?
C64 C120 C21B C26B 78.0(15) . . . . ?
C26B C21B C22B C23B 0.0 . . . . ?
C120 C21B C22B C23B 172(2) . . . . ?
C26B C21B C22B F26A 169.5(15) . . . . ?
C120 C21B C22B F26A -19.0(18) . . . . ?
C21B C22B C23B F27A -169.6(14) . . . . ?
F26A C22B C23B F27A 23.7(19) . . . . ?
C21B C22B C23B C24B 0.0 . . . . ?
F26A C22B C23B C24B -166.7(19) . . . . ?
F27A C23B C24B F28A -22(2) . . . . ?
C22B C23B C24B F28A 173.7(15) . . . . ?
F27A C23B C24B C25B 164(2) . . . . ?
C22B C23B C24B C25B 0.0 . . . . ?
F28A C24B C25B C26B -171(2) . . . . ?
C23B C24B C25B C26B 0.0 . . . . ?
F28A C24B C25B F29A 5(2) . . . . ?
C23B C24B C25B F29A 176.5(16) . . . . ?
C24B C25B C26B F30A -172.4(16) . . . . ?
F29A C25B C26B F30A 12(2) . . . . ?
C24B C25B C26B C21B 0.0 . . . . ?
F29A C25B C26B C21B -175.7(19) . . . . ?
C22B C21B C26B F30A 167(3) . . . . ?
C120 C21B C26B F30A -6(3) . . . . ?
C22B C21B C26B C25B 0.0 . . . . ?
C120 C21B C26B C25B -173.0(17) . . . . ?
 
_refine_diff_density_max    2.929
_refine_diff_density_min   -2.371
_refine_diff_density_rms    0.152

_shelx_res_file
;
TITL a in P2(1)/c
    b_sq.res
    created by SHELXL-2018/3 at 20:32:48 on 10-May-2023
CELL 1.54184  14.7097  67.0079  15.4897  90.000 103.218  90.000
ZERR  4.00   0.0029   0.0134   0.0031   0.000   0.030   0.000
LATT  1
SYMM -X, 0.5+Y, 0.5-Z
SFAC C H N O F S I
UNIT 504 242 48 41 120 4 44
MERG 2
OMIT -4 125

L.S. 5 0  424
BOND $H
HTAB
CONF
ACTA
FMAP 2
PLAN 5
TEMP -100

DFIX 1.40 0.01 C59 F11 C60 F12 C61 F13 C62 F14 C63 F15
DFIX 1.40 0.01 C59A F11A C60A F12A C61A F13A C62A F14A C63A F15A
FLAT C58 C59 C60 C61 C62 C63 F11 F12 F13 F14 F15
FLAT C58A C59A C60A C61A C62A C63A F11A F12A F13A F14A F15A
EADP F11 F12 F13 F14 F15
EADP F11A F12A F13A F14A F15A

DFIX 1.40 0.01 C122 F26 C123 F27 C124 F28 C125 F29 C126 F30
DFIX 1.40 0.01 C22B F26A C23B F27A C24B F28A C25B F29A C26B F30A
FLAT C121 C122 C123 C124 C125 C126 F26 F27 F28 F29 F30
FLAT C21B C22B C23B C24B C25B C26B F26A F27A F28A F29A F30A
EADP F26 F27 F28 F29 F30
EADP F26A F27A F28A F29A F30A

EADP C51 > C56
EADP C51A > C56A

EADP C58 > C63
EADP C58A > C63A

EADP C114 > C119
EADP C14B > C19B

EADP C121 > C126
EADP C21B > C26B

ISOR 0.02 0.02 C51 > C56A
ISOR 0.02 0.02 C58 > C63A
ISOR 0.02 0.02 F11 > F15A
ISOR 0.02 0.02 C114 > C19B
ISOR 0.02 0.02 C121 > C26B
ISOR 0.02 0.02 F26 > F30A
ISOR 0.02 0.02 O1W o3w o3wa
ISOR 0.01 0.01 O2W O2WA

ABIN
WGHT    0.015000  280.000000
FVAR       0.07247
S1    6   -0.425810    0.123432   -0.585464    11.00000    0.05359    0.03621 =
         0.07925   -0.00178   -0.03660   -0.00308
I1    7   -1.056187    0.116471   -0.965124    11.00000    0.05531    0.09815 =
         0.05949    0.01056   -0.00682   -0.02100
I2    7   -0.928717    0.112612   -1.082721    11.00000    0.04916    0.04672 =
         0.05397   -0.00279   -0.02056    0.00178
I3    7   -0.803352    0.107159   -1.199773    11.00000    0.05443    0.08028 =
         0.06587   -0.02529   -0.01885    0.02449
I4    7   -0.404032    0.026366   -0.096022    11.00000    0.07785    0.08408 =
         0.06332    0.01913   -0.01051   -0.03338
I5    7   -0.500000    0.000000    0.000000    10.50000    0.05554    0.04204 =
         0.04750    0.00664   -0.01820   -0.01403
O1    4   -0.497074    0.123727   -0.524825    11.00000    0.05472    0.06896 =
         0.09178   -0.00610    0.01001   -0.00003
O2    4   -0.353254    0.113065   -0.526050    11.00000    0.03706    0.03976 =
         0.05856   -0.00289   -0.01365   -0.00360
O3    4   -0.408019    0.144349   -0.600922    11.00000    0.03487    0.04060 =
         0.06499    0.00295   -0.00734   -0.00076
O4    4   -0.468101    0.112847   -0.668117    11.00000    0.03924    0.04385 =
         0.05350   -0.00333   -0.01238    0.00132
O1W   4   -0.566162    0.141706   -0.371742    11.00000    0.10349    0.10816 =
         0.16153    0.01836   -0.00991    0.00216
PART
O2W   4   -0.069909    0.016391   -0.389312    10.50000    0.09582    0.08747 =
         0.07508   -0.02839   -0.03878    0.04860
O3W   4   -0.533645   -0.036825   -0.360843    10.50000    0.16180    0.15451 =
         0.20275    0.02792    0.11417    0.04545
PART   2
O2WA  4   -0.105259   -0.004807   -0.375885    10.50000    0.05976    0.08550 =
         0.07843   -0.00237   -0.00551    0.00971
O3WA  4   -0.550825   -0.026554   -0.451373    10.50000    0.08923    0.09717 =
         0.12179   -0.00627    0.04552    0.01542
PART   0
F1    5   -0.294307    0.210995   -0.869415    11.00000    0.07291    0.08260 =
         0.04215   -0.00558    0.00380   -0.02017
F2    5   -0.284492    0.250638   -0.894695    11.00000    0.10486    0.09081 =
         0.06567    0.03388   -0.01697   -0.04498
F3    5   -0.287511    0.276113   -0.750896    11.00000    0.12602    0.04867 =
         0.09791    0.03066   -0.03839   -0.02845
F4    5   -0.291510    0.261692   -0.581600    11.00000    0.10882    0.03477 =
         0.07563   -0.00105   -0.02008   -0.00483
F5    5   -0.301216    0.222524   -0.554619    11.00000    0.06362    0.03164 =
         0.05232    0.00000   -0.00441   -0.00511
F6    5   -0.125684    0.084148   -0.254834    11.00000    0.05252    0.07676 =
         0.08005    0.01060    0.00476    0.00440
F7    5   -0.019546    0.058680   -0.142403    11.00000    0.09985    0.08673 =
         0.07573    0.02008   -0.01672    0.00983
F8    5    0.117684    0.041317   -0.195557    11.00000    0.13474    0.06811 =
         0.09147   -0.02003   -0.05883    0.05744
F9    5    0.149623    0.050615   -0.366644    11.00000    0.08522    0.14317 =
         0.09462   -0.04241   -0.03539    0.07532
F10   5    0.040776    0.075738   -0.481624    11.00000    0.06105    0.10918 =
         0.07531   -0.01892   -0.01446    0.03064
PART   1
F11   5   -0.601832    0.053034   -0.880911    10.50000    0.04370    0.04157 =
         0.05854   -0.01711   -0.00518   -0.00891
F12   5   -0.708055    0.031034   -1.011134    10.50000    0.04370    0.04157 =
         0.05854   -0.01711   -0.00518   -0.00891
F13   5   -0.721463    0.041670   -1.197220    10.50000    0.04370    0.04157 =
         0.05854   -0.01711   -0.00518   -0.00891
F14   5   -0.634309    0.073380   -1.236856    10.50000    0.04370    0.04157 =
         0.05854   -0.01711   -0.00518   -0.00891
F15   5   -0.520538    0.095102   -1.109935    10.50000    0.04370    0.04157 =
         0.05854   -0.01711   -0.00518   -0.00891
PART   2
F11A  5   -0.587899    0.052284   -0.919910    10.50000    0.07714    0.07225 =
         0.09127   -0.02596   -0.01401    0.00402
F12A  5   -0.685061    0.032596   -1.061688    10.50000    0.07714    0.07225 =
         0.09127   -0.02596   -0.01401    0.00402
F13A  5   -0.690308    0.047881   -1.239530    10.50000    0.07714    0.07225 =
         0.09127   -0.02596   -0.01401    0.00402
F14A  5   -0.610756    0.082323   -1.260159    10.50000    0.07714    0.07225 =
         0.09127   -0.02596   -0.01401    0.00402
F15A  5   -0.509864    0.103023   -1.117406    10.50000    0.07714    0.07225 =
         0.09127   -0.02596   -0.01401    0.00402
PART   0
F16   5   -0.489548    0.223829   -0.676219    11.00000    0.07325    0.04490 =
         0.04705   -0.00572   -0.00380    0.01237
F17   5   -0.488690    0.263608   -0.661064    11.00000    0.09619    0.04617 =
         0.05489    0.00371   -0.00038    0.00817
F18   5   -0.493679    0.280836   -0.493513    11.00000    0.10019    0.02647 =
         0.07989   -0.00666   -0.00385    0.00473
F19   5   -0.503308    0.257664   -0.345543    11.00000    0.10010    0.04696 =
         0.05747   -0.00668    0.00596    0.00727
F20   5   -0.502611    0.217919   -0.359847    11.00000    0.08186    0.04435 =
         0.04934   -0.00312    0.00208    0.00752
F21   5   -0.339006    0.108425   -0.068517    11.00000    0.06218    0.06445 =
         0.07111   -0.01799    0.00944   -0.02087
F22   5   -0.255671    0.089674    0.085455    11.00000    0.10340    0.11818 =
         0.05690    0.00229   -0.00465   -0.04823
F23   5   -0.174033    0.054228    0.074907    11.00000    0.08585    0.12787 =
         0.07992    0.06341   -0.01937   -0.01797
F24   5   -0.171942    0.038304   -0.094186    11.00000    0.05618    0.06730 =
         0.13175    0.03817   -0.02591   -0.00651
F25   5   -0.256963    0.056477   -0.249822    11.00000    0.06914    0.04975 =
         0.07717    0.00433   -0.01082   -0.00951
PART   1
F26   5   -0.891460    0.090292   -0.695148    10.50000    0.06515    0.08233 =
         0.07925   -0.02541   -0.00208   -0.01893
F27   5   -1.005738    0.056313   -0.778692    10.50000    0.06515    0.08233 =
         0.07925   -0.02541   -0.00208   -0.01893
F28   5   -0.987776    0.046631   -0.960639    10.50000    0.06515    0.08233 =
         0.07925   -0.02541   -0.00208   -0.01893
F29   5   -0.857699    0.058091   -1.019857    10.50000    0.06515    0.08233 =
         0.07925   -0.02541   -0.00208   -0.01893
F30   5   -0.719948    0.083732   -0.918444    10.50000    0.06515    0.08233 =
         0.07925   -0.02541   -0.00208   -0.01893
PART   2
F26A  5   -0.879013    0.080147   -0.680598    10.50000    0.05378    0.07480 =
         0.07943   -0.01664   -0.00739   -0.01912
F27A  5   -1.029017    0.069675   -0.797075    10.50000    0.05378    0.07480 =
         0.07943   -0.01664   -0.00739   -0.01912
F28A  5   -1.013836    0.052897   -0.962373    10.50000    0.05378    0.07480 =
         0.07943   -0.01664   -0.00739   -0.01912
F29A  5   -0.849159    0.061533   -1.023673    10.50000    0.05378    0.07480 =
         0.07943   -0.01664   -0.00739   -0.01912
F30A  5   -0.725607    0.081245   -0.927718    10.50000    0.05378    0.07480 =
         0.07943   -0.01664   -0.00739   -0.01912
PART   0
N1    3   -0.453000    0.121379   -0.862281    11.00000    0.03721    0.03110 =
         0.05796   -0.01298   -0.02217    0.00987
AFIX  43
H1A   2   -0.399446    0.118211   -0.826391    11.00000   -1.20000
AFIX   0
N2    3   -0.379556    0.162704   -0.772689    11.00000    0.03741    0.02854 =
         0.04635   -0.00570   -0.00910    0.00590
AFIX  43
H2A   2   -0.336641    0.154135   -0.746662    11.00000   -1.20000
AFIX   0
N3    3   -0.248595    0.165153   -0.591408    11.00000    0.02690    0.03098 =
         0.04554   -0.00701   -0.01316   -0.00069
AFIX  43
H3A   2   -0.294297    0.156708   -0.611724    11.00000   -1.20000
AFIX   0
N4    3   -0.177112    0.124944   -0.487277    11.00000    0.02285    0.04136 =
         0.04526   -0.00813   -0.01037   -0.00055
AFIX  43
H4A   2   -0.230023    0.121470   -0.523444    11.00000   -1.20000
AFIX   0
N5    3   -0.240917    0.085598   -0.579433    11.00000    0.04115    0.03631 =
         0.06961   -0.01527   -0.02591    0.01003
AFIX  43
H5A   2   -0.267089    0.097466   -0.582620    11.00000   -1.20000
AFIX   0
N6    3   -0.386579    0.084226   -0.769194    11.00000    0.04719    0.03298 =
         0.08272   -0.01590   -0.03862    0.00813
AFIX  43
H6A   2   -0.396537    0.095966   -0.747613    11.00000   -1.20000
AFIX   0
N7    3   -0.648841    0.127423   -0.708083    11.00000    0.02677    0.04523 =
         0.04067   -0.01034   -0.01616    0.00268
AFIX  43
H7C   2   -0.596482    0.123518   -0.672236    11.00000   -1.20000
AFIX   0
N8    3   -0.561242    0.167753   -0.620002    11.00000    0.03579    0.03670 =
         0.05005   -0.00937   -0.01128    0.00468
AFIX  43
H8A   2   -0.520076    0.158735   -0.595019    11.00000   -1.20000
AFIX   0
N9    3   -0.433577    0.167170   -0.435829    11.00000    0.04150    0.03530 =
         0.03888   -0.00364   -0.01742   -0.00093
AFIX  43
H9A   2   -0.480890    0.159243   -0.457875    11.00000   -1.20000
AFIX   0
N10   3   -0.378120    0.126571   -0.326513    11.00000    0.03634    0.03925 =
         0.04963    0.00097   -0.02129   -0.00585
AFIX  43
H10B  2   -0.432945    0.123828   -0.361174    11.00000   -1.20000
AFIX   0
N11   3   -0.461335    0.089474   -0.400705    11.00000    0.05027    0.03855 =
         0.07615    0.01263   -0.02171   -0.02024
AFIX  43
H11B  2   -0.449696    0.100894   -0.424091    11.00000   -1.20000
AFIX   0
N12   3   -0.605836    0.089915   -0.593238    11.00000    0.04973    0.04947 =
         0.06505    0.01372   -0.02882   -0.02731
AFIX  43
H12B  2   -0.578497    0.101646   -0.591013    11.00000   -1.20000
AFIX   0
C1    1   -0.511285    0.107991   -0.915738    11.00000    0.03441    0.03941 =
         0.04953   -0.01460   -0.01888    0.00682
C2    1   -0.587332    0.118964   -0.960296    11.00000    0.03838    0.05276 =
         0.03525   -0.00954   -0.01738    0.00520
AFIX  43
H2B   2   -0.639205    0.113722   -1.002339    11.00000   -1.20000
AFIX   0
C3    1   -0.576321    0.138662   -0.934359    11.00000    0.03000    0.04275 =
         0.03682   -0.00881   -0.00993    0.00125
C4    1   -0.488214    0.139591   -0.872087    11.00000    0.02787    0.04441 =
         0.03586   -0.00493   -0.01519    0.00430
C5    1   -0.458194    0.158104   -0.833644    11.00000    0.03390    0.03664 =
         0.03372    0.00019   -0.00972   -0.00153
C6    1   -0.507407    0.175835   -0.856980    11.00000    0.03211    0.03800 =
         0.03310    0.00342   -0.00815    0.00234
C7    1   -0.456456    0.191176   -0.810668    11.00000    0.04279    0.02936 =
         0.03535    0.00279   -0.00447   -0.00364
AFIX  43
H7A   2   -0.473119    0.204898   -0.814666    11.00000   -1.20000
AFIX   0
C8    1   -0.377435    0.183193   -0.757744    11.00000    0.03827    0.02850 =
         0.03444    0.00341    0.00043   -0.00168
C9    1   -0.627427    0.156414   -0.958089    11.00000    0.03487    0.04114 =
         0.03669   -0.00057   -0.00340    0.00535
C10   1   -0.711877    0.155675   -1.020985    11.00000    0.04536    0.03994 =
         0.04783    0.00326   -0.01664    0.00510
AFIX  43
H10A  2   -0.735385    0.143317   -1.046855    11.00000   -1.20000
AFIX   0
C11   1   -0.760141    0.172833   -1.044832    11.00000    0.04557    0.07258 =
         0.05033    0.00340   -0.01636    0.01186
AFIX  43
H11A  2   -0.816427    0.172378   -1.089457    11.00000   -1.20000
AFIX   0
C12   1   -0.729666    0.191014   -1.005936    11.00000    0.04428    0.04791 =
         0.08146    0.00010   -0.02043    0.00989
AFIX  43
H12A  2   -0.766262    0.202680   -1.022255    11.00000   -1.20000
AFIX   0
C13   1   -0.646993    0.192147   -0.944136    11.00000    0.04968    0.05282 =
         0.04778    0.00261   -0.01428    0.00524
AFIX  43
H13A  2   -0.624803    0.204573   -0.918073    11.00000   -1.20000
AFIX   0
C14   1   -0.596274    0.174805   -0.920322    11.00000    0.02833    0.04362 =
         0.03432   -0.00179   -0.00129    0.00433
C15   1   -0.305801    0.193307   -0.695324    11.00000    0.04060    0.03580 =
         0.03666    0.00148   -0.00266   -0.00422
C16   1   -0.297716    0.215154   -0.709773    11.00000    0.04291    0.04747 =
         0.03761    0.00052   -0.00279   -0.00879
C17   1   -0.293663    0.222908   -0.795897    11.00000    0.05453    0.06077 =
         0.04286    0.00307   -0.00932   -0.01157
C18   1   -0.289609    0.243354   -0.810592    11.00000    0.05969    0.06787 =
         0.06439    0.01920   -0.01210   -0.02525
C19   1   -0.289788    0.256211   -0.739072    11.00000    0.09844    0.02744 =
         0.07757    0.01864   -0.03657   -0.01646
C20   1   -0.290782    0.249442   -0.652573    11.00000    0.05508    0.04787 =
         0.06591    0.00539   -0.01624   -0.01180
C21   1   -0.294132    0.228542   -0.639119    11.00000    0.05476    0.03449 =
         0.04456    0.01031   -0.00479   -0.01069
C22   1   -0.243205    0.184268   -0.623663    11.00000    0.03284    0.03229 =
         0.05028   -0.00454   -0.00318   -0.00712
C23   1   -0.163020    0.192598   -0.572321    11.00000    0.03667    0.03929 =
         0.04895   -0.00296   -0.00251   -0.01318
AFIX  43
H23A  2   -0.141732    0.205811   -0.578032    11.00000   -1.20000
AFIX   0
C24   1   -0.118291    0.178543   -0.510803    11.00000    0.03280    0.04784 =
         0.04462   -0.00988   -0.00174   -0.01003
C25   1   -0.173090    0.161169   -0.523548    11.00000    0.02882    0.04245 =
         0.03623   -0.01021   -0.01079    0.00277
C26   1   -0.143086    0.143652   -0.477151    11.00000    0.02809    0.03664 =
         0.03994   -0.01059   -0.00413   -0.00007
C27   1   -0.057968    0.143026   -0.413872    11.00000    0.02042    0.05112 =
         0.04388   -0.00983   -0.00774    0.00357
C28   1   -0.044156    0.123629   -0.384835    11.00000    0.02168    0.05194 =
         0.04086   -0.00597   -0.01167    0.00679
AFIX  43
H28A  2    0.006467    0.118949   -0.339766    11.00000   -1.20000
AFIX   0
C29   1   -0.117102    0.111988   -0.432790    11.00000    0.03082    0.03745 =
         0.04322   -0.00822   -0.01529    0.00834
C30   1   -0.034105    0.178752   -0.442527    11.00000    0.03179    0.06089 =
         0.03980   -0.00295   -0.00320   -0.01435
C31   1    0.017376    0.195802   -0.425060    11.00000    0.05302    0.05134 =
         0.06317    0.00369   -0.01228   -0.01093
AFIX  43
H31A  2   -0.002465    0.207703   -0.457199    11.00000   -1.20000
AFIX   0
C32   1    0.098217    0.195454   -0.360328    11.00000    0.05394    0.07163 =
         0.07092    0.00048   -0.01629   -0.02714
AFIX  43
H32A  2    0.134421    0.207275   -0.347345    11.00000   -1.20000
AFIX   0
C33   1    0.128022    0.178185   -0.313556    11.00000    0.03880    0.07495 =
         0.06261   -0.00999   -0.02289   -0.01272
AFIX  43
H33A  2    0.184047    0.178458   -0.268565    11.00000   -1.20000
AFIX   0
C34   1    0.079424    0.160844   -0.330154    11.00000    0.02905    0.05857 =
         0.07110   -0.01117   -0.00624   -0.01103
AFIX  43
H34A  2    0.101654    0.148948   -0.299042    11.00000   -1.20000
AFIX   0
C35   1   -0.004578    0.161083   -0.394680    11.00000    0.03327    0.04904 =
         0.04435   -0.00749   -0.00512   -0.00708
C36   1   -0.117857    0.091037   -0.439706    11.00000    0.03294    0.04679 =
         0.04942   -0.01006   -0.02128    0.00864
C37   1   -0.047705    0.080029   -0.372075    11.00000    0.04371    0.03695 =
         0.05018   -0.01329   -0.02788    0.00310
C38   1   -0.059268    0.075945   -0.284969    11.00000    0.04906    0.04370 =
         0.05348   -0.00363   -0.01923   -0.00263
C39   1   -0.004005    0.063305   -0.224131    11.00000    0.08400    0.03984 =
         0.06205   -0.00355   -0.02773   -0.00576
C40   1    0.065727    0.054574   -0.253054    11.00000    0.11652    0.04968 =
         0.05347   -0.02558   -0.04577    0.03334
C41   1    0.082204    0.059040   -0.337901    11.00000    0.07264    0.07516 =
         0.07566   -0.04090   -0.03982    0.03854
C42   1    0.024348    0.071955   -0.398343    11.00000    0.04994    0.06457 =
         0.05003   -0.01892   -0.03127    0.01040
C43   1   -0.169702    0.079028   -0.510115    11.00000    0.03925    0.04160 =
         0.07767   -0.00637   -0.01838    0.00560
C44   1   -0.154972    0.059072   -0.529155    11.00000    0.06050    0.03710 =
         0.10766   -0.01601   -0.04402    0.00829
AFIX  43
H44A  2   -0.113887    0.050242   -0.490913    11.00000   -1.20000
AFIX   0
C45   1   -0.209887    0.053913   -0.613358    11.00000    0.06048    0.03525 =
         0.10484   -0.02058   -0.04864    0.00775
C46   1   -0.264842    0.070691   -0.643073    11.00000    0.05265    0.03960 =
         0.08546   -0.02157   -0.03511    0.01107
C47   1   -0.327330    0.070210   -0.726895    11.00000    0.04388    0.03024 =
         0.08940   -0.01582   -0.03214    0.00344
C48   1   -0.330063    0.053603   -0.789179    11.00000    0.04783    0.04521 =
         0.08349   -0.02762   -0.02760    0.01338
C49   1   -0.397635    0.057861   -0.866211    11.00000    0.05854    0.05231 =
         0.08967   -0.02907   -0.04283    0.00906
AFIX  43
H49A  2   -0.417000    0.049390   -0.916219    11.00000   -1.20000
AFIX   0
C50   1   -0.430876    0.076779   -0.855623    11.00000    0.04790    0.03832 =
         0.08221   -0.02435   -0.02885    0.00342
AFIX  66
PART   1
C51   1   -0.234347    0.034187   -0.648284    10.33000    0.06493    0.05686 =
         0.07212   -0.01409   -0.00867    0.00772
C52   1   -0.187019    0.016895   -0.614711    10.33000    0.06493    0.05686 =
         0.07212   -0.01409   -0.00867    0.00772
AFIX  43
H52A  2   -0.146059    0.016984   -0.557573    10.33000   -1.20000
AFIX  65
C53   1   -0.199622   -0.000528   -0.664739    10.33000    0.06493    0.05686 =
         0.07212   -0.01409   -0.00867    0.00772
AFIX  43
H53A  2   -0.167276   -0.012346   -0.641794    10.33000   -1.20000
AFIX  65
C54   1   -0.259553   -0.000658   -0.748341    10.33000    0.06493    0.05686 =
         0.07212   -0.01409   -0.00867    0.00772
AFIX  43
H54A  2   -0.268166   -0.012566   -0.782533    10.33000   -1.20000
AFIX  65
C55   1   -0.306881    0.016633   -0.781914    10.33000    0.06493    0.05686 =
         0.07212   -0.01409   -0.00867    0.00772
AFIX  43
H55A  2   -0.347841    0.016544   -0.839052    10.33000   -1.20000
AFIX  65
C56   1   -0.294279    0.034056   -0.731887    10.33000    0.06493    0.05686 =
         0.07212   -0.01409   -0.00867    0.00772
AFIX  66
PART   2
C51A  1   -0.209339    0.036886   -0.685716    10.67000    0.04596    0.03048 =
         0.05355   -0.00802   -0.00975    0.00082
C52A  1   -0.152415    0.020440   -0.658468    10.67000    0.04596    0.03048 =
         0.05355   -0.00802   -0.00975    0.00082
AFIX  43
H52B  2   -0.112150    0.020221   -0.600992    10.67000   -1.20000
AFIX  65
C53A  1   -0.154404    0.004314   -0.715318    10.67000    0.04596    0.03048 =
         0.05355   -0.00802   -0.00975    0.00082
AFIX  43
H53B  2   -0.115499   -0.006926   -0.696695    10.67000   -1.20000
AFIX  65
C54A  1   -0.213318    0.004634   -0.799415    10.67000    0.04596    0.03048 =
         0.05355   -0.00802   -0.00975    0.00082
AFIX  43
H54B  2   -0.214677   -0.006387   -0.838269    10.67000   -1.20000
AFIX  65
C55A  1   -0.270242    0.021080   -0.826664    10.67000    0.04596    0.03048 =
         0.05355   -0.00802   -0.00975    0.00082
AFIX  43
H55B  2   -0.310507    0.021299   -0.884141    10.67000   -1.20000
AFIX  65
C56A  1   -0.268254    0.037206   -0.769815    10.67000    0.04596    0.03048 =
         0.05355   -0.00802   -0.00975    0.00082
AFIX   0
PART   0
C57   1   -0.495607    0.087482   -0.920131    11.00000    0.03812    0.04286 =
         0.07068   -0.02448   -0.02773    0.00779
AFIX  66
PART   1
C58   1   -0.558312    0.074699   -0.991051    10.50000    0.02475    0.03311 =
         0.04255   -0.01072   -0.00500   -0.00028
C59   1   -0.605637    0.058180   -0.969204    10.50000    0.02475    0.03311 =
         0.04255   -0.01072   -0.00500   -0.00028
C60   1   -0.661345    0.046782   -1.035789    10.50000    0.02475    0.03311 =
         0.04255   -0.01072   -0.00500   -0.00028
C61   1   -0.669729    0.051903   -1.124223    10.50000    0.02475    0.03311 =
         0.04255   -0.01072   -0.00500   -0.00028
C62   1   -0.622405    0.068422   -1.146072    10.50000    0.02475    0.03311 =
         0.04255   -0.01072   -0.00500   -0.00028
C63   1   -0.566696    0.079820   -1.079487    10.50000    0.02475    0.03311 =
         0.04255   -0.01072   -0.00500   -0.00028
AFIX  66
PART   2
C58A  1   -0.542364    0.078000   -1.016393    10.50000    0.04704    0.05743 =
         0.05678   -0.01403   -0.00887    0.01105
C59A  1   -0.587366    0.060414   -1.003059    10.50000    0.04704    0.05743 =
         0.05678   -0.01403   -0.00887    0.01105
C60A  1   -0.639433    0.049992   -1.075219    10.50000    0.04704    0.05743 =
         0.05678   -0.01403   -0.00887    0.01105
C61A  1   -0.646498    0.057157   -1.160713    10.50000    0.04704    0.05743 =
         0.05678   -0.01403   -0.00887    0.01105
C62A  1   -0.601496    0.074743   -1.174049    10.50000    0.04704    0.05743 =
         0.05678   -0.01403   -0.00887    0.01105
C63A  1   -0.549429    0.085165   -1.101889    10.50000    0.04704    0.05743 =
         0.05678   -0.01403   -0.00887    0.01105
AFIX   0
PART   0
C64   1   -0.716855    0.114912   -0.754603    11.00000    0.02833    0.06023 =
         0.04336   -0.01776   -0.00954   -0.00354
C65   1   -0.784217    0.127215   -0.807548    11.00000    0.03052    0.06368 =
         0.06044   -0.02006   -0.01386   -0.00262
AFIX  43
H65A  2   -0.838298    0.122704   -0.848971    11.00000   -1.20000
AFIX   0
C66   1   -0.759825    0.146736   -0.790180    11.00000    0.02690    0.06024 =
         0.04126   -0.00889   -0.00778    0.00547
C67   1   -0.674415    0.146438   -0.725639    11.00000    0.03179    0.04663 =
         0.04306   -0.00546   -0.00882    0.00482
C68   1   -0.636252    0.164465   -0.687652    11.00000    0.03375    0.04751 =
         0.04183   -0.01142   -0.01225   -0.00038
C69   1   -0.683916    0.182763   -0.709995    11.00000    0.04491    0.04796 =
         0.05251   -0.00105   -0.00418    0.00716
C70   1   -0.635620    0.197115   -0.653235    11.00000    0.04223    0.03689 =
         0.05636   -0.00225   -0.00657    0.01157
AFIX  43
H70A  2   -0.651372    0.210863   -0.653167    11.00000   -1.20000
AFIX   0
C71   1   -0.560389    0.188035   -0.596516    11.00000    0.04211    0.04564 =
         0.04553   -0.01202   -0.00534    0.00140
C72   1   -0.806548    0.165040   -0.816162    11.00000    0.02786    0.06460 =
         0.06217   -0.01646   -0.01251    0.01362
C73   1   -0.888306    0.165878   -0.881838    11.00000    0.03241    0.08290 =
         0.07457   -0.01639   -0.01526    0.01362
AFIX  43
H73A  2   -0.914682    0.153926   -0.909782    11.00000   -1.20000
AFIX   0
C74   1   -0.931100    0.183666   -0.906622    11.00000    0.04720    0.09308 =
         0.09991   -0.02585   -0.03681    0.02465
AFIX  43
H74A  2   -0.987711    0.183943   -0.950868    11.00000   -1.20000
AFIX   0
C75   1   -0.892888    0.201530   -0.867863    11.00000    0.07254    0.07758 =
         0.09715   -0.02078   -0.02739    0.03514
AFIX  43
H75A  2   -0.922177    0.213857   -0.887818    11.00000   -1.20000
AFIX   0
C76   1   -0.814098    0.201374   -0.801809    11.00000    0.06745    0.05581 =
         0.08935   -0.01217   -0.03104    0.01756
AFIX  43
H76A  2   -0.789806    0.213402   -0.773092    11.00000   -1.20000
AFIX   0
C77   1   -0.769553    0.183132   -0.777020    11.00000    0.04465    0.06976 =
         0.06764   -0.02249   -0.01924    0.02234
C78   1   -0.493696    0.197186   -0.525594    11.00000    0.04347    0.03499 =
         0.04046   -0.00777   -0.00339    0.00060
C79   1   -0.495185    0.219268   -0.518954    11.00000    0.05163    0.03190 =
         0.04418   -0.00804   -0.01134    0.01125
C80   1   -0.492937    0.231743   -0.594983    11.00000    0.05182    0.03736 =
         0.04797   -0.00840   -0.00816    0.00790
C81   1   -0.495333    0.252088   -0.585895    11.00000    0.05532    0.04238 =
         0.05695    0.00419   -0.01007    0.00746
C82   1   -0.495673    0.261047   -0.503518    11.00000    0.07124    0.03619 =
         0.05692   -0.00457   -0.00330    0.01183
C83   1   -0.500212    0.248882   -0.426911    11.00000    0.05433    0.05251 =
         0.04514   -0.01784   -0.00247    0.00656
C84   1   -0.497727    0.228560   -0.436732    11.00000    0.05364    0.03898 =
         0.05489   -0.00068   -0.00129    0.00750
C85   1   -0.427414    0.186992   -0.460963    11.00000    0.05231    0.03254 =
         0.03895   -0.00554   -0.00932   -0.00051
C86   1   -0.344732    0.193560   -0.412469    11.00000    0.05041    0.03210 =
         0.03439   -0.01215   -0.00960    0.00448
AFIX  43
H86A  2   -0.320793    0.206662   -0.414953    11.00000   -1.20000
AFIX   0
C87   1   -0.299809    0.178322   -0.358378    11.00000    0.03931    0.03413 =
         0.03803   -0.00766   -0.00833   -0.00418
C88   1   -0.358963    0.161745   -0.374345    11.00000    0.04111    0.03734 =
         0.03811   -0.00612   -0.00923   -0.00203
C89   1   -0.334171    0.143856   -0.325317    11.00000    0.02410    0.03402 =
         0.04858   -0.00734   -0.00309   -0.00321
C90   1   -0.250214    0.142059   -0.262139    11.00000    0.02540    0.04329 =
         0.03620   -0.00646   -0.00623    0.00152
C91   1   -0.246768    0.123171   -0.226099    11.00000    0.02330    0.04008 =
         0.03739    0.00059   -0.00432    0.00068
AFIX  43
H91A  2   -0.197355    0.117946   -0.181257    11.00000   -1.20000
AFIX   0
C92   1   -0.325916    0.113336   -0.265579    11.00000    0.03412    0.04269 =
         0.04867    0.00186   -0.01138    0.00050
C93   1   -0.212179    0.176791   -0.296451    11.00000    0.03038    0.03875 =
         0.03660   -0.00931   -0.00683   -0.00309
C94   1   -0.150220    0.192331   -0.283290    11.00000    0.04424    0.04266 =
         0.04327   -0.00470   -0.00232   -0.00630
AFIX  43
H94A  2   -0.163413    0.204142   -0.317807    11.00000   -1.20000
AFIX   0
C95   1   -0.070505    0.190659   -0.220918    11.00000    0.04108    0.06233 =
         0.04742    0.00059   -0.01219   -0.01613
AFIX  43
H95A  2   -0.029295    0.201743   -0.208677    11.00000   -1.20000
AFIX   0
C96   1   -0.047258    0.173076   -0.174106    11.00000    0.02298    0.06340 =
         0.05436   -0.00384   -0.01236   -0.00816
AFIX  43
H96A  2    0.010574    0.172305   -0.131684    11.00000   -1.20000
AFIX   0
C97   1   -0.103748    0.157072   -0.186677    11.00000    0.03465    0.04604 =
         0.05099   -0.00208   -0.00265   -0.00004
AFIX  43
H97A  2   -0.086528    0.145086   -0.154311    11.00000   -1.20000
AFIX   0
C98   1   -0.188037    0.158641   -0.248494    11.00000    0.03539    0.04177 =
         0.03204   -0.00731   -0.01026   -0.00619
C99   1   -0.351355    0.093439   -0.251624    11.00000    0.04103    0.04689 =
         0.05275    0.00552   -0.00994   -0.00646
C100  1   -0.302474    0.083459   -0.165856    11.00000    0.03957    0.03645 =
         0.05844    0.00708   -0.01744   -0.01361
C101  1   -0.299412    0.091628   -0.079274    11.00000    0.04365    0.05737 =
         0.05095   -0.00345   -0.00279   -0.02730
C102  1   -0.253613    0.081330    0.002626    11.00000    0.07049    0.08206 =
         0.04452    0.00581   -0.00570   -0.04923
C103  1   -0.213219    0.063519   -0.002936    11.00000    0.05104    0.07654 =
         0.07448    0.03287   -0.02061   -0.02685
C104  1   -0.213230    0.055842   -0.087082    11.00000    0.05601    0.05583 =
         0.06653    0.02215   -0.02118   -0.01266
C105  1   -0.257346    0.065434   -0.167257    11.00000    0.04655    0.06049 =
         0.05564    0.00947   -0.01248   -0.02734
C106  1   -0.418865    0.082846   -0.312582    11.00000    0.05296    0.04614 =
         0.05861    0.00201   -0.01100   -0.01168
C107  1   -0.454916    0.064391   -0.299434    11.00000    0.05537    0.06919 =
         0.05811    0.02550   -0.01086   -0.02745
AFIX  43
H10C  2   -0.439615    0.056359   -0.247592    11.00000   -1.20000
AFIX   0
C108  1   -0.519751    0.059995   -0.380009    11.00000    0.07625    0.06288 =
         0.07212    0.01362   -0.02627   -0.03561
C109  1   -0.521328    0.075615   -0.441789    11.00000    0.07493    0.04803 =
         0.05843    0.01351   -0.01927   -0.02523
C110  1   -0.585575    0.075941   -0.528474    11.00000    0.05818    0.06473 =
         0.05800    0.00118   -0.01324   -0.02586
C111  1   -0.641960    0.059231   -0.553015    11.00000    0.07963    0.06429 =
         0.07868    0.00447   -0.03092   -0.03532
C112  1   -0.693297    0.063595   -0.639661    11.00000    0.06324    0.06111 =
         0.08538   -0.00369   -0.02095   -0.02655
AFIX  43
H11C  2   -0.734195    0.054530   -0.676720    11.00000   -1.20000
AFIX   0
C113  1   -0.675494    0.083246   -0.663557    11.00000    0.04243    0.05797 =
         0.05840   -0.00353   -0.01167   -0.01788
AFIX  66
PART   1
C114  1   -0.546410    0.036775   -0.422958    10.25000    0.06406    0.05692 =
         0.06690    0.00825   -0.00039   -0.01451
C115  1   -0.530714    0.019313   -0.373336    10.25000    0.06406    0.05692 =
         0.06690    0.00825   -0.00039   -0.01451
AFIX  43
H11D  2   -0.493034    0.019576   -0.314688    10.25000   -1.20000
AFIX  65
C116  1   -0.570148    0.001466   -0.409523    10.25000    0.06406    0.05692 =
         0.06690    0.00825   -0.00039   -0.01451
AFIX  43
H11E  2   -0.559420   -0.010468   -0.375608    10.25000   -1.20000
AFIX  65
C117  1   -0.625278    0.001081   -0.495334    10.25000    0.06406    0.05692 =
         0.06690    0.00825   -0.00039   -0.01451
AFIX  43
H11F  2   -0.652229   -0.011116   -0.520066    10.25000   -1.20000
AFIX  65
C118  1   -0.640975    0.018543   -0.544957    10.25000    0.06406    0.05692 =
         0.06690    0.00825   -0.00039   -0.01451
AFIX  43
H11G  2   -0.678655    0.018280   -0.603605    10.25000   -1.20000
AFIX  65
C119  1   -0.601542    0.036390   -0.508771    10.25000    0.06406    0.05692 =
         0.06690    0.00825   -0.00039   -0.01451
AFIX  66
PART   2
C14B  1   -0.586819    0.044422   -0.399043    10.75000    0.06432    0.05230 =
         0.07311   -0.00550   -0.00691   -0.01663
C15B  1   -0.589183    0.029333   -0.338016    10.75000    0.06432    0.05230 =
         0.07311   -0.00550   -0.00691   -0.01663
AFIX  43
H15A  2   -0.550040    0.030077   -0.280104    10.75000   -1.20000
AFIX  65
C16B  1   -0.648820    0.013157   -0.361724    10.75000    0.06432    0.05230 =
         0.07311   -0.00550   -0.00691   -0.01663
AFIX  43
H16A  2   -0.650435    0.002844   -0.320015    10.75000   -1.20000
AFIX  65
C17B  1   -0.706092    0.012068   -0.446459    10.75000    0.06432    0.05230 =
         0.07311   -0.00550   -0.00691   -0.01663
AFIX  43
H17A  2   -0.746851    0.001012   -0.462662    10.75000   -1.20000
AFIX  65
C18B  1   -0.703729    0.027157   -0.507487    10.75000    0.06432    0.05230 =
         0.07311   -0.00550   -0.00691   -0.01663
AFIX  43
H18A  2   -0.742872    0.026413   -0.565399    10.75000   -1.20000
AFIX  65
C19B  1   -0.644093    0.043334   -0.483780    10.75000    0.06432    0.05230 =
         0.07311   -0.00550   -0.00691   -0.01663
AFIX   0
PART   0
C120  1   -0.722832    0.094349   -0.737534    11.00000    0.04367    0.04926 =
         0.04902   -0.00993   -0.01667   -0.01255
AFIX  66
PART   1
C121  1   -0.801247    0.085627   -0.809868    10.50000    0.03821    0.05984 =
         0.04569   -0.01876   -0.01747   -0.02502
C122  1   -0.874062    0.080395   -0.770824    10.50000    0.03821    0.05984 =
         0.04569   -0.01876   -0.01747   -0.02502
C123  1   -0.943031    0.067331   -0.813962    10.50000    0.03821    0.05984 =
         0.04569   -0.01876   -0.01747   -0.02502
C124  1   -0.939186    0.059497   -0.896142    10.50000    0.03821    0.05984 =
         0.04569   -0.01876   -0.01747   -0.02502
C125  1   -0.866371    0.064728   -0.935187    10.50000    0.03821    0.05984 =
         0.04569   -0.01876   -0.01747   -0.02502
C126  1   -0.797402    0.077793   -0.892051    10.50000    0.03821    0.05984 =
         0.04569   -0.01876   -0.01747   -0.02502
AFIX  66
PART   2
C21B  1   -0.800926    0.082275   -0.790945    10.50000    0.07291    0.08027 =
         0.06220    0.00316    0.00123   -0.01073
C22B  1   -0.886565    0.077396   -0.772949    10.50000    0.07291    0.08027 =
         0.06220    0.00316    0.00123   -0.01073
C23B  1   -0.954795    0.068113   -0.837374    10.50000    0.07291    0.08027 =
         0.06220    0.00316    0.00123   -0.01073
C24B  1   -0.937387    0.063708   -0.919795    10.50000    0.07291    0.08027 =
         0.06220    0.00316    0.00123   -0.01073
C25B  1   -0.851749    0.068587   -0.937792    10.50000    0.07291    0.08027 =
         0.06220    0.00316    0.00123   -0.01073
C26B  1   -0.783517    0.077871   -0.873368    10.50000    0.07291    0.08027 =
         0.06220    0.00316    0.00123   -0.01073
PART   0

AFIX   0
HKLF 4


REM  a in P2(1)/c
REM wR2 = 0.2241, GooF = S = 1.005, Restrained GooF = 1.005 for all data
REM R1 = 0.1033 for 19713 Fo > 4sig(Fo) and 0.1151 for all 23281 data
REM 1519 parameters refined using 490 restraints

END

WGHT      0.0991    168.0730

REM Instructions for potential hydrogen bonds
HTAB N1 N6
HTAB N2 N3
HTAB N3 O3
HTAB N3 N2
HTAB N4 S1
HTAB N4 O2
HTAB N4 N5
HTAB N5 S1
HTAB N5 O2
HTAB N5 N4
HTAB N6 O4
HTAB N6 N1
HTAB N7 S1
HTAB N7 O1
HTAB N7 O4
HTAB N7 N12
HTAB N8 S1
HTAB N8 O1
HTAB N8 O3
HTAB N8 N9
HTAB N9 O1
HTAB N9 O1W
HTAB N9 N8
HTAB N10 O1
HTAB N10 O1W
HTAB N10 N11
HTAB N11 S1
HTAB N11 O1
HTAB N11 O2
HTAB N11 N10
HTAB N12 S1
HTAB N12 O1
HTAB N12 O4
HTAB N12 N7
HTAB C7 F16
EQIV $2 x, -y+1/2, z-1/2
HTAB C7 F19_$2
EQIV $3 x+1, y, z+1
HTAB C28 I3_$3
EQIV $4 x, y, z-1
HTAB C49 I4_$4
HTAB C65 I1
HTAB C86 F5
HTAB C107 I4

REM Highest difference peak  2.929,  deepest hole -2.371,  1-sigma level  0.152
Q1    1  -1.0153  0.1082 -1.0033  11.00000  0.05    2.93
Q2    1  -0.8802  0.1123 -1.1207  11.00000  0.05    2.74
Q3    1  -0.3511  0.0149 -0.1234  11.00000  0.05    2.46
Q4    1  -0.7582  0.1140 -1.2365  11.00000  0.05    2.24
Q5    1  -0.3754  0.1230 -0.6272  11.00000  0.05    1.95
;
_shelx_res_checksum   55381

_shelx_hkl_file
;
  -1   0   0  381.77   21.28
  -2   0   0   94.66    6.01
  -3   0   0    2.60    1.68
  -4   0   0  847.34   48.09
  -5   0   0  996.77   56.81
  -6   0   0  202.60   13.82
  -7   0   0  391.12   25.01
  -8   0   0   72.66    4.79
  -8   0   0   73.48    4.71
  -8   0   0   67.80    7.63
  -9   0   0  882.71   49.19
  10   0   0   79.71    5.13
  11   0   0   80.07    5.28
  12   0   0   20.46    2.31
  13   0   0  101.30    6.02
  13   0   0   73.02    5.95
  14   0   0   48.77    4.02
 -14   0   0   53.96    3.49
 -15   0   0   26.06    2.12
 -16   0   0   55.51    3.54
 -17   0   0    7.01    1.08
 -18   0   0    0.73    0.66
  -1   1   0   36.88    2.43
  -2   1   0  112.69    6.98
  -3   1   0  259.89   15.55
  -4   1   0  317.99   19.20
  -5   1   0   66.55    6.16
  -6   1   0   39.26    4.62
  -7   1   0  473.18   29.41
  -8   1   0  163.07    9.74
  -8   1   0  160.08    9.66
  -8   1   0  145.55   12.75
  -8  -1   0  172.41    9.69
  -9   1   0   24.90    2.56
  10   1   0    3.78    1.18
  11   1   0    2.53    1.28
  12   1   0   55.86    4.12
  13   1   0    7.06    1.80
  13   1   0    4.91    1.76
  14   1   0    1.88    1.55
 -14   1   0    3.54    1.23
  14   1   0    0.93    1.47
 -15   1   0   11.71    1.52
 -16   1   0   27.76    2.14
 -17   1   0    7.15    1.08
 -18   1   0    0.08    0.66
   1   2   0   20.21    1.43
  -1  -2   0   20.20    1.36
  -1   2   0   21.97    1.56
  -2  -2   0  187.23   10.81
  -2   2   0  211.51   11.42
  -3   2   0   42.70    3.69
  -4   2   0 1715.47   95.62
  -5   2   0 2199.88  122.69
  -6   2   0   10.14    3.03
  -7   2   0   27.09    4.67
  -8   2   0   11.48    1.70
  -8   2   0   12.99    1.59
  -8   2   0   17.32    4.46
  -9   2   0   16.17    2.15
  -9   2   0   19.66    2.02
  10   2   0   14.70    1.71
  11   2   0   39.74    3.13
  12   2   0    8.17    1.70
  13   2   0    3.06    1.63
  13   2   0    0.90    1.46
  14   2   0    0.33    1.44
 -14   2   0   -0.23    1.12
  14   2   0   -0.66    1.48
 -15   2   0   31.65    2.40
 -16   2   0   10.60    1.39
 -17   2   0    4.23    0.99
 -18   2   0   -0.23    0.68
  -1  -3   0    4.07    0.73
  -1  -3   0    3.36    0.60
  -1   3   0    3.95    0.68
  -2   3   0  126.27    7.41
  -2  -3   0  113.62    6.89
  -2  -3   0  127.98    7.39
  -3  -3   0  393.88   22.47
  -3   3   0  382.30   22.49
  -4   3   0  300.55   17.72
  -4  -3   0  277.99   17.53
  -5   3   0   88.68    7.42
  -5  -3   0   90.30    7.57
  -6  -3   0    5.37    2.74
  -6   3   0    8.72    2.83
  -7  -3   0  340.75   21.95
  -7   3   0  336.91   22.02
  -8   3   0   36.98    2.98
  -8   3   0   39.07    2.93
  -8   3   0   30.74    5.54
  -9   3   0  338.76   20.43
  -9   3   0  374.36   20.37
  10   3   0  100.95    6.17
  10  -3   0   95.96    6.13
  11   3   0   72.72    4.88
  12   3   0   21.82    2.35
  13  -3   0   27.16    3.00
  13   3   0   23.20    2.89
  14   3   0    0.22    1.48
  14  -3   0   -0.87    1.52
 -14   3   0   -0.14    1.10
 -14  -3   0    0.04    1.03
  14  -3   0   -0.54    1.50
  14   3   0    0.13    1.48
 -15   3   0   33.95    2.53
 -15  -3   0   33.41    2.50
 -16   3   0   12.31    1.49
 -16  -3   0   13.04    1.49
 -17   3   0   14.49    1.37
 -17  -3   0   13.35    1.30
 -18  -3   0    0.56    0.64
 -18   3   0   -0.02    0.68
   0  -4   0  423.31   23.47
  -1  -4   0  523.73   31.86
  -1  -4   0  591.95   31.91
  -1   4   0  570.69   31.91
   1   4   0  639.44   32.01
  -2   4   0   32.86    2.67
  -2  -4   0   33.26    2.68
  -2  -4   0   33.51    2.31
  -3  -4   0    2.91    1.58
  -3   4   0    2.88    1.65
  -4  -4   0 1004.12   52.76
  -4   4   0  864.51   52.58
  -5  -4   0 1202.68   67.26
  -5   4   0 1173.88   67.35
  -6   4   0   99.28    8.20
  -6  -4   0  100.39    8.14
  -7   4   0  396.76   25.34
  -7  -4   0  401.08   25.22
  -8   4   0  722.21   41.07
  -8  -4   0  720.04   41.04
  -8  -4   0  763.10   44.64
  -8   4   0  760.88   41.04
  -8   4   0  757.45   44.81
  -9   4   0  113.39    7.17
  -9  -4   0  105.60    7.09
  -9   4   0  120.87    7.07
  10  -4   0  196.18   11.25
  10   4   0  187.99   11.25
  11  -4   0   21.57    2.20
  11   4   0   22.43    2.22
  12  -4   0   38.15    3.22
  12   4   0   40.42    3.26
  13   4   0    2.52    1.53
  13  -4   0    4.06    1.55
  13   4   0    1.53    1.52
  13  -4   0    3.25    1.64
  14   4   0    4.51    1.59
  14  -4   0    2.72    1.47
 -14  -4   0    2.85    1.11
 -14   4   0    4.57    1.22
  14   4   0    0.26    1.40
  14  -4   0    5.64    1.70
 -15   4   0   57.44    3.83
 -15  -4   0   61.53    3.82
 -16  -4   0   34.57    2.50
 -16   4   0   36.97    2.56
 -17   4   0    4.47    1.01
 -17  -4   0    5.95    1.01
 -18  -4   0    0.49    0.62
 -18   4   0   -0.21    0.66
   0  -5   0    0.43    0.51
  -1   5   0   52.98    3.28
  -1  -5   0   49.53    3.35
  -1  -5   0   53.14    3.26
  -2  -5   0   23.81    2.13
   2   5   0   23.62    1.95
  -2  -5   0   21.69    1.86
  -2   5   0   24.13    2.19
  -3  -5   0   17.34    2.48
  -3   5   0   22.69    2.64
  -4   5   0   34.69    3.85
  -4  -5   0   25.56    3.71
  -5  -5   0   42.11    4.57
  -5   5   0   38.98    4.80
  -6   5   0   54.51    5.69
  -6  -5   0   50.10    5.42
  -7   5   0   51.24    6.13
  -7  -5   0   50.22    5.95
  -8   5   0   17.20    1.89
  -8  -5   0   15.00    1.86
  -8  -5   0   11.88    4.16
  -8   5   0    8.20    1.53
  -8   5   0   10.71    4.17
  -9  -5   0  189.00   11.35
  -9   5   0  185.09   11.37
  -9   5   0  199.43   11.32
  10  -5   0    4.75    1.28
  10   5   0    3.35    1.20
  11  -5   0   10.83    1.65
  11   5   0   11.62    1.68
  12  -5   0   12.41    1.90
  12   5   0   12.36    1.88
  13   5   0    1.47    1.41
  13  -5   0    1.35    1.44
  13  -5   0    0.39    1.59
  13   5   0    0.76    1.48
  14   5   0    3.29    1.53
  14  -5   0    1.95    1.41
 -14  -5   0    2.64    1.07
 -14   5   0    2.74    1.11
  14  -5   0    1.34    1.55
  14   5   0    1.18    1.38
 -15   5   0   27.84    2.21
 -15  -5   0   25.03    2.10
 -16   5   0    8.04    1.32
 -16  -5   0    7.29    1.22
 -17   5   0    1.60    0.94
 -17  -5   0    2.71    0.89
 -18  -5   0    2.15    0.67
 -18   5   0    1.95    0.70
   0  -6   0 3335.42  183.06
  -1   6   0  538.05   28.39
  -1  -6   0  507.37   28.34
  -1  -6   0  483.51   28.47
  -2  -6   0   78.09    5.22
   2   6   0   90.93    5.39
  -2  -6   0   86.11    5.45
  -2   6   0   87.01    5.50
  -3  -6   0   54.27    4.25
  -3   6   0   52.71    4.33
  -4   6   0 1903.13  102.01
  -4  -6   0 1766.97  101.77
  -5   6   0  647.50   37.56
  -5  -6   0  642.26   37.49
  -6  -6   0  105.51    8.24
  -6   6   0   95.94    8.19
  -7  -6   0   22.67    4.32
  -7   6   0   30.17    4.84
  -8   6   0   29.35    2.53
  -8  -6   0   30.46    2.51
  -8   6   0   30.35    5.15
  -8  -6   0   32.39    5.37
  -8   6   0   27.91    2.40
  -9  -6   0  148.13    8.76
  -9   6   0  134.89    8.74
  -9   6   0  147.44    8.71
  10   6   0   10.11    1.47
  10  -6   0    9.69    1.48
  10  -6   0   11.16    1.40
  11  -6   0    5.56    1.36
  11   6   0    4.54    1.33
  12   6   0   16.92    2.11
  12  -6   0   18.11    2.14
  13   6   0   12.43    1.92
  13  -6   0   16.26    2.07
  13   6   0   10.23    1.99
  13  -6   0    9.32    2.03
  14  -6   0   -0.43    1.43
  14   6   0   -0.65    1.46
 -14   6   0    0.86    1.11
 -14  -6   0    0.67    1.10
  14   6   0   -1.56    1.52
  14  -6   0    0.53    1.56
 -15   6   0   38.62    2.73
 -15  -6   0   37.54    2.66
 -16   6   0    7.26    1.27
 -16  -6   0    8.47    1.24
 -17   6   0    1.71    0.90
 -17  -6   0    2.79    0.85
 -18   6   0    0.63    0.65
 -18  -6   0   -0.15    0.60
   0  -7   0    0.16    0.74
  -1  -7   0  371.24   21.64
  -1  -7   0  397.50   21.45
  -1   7   0  381.04   21.44
   2   7   0   45.92    3.14
  -2  -7   0   35.08    2.89
  -2  -7   0   38.83    2.97
  -2   7   0   39.40    3.07
  -3  -7   0 1046.93   56.71
  -3   7   0  980.55   56.70
  -4   7   0 2065.42  118.98
  -4  -7   0 2221.86  119.01
  -5   7   0   32.56    4.30
  -5  -7   0   36.29    4.24
  -6  -7   0  141.38   10.51
  -6   7   0  146.91   10.69
  -7   7   0  227.43   16.36
  -7  -7   0  244.72   16.35
  -8  -7   0    7.55    1.49
  -8   7   0    8.57    1.51
  -8  -7   0    5.42    3.45
  -8   7   0    5.35    3.43
  -8   7   0    8.62    1.46
  -9  -7   0  120.62    7.68
  -9   7   0  125.76    7.77
  -9   7   0  125.52    7.65
  10   7   0   33.13    2.57
  10  -7   0   27.39    2.51
  10  -7   0   33.99    2.57
  11  -7   0    5.37    1.39
  11   7   0    4.87    1.33
  12   7   0   18.97    2.20
  12  -7   0   17.92    2.14
  13  -7   0   37.32    2.98
  13   7   0   37.36    3.00
  13   7   0   22.22    2.82
  13  -7   0   25.13    2.90
  14  -7   0    1.06    1.43
  14   7   0    1.52    1.47
 -14  -7   0    3.21    1.16
 -14   7   0    3.47    1.23
  14   7   0   -0.26    1.46
  14  -7   0    0.27    1.49
 -15   7   0    7.96    1.35
 -15  -7   0    7.56    1.25
 -16  -7   0   35.00    2.45
 -16   7   0   36.40    2.54
 -17   7   0    4.24    0.96
 -17  -7   0    4.35    0.88
 -18   7   0    1.17    0.67
 -18  -7   0    0.53    0.58
   0  -8   0 1544.76   82.12
   0  -8   0 1426.44   82.19
  -1  -8   0   85.18    5.43
  -1  -8   0   84.14    5.09
  -1   8   0   89.17    5.13
  -2  -8   0   75.24    5.16
   2   8   0   85.22    5.35
  -2   8   0   88.25    5.30
  -2  -8   0   75.01    5.20
  -3   8   0   95.70    6.41
  -3  -8   0   85.84    6.22
   3   8   0   94.76    6.09
  -4  -8   0  851.00   50.10
  -4   8   0  925.96   50.32
  -5  -8   0 1080.72   60.53
  -5   8   0 1052.31   60.60
  -6   8   0  363.39   22.92
  -6  -8   0  366.59   22.65
  -7  -8   0  787.87   47.30
  -7   8   0  823.75   47.67
  -8  -8   0  107.19    6.50
  -8   8   0  105.50    6.53
  -8   8   0   96.15    9.59
  -8  -8   0   97.87    9.54
  -9  -8   0  391.65   23.25
  -9   8   0  425.72   23.36
  -9   8   0  414.99   23.27
  10  -8   0   14.11    1.62
  10   8   0   13.57    1.64
 -10   8   0   10.40    1.76
  10  -8   0   13.94    1.65
  11  -8   0   12.07    1.63
  11   8   0    8.30    1.56
  12  -8   0    3.26    1.41
  12   8   0    7.70    1.58
  13   8   0   27.65    2.58
  13  -8   0   28.13    2.58
  13  -8   0   18.36    2.55
  13   8   0   18.17    2.45
  14  -8   0   27.64    2.79
  14   8   0   32.13    2.89
 -14   8   0   33.74    2.36
 -14  -8   0   32.69    2.27
  14  -8   0   23.28    2.91
  14   8   0   20.69    2.72
 -15  -8   0   11.45    1.40
 -15   8   0    9.83    1.42
 -16  -8   0   26.46    1.98
 -16   8   0   25.68    2.05
 -17   8   0    3.38    0.94
 -17  -8   0    3.12    0.85
 -18   8   0    1.64    0.66
 -18  -8   0    1.04    0.59
   0  -9   0    1.43    1.31
   0  -9   0    0.42    0.98
  -1  -9   0    0.99    0.56
  -1   9   0    1.77    0.63
  -1  -9   0    2.59    1.20
  -2  -9   0    2.84    1.23
  -2   9   0    4.15    1.24
  -2  -9   0    3.70    1.39
   2   9   0    1.07    1.48
  -3  -9   0 1437.61   78.42
  -3   9   0 1263.68   78.35
   3   9   0 1527.92   78.31
  -4  -9   0  118.57    8.06
  -4   9   0  112.23    8.08
  -5  -9   0    8.92    2.86
  -5   9   0   10.75    2.89
  -6   9   0  406.04   24.05
  -6  -9   0  367.61   23.62
  -7   9   0   81.40    8.11
  -7  -9   0   70.24    7.33
  -8   9   0   52.68    3.75
  -8  -9   0   52.70    3.69
  -8   9   0   51.05    6.81
  -8  -9   0   55.22    6.50
  -9   9   0   95.59    6.64
  -9  -9   0  113.33    6.65
  10  -9   0   18.68    1.88
  10   9   0   19.79    1.91
 -10   9   0   16.69    2.12
  11  -9   0   17.68    2.02
  11   9   0   18.38    2.01
  11  -9   0   20.30    2.03
  12  -9   0   10.01    1.70
  12   9   0    8.14    1.63
  13  -9   0    1.31    1.39
  13   9   0    2.90    1.51
  13   9   0    0.62    1.34
  13  -9   0    1.53    1.55
  14   9   0   35.96    3.15
  14  -9   0   33.41    3.07
 -14   9   0   37.58    2.56
 -14  -9   0   38.06    2.49
  14  -9   0   30.62    3.22
 -15  -9   0    3.14    1.05
 -15   9   0    3.95    1.22
 -16   9   0    8.49    1.27
 -16  -9   0    6.54    1.14
 -17  -9   0    2.12    0.80
 -17   9   0    1.92    0.86
 -18  -9   0    0.78    0.56
 -18   9   0   -0.06    0.62
   0 -10   0  778.99   43.56
   0 -10   0  779.25   43.42
  -1 -10   0   30.00    2.06
  -1  10   0   31.26    2.10
  -1 -10   0   30.78    2.65
  -2 -10   0  251.69   14.42
   2  10   0  259.50   14.84
  -2 -10   0  239.23   14.57
  -2  10   0  249.71   14.46
  -3 -10   0  468.45   26.62
   3  10   0  495.36   26.57
  -3  10   0  429.30   26.58
  -4 -10   0   67.01    5.37
  -4  10   0   67.93    5.49
  -5 -10   0   23.59    3.31
  -5  10   0   23.92    3.56
  -6  10   0  129.52   10.35
  -6 -10   0  143.97   10.30
  -7  10   0  653.71   37.80
  -7 -10   0  598.43   37.29
  -8  10   0  147.13    8.64
  -8 -10   0  139.76    8.56
  -8  10   0  153.51   12.13
  -8 -10   0  140.19   11.73
  -9  10   0    7.94    1.62
  -9 -10   0    7.70    1.53
  10  10   0   30.63    2.56
  10 -10   0   34.31    2.60
  11 -10   0    4.58    1.30
  11  10   0    2.34    1.28
  11 -10   0    2.65    1.28
  12 -10   0   17.12    2.03
  12  10   0   17.91    2.11
  13 -10   0    6.22    1.61
  13  10   0    6.27    1.60
  13 -10   0    3.05    1.60
  13  10   0    1.97    1.43
  14 -10   0   15.22    1.99
  14  10   0   10.40    1.89
 -14  10   0   12.32    1.53
 -14 -10   0   13.10    1.42
  14 -10   0    8.82    1.94
  14  10   0    7.15    1.82
 -15 -10   0    3.39    1.03
 -15  10   0    4.34    1.18
 -16 -10   0   19.16    1.55
 -16  10   0   16.44    1.61
 -17  10   0    3.00    0.91
 -17 -10   0    3.02    0.81
 -18 -10   0    0.03    0.53
 -18  10   0    0.62    0.61
   0 -11   0    1.12    1.45
  -1 -11   0   76.48    5.27
  -1  11   0   83.53    4.72
  -1 -11   0   75.73    4.67
  -2 -11   0  789.96   48.28
   2  11   0  899.61   48.65
  -2  11   0  920.68   48.21
  -2 -11   0  857.65   48.09
  -3  11   0  238.41   13.88
  -3 -11   0  215.79   13.68
   3  11   0  238.48   13.84
  -4  11   0    6.57    2.18
  -4 -11   0   10.68    2.29
  -5  11   0    9.32    2.65
  -5 -11   0   10.87    2.56
  -6  11   0   82.05    7.21
  -6 -11   0   83.72    7.06
  -7  11   0  145.25   11.94
  -7 -11   0  163.02   12.00
  -7  11   0  161.53    9.41
  -8  11   0  132.07    8.36
  -8 -11   0  141.25    8.33
  -8  11   0  123.78   11.45
  -8  11   0  143.47    8.40
  -8 -11   0  155.67   11.69
  -9 -11   0  105.24    6.53
  -9  11   0  101.79    6.58
  10 -11   0   29.89    2.47
  10  11   0   32.54    2.53
  11  11   0    6.60    1.39
  11 -11   0    5.29    1.33
  11 -11   0    5.40    1.29
  12  11   0   11.26    1.73
  12 -11   0   10.79    1.72
  13  11   0    6.02    1.58
  13 -11   0    4.87    1.53
  13  11   0    2.69    1.52
  13 -11   0    3.91    1.62
  14  11   0    6.64    1.68
  14 -11   0    4.81    1.53
 -14 -11   0    4.67    1.10
 -14  11   0    5.53    1.21
  14  11   0    3.34    1.52
  14 -11   0    2.83    1.67
 -15  11   0    7.50    1.28
 -15 -11   0    8.72    1.22
 -16 -11   0   14.04    1.39
 -16  11   0   16.89    1.53
 -17  11   0   17.77    1.38
 -17 -11   0   13.66    1.26
 -18  11   0    0.92    0.59
 -18 -11   0    1.17    0.53
   0 -12   0 1646.00   91.20
  -1 -12   0   33.38    2.23
  -1  12   0   34.41    2.26
  -2 -12   0  123.75    7.49
   2  12   0  118.79    8.13
  -2  12   0  124.51    7.56
   3  12   0   52.38    4.15
  -3 -12   0   41.99    3.82
  -3  12   0   47.23    4.05
  -4  12   0  595.25   35.31
  -4 -12   0  623.11   35.23
   4  12   0  622.58   34.98
  -5  12   0  373.28   23.15
  -5 -12   0  392.92   23.07
  -6 -12   0   48.89    5.17
  -6  12   0   46.07    5.19
  -7  12   0   22.34    2.02
  -7  12   0   20.41    3.86
  -7 -12   0   17.26    3.65
  -8 -12   0  460.64   25.64
  -8  12   0  458.52   25.69
  -8  12   0  508.94   29.56
  -8  12   0  439.96   25.70
  -8 -12   0  460.70   28.86
  -9  12   0    5.31    1.41
  -9 -12   0    5.14    1.33
   9 -12   0    6.32    1.15
  -9  12   0    3.36    1.26
  10  12   0    2.83    1.10
  10 -12   0    2.11    1.09
  11  12   0    4.49    1.26
  11 -12   0    4.05    1.30
  11 -12   0    2.83    1.34
  12 -12   0    5.56    1.42
  12  12   0    3.45    1.38
  12 -12   0    3.28    1.29
  13 -12   0   14.75    1.95
  13  12   0   12.77    1.89
  13  12   0    9.70    1.85
  13 -12   0    7.77    1.85
  14 -12   0   18.69    2.23
  14  12   0   20.46    2.32
 -14 -12   0   21.82    1.75
 -14  12   0   22.12    1.81
  14 -12   0   17.44    2.41
  14  12   0   14.09    2.22
 -15  12   0   33.23    2.34
 -15 -12   0   30.41    2.25
 -16 -12   0    8.07    1.10
 -16  12   0    9.83    1.24
 -17  12   0   10.63    1.15
 -17 -12   0   11.12    1.06
   0 -13   0   10.91    2.54
  -1  13   0  242.87   13.32
  -1 -13   0  231.45   13.29
  -2  13   0  307.98   17.45
  -2 -13   0  301.39   17.38
   3  13   0 1949.79  101.82
  -3 -13   0 1848.33  101.45
  -3  13   0 1726.65  101.48
  -4 -13   0  102.36    7.35
  -4  13   0   98.47    7.52
   4  13   0  116.70    7.40
  -5  13   0  168.62   11.39
  -5 -13   0  167.03   11.24
  -6  13   0   40.74    4.98
  -6 -13   0   46.40    4.87
  -7 -13   0    6.46    2.97
  -7  13   0    4.60    1.21
  -7  13   0    8.55    3.18
  -8 -13   0   76.41    4.79
  -8  13   0   72.20    4.81
  -8 -13   0   68.94    7.55
  -8  13   0   71.50    4.85
  -8  13   0   69.73    7.93
  -9 -13   0    9.77    1.54
   9  13   0    9.00    1.33
   9 -13   0   10.68    1.38
  -9  13   0   12.23    1.74
  10 -13   0   26.27    2.30
  10  13   0   27.78    2.30
 -10  13   0   26.95    2.64
  11  13   0    3.32    1.26
  11 -13   0    1.69    1.12
  11 -13   0    2.07    1.21
  12  13   0   24.63    2.51
  12 -13   0   29.36    2.57
  12 -13   0   25.81    2.78
  12 -13   0   30.70    2.70
  13  13   0    3.02    1.46
  13 -13   0    3.11    1.42
  13 -13   0    1.12    1.52
  13  13   0    1.81    1.44
  14  13   0    6.71    1.61
  14 -13   0    3.59    1.46
 -14  13   0    4.45    1.18
 -14 -13   0    4.64    1.06
  14  13   0    2.18    1.43
  14 -13   0    2.90    1.56
 -15  13   0    9.56    1.34
 -15 -13   0   10.55    1.27
 -16 -13   0    7.26    1.06
 -16  13   0    9.19    1.17
 -17  13   0   12.64    1.16
 -17 -13   0   10.87    1.07
   0 -14   0 4247.05  233.77
  -1 -14   0  552.85   31.13
  -1  14   0  574.09   31.16
  -2 -14   0  157.69    9.78
  -2  14   0  175.93    9.92
   3  14   0   82.52    5.84
  -3 -14   0   69.21    5.16
  -3  14   0   72.71    5.32
  -4  14   0   10.91    2.30
  -4 -14   0    7.31    1.99
   4  14   0    8.96    2.01
  -5  14   0   12.14    2.68
  -5 -14   0   11.03    2.48
  -6  14   0  587.99   35.45
  -6 -14   0  602.61   35.18
  -7 -14   0  174.60   12.58
  -7  14   0  173.06   10.10
  -7  14   0  161.66   12.65
  -8 -14   0  289.67   15.88
  -8  14   0  269.26   15.91
  -8  14   0  272.25   15.95
  -8 -14   0  288.18   19.05
  -8  14   0  269.05   19.23
   9 -14   0   42.05    2.94
   9  14   0   42.55    2.97
  -9  14   0   38.14    3.17
  10  14   0    4.05    1.18
  10 -14   0    5.79    1.19
 -10  14   0    2.84    1.42
  11  14   0    6.04    1.37
  11 -14   0    6.91    1.38
  11 -14   0    6.51    1.52
  12  14   0    2.88    1.30
  12 -14   0    3.58    1.36
  12 -14   0    2.42    1.49
  12  14   0    0.78    1.31
  12 -14   0    4.09    1.37
  13 -14   0    3.56    1.44
  13  14   0    1.20    1.34
  13  14   0    1.43    1.36
  13 -14   0    2.45    1.50
  14  14   0    1.12    1.41
 -14 -14   0    0.71    0.95
 -14  14   0    1.05    1.06
  14  14   0   -0.24    1.36
  14 -14   0   -1.37    1.49
 -15  14   0   50.25    3.29
 -15 -14   0   51.44    3.22
 -16  14   0    4.46    1.02
 -16 -14   0    5.15    0.94
 -17 -14   0   15.60    1.25
 -17  14   0   16.59    1.34
   0 -15   0   19.67    3.37
  -1  15   0  516.92   28.61
  -2  15   0    6.44    1.33
  -2 -15   0    7.06    1.27
  -3  15   0  156.86    9.71
  -3 -15   0  149.54    9.51
   3  15   0  154.36   10.12
  -4 -15   0   46.45    4.03
  -4  15   0   40.55    4.02
   4  15   0   46.81    4.22
  -5  15   0   14.55    2.74
  -5 -15   0   14.39    2.81
  -6 -15   0   70.14    6.12
  -6  15   0   57.16    6.15
  -7  15   0  461.39   27.84
  -7 -15   0  444.18   27.39
  -7  15   0  439.50   24.93
  -8 -15   0    7.33    1.35
  -8  15   0    9.05    1.46
  -8 -15   0    6.20    3.13
  -8  15   0   10.76    3.61
  -8  15   0    5.78    1.47
   9  15   0   45.00    3.13
   9 -15   0   46.93    3.11
  -9  15   0   40.27    3.38
  10 -15   0   21.53    2.01
  10  15   0   23.39    2.07
 -10  15   0   19.26    2.37
  11  15   0    0.25    1.10
  11 -15   0    0.24    1.06
  11 -15   0    1.03    1.16
  12 -15   0    5.50    1.41
  12  15   0    3.87    1.35
  12  15   0    1.79    1.35
  12 -15   0    6.58    1.58
  12 -15   0    4.57    1.56
  13  15   0   21.53    2.38
  13 -15   0   22.22    2.35
  13  15   0   22.20    2.50
  13 -15   0   24.40    2.66
  13 -15   0   23.92    2.48
 -14  15   0    1.77    1.02
 -14 -15   0    2.63    0.97
  14 -15   0    2.33    1.56
 -15 -15   0   17.10    1.56
 -15  15   0   20.55    1.70
 -16 -15   0   15.32    1.31
 -16  15   0   12.74    1.33
 -17 -15   0    8.10    0.85
 -17  15   0    6.43    0.91
   0 -16   0 5222.18  287.35
   1 -16   0 1448.03   79.26
   1 -16   0 1415.92   80.38
  -2  16   0  150.56    9.29
  -2 -16   0  161.92    9.28
  -3  16   0   46.51    3.55
  -3 -16   0   40.73    3.33
  -4  16   0  450.97   25.35
  -4 -16   0  418.90   25.10
   4  16   0  426.08   25.29
  -5 -16   0   35.03    3.81
  -5  16   0   35.20    3.99
  -6 -16   0  112.44    8.62
  -6  16   0  111.28    8.89
  -7  16   0  228.80   15.87
  -7 -16   0  225.94   15.35
  -7  16   0  223.88   13.01
  -8 -16   0    4.94    1.21
  -8  16   0    5.66    1.26
  -8  16   0    3.30    1.23
  -8 -16   0    4.61    2.86
  -8  16   0    5.56    3.09
   9 -16   0   32.47    2.39
   9  16   0   31.04    2.40
  -9  16   0   28.09    2.70
  10 -16   0  182.29   10.72
  10  16   0  176.87   10.73
 -10  16   0  194.07   11.15
  11  16   0    5.37    1.35
  11 -16   0    6.66    1.41
  11 -16   0    7.21    1.49
  12 -16   0    8.00    1.51
  12  16   0    7.24    1.52
  12  16   0    6.67    1.63
  12 -16   0    9.04    1.76
  12 -16   0    9.08    1.78
  13  16   0    1.97    1.34
  13 -16   0    0.75    1.27
  13 -16   0    2.46    1.44
  13  16   0   -0.94    1.40
  13 -16   0    1.32    1.45
 -14 -16   0   30.44    2.17
 -14  16   0   30.36    2.24
 -15  16   0    2.63    1.03
 -15 -16   0    3.64    0.95
 -16  16   0   14.24    1.31
 -16 -16   0   12.37    1.20
 -17  16   0    6.81    0.87
 -17 -16   0    5.68    0.77
   0 -17   0   19.21    3.52
   1 -17   0    2.19    0.61
   1 -17   0    5.73    2.48
  -2 -17   0  275.45   15.74
  -2  17   0  274.65   15.79
  -3 -17   0  260.24   15.55
   3  17   0  276.32   16.54
  -3  17   0  262.69   15.71
  -4 -17   0   19.00    2.55
  -4  17   0   21.65    2.75
   4  17   0   17.26    2.77
  -5 -17   0    7.00    2.08
  -5  17   0    8.21    2.32
  -6 -17   0  276.68   17.33
  -6  17   0  263.91   17.53
  -7 -17   0   45.13    5.80
  -7  17   0   59.11    3.93
  -7  17   0   52.69    6.33
  -8 -17   0   10.63    1.47
   8 -17   0   11.36    1.26
  -8 -17   0    9.14    3.25
  -8  17   0    9.00    1.57
   9  17   0  177.27   10.11
   9 -17   0  168.29   10.05
  -9  17   0  172.89   10.44
  10  17   0   42.39    3.17
  10 -17   0   47.19    3.20
 -10  17   0   39.71    3.50
  11  17   0   -0.25    1.05
  11 -17   0    0.79    1.09
  11 -17   0    0.58    1.32
  12 -17   0   14.52    1.89
  12  17   0   16.49    1.98
  12  17   0   13.84    2.04
  12 -17   0   16.07    2.20
  12 -17   0   19.27    2.10
  13 -17   0    3.72    1.40
  13 -17   0    4.16    1.61
  13 -17   0    3.36    1.44
  13  17   0    3.14    1.46
 -14  17   0   12.80    1.42
 -14 -17   0   13.97    1.37
 -15  17   0    1.99    0.93
 -15 -17   0    1.66    0.87
 -16  17   0   14.68    1.35
 -16 -17   0   14.78    1.27
 -17 -17   0    5.66    0.76
 -17  17   0    6.65    0.84
   0 -18   0   97.47    7.22
   1 -18   0  404.14   23.74
  -2 -18   0  393.84   22.22
   3  18   0  141.39    9.67
  -3 -18   0  137.13    8.68
   4  18   0   32.47    3.59
  -4 -18   0   28.64    3.09
   5  18   0   10.74    2.40
  -5 -18   0   16.69    2.75
  -6 -18   0  697.11   40.67
  -7 -18   0  962.34   55.07
  -7  18   0  946.33   52.67
   8 -18   0  164.57    9.65
  -8  18   0  171.70   10.01
   9 -18   0   10.08    1.33
  -9  18   0    9.87    1.70
  10 -18   0   21.46    1.91
 -10  18   0   17.17    2.17
  11 -18   0    3.03    1.41
  11 -18   0    3.67    1.18
  12 -18   0    2.12    1.50
  12 -18   0    1.48    1.45
  12 -18   0    2.43    1.24
  13 -18   0   -1.09    1.53
  13 -18   0   -0.47    1.43
  13 -18   0   -1.19    1.28
 -14 -18   0   57.09    3.33
 -14 -18   0   46.71    3.49
 -15 -18   0    6.04    0.98
 -16 -18   0   30.43    2.01
 -17 -18   0    2.32    0.63
   0 -19   0    7.43    2.77
   1 -19   0  313.04   18.86
  -2 -19   0  244.55   14.04
  -3 -19   0  165.34   10.29
   3  19   0  176.62   11.50
  -4 -19   0   10.32    2.00
   4  19   0   10.94    2.55
  -5 -19   0  127.70    8.94
   5  19   0  128.35    9.10
  -6 -19   0   16.52    3.16
  -7 -19   0   17.33    3.68
  -7  19   0   18.70    1.99
   8 -19   0   14.54    1.44
  -8  19   0   15.89    1.86
   9 -19   0   53.63    3.71
  -9  19   0   62.04    4.19
  10 -19   0    7.53    1.24
 -10  19   0    6.09    1.65
  11 -19   0    6.37    1.57
  11 -19   0    4.87    1.46
  11 -19   0    5.53    1.29
  12 -19   0   48.79    3.75
  12 -19   0   41.79    3.65
  12 -19   0   46.49    3.44
  13 -19   0    3.30    1.59
  13 -19   0    1.36    1.21
 -14 -19   0    3.73    0.92
 -14 -19   0    2.15    1.21
 -15 -19   0   26.49    1.89
 -16 -19   0    5.38    0.82
 -17 -19   0    6.20    0.73
   0 -20   0   38.19    4.31
   1 -20   0  581.35   33.64
  -3 -20   0   54.75    4.08
   3  20   0   55.51    5.34
   4  20   0   62.79    5.55
  -4 -20   0   59.64    4.81
  -5 -20   0  163.22   10.87
  -7  20   0   96.19    6.06
  -8  20   0   84.32    5.51
  -9  20   0   11.53    1.85
  10 -20   0    5.27    1.15
 -10  20   0    3.09    1.58
  11 -20   0   78.04    5.20
  11 -20   0   70.55    4.91
 -11  20   0   81.00    5.49
  12 -20   0   28.76    2.85
  13 -20   0    2.11    1.46
 -14 -20   0    1.02    1.15
 -15 -20   0    4.80    1.17
 -15 -20   0    5.39    0.94
  16 -20   0    2.65    0.67
   0 -21   0   22.22    3.80
   1 -21   0  968.46   54.88
   3  21   0   77.61    6.75
   4  21   0   56.68    5.41
  -7  21   0   85.62    5.50
  -8  21   0   18.31    2.08
  -9  21   0   96.01    6.31
 -10  21   0   72.69    5.17
  11 -21   0    2.75    1.45
 -11  21   0   -0.25    1.55
  12 -21   0    0.87    1.45
  13 -21   0    0.89    1.37
 -13 -21   0    1.69    1.18
 -14 -21   0    3.35    1.19
 -15 -21   0    3.28    1.11
  16 -21   0    1.51    0.63
   0 -22   0 2829.04  156.83
   1 -22   0 1276.96   71.91
   3  22   0  323.57   20.33
   4  22   0   38.77    4.51
  -6  22   0  452.45   25.43
  -7  22   0  140.40    8.48
  -8  22   0  275.53   15.98
  -9  22   0   77.41    5.27
 -10  22   0   49.90    3.98
  11 -22   0   20.44    2.37
 -11  22   0   20.29    2.57
  12 -22   0    6.70    1.65
  13 -22   0    4.61    1.56
 -13 -22   0    3.72    1.25
 -14 -22   0    1.45    1.15
 -15 -22   0   40.41    2.78
  16 -22   0    1.89    0.67
   0 -23   0    5.40    2.80
   1 -23   0    8.29    2.82
   3  23   0  412.07   25.30
   4  23   0   12.91    3.17
  -6  23   0   83.49    5.30
  -7  23   0  105.44    6.59
  -8  23   0   62.53    4.40
  -9  23   0   27.55    2.64
 -10  23   0   -0.11    1.40
  11 -23   0   12.31    1.98
 -11  23   0   10.03    2.10
  12 -23   0    3.43    1.45
  13 -23   0   -0.56    1.46
 -13 -23   0    2.28    1.19
 -14 -23   0   11.24    1.48
 -15 -23   0   12.39    1.44
 -16 -23   0    6.74    1.07
  16 -23   0    7.78    0.85
   0 -24   0  490.47   29.00
   1 -24   0    3.47    2.51
   2 -24   0    7.59    2.62
   3 -24   0    6.60    2.66
   3  24   0    4.94    2.93
   4  24   0  130.70    9.89
  -6  24   0  104.88    6.48
  -7  24   0    4.46    1.33
  -8  24   0   50.74    3.79
  -9  24   0   10.49    1.76
 -10  24   0   12.55    2.02
  11 -24   0   -0.32    1.58
 -11  24   0   -0.63    1.66
  12 -24   0    0.67    1.34
  13 -24   0   18.69    2.43
 -13 -24   0   20.94    1.91
 -14 -24   0    4.16    1.26
 -15 -24   0   30.27    2.24
  15 -24   0   30.10    2.01
  16 -24   0    8.92    0.88
 -16 -24   0    7.50    1.10
   0 -25   0    0.68    2.40
   1 -25   0    5.66    2.62
   2 -25   0  309.32   19.26
   3  25   0   35.97    4.81
   4  25   0   37.43    4.81
  -6  25   0   78.37    5.05
  -7  25   0  131.33    8.02
  -8  25   0   31.66    2.80
  -9  25   0  117.77    7.53
 -10  25   0   37.96    3.35
  11 -25   0    4.36    1.64
 -11  25   0    6.34    1.84
  12 -25   0    6.61    1.60
  13 -25   0   56.04    4.20
 -13 -25   0   51.46    3.54
 -14 -25   0    8.68    1.38
 -15 -25   0    3.72    1.07
  15 -25   0    3.07    0.76
 -16 -25   0    7.14    1.05
  16 -25   0    7.63    0.84
   0 -26   0  243.86   15.63
   1 -26   0   47.27    4.96
   2 -26   0  455.71   27.35
   3  26   0    3.51    3.11
   4  26   0   34.61    4.65
   5 -26   0  115.96    6.98
  -6  26   0    6.95    1.33
  -7  26   0  222.27   13.01
  -8  26   0  210.90   12.49
  -9  26   0   18.29    2.18
 -10  26   0   11.70    1.98
  11 -26   0    4.07    1.63
 -11  26   0    5.35    1.81
  12 -26   0    0.22    1.39
  13 -26   0    2.50    1.56
 -13 -26   0    3.64    1.26
 -14 -26   0   31.58    2.39
  15 -26   0    4.15    0.79
 -15 -26   0    3.97    1.14
 -16 -26   0    9.22    1.07
  16 -26   0    6.77    0.82
   0 -27   0    0.73    2.38
   1 -27   0   95.33    7.75
   2 -27   0  191.84   13.04
   3  27   0   74.02    7.27
   4  27   0  191.17   14.65
   4 -27   0  239.88   14.84
   5 -27   0   27.97    2.26
   5 -27   0   24.69    2.04
   6 -27   0    0.74    1.03
   6 -27   0    1.35    0.85
  -6  27   0    0.65    1.01
  -7  27   0   51.88    3.74
  -8  27   0   58.27    4.20
  -9  27   0    4.67    1.52
 -10  27   0   18.08    2.35
  11 -27   0   18.96    2.27
 -11  27   0   16.47    2.36
  12 -27   0    0.56    1.44
  13 -27   0    2.72    1.50
 -13 -27   0    3.30    1.20
  14 -27   0    2.31    0.80
 -14 -27   0    2.85    1.17
 -15 -27   0   29.14    2.04
  15 -27   0   23.87    1.74
  16 -27   0    5.29    0.74
 -16 -27   0    5.09    0.95
   0 -28   0  256.61   16.59
   1 -28   0  150.69   10.91
   2 -28   0    5.29    2.86
   3  28   0   43.82    5.58
   4 -28   0  424.06   23.87
   4 -28   0  449.90   26.43
   4  28   0  410.18   26.46
   5 -28   0  151.85    9.20
   5 -28   0  165.20   12.02
   5 -28   0  166.41    9.37
   6 -28   0    9.66    1.33
   6 -28   0   10.93    1.50
  -7  28   0   96.37    6.17
  -8  28   0   35.39    3.00
  -9  28   0   15.30    2.06
 -10  28   0    2.95    1.47
  11 -28   0   77.94    5.43
  12 -28   0    0.34    1.50
 -13 -28   0   26.02    2.10
 -13 -28   0   23.79    2.01
  14 -28   0    1.79    0.72
 -14 -28   0    1.69    1.12
  15 -28   0    6.54    0.87
 -15 -28   0    5.06    1.12
 -16 -28   0    7.79    1.05
  16 -28   0    8.26    0.83
   0 -29   0   12.58    3.62
   1 -29   0  449.09   27.20
   2 -29   0    5.51    2.78
   3  29   0   13.40    4.04
   4 -29   0  254.24   15.40
   4 -29   0  297.47   15.58
   4  29   0  238.92   18.06
   4 -29   0  315.54   18.38
   5 -29   0  122.04    7.38
   5 -29   0  131.38   10.22
   5 -29   0  126.86    7.51
   6 -29   0    9.23    1.32
   6 -29   0    9.51    1.49
  -7  29   0  104.06    6.85
   7 -29   0  115.64    6.89
  -8  29   0    6.76    1.53
  -9  29   0   39.02    3.29
 -10  29   0    2.84    1.55
  11 -29   0    3.04    1.68
  12 -29   0    0.34    1.59
 -13 -29   0   17.75    1.69
  13 -29   0   15.79    1.32
 -13 -29   0   12.90    1.51
 -14 -29   0    2.43    1.10
  14 -29   0    1.16    0.75
 -15 -29   0    4.60    1.10
  15 -29   0    6.54    0.82
 -16 -29   0   15.54    1.42
  16 -29   0   18.86    1.27
   0 -30   0 1998.71  112.12
   1 -30   0  331.90   20.89
   2 -30   0    2.29    2.58
   3  30   0  235.10   16.48
   4 -30   0    2.56    1.18
   4 -30   0    3.33    1.05
   4 -30   0    3.58    3.29
   4  30   0    3.65    3.02
   5 -30   0  111.67    6.72
   5 -30   0  108.05    6.58
   6 -30   0  345.35   18.72
   6 -30   0  315.03   18.54
   7 -30   0   45.83    3.43
  -8  30   0   47.11    3.69
   8 -30   0   49.20    3.67
  -9  30   0   19.53    2.26
 -10  30   0  106.93    7.09
  11 -30   0   31.59    3.07
  12 -30   0    0.90    1.55
  13 -30   0   18.06    1.45
 -13 -30   0   18.53    1.75
 -13 -30   0   15.98    1.62
  14 -30   0    2.52    0.76
 -14 -30   0    2.04    1.08
 -15 -30   0   15.93    1.51
  15 -30   0   15.35    1.24
 -16 -30   0    4.08    0.87
  16 -30   0    4.64    0.68
   0 -31   0   10.96    3.80
   1 -31   0  452.25   27.58
   2 -31   0    6.55    3.08
   3 -31   0  344.09   18.77
   3 -31   0  324.73   18.85
   3 -31   0  369.71   21.62
   4 -31   0   77.58    4.85
   4 -31   0   81.65    5.02
   4 -31   0   75.98    7.40
   4  31   0   69.37    7.47
   5 -31   0   57.31    3.94
   5 -31   0   58.47    3.80
   6 -31   0  106.19    6.67
   6 -31   0  107.79    6.52
   7 -31   0   55.49    3.98
  -8  31   0   31.48    2.83
   8 -31   0   33.37    2.86
  -9  31   0   63.15    4.57
   9 -31   0   60.67    4.45
 -10  31   0    2.26    1.57
  12 -31   0    2.76    0.85
 -12 -31   0    2.24    1.13
  12 -31   0    0.68    1.33
 -12 -31   0   -0.31    1.04
  13 -31   0   12.30    1.17
 -13 -31   0   12.60    1.47
 -13 -31   0    9.81    1.34
 -14 -31   0   14.06    1.46
  14 -31   0   11.25    1.12
 -14 -31   0   11.42    1.32
  15 -31   0    6.22    0.84
 -15 -31   0    5.88    1.09
  16 -31   0    1.55    0.57
 -16 -31   0    2.44    0.80
   0 -32   0  295.58   19.07
   1 -32   0  434.54   26.72
   2 -32   0    1.23    0.80
   2 -32   0   -0.46    0.90
   2 -32   0    2.77    2.77
   3 -32   0    2.20    1.14
   3 -32   0    4.57    3.07
   3 -32   0    1.91    0.86
   3  32   0    3.66    3.23
   4 -32   0  151.17    8.70
   4 -32   0  148.59    8.83
   4 -32   0  167.37   11.74
   5 -32   0   54.92    3.81
   5 -32   0   55.53    3.68
   6 -32   0    3.36    1.06
   6 -32   0    4.86    1.35
   7 -32   0   56.94    4.05
   8 -32   0  112.59    7.13
  -9  32   0   20.70    2.39
   9 -32   0   23.42    2.46
 -10  32   0   11.19    1.96
  10 -32   0   12.27    2.00
  11 -32   0    3.04    1.58
 -12 -32   0   21.96    1.87
  12 -32   0   19.71    1.55
  12 -32   0   18.72    2.31
  12 -32   0   19.94    2.41
 -12 -32   0   19.77    1.78
 -13 -32   0    2.77    1.13
  13 -32   0    1.54    0.76
 -13 -32   0    0.98    0.98
 -14 -32   0    3.00    1.05
  14 -32   0    1.45    0.76
 -14 -32   0    0.86    0.91
  15 -32   0   17.01    1.35
 -15 -32   0   20.60    1.60
  16 -32   0    1.62    0.54
 -16 -32   0    1.74    0.77
   0 -33   0    3.01    3.07
   1 -33   0    2.88    1.01
   1 -33   0    1.92    0.92
   1 -33   0    5.53    3.05
   2 -33   0   48.26    3.19
   2 -33   0   42.22    5.47
   2 -33   0   44.06    3.22
   3 -33   0    2.97    0.94
   3 -33   0    5.76    2.97
   3  33   0    5.05    3.01
   3 -33   0    2.73    1.00
   4 -33   0    3.85    1.09
   4 -33   0    1.43    1.07
   5 -33   0    1.44    0.90
   5 -33   0    0.73    1.01
   6 -33   0    1.89    1.09
   6 -33   0    1.91    1.24
   7 -33   0   38.48    3.11
   8 -33   0   11.66    1.85
   9 -33   0  120.37    7.64
 -10  33   0   16.29    2.24
  10 -33   0   19.19    2.20
  11 -33   0    8.71    1.82
 -12 -33   0    3.12    1.10
  12 -33   0    1.15    1.57
  12 -33   0    1.23    1.54
  12 -33   0    2.15    0.83
 -13 -33   0    8.22    1.20
  13 -33   0    7.58    1.01
 -13 -33   0    8.65    1.27
 -14 -33   0    6.54    1.12
 -14 -33   0    7.98    1.23
  14 -33   0    9.33    0.96
  15 -33   0    7.20    0.83
 -15 -33   0    4.50    1.03
  16 -33   0    7.95    0.73
 -16 -33   0    5.26    0.88
   0 -34   0   89.75    5.58
   0 -34   0  109.51    8.54
   1 -34   0    6.43    1.17
   1 -34   0    5.33    1.27
   1 -34   0    5.76    1.10
   1 -34   0    8.59    3.40
   2 -34   0  246.69   14.03
   2 -34   0  238.89   14.06
   2 -34   0  281.66   17.05
  -3 -34   0    0.61    0.79
   3 -34   0   -0.99    1.13
   3  34   0   -2.62    2.70
   3 -34   0    1.75    2.60
   3 -34   0    0.22    0.93
   4 -34   0   19.64    2.00
   4 -34   0   20.36    1.81
   5 -34   0    7.28    1.50
   5 -34   0    7.23    1.29
   6 -34   0  115.77    7.06
   6 -34   0  115.83    7.18
   7 -34   0    2.11    1.36
   8 -34   0    3.14    1.44
   9 -34   0   34.30    3.06
  10 -34   0    7.41    1.77
  11 -34   0  164.16    9.61
  11 -34   0  143.94    9.52
 -12 -34   0   13.14    1.51
  12 -34   0   13.67    1.97
  12 -34   0   15.65    1.34
 -13 -34   0    4.71    1.09
  13 -34   0    6.88    0.91
 -13 -34   0    6.67    1.23
 -14 -34   0    6.21    1.05
 -14 -34   0    6.11    1.15
  14 -34   0    7.19    0.91
 -15 -34   0    8.19    1.08
  15 -34   0    7.10    0.84
 -16 -34   0    3.32    0.76
   0 -35   0   22.36    2.03
   0 -35   0   23.52    1.98
   1 -35   0  101.60    6.33
   1 -35   0  102.99    6.28
  -1 -35   0  111.74    6.33
   1 -35   0  103.59    6.42
   1 -35   0  103.91    8.98
   2 -35   0  118.05    6.79
  -2 -35   0  113.48    6.69
   2 -35   0  105.28    6.68
   2 -35   0  110.64    6.83
   2 -35   0  124.76    9.69
  -3 -35   0   11.37    1.25
   3 -35   0    9.01    1.47
   3 -35   0   10.20    1.32
   3  35   0    6.32    3.52
   4 -35   0   89.09    5.70
   4 -35   0   98.00    5.91
   5 -35   0   97.02    5.93
   5 -35   0   94.09    6.07
   6 -35   0   59.60    3.96
   6 -35   0   56.42    4.10
   7 -35   0    4.87    1.38
   8 -35   0   47.13    3.72
   9 -35   0   26.47    2.70
  10 -35   0    0.33    1.49
  11 -35   0    6.15    1.68
  11 -35   0    6.49    1.67
 -12 -35   0   29.23    2.12
  12 -35   0   27.62    2.78
  12 -35   0   24.32    1.86
 -13 -35   0    6.35    1.15
 -13 -35   0    9.69    1.32
  13 -35   0    9.83    1.05
 -14 -35   0    5.41    1.02
 -14 -35   0    7.13    1.14
  14 -35   0    5.51    0.86
 -15 -35   0    2.71    0.78
  15 -35   0    2.82    0.67
 -15 -35   0    2.19    0.90
 -16 -35   0    3.38    0.75
   0 -36   0 2955.74  161.71
   0 -36   0 2933.58  161.67
   1 -36   0    5.23    1.10
  -1 -36   0    7.02    1.14
   1 -36   0    5.43    1.31
  -1 -36   0    7.35    1.06
   1 -36   0    7.30    1.20
   1 -36   0    6.13    3.33
   2 -36   0   91.31    5.39
  -2 -36   0   84.20    5.34
   2 -36   0   87.46    5.53
   2 -36   0   82.01    8.07
  -3 -36   0    6.42    1.07
   3 -36   0    5.31    1.31
   3  36   0    6.54    3.54
   3 -36   0    7.02    1.07
   4 -36   0   21.90    2.04
   4 -36   0   19.52    1.88
   5 -36   0    6.14    1.43
   5 -36   0    5.63    1.22
   6 -36   0   60.33    4.28
   6 -36   0   70.73    4.56
   7 -36   0  107.70    6.90
   8 -36   0    5.64    1.48
   9 -36   0   75.75    5.26
  10 -36   0    5.43    1.58
  11 -36   0   35.54    3.24
  11 -36   0   37.24    3.25
 -12 -36   0   28.51    2.27
  12 -36   0   30.30    2.13
 -12 -36   0   35.33    2.36
 -13 -36   0    1.97    0.96
  13 -36   0    0.72    0.71
  14 -36   0    7.00    0.90
 -14 -36   0    8.58    1.17
 -15 -36   0    7.23    0.98
 -15 -36   0   10.59    1.13
  15 -36   0    9.09    0.89
 -16 -36   0    3.60    0.74
   0 -37   0   20.64    1.85
   0 -37   0   15.65    1.77
  -1 -37   0    4.07    1.01
   1 -37   0    3.35    1.11
   1 -37   0    4.29    1.23
  -1 -37   0    3.42    0.94
   1 -37   0    4.57    3.23
   1 -37   0    6.75    1.18
  -2 -37   0    7.38    1.16
   2 -37   0    7.09    1.28
   2 -37   0    7.87    1.21
  -3 -37   0    3.65    0.99
   3 -37   0    2.13    1.21
   3  37   0    1.45    3.04
   3 -37   0    3.90    1.00
   4 -37   0    1.80    1.27
   4 -37   0    1.53    1.03
   5 -37   0    3.16    1.39
   5 -37   0    6.47    1.33
   6 -37   0    3.02    1.38
   6 -37   0    5.03    1.32
   7 -37   0  135.26    8.52
   7 -37   0  149.55    8.77
   8 -37   0   21.49    2.40
   9 -37   0   19.11    2.29
  10 -37   0   13.07    2.07
 -11 -37   0    1.60    1.00
  11 -37   0    1.50    1.33
  11 -37   0    0.57    1.52
 -11 -37   0    1.45    1.04
  11 -37   0    1.16    0.83
 -12 -37   0    2.24    1.03
  12 -37   0    2.92    0.83
 -12 -37   0    3.25    1.11
 -13 -37   0    5.32    1.10
  13 -37   0    7.61    0.95
 -14 -37   0   10.21    1.22
  14 -37   0   13.10    1.12
 -14 -37   0   13.38    1.34
 -15 -37   0    0.91    0.73
 -15 -37   0    1.84    0.84
  15 -37   0    2.89    0.64
 -16 -37   0    4.10    0.72
   0 -38   0    7.01    1.20
   0 -38   0    9.87    1.30
   1 -38   0  153.48    9.43
   1 -38   0  175.00    9.37
  -1 -38   0  153.45    9.27
   1 -38   0  160.12    9.36
  -1 -38   0  156.62    9.30
   2 -38   0   12.55    1.60
  -2 -38   0    9.32    1.30
   2 -38   0   10.91    1.32
   3 -38   0  103.28    6.53
   3 -38   0  106.11    6.38
  -3 -38   0  103.27    6.32
   4 -38   0   37.78    2.92
   4 -38   0   35.16    2.69
   5 -38   0  277.39   15.77
   5 -38   0  267.90   15.58
   6 -38   0   57.38    4.16
   6 -38   0   59.01    4.02
   7 -38   0    5.67    1.43
   7 -38   0    4.85    1.65
   8 -38   0    1.54    1.44
   9 -38   0    7.47    1.82
  10 -38   0  142.39    8.97
 -11 -38   0    1.67    1.02
  11 -38   0    1.38    1.39
  11 -38   0    1.91    1.51
 -11 -38   0    0.84    1.04
  11 -38   0    0.75    0.77
 -12 -38   0    2.20    0.99
 -12 -38   0    1.57    1.06
  12 -38   0    2.00    0.76
 -13 -38   0    9.26    1.24
  13 -38   0   10.39    1.10
 -14 -38   0    1.90    0.86
  14 -38   0    1.49    0.69
 -14 -38   0    1.77    0.94
 -15 -38   0    0.42    0.67
  15 -38   0    1.75    0.60
 -15 -38   0    0.66    0.79
 -16 -38   0    0.16    0.60
   0 -39   0   -0.60    0.87
   0 -39   0    1.52    0.95
   1 -39   0   22.03    1.93
  -1 -39   0   17.44    1.80
   1 -39   0   20.77    1.87
  -1 -39   0   19.88    1.78
   1 -39   0   22.38    1.99
   2 -39   0   53.11    3.35
  -2 -39   0   44.84    3.26
   2 -39   0   47.97    3.53
  -3 -39   0   51.21    3.52
   3 -39   0   54.20    3.62
   3 -39   0   52.08    3.79
   4 -39   0   68.08    4.56
   4 -39   0   72.20    4.77
   5 -39   0   30.72    2.50
   5 -39   0   29.74    2.69
   6 -39   0   16.24    1.89
   6 -39   0   18.75    2.17
   7 -39   0   82.40    5.21
   7 -39   0   74.15    5.28
   8 -39   0    4.92    1.51
   9 -39   0  123.68    7.92
  10 -39   0   37.96    3.49
  10 -39   0   48.20    3.59
 -11 -39   0    0.33    0.99
  11 -39   0   -0.84    1.28
  11 -39   0    2.76    1.53
  11 -39   0    2.16    0.80
 -11 -39   0    2.03    1.04
 -12 -39   0    3.64    1.02
  12 -39   0    4.78    0.91
 -12 -39   0    5.23    1.11
 -13 -39   0   26.39    2.06
 -13 -39   0   29.49    2.13
  13 -39   0   29.40    1.95
 -14 -39   0    5.00    0.93
  14 -39   0    6.76    0.85
 -15 -39   0    0.65    0.68
 -15 -39   0    0.95    0.75
  15 -39   0    1.27    0.57
 -16 -39   0    3.10    0.65
   0 -40   0    1.05    0.89
   0 -40   0    1.23    0.94
   1 -40   0  218.76   12.79
  -1 -40   0  216.05   12.59
   1 -40   0  219.11   12.63
  -1 -40   0  221.93   12.63
   1 -40   0  222.47   12.69
  -2 -40   0    1.57    0.95
   2 -40   0    1.63    1.07
   2 -40   0    1.58    0.97
   3 -40   0   22.47    2.07
   3 -40   0   23.36    2.25
   4 -40   0   25.29    2.19
   4 -40   0   21.94    2.33
   5 -40   0   69.67    4.63
   5 -40   0   70.08    4.84
   6 -40   0   17.43    1.90
   6 -40   0   16.00    2.07
   7 -40   0   27.72    2.60
   7 -40   0   31.77    2.85
   8 -40   0   45.98    3.70
   9 -40   0   15.43    2.17
  10 -40   0   27.15    2.61
  10 -40   0   25.90    2.78
 -11 -40   0   40.62    2.88
  11 -40   0   49.26    3.62
  11 -40   0   42.40    3.64
  11 -40   0   41.70    2.77
 -11 -40   0   46.44    2.94
 -12 -40   0    9.48    1.21
 -12 -40   0    9.87    1.26
  12 -40   0    7.42    0.98
 -13 -40   0   22.96    1.81
 -13 -40   0   22.79    1.86
  13 -40   0   23.88    1.68
 -14 -40   0    4.86    0.91
  14 -40   0    6.46    0.82
 -15 -40   0    5.61    0.84
 -15 -40   0    8.51    0.95
  15 -40   0    8.05    0.78
   0 -41   0    0.76    0.88
   0 -41   0    0.55    0.96
   1 -41   0   28.57    2.46
  -1 -41   0   25.54    2.16
  -1 -41   0   29.64    2.24
   1 -41   0   25.19    2.24
   1 -41   0   25.19    2.21
  -2 -41   0    6.83    1.23
   2 -41   0    4.05    1.27
   2 -41   0    7.45    1.60
   3 -41   0   28.90    2.56
   4 -41   0   10.17    1.51
   4 -41   0    8.34    1.62
   5 -41   0   11.21    1.61
   5 -41   0   10.50    1.82
   6 -41   0    2.74    1.19
   6 -41   0    2.07    1.35
   7 -41   0   11.92    1.73
   7 -41   0   11.29    1.92
   8 -41   0   31.32    2.97
   9 -41   0   34.53    3.17
  10 -41   0    6.08    1.57
  10 -41   0    9.05    1.84
 -11 -41   0    2.92    1.06
  11 -41   0    3.21    1.49
  11 -41   0    2.06    1.44
  11 -41   0    1.84    0.79
 -11 -41   0    2.45    1.04
 -12 -41   0    2.26    0.99
 -12 -41   0    2.63    1.01
  12 -41   0    2.39    0.82
 -13 -41   0    2.01    0.88
  13 -41   0    1.78    0.74
 -13 -41   0    2.62    0.98
 -14 -41   0    2.68    0.82
  14 -41   0    2.65    0.70
 -15 -41   0   10.19    0.96
  15 -41   0    9.80    0.86
   0 -42   0    6.62    1.27
   0 -42   0    6.33    1.30
  -1 -42   0  221.84   13.21
  -1 -42   0  227.17   13.20
   1 -42   0  239.67   13.32
   1 -42   0  232.80   13.25
   2 -42   0  334.68   17.54
   2 -42   0  308.52   17.31
  -2 -42   0  279.22   17.21
   3 -42   0   10.94    1.73
   4 -42   0   12.62    1.93
   4 -42   0   12.68    1.65
   5 -42   0   13.10    1.85
   5 -42   0   13.38    1.67
   6 -42   0    7.94    1.55
   6 -42   0    7.18    1.77
   7 -42   0    6.42    1.46
   7 -42   0   10.80    1.81
   8 -42   0    5.50    1.66
   9 -42   0   20.64    2.53
  10 -42   0   14.48    1.97
  10 -42   0   11.97    1.94
 -11 -42   0   23.78    1.87
  11 -42   0   21.52    1.73
 -11 -42   0   25.29    1.89
 -12 -42   0   21.33    1.75
  12 -42   0   21.74    1.64
 -12 -42   0   22.64    1.80
 -13 -42   0    2.59    0.89
  13 -42   0    1.69    0.70
 -13 -42   0    1.34    0.93
 -14 -42   0    5.52    0.89
 -14 -42   0    3.87    0.90
  14 -42   0    3.13    0.71
 -15 -42   0    0.42    0.62
  15 -42   0    1.61    0.54
   0 -43   0    2.09    1.05
   0 -43   0    1.69    1.06
  -1 -43   0   60.31    4.11
  -1 -43   0   59.10    4.14
   1 -43   0   68.64    4.28
   1 -43   0   65.95    4.21
   2 -43   0   32.17    2.71
   2 -43   0   31.36    2.61
  -2 -43   0   33.63    2.55
   3 -43   0   34.09    2.86
   4 -43   0   12.80    1.85
   4 -43   0   10.62    1.52
   5 -43   0   37.46    3.08
   5 -43   0   31.36    2.77
   6 -43   0   26.81    2.69
   6 -43   0   29.09    2.55
   7 -43   0   18.78    2.43
   7 -43   0   22.34    2.26
   8 -43   0   -0.56    1.42
   9 -43   0   93.93    6.37
  10 -43   0    3.22    0.89
 -10 -43   0    1.20    0.93
 -10 -43   0   -0.85    1.14
  10 -43   0   -1.10    1.24
  10 -43   0    0.12    1.48
 -10 -43   0    0.78    0.93
 -11 -43   0   38.65    2.42
  11 -43   0   31.36    2.25
 -11 -43   0   32.25    2.35
 -12 -43   0   15.15    1.48
  12 -43   0   16.02    1.31
 -12 -43   0   14.65    1.44
  13 -43   0    1.47    0.72
 -13 -43   0    0.43    0.88
 -13 -43   0    1.44    0.82
 -14 -43   0    3.37    0.86
  14 -43   0    3.68    0.71
 -14 -43   0    3.03    0.78
  15 -43   0    3.23    0.56
 -15 -43   0    2.33    0.64
   0 -44   0   73.71    5.14
   0 -44   0   90.23    5.24
   1 -44   0   67.71    4.52
  -1 -44   0   67.39    4.43
  -1 -44   0   64.37    4.39
   1 -44   0   72.52    4.51
   2 -44   0   95.75    6.29
  -2 -44   0   94.26    6.02
   2 -44   0  103.06    6.15
   3 -44   0   47.15    3.63
   4 -44   0    3.10    1.51
   4 -44   0    6.67    1.34
   5 -44   0   86.37    5.92
   5 -44   0   90.76    5.76
   6 -44   0   38.50    3.34
   6 -44   0   39.35    3.10
   7 -44   0   93.43    6.07
   7 -44   0   84.52    5.76
   8 -44   0   11.65    1.99
   9 -44   0   31.01    3.06
  10 -44   0    4.81    0.86
 -10 -44   0    4.02    0.99
 -10 -44   0    1.63    1.11
  10 -44   0    3.16    1.37
  10 -44   0    4.73    1.69
 -10 -44   0    2.05    0.95
  11 -44   0    8.27    1.03
 -11 -44   0   11.98    1.28
 -12 -44   0    1.71    0.93
 -12 -44   0    1.25    0.92
  12 -44   0    2.18    0.77
 -13 -44   0    4.43    0.90
 -13 -44   0    4.04    0.96
  13 -44   0    5.10    0.81
 -14 -44   0    2.99    0.78
  14 -44   0    4.06    0.68
 -14 -44   0    2.98    0.81
 -15 -44   0    1.83    0.61
 -15 -44   0    2.33    0.66
  15 -44   0    2.47    0.53
   0 -45   0    0.22    0.95
   0 -45   0    0.62    1.05
   1 -45   0   18.43    1.85
  -1 -45   0   14.40    1.68
  -1 -45   0   18.77    1.79
  -2 -45   0    2.49    1.03
   2 -45   0    2.28    1.49
   2 -45   0    2.74    1.23
   3 -45   0   17.19    2.10
   4 -45   0   -0.50    1.38
   4 -45   0    0.72    1.14
   5 -45   0    0.10    1.45
   5 -45   0    1.01    1.27
   6 -45   0   51.06    3.76
   6 -45   0   37.65    3.33
   7 -45   0   12.40    1.79
   7 -45   0    9.48    1.88
   8 -45   0    1.94    1.46
   9 -45   0    9.04    1.88
   9 -45   0    6.86    1.57
 -10 -45   0    3.62    1.01
  10 -45   0    4.32    0.91
 -10 -45   0    2.87    1.13
  10 -45   0    4.68    1.44
  10 -45   0    2.88    1.50
 -10 -45   0    2.48    0.97
 -11 -45   0    3.55    0.99
  11 -45   0    3.64    0.87
 -12 -45   0    1.21    0.87
 -12 -45   0    0.66    0.91
  12 -45   0    2.00    0.79
 -13 -45   0    0.31    0.77
 -13 -45   0   -0.19    0.83
  13 -45   0    0.94    0.66
 -14 -45   0   17.86    1.42
  14 -45   0   20.79    1.36
 -14 -45   0   18.50    1.47
 -15 -45   0    2.24    0.57
 -15 -45   0    1.79    0.62
   0 -46   0    7.45    1.30
   0 -46   0    7.20    1.39
  -1 -46   0   14.72    1.65
   1 -46   0   13.75    1.65
  -1 -46   0   11.72    1.53
  -2 -46   0    1.00    1.02
   2 -46   0    1.50    1.41
   2 -46   0    2.75    1.29
   3 -46   0   71.61    4.97
   4 -46   0    1.22    1.52
   4 -46   0    3.06    1.30
   5 -46   0   45.37    3.74
   5 -46   0   46.59    3.51
   6 -46   0  119.82    8.17
   6 -46   0  137.86    8.06
   7 -46   0   35.09    3.13
   7 -46   0   28.19    2.78
   8 -46   0   23.55    2.67
   9 -46   0    1.42    1.32
   9 -46   0   -0.12    1.44
 -10 -46   0   68.43    4.05
  10 -46   0   65.13    3.97
 -10 -46   0   62.71    4.16
  10 -46   0   67.66    4.87
 -10 -46   0   64.60    4.04
  11 -46   0    2.58    0.83
 -11 -46   0    0.94    0.92
 -12 -46   0    3.35    0.93
 -12 -46   0    3.43    0.96
  12 -46   0    4.32    0.82
 -13 -46   0    3.74    0.86
 -13 -46   0    1.90    0.86
  13 -46   0    4.57    0.73
 -14 -46   0    4.41    0.76
  14 -46   0    3.43    0.65
 -14 -46   0    3.40    0.80
 -15 -46   0    1.14    0.53
 -15 -46   0    0.42    0.56
   0 -47   0   -0.23    1.03
   0 -47   0    0.07    1.04
  -1 -47   0   14.38    1.65
  -1 -47   0   14.87    1.70
   1 -47   0   13.57    1.69
   2 -47   0   49.16    3.52
  -2 -47   0   46.23    3.39
   3 -47   0   20.58    2.39
   4 -47   0   17.65    2.33
   4 -47   0   24.66    2.28
   5 -47   0   42.39    3.48
   5 -47   0   37.19    3.11
   6 -47   0   20.61    2.53
   6 -47   0   20.52    2.25
   7 -47   0    2.53    1.40
   7 -47   0    2.64    1.49
   8 -47   0    2.09    1.71
   9 -47   0    2.76    0.80
  -9 -47   0    2.44    1.20
   9 -47   0    3.49    1.66
   9 -47   0    3.55    1.37
  -9 -47   0    2.70    0.94
 -10 -47   0   20.91    1.69
 -10 -47   0   19.78    1.68
  10 -47   0   18.30    1.55
 -10 -47   0   20.64    1.86
 -11 -47   0    8.81    1.11
  11 -47   0    7.23    0.95
 -11 -47   0    6.05    1.07
  12 -47   0    3.37    0.79
 -12 -47   0    2.40    0.92
 -12 -47   0    2.26    0.85
  13 -47   0   13.41    1.11
 -13 -47   0   13.12    1.23
 -13 -47   0   11.27    1.18
  14 -47   0    2.13    0.56
 -14 -47   0    1.84    0.71
 -14 -47   0    1.11    0.66
   0 -48   0   17.91    1.87
   0 -48   0   16.76    1.89
   1 -48   0   37.92    2.99
  -1 -48   0   39.35    2.95
  -1 -48   0   37.94    2.93
  -2 -48   0   63.45    4.59
   2 -48   0   79.47    4.81
   3 -48   0   84.82    5.72
   4 -48   0    5.99    1.72
   4 -48   0   10.57    1.68
   5 -48   0   92.25    5.88
   5 -48   0   77.80    5.50
   6 -48   0    8.98    1.64
   6 -48   0   10.58    1.90
   7 -48   0    9.64    1.71
   7 -48   0   12.64    2.07
   8 -48   0   20.71    2.46
   9 -48   0    3.60    0.92
  -9 -48   0    2.55    1.13
   9 -48   0    4.54    1.61
   9 -48   0    2.95    1.31
  -9 -48   0    3.11    0.95
 -10 -48   0    2.29    0.92
 -10 -48   0    0.88    1.04
  10 -48   0    2.93    0.87
 -10 -48   0    0.92    0.92
 -11 -48   0    1.60    0.88
 -11 -48   0    2.33    0.97
  11 -48   0    1.16    0.80
 -11 -48   0    0.82    0.87
  12 -48   0    3.78    0.79
 -12 -48   0    1.91    0.86
 -13 -48   0    9.34    1.01
 -13 -48   0    7.37    1.02
  13 -48   0   10.05    0.94
 -14 -48   0    3.97    0.73
  14 -48   0    4.43    0.62
 -14 -48   0    3.62    0.74
   0 -49   0   -0.56    1.12
   0 -49   0    0.31    1.01
  -1 -49   0    9.56    1.48
   1 -49   0   11.74    1.66
  -1 -49   0   10.68    1.55
  -2 -49   0   74.11    5.12
   2 -49   0   85.69    5.28
   3 -49   0   75.63    5.35
   3 -49   0   78.47    5.19
   4 -49   0    0.87    1.60
   4 -49   0    0.09    1.28
   5 -49   0    1.13    1.56
   5 -49   0    1.83    1.46
   6 -49   0   10.15    2.04
   6 -49   0    9.48    1.73
   7 -49   0   42.04    3.53
   7 -49   0   36.15    3.24
   8 -49   0   46.28    3.86
  -9 -49   0    0.94    0.87
   9 -49   0    1.03    0.81
  -9 -49   0    1.79    1.16
   9 -49   0    0.35    1.39
  10 -49   0    1.32    0.83
 -10 -49   0    0.62    0.86
 -10 -49   0   -0.45    1.04
 -10 -49   0    0.39    0.86
 -11 -49   0    0.46    0.85
  11 -49   0    1.14    0.80
 -11 -49   0   -0.44    0.94
 -11 -49   0    0.24    0.82
 -12 -49   0    2.26    0.86
  12 -49   0    2.24    0.73
  13 -49   0    2.94    0.65
 -13 -49   0    1.50    0.74
 -13 -49   0    1.25    0.73
 -14 -49   0    3.08    0.69
  14 -49   0    3.58    0.57
 -14 -49   0    2.95    0.67
   0 -50   0    5.87    1.31
  -1 -50   0   31.55    2.81
   1 -50   0   40.45    2.99
  -2 -50   0   28.31    2.54
   2 -50   0   33.50    2.76
   3 -50   0   50.59    4.14
   3 -50   0   55.53    3.93
   4 -50   0    8.02    1.81
   4 -50   0    8.24    1.64
   5 -50   0   25.30    2.62
   5 -50   0   18.80    2.32
   6 -50   0   40.86    3.51
   6 -50   0   35.88    3.18
   7 -50   0    2.79    1.55
   7 -50   0    4.13    1.62
  -8 -50   0   22.15    1.83
   8 -50   0   24.96    1.85
  -8 -50   0   27.30    2.15
   8 -50   0   22.47    2.75
  -9 -50   0   22.47    1.72
   9 -50   0   19.94    1.64
  -9 -50   0   20.86    1.87
   9 -50   0   21.48    2.54
 -10 -50   0    6.29    1.02
  10 -50   0    8.26    0.97
 -10 -50   0    5.73    1.23
 -10 -50   0    4.93    1.01
 -11 -50   0   -0.10    0.85
  11 -50   0    0.67    0.73
 -11 -50   0    0.27    0.89
 -11 -50   0    0.46    0.83
  12 -50   0    2.80    0.72
 -12 -50   0    2.31    0.83
 -13 -50   0    1.53    0.72
  13 -50   0    1.80    0.62
 -13 -50   0    1.20    0.70
 -14 -50   0    0.74    0.60
 -14 -50   0   -0.27    0.56
   0 -51   0   -0.24    1.15
  -1 -51   0   31.00    2.70
   1 -51   0   33.67    2.79
   2 -51   0   18.82    2.14
   3 -51   0   51.59    3.85
   4 -51   0    0.79    1.59
   4 -51   0    2.40    1.39
   5 -51   0   47.95    3.79
   5 -51   0   43.27    3.58
   6 -51   0   13.44    2.17
   6 -51   0   15.58    2.10
   7 -51   0   61.49    4.68
   7 -51   0   59.95    4.39
  -8 -51   0    4.67    0.96
   8 -51   0    2.80    0.86
  -8 -51   0    4.43    1.14
   8 -51   0    6.82    1.68
   9 -51   0    6.73    1.01
  -9 -51   0    3.92    1.25
  -9 -51   0    3.40    0.96
  10 -51   0    3.73    0.90
 -10 -51   0    5.41    1.12
 -10 -51   0    3.65    0.93
  11 -51   0    6.75    0.94
 -11 -51   0    8.30    1.03
 -11 -51   0    6.83    1.09
 -11 -51   0    7.33    1.02
  12 -51   0   16.58    1.28
 -12 -51   0   15.41    1.36
 -12 -51   0   16.69    1.37
  13 -51   0    1.18    0.58
 -13 -51   0    0.49    0.66
 -13 -51   0   -0.52    0.66
 -14 -51   0    2.97    0.63
 -14 -51   0    3.73    0.63
   0 -52   0    0.91    1.14
  -1 -52   0   84.64    5.68
   1 -52   0   91.76    5.77
   2 -52   0   76.84    5.19
   3 -52   0    5.57    1.56
   4 -52   0   13.72    2.01
   4 -52   0   13.49    1.88
   5 -52   0   81.01    5.72
   5 -52   0   80.60    5.47
   6 -52   0    4.46    1.61
   6 -52   0    6.54    1.94
   7 -52   0   48.49    3.98
  -8 -52   0    0.34    0.85
   8 -52   0    1.08    0.88
  -8 -52   0    0.19    1.13
   8 -52   0    2.69    1.59
   9 -52   0   25.11    1.84
  -9 -52   0   25.65    2.07
  -9 -52   0   26.20    1.90
  10 -52   0   36.40    2.43
 -10 -52   0   35.86    2.60
 -10 -52   0   39.22    2.48
 -11 -52   0    0.89    0.81
  11 -52   0    1.19    0.77
 -11 -52   0    1.72    0.86
 -11 -52   0    1.98    0.82
 -12 -52   0   -0.29    0.76
  12 -52   0    1.31    0.69
 -12 -52   0    1.36    0.76
 -13 -52   0    5.67    0.79
 -14 -52   0    4.37    0.63
   0 -53   0    0.25    1.20
   1 -53   0    4.03    1.44
   2 -53   0   33.10    2.92
   3 -53   0   23.70    2.45
   4 -53   0    2.45    1.67
   4 -53   0    3.62    1.40
   5 -53   0    1.31    1.51
   5 -53   0    3.68    1.61
   6 -53   0   55.93    4.37
   6 -53   0   57.51    4.23
   7 -53   0   23.49    1.88
  -7 -53   0   26.76    2.12
   7 -53   0   24.01    2.74
   8 -53   0    4.00    0.91
  -8 -53   0    2.10    1.11
   8 -53   0    2.45    1.51
  -8 -53   0    3.59    0.89
  -9 -53   0   15.36    1.42
  -9 -53   0   16.26    1.62
   9 -53   0   16.76    1.43
 -10 -53   0    4.43    0.93
 -10 -53   0    3.23    1.03
  10 -53   0    5.30    0.85
 -11 -53   0    0.57    0.75
 -11 -53   0   -0.73    0.79
  11 -53   0    0.05    0.68
 -12 -53   0    4.82    0.82
  12 -53   0    5.37    0.77
 -13 -53   0    3.53    0.69
   0 -54   0   41.96    3.28
   1 -54   0    1.78    1.34
   2 -54   0    1.66    1.33
   3 -54   0    8.03    1.69
   5 -54   0   53.87    4.24
   5 -54   0   51.16    4.00
   6 -54   0    3.83    1.48
   6 -54   0    5.52    1.85
   7 -54   0   64.80    4.06
  -7 -54   0   68.95    4.24
   7 -54   0   72.01    5.05
   8 -54   0    0.39    0.81
  -8 -54   0    0.46    1.02
  -8 -54   0   -0.53    0.81
   9 -54   0    3.62    0.91
  -9 -54   0    1.34    1.02
  -9 -54   0    3.12    0.88
  10 -54   0    1.45    0.76
 -10 -54   0    0.20    0.96
 -10 -54   0    1.00    0.78
  11 -54   0    2.99    0.76
 -11 -54   0    2.15    0.86
 -11 -54   0    2.82    0.80
 -12 -54   0    0.42    0.68
 -12 -54   0    0.40    0.68
 -13 -54   0    0.84    0.60
   0 -55   0    0.35    1.22
   1 -55   0    1.63    1.27
   2 -55   0    3.93    1.37
   3 -55   0   30.07    2.83
   5 -55   0   32.97    3.20
   5 -55   0   36.84    3.15
   6 -55   0   11.21    1.87
   6 -55   0   12.11    2.11
   7 -55   0    5.24    1.01
  -7 -55   0    3.11    1.13
   7 -55   0    3.07    1.56
  -8 -55   0   12.14    1.23
  -8 -55   0   13.56    1.49
   8 -55   0   12.10    1.28
  -9 -55   0    2.84    0.87
  -9 -55   0    2.99    1.10
   9 -55   0    2.92    0.81
 -10 -55   0    1.85    0.80
 -10 -55   0    1.81    0.91
  10 -55   0    2.04    0.80
 -11 -55   0    5.49    0.88
 -11 -55   0    5.90    0.97
  11 -55   0    5.05    0.81
 -12 -55   0    2.40    0.69
 -12 -55   0    1.85    0.69
  13 -55   0    1.82    0.52
 -13 -55   0    1.53    0.60
 -13 -55   0    0.81    0.56
   0 -56   0   82.32    5.51
   1 -56   0    3.50    1.40
   2 -56   0    8.05    1.59
   3 -56   0   51.12    3.91
   5 -56   0    8.45    2.03
   5 -56   0    8.71    1.77
   6 -56   0   85.38    5.96
   7 -56   0   46.83    3.86
  -7 -56   0   46.41    3.15
  -8 -56   0   12.43    1.42
  -8 -56   0   13.01    1.26
   9 -56   0    1.22    0.79
  -9 -56   0   -0.41    0.92
  -9 -56   0    1.09    0.78
 -10 -56   0    7.64    1.10
 -10 -56   0    8.04    1.01
 -11 -56   0    0.85    0.77
 -11 -56   0    0.58    0.70
 -12 -56   0    0.50    0.64
  13 -56   0    7.89    0.72
 -13 -56   0    7.95    0.79
   0 -57   0    5.04    1.46
   1 -57   0    6.23    1.50
   2 -57   0   11.87    1.76
   3 -57   0   16.63    2.05
   5 -57   0   30.16    2.84
   6 -57   0    6.55    1.86
  -7 -57   0    2.30    1.03
  -8 -57   0   17.81    1.73
  -8 -57   0   19.78    1.52
  -9 -57   0    5.96    1.07
  -9 -57   0    6.96    0.96
 -10 -57   0    3.32    0.95
 -10 -57   0    2.10    0.77
 -11 -57   0    2.02    0.77
 -11 -57   0    3.70    0.75
 -12 -57   0    4.80    0.74
  12 -57   0    5.11    0.68
 -13 -57   0    0.80    0.53
   0 -58   0   31.29    2.76
   1 -58   0   37.51    3.17
   2 -58   0    7.83    1.64
   3 -58   0   30.42    2.75
  -5 -58   0    8.31    1.20
   5 -58   0    6.64    1.69
   5 -58   0   10.13    1.19
   6 -58   0   31.96    2.22
  -7 -58   0   14.56    1.49
  -8 -58   0    4.62    1.13
  -8 -58   0    2.70    0.85
  -9 -58   0    0.15    0.96
  -9 -58   0    0.12    0.73
 -10 -58   0    2.87    0.90
 -10 -58   0    2.88    0.77
 -11 -58   0    1.40    0.73
 -11 -58   0    1.43    0.68
  11 -58   0    2.18    0.66
  12 -58   0    2.45    0.56
 -12 -58   0    0.44    0.60
   0 -59   0    2.46    1.38
   1 -59   0   23.36    2.46
   2 -59   0    2.53    1.44
   3 -59   0    4.25    1.39
   4 -59   0   18.62    1.47
  -4 -59   0   13.95    1.43
  -4 -59   0   18.41    1.62
  -4 -59   0   15.65    1.52
   5 -59   0    1.25    0.90
  -5 -59   0    2.34    1.00
   6 -59   0   10.32    1.21
   7 -59   0    2.76    0.86
  -7 -59   0    1.40    1.03
   8 -59   0    7.23    1.01
  -8 -59   0    7.47    1.18
  -9 -59   0    1.00    0.74
  -9 -59   0   -0.59    0.94
  10 -59   0    0.64    0.69
 -10 -59   0    0.59    0.70
 -10 -59   0    0.42    0.76
 -11 -59   0    7.25    0.85
  11 -59   0    8.45    0.82
 -12 -59   0    1.68    0.60
  12 -59   0    1.90    0.54
   0 -60   0   46.48    3.60
   1 -60   0    2.75    1.41
   2 -60   0   12.86    1.95
  -3 -60   0    1.16    0.96
  -3 -60   0    1.66    0.93
   3 -60   0    0.10    1.37
  -3 -60   0    1.51    0.83
  -4 -60   0   24.10    1.95
  -4 -60   0   23.47    1.90
  -4 -60   0   24.81    1.82
   4 -60   0   24.90    1.86
  -5 -60   0   28.04    2.17
   5 -60   0   29.86    2.10
   6 -60   0    2.79    0.94
  -7 -60   0   10.37    1.34
   7 -60   0    9.11    1.12
  -8 -60   0    4.08    0.99
   8 -60   0    4.55    0.89
  -9 -60   0    1.99    0.88
   9 -60   0    1.04    0.74
  -9 -60   0    1.99    0.72
 -10 -60   0    8.63    1.07
  10 -60   0   10.73    0.97
 -10 -60   0    9.23    0.98
 -11 -60   0    4.72    0.80
  11 -60   0    6.54    0.75
 -11 -60   0    5.69    0.76
 -12 -60   0    3.63    0.62
  12 -60   0    3.73    0.56
   1 -61   0   -0.28    1.29
  -2 -61   0   13.43    1.25
  -2 -61   0   13.62    1.38
  -2 -61   0   11.47    1.29
   2 -61   0   10.90    1.88
  -3 -61   0    0.04    0.91
  -3 -61   0    1.07    0.93
   3 -61   0   -0.79    1.36
  -3 -61   0    0.22    0.81
  -4 -61   0   25.97    2.12
  -4 -61   0   25.57    2.02
   4 -61   0   31.25    2.10
  -5 -61   0   16.37    1.52
   5 -61   0   15.68    1.43
  -6 -61   0    4.39    1.15
   6 -61   0    2.04    0.87
  -7 -61   0    2.50    1.06
   7 -61   0    2.20    0.88
  -8 -61   0    4.89    1.02
   8 -61   0    5.83    0.92
  -9 -61   0    0.75    0.84
   9 -61   0    1.26    0.73
  -9 -61   0    0.05    0.68
 -10 -61   0    3.41    0.82
  10 -61   0    4.70    0.74
 -10 -61   0    3.93    0.74
 -11 -61   0    1.56    0.67
 -11 -61   0    1.71    0.62
  11 -61   0    2.28    0.59
   0 -62   0   34.27    2.45
   0 -62   0   39.76    2.50
  -1 -62   0    9.87    1.25
   1 -62   0    9.53    1.17
   1 -62   0   11.20    1.26
  -1 -62   0   13.13    1.26
  -2 -62   0    2.04    0.90
  -2 -62   0    0.27    0.94
  -2 -62   0    3.09    0.87
  -3 -62   0   12.22    1.33
  -3 -62   0   10.83    1.33
  -3 -62   0   13.27    1.26
  -4 -62   0   -0.23    0.98
  -4 -62   0    1.99    0.98
  -4 -62   0   -0.56    0.83
   4 -62   0    0.67    0.88
  -5 -62   0   61.74    4.19
   5 -62   0   74.66    4.16
  -6 -62   0    4.63    1.14
   6 -62   0    2.43    0.93
  -7 -62   0    9.50    1.30
   7 -62   0   11.58    1.15
  -8 -62   0    0.11    0.85
   8 -62   0   -0.03    0.75
  -9 -62   0    2.11    0.86
   9 -62   0    2.65    0.74
  -9 -62   0    1.22    0.67
 -10 -62   0    1.18    0.70
  10 -62   0    2.12    0.64
 -10 -62   0    0.39    0.62
 -11 -62   0    0.43    0.59
 -11 -62   0    0.22    0.54
  11 -62   0    1.20    0.54
   0 -63   0    1.39    0.88
   0 -63   0    1.45    0.96
  -1 -63   0   14.42    1.43
   1 -63   0   13.40    1.37
   1 -63   0   13.63    1.36
  -1 -63   0   14.46    1.37
  -2 -63   0    2.82    0.96
  -2 -63   0    3.48    1.01
  -2 -63   0    4.15    0.94
  -3 -63   0   39.37    2.70
  -3 -63   0   43.38    2.70
  -3 -63   0   36.74    2.57
  -4 -63   0    2.47    0.97
  -4 -63   0   -0.52    1.00
  -4 -63   0    0.03    0.79
   4 -63   0    1.97    0.92
  -5 -63   0   13.28    1.39
   5 -63   0   13.50    1.30
  -6 -63   0    2.29    1.03
   6 -63   0    2.68    0.87
   7 -63   0    6.36    0.95
  -8 -63   0    1.93    0.86
   8 -63   0    0.94    0.74
  -9 -63   0    0.37    0.76
   9 -63   0    0.02    0.67
 -10 -63   0    0.05    0.66
  10 -63   0    1.13    0.60
 -10 -63   0   -0.10    0.61
 -11 -63   0    2.21    0.63
 -11 -63   0    2.82    0.58
  11 -63   0    2.04    0.54
   0 -64   0   18.27    1.61
   0 -64   0   19.92    1.60
   1 -64   0   16.65    1.49
  -1 -64   0   16.92    1.58
   1 -64   0   19.13    1.54
  -1 -64   0   20.84    1.58
  -2 -64   0   22.83    1.74
  -2 -64   0   19.94    1.71
  -2 -64   0   19.43    1.61
  -3 -64   0   29.43    2.17
  -3 -64   0   33.45    2.21
  -3 -64   0   26.95    2.05
  -4 -64   0   17.49    1.61
  -4 -64   0   17.55    1.63
   4 -64   0   21.43    1.57
  -4 -64   0   17.88    1.50
  -5 -64   0    0.16    0.90
   5 -64   0    2.17    0.89
  -6 -64   0    4.80    1.10
   6 -64   0    4.76    0.92
   7 -64   0    7.24    0.97
  -8 -64   0    2.65    0.85
   8 -64   0    0.51    0.71
  -9 -64   0    0.97    0.76
   9 -64   0    0.91    0.65
 -10 -64   0    1.72    0.69
 -10 -64   0    0.15    0.57
  10 -64   0    0.30    0.55
 -11 -64   0    1.95    0.59
  11 -64   0    2.66    0.51
   0 -65   0    1.43    0.85
   0 -65   0    1.52    0.88
  -1 -65   0    1.96    0.92
   1 -65   0    0.89    0.84
   1 -65   0    3.37    0.99
  -1 -65   0    1.55    0.86
  -2 -65   0    0.28    0.96
  -2 -65   0    0.37    0.91
  -2 -65   0    0.41    0.80
  -3 -65   0    9.37    1.23
  -3 -65   0    7.73    1.18
  -3 -65   0    8.78    1.07
  -4 -65   0    5.76    1.05
  -4 -65   0    3.38    1.04
  -4 -65   0    3.60    0.90
   4 -65   0    5.82    0.99
  -5 -65   0   15.43    1.45
   5 -65   0   15.38    1.36
  -6 -65   0    0.56    0.96
   6 -65   0    0.67    0.82
   7 -65   0    8.17    0.96
  -8 -65   0    1.35    0.80
   8 -65   0    1.91    0.70
  -9 -65   0    4.31    0.82
   9 -65   0    3.79    0.70
 -10 -65   0    1.34    0.65
  10 -65   0    2.17    0.56
   0 -66   0    6.54    0.99
   0 -66   0    7.19    1.03
  -1 -66   0   30.97    2.18
   1 -66   0   30.59    2.14
  -1 -66   0   30.74    2.14
   1 -66   0   32.12    2.18
  -2 -66   0    0.83    0.93
  -2 -66   0    0.47    0.87
  -2 -66   0    0.06    0.82
  -3 -66   0   13.73    1.45
  -3 -66   0   15.29    1.42
  -3 -66   0   14.84    1.33
  -4 -66   0    1.79    0.97
   4 -66   0    2.71    0.88
  -5 -66   0    1.67    0.92
   5 -66   0    1.77    0.81
  -6 -66   0    7.76    1.14
   6 -66   0    7.59    1.00
   7 -66   0    7.30    0.93
  -8 -66   0    0.89    0.80
   8 -66   0    1.96    0.69
  -9 -66   0    1.94    0.72
   9 -66   0    2.22    0.62
 -10 -66   0    8.81    0.89
  10 -66   0    8.62    0.78
   0 -67   0    1.25    0.89
   0 -67   0    0.61    0.86
  -1 -67   0   12.17    1.32
   1 -67   0   11.88    1.26
  -1 -67   0   13.32    1.26
  -2 -67   0    0.39    0.88
  -2 -67   0   -0.03    0.85
  -2 -67   0    1.35    0.86
  -3 -67   0    1.65    0.93
  -3 -67   0    3.47    0.92
  -3 -67   0    1.64    0.82
  -4 -67   0    1.64    0.97
   4 -67   0    3.16    0.87
  -5 -67   0    0.57    0.93
   5 -67   0    0.48    0.82
  -6 -67   0    3.05    0.92
   6 -67   0    3.23    0.79
   7 -67   0    5.42    0.82
  -8 -67   0    0.03    0.73
   8 -67   0    1.68    0.66
  -9 -67   0    1.92    0.73
   9 -67   0    1.02    0.56
 -10 -67   0    1.11    0.59
  10 -67   0    0.63    0.47
   0 -68   0    2.13    0.84
   0 -68   0    2.17    0.86
  -1 -68   0    7.79    1.11
  -1 -68   0   10.55    1.14
   1 -68   0   10.82    1.17
  -2 -68   0   12.72    1.27
  -2 -68   0   11.14    1.25
  -2 -68   0   12.17    1.23
  -3 -68   0    3.51    0.96
  -3 -68   0    1.44    0.92
  -3 -68   0    1.97    0.82
  -4 -68   0    3.80    0.98
   4 -68   0    4.42    0.94
  -5 -68   0    3.41    0.97
   5 -68   0    2.36    0.81
  -6 -68   0   10.29    1.17
   6 -68   0   10.06    1.05
   7 -68   0    0.28    0.67
  -8 -68   0    2.97    0.82
   8 -68   0    3.06    0.66
  -9 -68   0    4.72    0.75
   9 -68   0    5.46    0.66
 -10 -68   0    1.36    0.57
   0 -69   0    0.24    0.82
   0 -69   0    0.97    0.83
  -1 -69   0    1.33    0.84
   1 -69   0    1.46    0.84
  -1 -69   0    1.34    0.82
  -2 -69   0   14.43    1.43
  -2 -69   0   14.09    1.35
  -3 -69   0    6.72    1.01
  -3 -69   0    4.72    0.90
  -4 -69   0   35.69    2.42
   4 -69   0   35.73    2.33
  -5 -69   0    7.66    1.06
   5 -69   0    8.45    0.98
  -6 -69   0    2.65    0.87
   6 -69   0    2.65    0.76
   7 -69   0    1.55    0.67
  -8 -69   0    1.59    0.71
   8 -69   0    1.55    0.59
  -9 -69   0    1.43    0.61
   9 -69   0    1.12    0.51
   0 -70   0    7.62    1.04
   0 -70   0    9.97    1.10
  -1 -70   0    1.77    0.87
  -1 -70   0    1.10    0.81
   1 -70   0    0.70    0.84
  -2 -70   0   12.82    1.24
  -2 -70   0   12.30    1.23
  -2 -70   0   10.81    1.16
  -3 -70   0    2.08    0.87
  -3 -70   0    1.52    0.81
  -4 -70   0    1.92    0.90
   4 -70   0    1.61    0.80
  -5 -70   0    6.82    1.04
   5 -70   0    9.25    0.98
  -6 -70   0   12.50    1.23
   6 -70   0   11.91    1.07
  -7 -70   0    3.41    0.85
   7 -70   0    3.35    0.69
  -8 -70   0    1.07    0.65
   8 -70   0    0.61    0.55
  -9 -70   0    4.55    0.67
   9 -70   0    5.00    0.60
   0 -71   0    1.93    0.84
   0 -71   0    2.25    0.84
  -1 -71   0    5.32    0.94
  -1 -71   0    6.44    0.96
   1 -71   0    5.61    0.94
  -2 -71   0    9.32    1.10
  -2 -71   0   10.59    1.17
  -2 -71   0   10.61    1.10
  -3 -71   0    0.97    0.80
  -4 -71   0    1.30    0.83
   4 -71   0    1.46    0.78
  -5 -71   0    1.17    0.84
   5 -71   0    2.53    0.75
  -6 -71   0    2.43    0.80
   6 -71   0    3.03    0.71
  -7 -71   0   -0.08    0.69
   7 -71   0    1.09    0.60
  -8 -71   0    1.15    0.66
   8 -71   0    1.91    0.54
  -9 -71   0    1.36    0.57
   0 -72   0   46.54    3.03
   0 -72   0   52.18    3.05
  -1 -72   0    9.90    1.11
   1 -72   0   11.49    1.09
  -1 -72   0    8.27    1.06
  -2 -72   0    3.78    0.87
  -2 -72   0    3.96    0.85
  -3 -72   0    1.86    0.81
  -4 -72   0    2.55    0.86
   4 -72   0    3.03    0.78
  -5 -72   0    2.97    0.81
   5 -72   0    3.45    0.73
  -6 -72   0    2.60    0.78
   6 -72   0    1.17    0.64
  -7 -72   0    3.03    0.77
   7 -72   0    3.95    0.64
   8 -72   0    0.71    0.48
   0 -73   0    1.73    0.77
   0 -73   0    2.21    0.81
  -1 -73   0    1.15    0.77
  -1 -73   0    2.15    0.79
   1 -73   0    1.75    0.78
  -2 -73   0    0.96    0.76
  -2 -73   0    0.36    0.74
  -3 -73   0   12.67    1.19
  -4 -73   0    6.16    0.93
   4 -73   0    7.30    0.87
  -5 -73   0    3.41    0.80
   5 -73   0    2.45    0.68
  -6 -73   0    1.19    0.70
   6 -73   0    1.46    0.60
  -7 -73   0    1.54    0.65
   7 -73   0    1.63    0.53
   8 -73   0    1.89    0.48
   0 -74   0    3.14    0.78
   0 -74   0    2.56    0.79
   1 -74   0   17.08    1.33
  -1 -74   0   15.34    1.30
  -2 -74   0   -0.44    0.72
  -3 -74   0   10.64    1.09
  -4 -74   0    1.58    0.74
   4 -74   0    1.74    0.67
  -5 -74   0    5.15    0.82
   5 -74   0    4.53    0.73
  -6 -74   0   -0.09    0.66
   6 -74   0    0.91    0.56
  -7 -74   0    0.75    0.58
   7 -74   0    0.53    0.48
   0 -75   0    0.95    0.71
  -1 -75   0    0.29    0.70
   1 -75   0    1.54    0.72
  -3 -75   0    1.51    0.73
  -4 -75   0    8.40    0.95
   4 -75   0    8.25    0.87
  -5 -75   0    2.75    0.72
   5 -75   0    3.49    0.64
  -6 -75   0    0.84    0.63
   6 -75   0    0.45    0.50
  -7 -75   0    0.16    0.53
   7 -75   0    1.15    0.45
   0 -76   0    0.59    0.69
   1 -76   0    7.14    0.86
  -1 -76   0    6.76    0.85
  -3 -76   0    0.72    0.65
  -4 -76   0    2.72    0.69
   4 -76   0    2.67    0.65
  -5 -76   0    3.15    0.68
   5 -76   0    2.72    0.58
  -6 -76   0    2.47    0.64
   6 -76   0    3.96    0.56
   0 -77   0    0.79    0.65
  -1 -77   0    0.29    0.63
   1 -77   0    1.55    0.65
  -3 -77   0    7.64    0.84
  -4 -77   0    5.37    0.76
   4 -77   0    6.36    0.72
  -5 -77   0    2.25    0.62
   5 -77   0    2.59    0.55
   0 -78   0    4.49    0.70
   1 -78   0    1.39    0.62
  -3 -78   0    2.30    0.61
  -4 -78   0    0.52    0.56
   4 -78   0    0.28    0.51
   5 -78   0    2.96    0.51
   0 -79   0    0.67    0.55
   1 -79   0    0.86    0.56
   4 -79   0    3.69    0.55
   1 -80   0   -0.02    0.52
 -18   0   1   -0.04    0.67
 -17   0   1    1.89    0.97
 -16   0   1    1.91    1.10
 -15   0   1    4.82    1.27
  14   0  -1    4.08    1.65
  13   0  -1    0.63    1.42
  12   0  -1    0.85    1.35
 -11   0   1   -1.83    1.72
  11   0  -1    0.41    1.27
 -10   0   1    8.16    1.80
  10   0  -1    8.18    1.45
  -9   0   1   -2.12    1.59
   9   0  -1    1.93    1.04
  -8   0   1    0.07    1.21
   8   0  -1    2.14    0.95
  -8   0   1    0.88    3.07
  -7   0   1   16.97    4.39
  -6   0   1    1.17    2.81
  -5   0   1    1.64    2.35
  -4   0   1    3.66    2.47
  -3   0   1   -0.69    1.56
  -2   0   1   -0.28    1.22
  -1   0   1    1.41    1.00
   0   0   1    2.94    0.70
  -2   0  -1    0.28    1.06
  -3   0  -1    4.10    1.74
  -4   0  -1   -1.08    2.14
  -5   0  -1   -0.23    2.17
  -6   0  -1   -1.19    2.32
  -7   0  -1    1.85    2.94
  -8   0  -1    4.00    1.23
  -8   0  -1    5.01    3.54
  -9   0  -1   13.71    1.86
  12   0   1    0.29    1.33
  12   0   1    1.22    1.49
  13   0   1    1.17    1.41
  13   0   1   -0.13    1.58
  14   0   1    0.22    1.34
 -14   0  -1    0.62    1.12
 -15   0  -1    4.07    1.28
 -16   0  -1    7.65    1.24
 -17   0  -1    3.27    0.91
 -18   0  -1    1.25    0.64
 -18   1   1    2.25    0.72
 -17   1   1    5.24    1.05
 -16   1   1    2.01    1.12
 -15   1   1   27.39    2.18
  14   1  -1   16.78    2.21
  14   1  -1   13.66    2.24
  13   1  -1    8.16    1.83
  12   1  -1    6.23    1.55
 -11   1   1   42.20    3.51
  11   1  -1   34.19    2.95
 -10   1   1  183.35   12.00
  10   1  -1  215.66   11.79
  -9   1   1   94.53    6.22
   9   1  -1   97.49    5.94
  -8   1   1    3.77    1.35
   8   1  -1    5.01    1.08
  -8   1   1    1.77    3.16
  -7   1   1  510.47   31.46
  -6   1   1  167.54   12.13
  -5   1   1   14.83    3.30
  -4   1   1  468.79   27.56
  -3   1   1   41.30    3.76
  -2   1   1   13.42    1.86
  -1   1   1    6.65    1.34
   1  -1  -1    6.49    0.81
   0   1   1  698.23   38.60
  -2   1  -1  205.20   12.16
  -3   1  -1   25.45    2.84
  -4   1  -1   15.82    2.82
  -5   1  -1   32.81    4.02
  -6   1  -1   39.31    4.94
  -7   1  -1   18.94    3.90
  -8   1  -1  140.31    8.52
  -8  -1  -1  146.07    8.53
  -8   1  -1  142.71   11.91
  -9  -1  -1  449.31   25.16
  -9   1  -1  441.83   25.16
  12   1   1   22.21    2.25
  12   1   1   11.56    2.10
  13   1   1   12.15    1.92
  13   1   1    6.09    1.74
  14   1   1   12.49    1.92
  14   1   1    8.67    1.96
 -14   1  -1   14.32    1.54
 -15   1  -1   29.38    2.29
 -16   1  -1   31.18    2.28
 -17   1  -1   10.49    1.16
 -18   1  -1    3.11    0.67
 -18   2   1    1.38    0.72
 -17   2   1   15.66    1.45
 -16   2   1    7.24    1.29
 -15   2   1   32.05    2.42
  14   2  -1    0.88    1.47
  14   2  -1    2.40    1.55
  13   2  -1   -0.52    1.42
  12   2  -1    7.64    1.65
 -11   2   1   -0.25    1.61
  11   2  -1   -0.41    1.18
 -10   2   1    7.49    1.80
  10   2  -1    7.05    1.36
  -9   2   1   17.33    2.11
   9   2  -1   20.18    1.84
   9  -2  -1   17.67    1.77
  -8   2   1  143.58    9.24
  -8   2   1  127.77   12.24
  -7   2   1  252.68   17.34
  -6   2   1   12.99    3.59
  -5   2   1    9.93    2.90
  -4   2   1  416.44   24.68
  -3   2   1   33.02    3.33
  -2   2   1  142.38    8.77
   1  -2  -1  789.67   42.72
  -1   2   1  747.42   42.93
   0   2   1   29.68    1.90
   0   2   1   22.81    1.79
  -2   2  -1   27.63    2.55
  -3   2  -1   47.95    4.09
  -4   2  -1  119.67    8.46
  -5   2  -1  115.64    8.64
  -6   2  -1   25.10    3.87
  -7   2  -1   10.44    3.53
  -8   2  -1    9.18    3.74
  -8   2  -1    7.13    1.32
  -8  -2  -1    8.13    1.33
  -9   2  -1   28.61    2.62
  -9  -2  -1   33.65    2.67
 -10   2  -1   41.08    3.30
  11   2   1   27.57    2.72
  12   2   1    2.16    1.50
  12   2   1    1.21    1.54
  13   2   1    2.45    1.50
  13   2   1    0.26    1.43
 -14   2  -1    0.05    1.14
  14   2   1    2.41    1.44
  14   2   1   -0.92    1.48
 -15   2  -1    2.29    1.19
 -16   2  -1    6.64    1.23
 -17   2  -1   10.02    1.15
 -18   2  -1    8.77    0.88
 -18   3   1    3.55    0.78
 -18  -3   1    2.86    0.74
 -17   3   1    2.24    0.98
 -17  -3   1    1.03    0.89
 -16   3   1    7.49    1.32
 -16  -3   1    6.22    1.25
 -15   3   1   26.08    2.07
 -15  -3   1   23.08    2.01
  14   3  -1    4.41    1.70
 -14  -3   1    5.45    1.46
  14  -3  -1    2.70    1.63
  14   3  -1    3.72    1.62
  13   3  -1   11.81    1.97
  12   3  -1   10.75    1.79
 -11   3   1    2.95    1.63
  11   3  -1    2.32    1.23
 -10   3   1    6.02    1.73
  10  -3  -1    6.51    1.30
  10   3  -1    6.92    1.35
   9   3  -1   18.50    1.80
   9  -3  -1   22.15    1.83
   9  -3  -1   19.05    1.80
   8  -3  -1  271.58   15.52
   8   3  -1  289.20   15.55
   8  -3  -1  283.19   15.54
  -8   3   1  251.37   15.72
  -8  -3   1  251.25   18.91
  -8   3   1  261.69   19.20
  -7  -3   1   93.26    8.70
  -7   3   1   96.56    8.79
  -6   3   1  142.69   10.69
  -6  -3   1  140.46   10.60
  -5   3   1  388.31   23.74
  -5  -3   1  389.18   23.58
  -4   3   1  135.94    9.71
  -4  -3   1  151.25    9.84
  -3  -3   1   11.80    2.32
  -3   3   1   14.90    2.48
  -2   3   1   44.74    3.49
   1  -3  -1  397.85   21.91
  -1   3   1  390.86   22.03
  -1  -3   1  381.96   21.99
   0   3   1  396.56   19.77
   0   3   1  342.02   19.60
   0  -3   1  330.70   19.59
  -2   3  -1    2.51    1.28
  -2  -3  -1    0.83    1.19
  -3   3  -1  404.60   22.05
  -3  -3  -1  352.64   21.91
  -4   3  -1   24.75    3.29
  -4  -3  -1   31.92    3.51
  -5  -3  -1    6.69    2.40
  -5   3  -1    4.24    2.36
  -6  -3  -1  188.70   12.77
  -6   3  -1  174.07   12.67
  -7   3  -1  379.78   24.34
  -7  -3  -1  378.43   24.25
  -8  -3  -1   52.83    6.54
  -8  -3  -1   44.66    3.25
  -8   3  -1   41.44    6.03
  -8   3  -1   47.97    3.33
  -9   3  -1   64.33    4.38
 -10   3  -1  161.96    9.81
  11  -3   1   69.32    4.62
  11  -3   1   66.73    4.84
  11   3   1   63.05    4.78
  12  -3   1   90.33    5.39
  12   3   1   93.33    5.42
  12  -3   1   62.64    5.32
  12   3   1   63.66    5.32
  13  -3   1   18.36    2.14
  13   3   1   15.33    2.09
  13   3   1    8.48    1.94
  13  -3   1   11.06    2.07
 -14  -3  -1    2.42    1.14
 -14   3  -1   -0.09    1.15
  14  -3   1    1.08    1.40
  14   3   1   -0.44    1.42
  14  -3   1   -0.79    1.49
  14   3   1    0.13    1.42
 -15  -3  -1   12.99    1.48
 -15   3  -1   12.52    1.56
 -16  -3  -1    8.75    1.24
 -16   3  -1    5.66    1.23
 -17   3  -1    9.92    1.13
 -17  -3  -1    9.14    1.10
 -18  -3  -1    2.25    0.61
 -18   3  -1    1.57    0.63
 -18   4   1    3.62    0.78
 -18  -4   1    2.92    0.72
 -17  -4   1    4.33    0.98
 -17   4   1    4.02    1.03
 -16  -4   1   22.52    1.85
 -16   4   1   21.15    1.89
 -15  -4   1    9.22    1.37
 -15   4   1    6.44    1.34
  14  -4  -1    3.70    1.57
  14   4  -1    4.95    1.71
 -14  -4   1    2.79    1.52
  14  -4  -1    1.35    1.54
  14   4  -1    2.11    1.60
  13  -4  -1   11.08    1.92
  13   4  -1    7.93    1.82
  12  -4  -1   -0.75    1.40
  12   4  -1   -0.57    1.43
 -11  -4   1   -0.12    1.63
 -11   4   1   -2.09    1.72
  11  -4  -1    0.08    1.25
  11   4  -1   -0.50    1.25
 -10   4   1    2.54    1.54
 -10  -4   1    4.16    1.55
  10   4  -1    2.78    1.13
  10  -4  -1    4.45    1.21
  10  -4  -1    4.37    1.11
  -9  -4   1    4.45    1.45
  -9   4   1    4.01    1.44
   9   4  -1    5.10    1.14
   9  -4  -1    6.67    1.17
   9  -4  -1    4.03    1.12
   8  -4  -1  130.77    7.97
   8   4  -1  148.08    8.03
   8  -4  -1  145.85    8.03
  -8   4   1  126.61    8.22
  -8  -4   1  128.47    8.21
  -8  -4   1  126.39   11.33
  -8   4   1  127.54   11.52
  -7   4   1    6.60    3.98
  -7  -4   1   10.85    3.98
  -6  -4   1  106.74    8.81
  -6   4   1  105.58    8.87
  -5  -4   1    8.16    2.82
  -5   4   1    5.70    2.83
  -4   4   1   40.06    4.35
  -4  -4   1   42.86    4.39
  -3   4   1    6.83    2.08
  -3  -4   1   10.21    2.17
   2   4  -1  234.32   12.32
  -2   4   1  195.82   12.92
  -2  -4   1  196.70   12.90
   1  -4  -1  154.21    8.76
  -1  -4   1  142.99    8.70
  -1   4   1  147.07    8.76
   0   4   1  577.83   28.66
   0  -4   1  490.95   28.38
   0   4   1  495.01   28.37
   1  -4   1   12.52    1.57
  -2  -4  -1   55.52    4.11
  -2   4  -1   61.75    4.20
  -3  -4  -1   43.72    3.59
   3  -4   1   35.24    2.21
  -3   4  -1   38.00    3.54
  -4  -4  -1   32.68    3.69
  -4   4  -1   30.40    3.59
  -5   4  -1   34.25    4.04
  -5  -4  -1   34.67    4.09
  -6   4  -1   87.09    7.62
  -6  -4  -1   88.46    7.56
  -7   4  -1   68.56    7.00
  -7  -4  -1   61.91    6.72
  -8  -4  -1   54.76    3.60
  -8   4  -1   49.53    3.61
  -8  -4  -1   45.36    6.52
  -9   4  -1    6.99    1.43
 -10   4  -1   34.96    3.00
  11  -4   1    5.47    1.45
  11   4   1    5.53    1.61
  11  -4   1    5.93    1.70
  12  -4   1    6.31    1.64
  12   4   1    5.69    1.55
  12  -4   1    2.57    1.65
  12   4   1    6.03    1.72
  13   4   1   29.01    2.63
  13  -4   1   27.30    2.57
  13   4   1   16.76    2.41
  13  -4   1   18.34    2.53
 -14   4  -1    4.37    1.23
 -14  -4  -1    3.20    1.17
  14   4   1    4.37    1.53
  14  -4   1    2.48    1.47
  14  -4   1    3.30    1.53
  14   4   1   -0.13    1.39
 -15  -4  -1    2.36    1.11
 -15   4  -1    2.33    1.17
 -16   4  -1    6.05    1.19
 -16  -4  -1    5.04    1.12
 -17   4  -1    4.96    0.95
 -17  -4  -1    3.49    0.87
 -18   4  -1    2.82    0.66
 -18  -4  -1    2.80    0.63
 -18  -5   1    0.35    0.65
 -18   5   1    0.02    0.68
 -17  -5   1    3.40    0.91
 -17   5   1    4.10    1.03
 -16  -5   1    4.23    1.14
 -16   5   1    5.61    1.27
 -15  -5   1   19.78    1.83
 -15   5   1   21.02    1.91
  14   5  -1   44.15    3.59
  14  -5  -1   48.75    3.67
 -14  -5   1   52.10    3.31
  14   5  -1   30.03    3.44
  14  -5  -1   35.73    3.61
  13   5  -1   13.02    2.01
  13  -5  -1   12.57    1.98
  12  -5  -1    6.08    1.56
  12   5  -1    4.61    1.56
 -11  -5   1    3.49    1.68
  11  -5  -1    4.67    1.36
  11   5  -1    5.55    1.44
 -10   5   1   10.77    1.89
 -10  -5   1    8.83    1.80
  10  -5  -1   11.92    1.48
  10   5  -1    9.14    1.41
  10  -5  -1    9.60    1.38
  -9   5   1   53.87    4.04
  -9  -5   1   48.63    3.92
   9   5  -1   57.09    3.71
   9  -5  -1   53.08    3.69
   9  -5  -1   62.55    3.76
   8   5  -1  142.17    8.30
   8  -5  -1  139.33    8.28
   8  -5  -1  156.82    8.35
  -8   5   1  139.61    8.54
  -8  -5   1  133.91    8.49
  -8  -5   1  118.42   11.29
  -8   5   1  132.09   11.77
  -7  -5   1  270.73   17.24
  -7   5   1  227.34   16.95
  -6   5   1  898.71   51.02
  -6  -5   1  857.84   50.80
  -5  -5   1  205.60   13.58
  -5   5   1  204.30   13.58
  -4   5   1  733.68   42.60
  -4  -5   1  746.16   41.39
  -4  -5   1  746.53   42.51
  -3  -5   1  148.08    9.07
  -3   5   1  129.89    8.97
   2   5  -1   69.54    3.90
  -2   5   1   59.04    4.47
  -2  -5   1   54.08    4.34
   1  -5  -1  267.53   15.35
  -1  -5   1  274.70   15.27
  -1   5   1  259.18   15.26
   0   5   1  525.41   27.67
   0   5   1  480.89   27.30
   0  -5   1  486.06   27.30
   1   5   1 1561.24   87.59
   1  -5   1 1617.28   87.59
  -2  -5  -1  463.76   26.06
  -2   5  -1  454.18   26.05
  -3  -5  -1  865.06   46.18
  -3   5  -1  806.04   46.08
   3  -5   1  812.28   45.03
  -4  -5  -1  203.93   12.86
  -4   5  -1  201.76   12.95
  -5  -5  -1    2.29    2.26
  -5   5  -1    2.37    2.37
  -6   5  -1  277.98   18.29
  -6  -5  -1  285.90   18.25
  -7   5  -1    7.88    3.41
  -7  -5  -1    8.99    3.51
  -8   5  -1  474.22   27.29
  -8  -5  -1  497.01   27.27
  -9   5  -1  164.68    9.86
 -10   5  -1  165.14   10.00
  11   5   1    6.83    1.49
  11  -5   1    7.87    1.51
  11  -5   1    3.07    1.53
  11   5   1    6.16    1.63
  12  -5   1    6.57    1.57
  12   5   1    6.56    1.58
  12   5   1    3.96    1.64
  12  -5   1    4.16    1.57
  13  -5   1    7.31    1.68
  13   5   1    8.05    1.71
  13   5   1    2.55    1.52
  13  -5   1    3.64    1.64
 -14  -5  -1    0.84    1.03
 -14   5  -1    1.39    1.15
  14  -5   1    0.32    1.37
  14   5   1   -0.11    1.35
  14   5   1    1.03    1.31
  14  -5   1    0.92    1.41
 -15  -5  -1   15.84    1.58
 -15   5  -1   15.37    1.62
 -16  -5  -1   30.48    2.23
 -16   5  -1   32.42    2.29
 -17   5  -1   13.66    1.26
 -17  -5  -1   12.20    1.21
 -18  -5  -1    1.81    0.60
 -18   5  -1    2.64    0.65
 -18   6   1   -0.31    0.69
 -18  -6   1    0.67    0.64
 -17   6   1    3.47    0.97
 -17  -6   1    3.13    0.89
 -16   6   1   21.51    1.87
 -16  -6   1   22.16    1.81
 -15   6   1   22.19    1.98
 -15  -6   1   23.06    1.91
  14  -6  -1    2.05    1.53
  14   6  -1    5.67    1.68
 -14  -6   1    1.71    1.44
  14   6  -1    1.69    1.51
  14  -6  -1    2.02    1.66
  13   6  -1   30.21    2.79
  13  -6  -1   27.89    2.77
  12   6  -1    0.38    1.32
  12  -6  -1    0.93    1.28
 -11   6   1   12.38    2.25
 -11  -6   1   12.43    2.16
  11   6  -1   14.65    1.82
  11  -6  -1   16.74    1.87
  11  -6  -1   17.23    1.85
 -10  -6   1    0.60    1.37
 -10   6   1    0.21    1.46
  10   6  -1    2.64    1.12
  10  -6  -1    1.55    1.10
  10  -6  -1    1.75    0.97
  -9   6   1   34.17    2.96
  -9  -6   1   37.72    2.99
   9  -6  -1   37.00    2.64
   9   6  -1   33.41    2.62
   9  -6  -1   34.27    2.62
  -8  -6   1   51.45    3.77
  -8   6   1   54.87    3.86
   8  -6  -1   57.31    3.58
   8   6  -1   55.07    3.58
  -8  -6   1   48.80    6.42
  -8   6   1   55.31    6.91
  -7   6   1  397.00   24.96
  -7  -6   1  384.19   24.72
  -6   6   1  129.16    9.88
  -6  -6   1  118.57    9.49
  -5  -6   1   16.66    3.21
  -5  -6   1   16.31    2.00
  -5   6   1   22.04    3.49
  -4   6   1  182.69   11.80
  -4  -6   1  180.51   10.61
  -4  -6   1  172.86   11.58
  -3  -6   1  132.43    8.17
  -3   6   1  110.87    8.12
  -2  -6   1  279.34   16.13
  -2   6   1  276.73   16.21
  -1  -6   1  252.37   14.56
  -1   6   1  249.49   14.60
   1  -6  -1  264.87   14.80
   0  -6   1    2.53    0.68
   0   6   1    2.53    0.63
   1   6   1   14.99    1.53
   1  -6   1   11.27    1.47
  -2   6  -1   57.26    4.45
   2   6   1   70.17    4.59
  -2  -6  -1   63.84    4.53
  -3  -6  -1  286.63   16.64
  -3   6  -1  314.91   16.81
   3  -6   1  270.47   15.61
  -4  -6  -1  329.14   19.73
  -4   6  -1  326.42   19.74
  -5  -6  -1    1.36    2.23
  -5   6  -1    0.24    2.15
  -6   6  -1    7.53    3.05
  -6  -6  -1    6.90    2.78
  -7  -6  -1   32.87    4.70
  -7   6  -1   28.68    2.31
  -7   6  -1   24.42    4.39
  -8   6  -1  110.25    7.13
  -8  -6  -1  123.47    7.12
  -9   6  -1  151.99    9.16
 -10   6  -1   35.50    3.03
  11  -6   1    7.66    1.50
  11   6   1    9.09    1.60
  11   6   1    6.90    1.65
  11  -6   1    7.57    1.70
  12  -6   1    5.00    1.47
  12   6   1    6.93    1.60
  12  -6   1    6.59    1.74
  12   6   1    6.22    1.60
  13  -6   1    1.66    1.35
  13   6   1    2.43    1.42
  13   6   1    4.18    1.62
  13  -6   1    4.40    1.68
  14  -6   1   -0.96    1.46
  14   6   1   -0.11    1.39
  14  -6   1    0.52    1.41
  14   6   1    0.64    1.34
 -14  -6  -1   -0.58    1.00
 -14   6  -1    0.04    1.05
 -15  -6  -1    8.06    1.27
 -15   6  -1    7.47    1.28
 -16  -6  -1   11.24    1.28
 -16   6  -1   11.10    1.36
 -17   6  -1   13.92    1.30
 -17  -6  -1   13.47    1.23
 -18   7   1   -0.37    0.70
 -18  -7   1    0.67    0.63
 -17  -7   1    0.42    0.81
 -17   7   1    0.31    0.89
 -16   7   1    4.71    1.19
 -16  -7   1    4.86    1.11
 -15  -7   1    5.54    1.18
 -15   7   1    6.61    1.28
  14   7  -1    6.63    1.73
  14  -7  -1    7.60    1.73
  14   7  -1    5.30    1.70
  14  -7  -1    8.44    1.96
  13  -7  -1   10.19    1.84
  13   7  -1    6.62    1.72
  12   7  -1    1.79    1.31
  12  -7  -1    1.39    1.32
 -11  -7   1   25.35    2.78
 -11   7   1   20.39    2.72
  11  -7  -1   28.74    2.47
  11   7  -1   29.52    2.48
  11  -7  -1   27.02    2.43
 -10   7   1    5.67    1.66
 -10  -7   1    5.30    1.54
  10   7  -1    5.78    1.24
  10  -7  -1    6.25    1.27
  10  -7  -1    5.85    1.13
  -9  -7   1   32.37    2.81
   9   7  -1   35.34    2.57
   9  -7  -1   37.41    2.59
   9  -7  -1   35.60    2.59
  -8  -7   1    4.73    1.38
  -8   7   1    6.36    1.44
   8   7  -1    5.78    1.14
   8  -7  -1    7.87    1.13
  -8  -7   1    5.36    3.22
  -8   7   1    3.12    3.47
  -7   7   1  164.01   12.38
  -7  -7   1  154.65   11.92
  -6  -7   1   30.85    4.53
  -6   7   1   31.71    4.66
  -5  -7   1  241.32   15.10
  -5   7   1  257.11   15.34
  -5  -7   1  222.40   13.74
  -4  -7   1  218.00   12.90
  -4   7   1  228.62   14.04
  -4  -7   1  217.69   13.82
   3   7  -1   20.82    1.81
  -3   7   1   16.22    2.68
  -3  -7   1   18.17    2.54
  -2   7   1   29.40    2.64
  -2  -7   1   28.40    2.56
  -1   7   1    0.84    1.00
  -1  -7   1    1.47    0.93
   1  -7  -1    2.56    1.47
   0  -7   1    6.82    0.89
   0   7   1    8.64    0.91
   1   7   1  247.28   14.24
   1  -7   1  250.31   14.22
   2   7   1  960.89   50.24
  -2   7  -1  875.05   50.08
   2  -7   1  887.67   49.60
  -2  -7  -1  890.40   50.08
  -3  -7  -1   23.36    2.66
  -3   7  -1   29.43    2.87
  -4  -7  -1   11.70    2.54
  -4   7  -1   10.00    2.49
  -5  -7  -1   41.18    4.37
  -5   7  -1   37.96    4.47
  -6  -7  -1    5.43    2.73
  -6   7  -1    6.33    2.85
  -7  -7  -1  128.83   10.17
  -7   7  -1  120.89    7.34
  -7   7  -1  121.37   10.10
  -8   7  -1    5.49    1.32
  -9   7  -1  103.27    6.54
 -10   7  -1   13.45    1.93
  11  -7   1   51.63    3.51
  11   7   1   49.69    3.48
  11  -7   1   42.85    3.62
  12   7   1    1.85    1.31
  12  -7   1    1.81    1.32
  12   7   1    1.67    1.39
  12  -7   1    0.37    1.49
  13  -7   1   26.77    2.48
  13   7   1   22.18    2.39
  13  -7   1   17.55    2.43
  13   7   1   13.97    2.27
  14   7   1    2.48    1.46
  14  -7   1    4.53    1.48
  14  -7   1    1.17    1.44
  14   7   1    2.28    1.48
 -14  -7  -1    2.97    1.08
 -14   7  -1    2.35    1.11
 -15   7  -1    1.16    1.13
 -15  -7  -1    2.31    1.08
 -16  -7  -1    6.99    1.12
 -16   7  -1    6.02    1.20
 -17   7  -1    5.95    0.97
 -17  -7  -1    4.92    0.89
 -18   8   1   -0.53    0.68
 -18  -8   1   -0.63    0.61
 -17  -8   1    1.53    0.83
 -17   8   1    1.11    0.92
 -16  -8   1   16.15    1.52
 -16   8   1   16.18    1.61
 -15  -8   1   12.82    1.45
 -15   8   1   13.18    1.54
  14  -8  -1    4.46    1.58
  14   8  -1    4.21    1.67
  14  -8  -1    2.67    1.59
  14   8  -1    4.36    1.66
  13  -8  -1    0.71    1.43
  13   8  -1    1.75    1.48
  12   8  -1    2.72    1.36
  12  -8  -1    3.79    1.43
 -11   8   1   19.30    2.42
 -11  -8   1   18.74    2.34
  11   8  -1   16.35    1.94
  11  -8  -1   16.29    1.91
  11  -8  -1   17.78    1.89
 -10  -8   1   20.28    2.27
 -10   8   1   18.90    2.32
  10  -8  -1   21.00    1.93
  10   8  -1   21.43    2.00
  10  -8  -1   21.48    1.98
  -9   8   1   25.42    2.64
  -9  -8   1   27.08    2.58
   9  -8  -1   28.99    2.30
   9   8  -1   35.20    2.40
   9  -8  -1   28.32    2.32
  -8  -8   1   42.13    3.12
  -8   8   1   37.24    3.10
   8  -8  -1   43.08    2.88
   8   8  -1   43.30    2.89
  -8  -8   1   38.71    5.59
  -8   8   1   43.60    3.12
  -8   8   1   39.95    5.96
  -7  -8   1  116.76    9.57
  -7   8   1  104.90    9.59
  -6   8   1   18.91    3.84
  -6  -8   1   21.25    3.81
  -5  -8   1    6.96    3.05
  -5   8   1    5.66    3.11
  -5  -8   1   10.29    1.98
  -4   8   1   20.42    3.19
  -4  -8   1   23.60    2.31
  -4  -8   1   27.08    3.28
   3   8  -1    2.18    1.09
  -3  -8   1    3.03    1.75
  -3   8   1    0.69    1.71
  -3  -8   1    1.52    1.16
  -2   8   1   93.51    6.06
  -2  -8   1   91.31    6.00
  -1   8   1  116.57    7.09
  -1  -8   1  123.09    7.06
  -1  -8   1  113.00    6.94
   1  -8  -1  119.32    7.49
   0  -8   1   17.16    1.40
   0   8   1   16.49    1.38
   1  -8   1    6.73    1.18
   1   8   1    6.29    1.07
  -2  -8  -1   37.39    3.06
   2  -8   1   34.20    2.58
  -2   8  -1   36.75    3.05
   2   8   1   41.18    3.31
  -3   8  -1  753.28   43.12
   3  -8   1  769.31   42.30
  -3  -8  -1  760.13   43.09
  -4  -8  -1  441.82   25.89
  -4   8  -1  441.70   25.97
  -5  -8  -1   63.94    5.65
  -5   8  -1   59.59    5.61
  -6   8  -1   62.09    6.04
  -6  -8  -1   57.40    5.74
  -7   8  -1   65.00    6.96
  -7   8  -1   66.36    4.22
  -7  -8  -1   48.99    6.18
  -8   8  -1    5.13    1.36
  -9   8  -1  101.92    6.49
 -10   8  -1   19.64    2.25
  11  -8   1   15.33    1.81
  11   8   1   14.69    1.81
  11   8   1    9.64    1.82
  11  -8   1   10.40    1.94
  12  -8   1    0.66    1.27
  12   8   1    0.10    1.26
  12   8   1    1.19    1.41
  12  -8   1   -0.85    1.55
  13   8   1    4.60    1.57
  13  -8   1    8.48    1.72
  13   8   1    3.50    1.58
  13  -8   1    7.84    1.79
  14   8   1    7.38    1.67
  14  -8   1    5.40    1.68
  14   8   1    3.89    1.58
 -14   8  -1    7.47    1.31
 -14  -8  -1    7.50    1.22
 -15  -8  -1    1.11    0.98
 -15   8  -1    1.23    1.10
 -16   8  -1    6.33    1.17
 -16  -8  -1    4.22    1.02
 -17   8  -1    7.55    0.99
 -17  -8  -1    7.26    0.94
 -18   9   1   -0.25    0.66
 -18  -9   1    0.24    0.59
 -17  -9   1    8.26    1.01
 -17   9   1    7.52    1.09
 -16  -9   1   10.36    1.26
 -16   9   1   10.87    1.36
 -15   9   1   23.11    1.92
 -15  -9   1   19.91    1.79
  14   9  -1   71.16    4.57
  14  -9  -1   70.96    4.52
  14  -9  -1   52.26    4.50
  14   9  -1   43.67    4.30
  13   9  -1   17.02    2.17
  13  -9  -1   17.49    2.20
  12  -9  -1    1.65    1.28
  12   9  -1   -0.94    1.40
  12  -9  -1   -0.46    1.26
 -11   9   1   22.53    2.70
 -11  -9   1   19.82    2.53
  11   9  -1   27.92    2.39
  11  -9  -1   27.50    2.35
  11  -9  -1   23.82    2.29
 -10  -9   1    1.44    1.39
 -10   9   1    3.32    1.48
  10  -9  -1    2.67    1.13
  10   9  -1    1.79    1.13
  10  -9  -1    3.31    1.15
   9  -9  -1    1.01    1.01
   9   9  -1    0.43    0.94
   9  -9  -1    2.70    0.93
  -9   9   1    0.61    1.31
  -9  -9   1   -1.30    1.33
  -9   9   1    0.97    1.16
  -8   9   1   94.35    6.30
  -8  -9   1  103.45    6.29
  -8  -9   1   97.10    9.19
  -8   9   1  102.59    6.28
  -8   9   1   87.84    9.20
   8   9  -1  102.88    6.11
   8  -9  -1  104.77    6.10
  -7   9   1  896.55   56.06
  -7  -9   1 1031.75   56.19
  -6  -9   1  252.27   16.40
  -6   9   1  245.80   16.52
  -5  -9   1 1261.10   66.24
  -5   9   1 1157.01   66.27
  -5  -9   1 1129.16   65.05
  -4  -9   1  231.09   14.26
  -4  -9   1  231.18   13.57
  -4   9   1  222.79   14.36
  -3   9   1   21.66    2.85
   3   9  -1   26.50    2.31
  -3  -9   1   24.90    2.80
  -3  -9   1   24.51    2.34
  -2  -9   1   55.75    3.72
   2  -9  -1   46.11    3.90
  -2  -9   1   54.10    3.78
  -2   9   1   48.96    3.77
   1  -9  -1    9.46    1.92
  -1  -9   1    6.94    1.16
  -1   9   1    7.38    1.27
  -1  -9   1    6.83    1.19
   0  -9   1  352.53   19.56
   0   9   1  347.91   19.57
   1  -9   1 1958.99  107.13
   1  -9   1 1929.91  107.09
   1   9   1 1949.40  107.12
   2   9   1 2018.26  107.35
  -2   9  -1 2026.04  107.13
  -2  -9  -1 1943.07  107.07
   2  -9   1 1850.09  106.72
   3  -9   1   24.27    1.94
  -3  -9  -1   21.95    2.60
  -3   9  -1   20.90    2.66
  -4   9  -1    6.92    2.21
  -4  -9  -1    8.83    2.25
  -5   9  -1   54.87    5.34
  -5  -9  -1   58.89    5.42
  -6   9  -1    0.90    2.34
  -6  -9  -1    1.41    2.39
  -7   9  -1  107.37    9.31
  -7   9  -1  106.41    6.49
  -7  -9  -1  100.48    9.10
  -8   9  -1  308.99   17.68
  -9   9  -1  519.03   29.27
 -10   9  -1   75.77    5.21
 -11   9  -1    1.43    1.48
  11  -9   1    3.39    1.31
  11   9   1    4.68    1.36
  11  -9   1    2.18    1.38
  11   9   1    2.67    1.41
  12   9   1   15.44    1.93
  12  -9   1   13.61    1.86
  12  -9   1    8.67    1.93
  12   9   1    7.39    1.81
  13  -9   1   15.99    2.07
  13   9   1   16.94    2.14
  13  -9   1   16.62    2.26
  13   9   1   13.78    2.10
 -14  -9  -1   -0.16    0.99
 -14   9  -1    1.17    1.13
  14   9   1    0.37    1.36
  14  -9   1    2.94    1.51
 -15  -9  -1    5.64    1.09
 -15   9  -1    6.11    1.20
 -16  -9  -1   22.23    1.71
 -16   9  -1   22.05    1.80
 -17  -9  -1   14.33    1.21
 -17   9  -1   14.27    1.29
 -18 -10   1    1.00    0.59
 -18  10   1    1.51    0.67
 -17 -10   1    4.27    0.87
 -17  10   1    2.87    0.93
 -16  10   1    8.52    1.24
 -16 -10   1    7.85    1.15
 -15  10   1   18.76    1.79
 -15 -10   1   20.21    1.71
  14  10  -1    4.90    1.63
  14 -10  -1    4.47    1.62
 -14 -10   1    3.26    1.51
  14  10  -1    2.90    1.46
  14 -10  -1    4.21    1.71
  13 -10  -1    5.49    1.60
  13  10  -1    2.24    1.49
  12 -10  -1   33.24    2.84
  12  10  -1   33.61    2.87
  12 -10  -1   32.09    2.88
 -11 -10   1    2.18    1.50
 -11  10   1    1.55    1.56
  11  10  -1    0.41    1.13
  11 -10  -1    0.97    1.15
  11 -10  -1   -0.34    1.24
 -10 -10   1   21.38    2.43
 -10  10   1   23.16    2.56
  10 -10  -1   29.10    2.31
  10  10  -1   30.43    2.37
  10 -10  -1   29.49    2.34
   9  10  -1   26.67    2.31
   9 -10  -1   28.16    2.30
   9 -10  -1   33.59    2.44
  -9 -10   1   27.27    2.55
  -9  10   1   31.54    2.69
  -9  10   1   28.00    2.56
  -8  10   1   49.96    3.80
  -8 -10   1   55.11    3.80
  -8  10   1   55.77    3.80
  -8 -10   1   49.40    6.36
  -8  10   1   59.29    6.91
   8 -10  -1   53.32    3.57
   8  10  -1   61.32    3.65
  -7 -10   1   13.79    4.05
  -7  10   1   15.16    4.04
  -6 -10   1  164.41   11.64
  -6  10   1  163.46   11.94
  -5  10   1   28.96    4.28
  -5 -10   1   31.70    3.25
  -5 -10   1   28.22    4.05
  -4 -10   1   26.21    3.24
  -4 -10   1   23.21    2.60
  -4  10   1   31.30    3.45
   3  10  -1    4.20    1.47
  -3 -10   1    0.86    1.20
  -3  10   1    4.76    1.94
  -3 -10   1    3.80    1.57
  -2 -10   1  214.96   12.16
   2 -10  -1  203.39   12.42
  -2 -10   1  210.57   12.11
  -2  10   1  189.89   12.12
  -1 -10   1  189.39   11.44
   1 -10  -1  194.35   11.97
  -1 -10   1  203.83   11.35
  -1  10   1  196.81   11.39
   0 -10   1   31.16    2.49
   0  10   1   29.19    2.07
   0 -10   1   29.73    2.07
   1  10   1    7.76    2.05
   1 -10   1    6.18    1.27
   1  10   1    6.78    1.25
   1 -10   1    5.05    1.21
   2  10   1  244.91   13.98
   2 -10   1  225.54   13.29
  -2 -10  -1  235.12   13.58
  -2  10  -1  221.87   13.50
   3 -10   1   71.75    4.75
  -3 -10  -1   72.78    5.38
   3  10   1   77.20    5.54
  -3  10  -1   82.31    5.54
  -4 -10  -1  187.10   12.05
  -4  10  -1  189.27   12.13
  -5 -10  -1  215.46   13.89
  -5  10  -1  212.48   14.03
  -6 -10  -1   30.61    4.14
  -6  10  -1   26.51    4.24
  -7 -10  -1   76.83    7.36
  -7  10  -1   75.77    7.58
  -8  10  -1  114.08    7.06
  -9  10  -1    9.29    1.69
 -10  10  -1   15.28    2.01
 -11  10  -1    4.46    1.53
  11 -10   1    5.13    1.25
  11  10   1    5.01    1.31
  11  10   1    3.30    1.37
  11 -10   1    3.71    1.52
  12  10   1    0.58    1.23
  12 -10   1    0.19    1.25
  12 -10   1    0.48    1.39
  12  10   1    0.12    1.36
  13  10   1   -0.52    1.34
  13 -10   1   -1.80    1.41
  13 -10   1    0.38    1.42
  13  10   1    0.37    1.35
 -14 -10  -1   42.43    2.80
 -14  10  -1   39.45    2.83
 -15  10  -1    1.67    1.06
 -15 -10  -1    0.74    0.99
 -16 -10  -1    4.24    0.96
 -16  10  -1    4.20    1.06
 -17  10  -1   17.57    1.38
 -17 -10  -1   15.02    1.27
 -18 -11   1   -0.40    0.56
 -18  11   1    0.69    0.64
 -17 -11   1   13.39    1.20
 -17  11   1   12.51    1.27
 -16  11   1    4.48    1.11
 -16 -11   1    3.49    0.95
 -15  11   1    7.74    1.34
 -15 -11   1    9.16    1.28
  14 -11  -1    6.48    1.65
  14  11  -1    3.48    1.60
 -14 -11   1    5.16    1.48
  14  11  -1    3.76    1.57
  14 -11  -1    3.39    1.67
  13  11  -1   40.45    3.35
  13 -11  -1   38.86    3.30
  12 -11  -1    2.45    1.38
  12  11  -1    3.26    1.35
  12 -11  -1    1.33    1.27
 -11  11   1   -0.71    1.68
 -11 -11   1   -0.86    1.62
  11 -11  -1    0.64    1.10
  11  11  -1    0.66    1.12
  11 -11  -1    0.60    1.09
 -10  11   1   16.42    2.14
 -10 -11   1   15.04    1.99
  10  11  -1   18.16    1.88
  10 -11  -1   19.25    1.86
  10 -11  -1   20.72    1.97
  -9  11   1   88.86    6.17
  -9 -11   1  100.02    6.18
   9 -11  -1  105.56    5.98
   9  11  -1   89.89    5.92
  -9  11   1  101.95    6.23
  -8 -11   1   39.04    2.93
  -8  11   1   36.15    2.96
  -8 -11   1   41.37    5.85
  -8  11   1   48.02    6.18
  -8  11   1   39.64    2.98
   8 -11  -1   36.44    2.67
   8  11  -1   36.18    2.69
  -7  11   1   34.10    5.18
  -7 -11   1   42.86    5.30
  -6 -11   1   58.87    5.66
  -6  11   1   53.07    5.84
  -5  11   1   91.80    7.37
  -5 -11   1   93.57    7.19
  -5 -11   1   88.34    6.37
  -4  11   1  790.29   48.16
  -4 -11   1  805.94   47.58
   4  11  -1  926.41   47.49
  -4 -11   1  843.02   48.09
  -3 -11   1    6.28    1.70
  -3 -11   1    4.75    1.71
   3  11  -1    5.00    1.59
  -3  11   1    6.73    1.95
  -2 -11   1   -0.09    1.29
   2 -11  -1    4.52    2.06
   1 -11  -1    3.46    1.89
  -1 -11   1    2.66    1.31
  -1 -11   1    2.39    0.99
  -1  11   1    2.98    1.05
   0 -11   1   36.71    2.72
   0 -11   1   29.13    2.15
   0  11   1   31.64    2.17
   1 -11   1 1514.03   85.33
   1  11   1 1515.87   85.91
   1 -11   1 1555.44   85.16
   1  11   1 1572.20   85.18
  -2  11  -1    4.03    1.51
   2 -11   1    5.20    1.23
   2  11   1    2.33    1.98
  -2 -11  -1    3.21    1.40
   3 -11   1  368.74   22.03
  -3 -11  -1  389.84   22.64
   3  11   1  410.09   22.91
  -3  11  -1  416.99   22.75
  -4 -11  -1    2.92    1.89
  -4  11  -1    1.09    1.76
  -5 -11  -1  176.96   12.12
  -5  11  -1  192.51   12.43
  -6 -11  -1  620.87   35.79
  -6  11  -1  584.96   35.85
  -7  11  -1  149.43   11.70
  -7 -11  -1  149.85   11.49
  -9  11  -1   13.39    1.84
 -10  11  -1    6.29    1.66
 -11  11  -1    5.76    1.68
  11  11   1    6.62    1.44
  11 -11   1    5.60    1.35
  11 -11   1    5.53    1.64
  11  11   1    5.30    1.53
  12 -11   1    0.09    1.25
  12  11   1    0.96    1.26
  12 -11   1    1.19    1.45
  12  11   1    2.09    1.44
  13 -11   1   -0.30    1.36
  13  11   1    0.41    1.34
  13 -11   1    0.76    1.39
  13  11   1   -0.37    1.32
 -14 -11  -1   21.25    1.80
 -14  11  -1   21.81    1.90
 -15  11  -1   12.59    1.42
 -15 -11  -1   12.81    1.33
 -16 -11  -1    8.12    1.09
 -16  11  -1    9.30    1.19
 -17 -11  -1    7.11    0.89
 -17  11  -1    6.88    0.98
 -18  12   1    0.38    0.62
 -18 -12   1    0.85    0.54
 -17 -12   1   10.73    1.08
 -17  12   1   10.68    1.16
 -16 -12   1    3.89    0.95
 -16  12   1    4.31    1.08
 -15 -12   1   38.36    2.66
 -15  12   1   40.17    2.76
  14  12  -1    6.38    1.70
  14 -12  -1    7.73    1.67
 -14 -12   1    8.31    1.57
  14  12  -1    4.21    1.57
  14 -12  -1    4.78    1.68
  13  12  -1    6.46    1.69
  13 -12  -1    7.37    1.71
  13 -12  -1    5.48    1.61
  12 -12  -1   13.25    1.86
  12  12  -1   12.51    1.81
  12 -12  -1   10.42    1.82
 -11 -12   1    7.54    1.82
  11  12  -1    8.00    1.47
  11 -12  -1    9.45    1.53
  11 -12  -1    6.89    1.48
 -10 -12   1   20.11    2.20
 -10  12   1   21.41    2.40
  10 -12  -1   19.26    1.98
  10  12  -1   23.12    2.05
  10 -12  -1   22.49    2.12
  -9 -12   1    3.07    1.27
  -9  12   1    2.66    1.34
   9 -12  -1    5.41    1.14
   9  12  -1    4.07    1.08
  -9  12   1    2.75    1.16
  -8  12   1  645.37   35.83
  -8 -12   1  642.24   35.78
  -8  12   1  605.11   35.79
  -8 -12   1  666.42   39.11
  -8  12   1  598.26   39.10
   8 -12  -1  659.41   35.62
   8  12  -1  649.53   35.64
  -7 -12   1   21.84    4.04
  -7  12   1   16.76    4.00
  -6 -12   1    4.96    2.49
  -6  12   1    1.45    2.68
  -5  12   1  404.06   25.22
  -5 -12   1  415.89   24.36
  -5 -12   1  439.13   25.13
  -4 -12   1  163.84   11.06
   4  12  -1  191.22   10.61
  -4  12   1  169.97   11.22
  -4 -12   1  159.35   10.61
  -3  12   1  108.22    8.14
  -3 -12   1  125.56    8.12
  -3 -12   1  131.43    8.14
   3  12  -1  139.24    8.22
   2 -12  -1  280.43   18.22
  -2 -12   1  328.27   18.05
  -2 -12   1  315.25   17.81
   1 -12  -1   43.25    4.12
  -1 -12   1   44.17    3.52
  -1 -12   1   51.71    3.24
  -1  12   1   47.37    3.25
   0 -12   1   57.39    4.24
   0 -12   1   63.53    3.74
   0  12   1   57.62    3.72
   1 -12   1   22.79    2.49
   1  12   1   23.62    3.28
   1  12   1   17.66    1.97
   2 -12   1  400.57   23.56
  -2  12  -1  423.07   23.72
   2  12   1  421.97   24.29
  -2 -12  -1  422.26   23.69
  -3  12  -1    6.70    1.85
   3  12   1    6.46    2.31
  -3 -12  -1    4.62    1.79
  -4 -12  -1  311.68   19.23
  -4  12  -1  330.14   19.38
  -5 -12  -1   77.48    6.39
  -5  12  -1   79.96    6.61
  -6 -12  -1   42.77    4.95
  -6  12  -1   43.01    5.16
  -7  12  -1  238.79   13.87
  -7 -12  -1  246.24   16.55
  -7  12  -1  244.81   16.88
 -10  12  -1  221.64   13.18
 -11  12  -1   20.85    2.28
  11  12   1   18.40    1.93
  11 -12   1   16.18    1.85
  11 -12   1   12.66    2.01
  11  12   1   14.25    2.04
  12  12   1    7.43    1.57
  12 -12   1    7.19    1.52
  12 -12   1    6.65    1.76
  12  12   1    5.09    1.56
  13 -12   1    4.63    1.50
  13  12   1    6.84    1.60
  13 -12   1    3.23    1.54
  13  12   1    3.76    1.48
 -14  12  -1    1.98    1.06
 -14 -12  -1    0.84    0.97
 -15  12  -1    7.66    1.22
 -15 -12  -1    8.72    1.20
 -16  12  -1    2.55    0.95
 -16 -12  -1    2.08    0.88
 -17  12  -1   16.03    1.26
 -17 -12  -1   12.65    1.16
 -18  13   1    0.40    0.58
 -18 -13   1   -0.13    0.53
 -17 -13   1    6.12    0.87
 -17  13   1    5.80    0.95
 -16  13   1    4.54    1.07
 -16 -13   1    3.15    0.92
 -15  13   1   99.90    5.99
 -15 -13   1  101.84    5.93
  14  13  -1   17.82    2.18
  14 -13  -1   17.77    2.13
 -14 -13   1   17.25    1.93
  14 -13  -1   14.70    2.29
  14  13  -1   13.13    2.13
  13 -13  -1   66.08    4.65
  13  13  -1   69.71    4.73
  13 -13  -1   60.08    4.64
  12  13  -1    0.18    1.23
  12 -13  -1    1.53    1.33
  12 -13  -1   -0.98    1.31
  11  13  -1   17.21    1.99
  11 -13  -1   19.12    2.00
  11 -13  -1   19.07    2.03
 -10 -13   1   17.13    2.04
 -10  13   1   19.28    2.19
  10 -13  -1   17.46    1.82
  10  13  -1   17.53    1.84
  10 -13  -1   22.36    2.03
  -9  13   1    1.70    1.21
  -9 -13   1    1.55    1.17
   9  13  -1    2.84    0.99
   9 -13  -1    2.43    1.00
  -9  13   1    2.53    1.26
  -8 -13   1   83.93    5.40
  -8  13   1   85.09    5.48
  -8  13   1   87.04    5.50
  -8 -13   1   79.37    8.16
  -8  13   1   77.44    8.53
   8 -13  -1   80.30    5.19
   8  13  -1   92.48    5.28
  -7 -13   1  235.86   16.16
  -7  13   1  241.84   16.57
  -6 -13   1  226.63   15.31
  -6  13   1  243.08   15.71
  -5 -13   1    0.62    2.02
  -5 -13   1    0.90    1.65
  -5  13   1   -0.69    2.04
  -4  13   1   69.35    5.87
  -4 -13   1   74.36    5.74
   4  13  -1   83.77    5.43
  -4 -13   1   71.98    5.46
  -3 -13   1  103.09    7.06
  -3  13   1  103.66    7.23
  -3 -13   1  111.02    7.12
   3  13  -1  109.14    7.27
  -2 -13   1  367.41   20.54
   2 -13  -1  341.26   21.11
  -2 -13   1  349.96   20.82
  -2  13   1  373.74   20.68
  -1 -13   1  335.50   19.38
   1 -13  -1  349.12   19.97
  -1  13   1  321.56   18.92
  -1 -13   1  346.01   18.91
   0 -13   1  331.48   18.70
   0  13   1  321.45   18.11
   0 -13   1  321.87   18.08
   1 -13   1 2415.63  133.85
   1 -13   1 2429.86  133.50
   1  13   1 2434.91  133.52
   2 -13   1 1374.26   74.87
   2  13   1 1383.99   75.58
  -2  13  -1 1289.02   74.86
  -2 -13  -1 1372.89   74.88
  -3 -13  -1  570.01   32.62
   3  13   1  592.10   33.00
  -3  13  -1  559.90   32.67
  -4  13  -1   73.35    5.77
  -4 -13  -1   69.45    5.61
  -5 -13  -1  107.73    7.94
  -5  13  -1  104.34    8.10
  -6  13  -1  293.87   17.99
  -6 -13  -1  251.90   17.42
  -7 -13  -1    1.36    2.62
  -7  13  -1    2.61    2.94
  -7  13  -1    0.64    1.11
  -8  13  -1  865.67   48.19
  10 -13   1   40.94    3.31
 -11  13  -1    2.21    1.54
  11 -13   1   -0.66    1.15
  11  13   1    1.02    1.14
  11 -13   1    0.32    1.40
  11  13   1    0.11    1.32
  12 -13   1    8.31    1.53
  12  13   1   10.04    1.65
  12  13   1    5.52    1.58
  12 -13   1    6.61    1.75
  13  13   1   -0.10    1.34
  13 -13   1   -0.49    1.29
  13  13   1   -0.12    1.32
 -14 -13  -1   18.65    1.65
 -14  13  -1   20.21    1.76
 -15 -13  -1   28.38    2.10
 -15  13  -1   31.40    2.21
 -16 -13  -1    5.91    0.94
 -16  13  -1    6.76    1.06
 -17 -13  -1   38.82    2.41
 -17  13  -1   39.61    2.47
 -18  14   1   -0.17    0.57
 -18 -14   1   -0.21    0.51
 -17  14   1    4.89    0.90
 -17 -14   1    4.64    0.80
 -16 -14   1    6.38    1.01
 -16  14   1    6.74    1.11
 -15  14   1   13.22    1.47
 -15 -14   1   12.30    1.36
  14 -14  -1    2.48    1.47
  14  14  -1    6.46    1.59
 -14 -14   1    3.36    1.33
  14 -14  -1    2.91    1.60
  14  14  -1    2.92    1.51
  13 -14  -1   28.00    2.74
  13  14  -1   27.58    2.69
  13 -14  -1   27.75    2.67
  12 -14  -1   -1.29    1.47
  12  14  -1    0.55    1.21
  12 -14  -1    0.98    1.16
  11 -14  -1    3.34    1.40
  11 -14  -1    6.26    1.38
  11  14  -1    4.52    1.27
 -10  14   1    5.33    1.46
 -10 -14   1    3.69    1.35
  10 -14  -1    5.37    1.30
  10 -14  -1    4.90    1.15
  10  14  -1    4.74    1.20
  -9  14   1   40.74    3.13
  -9 -14   1   42.67    3.08
  -9  14   1   35.62    3.04
   9 -14  -1   36.87    2.78
   9  14  -1   40.17    2.85
  -8 -14   1   77.70    4.82
  -8  14   1   76.61    4.90
  -8  14   1   75.69    4.88
  -8 -14   1   73.98    7.50
  -8  14   1   75.04    7.87
   8 -14  -1   71.63    4.63
   8  14  -1   73.68    4.67
  -7  14   1  209.38   12.15
  -7 -14   1  205.80   14.56
  -7  14   1  221.00   15.08
  -6 -14   1   11.75    2.84
  -6  14   1    7.71    3.01
  -5 -14   1   97.10    7.31
  -5  14   1   97.13    7.50
  -5 -14   1   93.79    6.83
  -4  14   1    3.86    1.97
   4  14  -1    5.02    1.61
  -4 -14   1    7.43    2.01
  -4 -14   1    2.98    1.74
  -3 -14   1   31.95    3.22
   3  14  -1   30.05    3.35
  -3 -14   1   31.18    3.03
  -3  14   1   32.10    3.22
  -2 -14   1  561.37   31.41
  -2 -14   1  577.74   31.01
  -2  14   1  517.43   31.05
   2 -14  -1  551.70   31.74
   1 -14  -1  780.08   44.80
  -1 -14   1  773.15   44.25
  -1  14   1  791.46   43.74
  -1 -14   1  798.19   43.71
   0 -14   1  113.87    6.66
   0 -14   1   95.73    5.82
   0  14   1   98.00    5.86
   1 -14   1   34.45    3.22
   1 -14   1   37.26    2.65
   1  14   1   33.01    2.60
   2  14   1  256.75   15.80
   2 -14   1  258.07   15.08
  -2  14  -1  256.79   15.02
  -3 -14  -1  297.53   18.15
   3  14   1  331.54   18.76
  -3  14  -1  303.69   18.18
  -4 -14  -1    1.53    1.61
  -4  14  -1    4.37    2.01
   4  14   1    4.07    2.01
  -5  14  -1    2.61    2.27
  -5 -14  -1    0.66    1.80
  -6 -14  -1    7.69    2.89
  -6  14  -1    5.70    2.79
  -7  14  -1   54.91    3.84
  -7  14  -1   65.46    6.62
  -7 -14  -1   56.92    6.10
  -8  14  -1    9.71    1.70
  10 -14   1   24.69    2.42
  10  14   1   21.43    2.30
  11  14   1    2.73    1.42
  11 -14   1    6.34    1.66
  11 -14   1    4.76    1.30
  11  14   1    4.85    1.34
  12  14   1    5.26    1.53
  12 -14   1    9.44    1.66
  12 -14   1    6.68    1.71
  12  14   1    6.58    1.48
  12 -14   1    4.88    1.37
  13  14   1   -0.36    1.31
  13 -14   1    0.85    1.36
  13  14   1   -1.70    1.29
  13 -14   1    0.48    1.28
 -14 -14  -1    1.08    0.93
 -14  14  -1    1.06    0.99
 -15 -14  -1   10.56    1.23
 -15  14  -1   12.97    1.34
 -16  14  -1    3.03    0.92
 -16 -14  -1    1.98    0.81
 -17 -14  -1   10.22    0.95
 -17  14  -1   10.49    1.04
 -17 -15   1   -0.02    0.65
 -17  15   1    0.91    0.76
 -16 -15   1   12.54    1.28
 -16  15   1   16.38    1.41
 -15 -15   1   20.92    1.68
 -15  15   1   20.16    1.76
  14 -15  -1    0.25    1.45
  14  15  -1    0.96    1.36
  14 -15  -1    1.86    1.35
  14  15  -1    1.32    1.39
  13 -15  -1    8.34    1.79
  13  15  -1    8.79    1.72
  13 -15  -1    6.10    1.62
  12 -15  -1    0.70    1.28
  12 -15  -1    1.15    1.21
  12  15  -1    2.20    1.29
  11 -15  -1    4.49    1.32
  11 -15  -1    2.53    1.23
  11  15  -1    3.21    1.29
 -10 -15   1   45.20    3.20
 -10  15   1   32.99    3.12
  10 -15  -1   46.47    3.15
  10 -15  -1   36.02    2.88
  10  15  -1   36.96    2.89
  -9 -15   1   39.78    3.13
  -9  15   1   42.70    3.22
  -9  15   1   41.10    3.25
   9  15  -1   45.53    3.03
   9 -15  -1   40.42    2.95
  -8  15   1   18.64    1.95
  -8 -15   1   19.65    1.93
   8  15  -1   19.15    1.75
   8 -15  -1   20.38    1.75
  -8  15   1   20.26    2.06
  -8 -15   1   18.50    4.05
  -8  15   1   22.82    4.68
  -7  15   1    5.23    2.94
  -7 -15   1    2.80    2.85
  -7  15   1    6.21    1.28
  -6  15   1   40.43    4.79
  -6 -15   1   30.34    4.10
  -5 -15   1   19.16    2.74
  -5  15   1   15.30    3.06
  -5 -15   1   19.50    2.89
  -4  15   1  182.43   11.87
  -4 -15   1  173.82   11.60
   4  15  -1  196.69   11.66
  -4 -15   1  190.91   11.76
  -3  15   1  418.53   26.08
  -3 -15   1  453.27   26.28
  -3 -15   1  492.78   26.12
  -2 -15   1  289.63   16.79
  -2  15   1  282.30   16.35
   2 -15  -1  274.91   17.12
  -2 -15   1  282.25   16.24
  -1 -15   1  109.46    6.62
  -1  15   1  113.31    6.66
  -1 -15   1  115.17    7.41
   0  15   1  280.73   15.90
   0 -15   1  289.42   16.67
   1 -15   1  251.96   14.14
   1  15   1  247.64   14.16
   1 -15   1  240.32   14.72
   2 -15   1  481.57   27.07
   2 -15   1  464.50   27.20
   2  15   1  495.10   28.07
   3  15   1   29.17    3.58
  -3 -15  -1   32.85    3.12
  -3  15  -1   32.43    3.18
  -4 -15  -1    7.97    2.05
  -4  15  -1   11.08    2.37
  -5  15  -1   70.81    6.33
  -5 -15  -1   77.84    6.19
  -6 -15  -1   13.68    3.19
  -6  15  -1   14.98    3.15
  -7 -15  -1    8.42    3.02
  -7  15  -1    3.62    1.29
  -7  15  -1    4.45    2.74
  -8  15  -1  199.36   11.78
  -9  15  -1   23.38    2.45
  10 -15   1    7.75    1.32
  10 -15   1   10.19    1.68
  10  15   1    8.85    1.60
  11 -15   1    4.96    1.30
  11  15   1    3.64    1.25
  11  15   1    2.83    1.40
  11 -15   1    1.61    1.35
  12 -15   1    2.43    1.24
  12  15   1    1.77    1.23
  12 -15   1    0.51    1.25
  12 -15   1   -0.58    1.48
  12  15   1    2.16    1.34
  13 -15   1    4.18    1.40
  13  15   1    5.86    1.53
  13  15   1    3.77    1.51
  13 -15   1    5.19    1.67
 -14 -15  -1    9.11    1.20
 -14  15  -1   11.41    1.33
 -15  15  -1    1.12    0.94
 -15 -15  -1    1.72    0.88
 -16 -15  -1    3.31    0.82
 -16  15  -1    2.60    0.88
 -17 -15  -1   13.04    1.12
 -17  15  -1   13.79    1.18
 -17 -16   1    1.03    0.65
 -17  16   1    1.21    0.74
 -16  16   1   11.53    1.21
 -16 -16   1    9.33    1.08
 -15 -16   1   26.95    1.99
 -15  16   1   28.05    2.08
  14  16  -1    7.28    1.79
  14 -16  -1   10.18    1.89
  14 -16  -1    5.51    1.77
 -14 -16   1   10.45    1.25
  14 -16  -1    8.67    1.71
  13 -16  -1    1.08    1.31
  13 -16  -1    1.32    1.42
  13  16  -1    1.47    1.31
  13 -16  -1    1.32    1.29
  12 -16  -1   -2.85    1.54
  12 -16  -1   -1.05    1.24
  12  16  -1   -0.27    1.24
  11 -16  -1   47.05    3.55
  11  16  -1   45.50    3.57
 -10  16   1   10.47    1.65
 -10 -16   1    9.65    1.57
  10 -16  -1    8.21    1.39
  10 -16  -1    9.16    1.37
  10  16  -1    6.07    1.29
  -9 -16   1   17.61    1.73
  -9  16   1   13.63    1.77
  -9  16   1   11.75    1.78
   9  16  -1   13.50    1.51
   9 -16  -1   11.97    1.47
  -8  16   1  188.58   10.42
  -8 -16   1  175.23   10.32
   8  16  -1  177.31   10.21
   8 -16  -1  175.26   10.18
  -8  16   1  176.72   13.65
  -8  16   1  169.72   10.44
  -8 -16   1  161.93   13.00
  -7  16   1  136.18    8.34
  -7 -16   1  158.76   11.02
  -7  16   1  146.28   11.06
  -6 -16   1   16.53    3.06
  -6  16   1   12.90    3.10
  -5  16   1    4.02    2.11
  -5 -16   1    5.32    1.98
  -5 -16   1    3.58    1.93
  -4 -16   1   74.30    5.72
  -4  16   1   78.83    5.96
   4  16  -1   78.42    5.84
  -4 -16   1   75.77    5.86
  -3 -16   1   11.22    1.81
  -3 -16   1   11.85    2.28
  -3  16   1    8.07    1.92
   3 -16  -1   10.96    2.48
  -2 -16   1 1377.44   74.53
  -2  16   1 1359.81   74.65
   2 -16  -1 1320.17   75.49
  -2 -16   1 1297.20   75.11
  -1  16   1  602.94   33.79
  -1 -16   1  627.60   34.62
   0 -16   1 1095.60   61.18
   1 -16   1  227.47   13.04
   1  16   1  227.68   13.05
   1 -16   1  231.48   13.78
   2  16   1  603.09   33.64
   2 -16   1  604.58   33.62
   2 -16   1  581.47   33.87
   2  16   1  597.11   34.71
  -3 -16  -1  381.17   21.68
   3  16   1  384.02   22.40
  -3  16  -1  356.11   21.67
  -4  16  -1   77.73    5.87
   4  16   1   71.73    6.00
  -4 -16  -1   72.49    5.68
  -5 -16  -1   26.08    3.48
  -5  16  -1   31.46    3.78
  -6 -16  -1    1.91    2.25
  -6  16  -1    6.88    2.68
  -7  16  -1    9.03    1.55
  -7  16  -1    9.62    3.51
  -7 -16  -1   13.73    3.55
  -8  16  -1   10.99    1.71
  -9  16  -1   53.43    4.01
  10 -16   1   42.31    2.92
 -10  16  -1   35.38    3.25
  10  16   1   34.65    3.04
  10 -16   1   35.67    3.10
  11 -16   1    3.47    1.20
  11  16   1    3.79    1.28
  11  16   1    1.04    1.35
  11 -16   1    2.55    1.42
  12 -16   1    0.62    1.19
  12  16   1   -1.30    1.21
  12  16   1    0.45    1.35
  12 -16   1   -0.11    1.31
  13 -16   1   32.63    2.80
  13  16   1   35.75    2.92
  13  16   1   30.49    2.89
  13 -16   1   24.00    2.83
 -14  16  -1    2.20    0.95
 -14 -16  -1    0.93    0.89
 -15 -16  -1    1.11    0.85
 -15  16  -1    2.44    0.96
 -16  16  -1    3.21    0.89
 -16 -16  -1    3.42    0.80
  17 -16   1   19.35    1.23
 -17  16  -1   16.50    1.28
 -17 -16  -1   15.17    1.22
 -17  17   1    0.79    0.70
 -17 -17   1    1.72    0.66
 -16 -17   1    5.27    0.90
 -16  17   1    5.22    1.00
 -15 -17   1   24.47    1.87
 -15  17   1   26.45    1.96
  14 -17  -1   65.12    5.01
  14 -17  -1   65.42    5.09
 -14 -17   1   75.79    4.28
  14 -17  -1   65.40    4.85
  13  17  -1   11.15    1.91
  13 -17  -1   16.52    2.17
  13 -17  -1   12.46    2.05
  13 -17  -1   13.72    1.82
  12 -17  -1    2.48    1.47
  12 -17  -1    3.40    1.32
  12  17  -1    3.00    1.37
  11 -17  -1   14.99    1.98
  11 -17  -1   14.11    1.70
  11  17  -1   11.25    1.67
 -10  17   1    9.00    1.63
 -10 -17   1    6.94    1.49
  10 -17  -1    9.19    1.52
  10  17  -1    6.94    1.34
  10 -17  -1    6.52    1.26
  -9 -17   1   15.57    1.78
  -9  17   1   16.63    1.88
  -9  17   1   15.19    1.92
   9  17  -1   17.98    1.68
   9 -17  -1   17.68    1.66
  -8 -17   1   36.02    2.82
   8 -17  -1   40.49    2.70
  -8 -17   1   40.37    5.56
  -8  17   1   36.23    2.94
  -7  17   1  506.80   28.99
  -7 -17   1  560.11   31.63
  -7  17   1  535.27   31.78
  -6 -17   1   66.51    6.02
  -6  17   1   65.07    6.32
  -5 -17   1   30.56    3.55
  -5  17   1   33.87    3.75
  -5 -17   1   25.55    3.35
  -4 -17   1   36.96    3.46
  -4 -17   1   30.72    3.48
   4  17  -1   37.20    3.68
  -4  17   1   36.36    3.57
  -3  17   1  112.06    7.59
  -3 -17   1  121.44    7.49
   3 -17  -1  109.04    8.16
  -3 -17   1  117.11    7.92
  -2 -17   1  218.28   12.66
  -2  17   1  227.38   12.81
   2 -17  -1  202.41   13.67
  -2 -17   1  213.27   13.42
  -1 -17   1   54.19    4.52
  -1 -17   1   54.06    3.38
   0 -17   1  954.70   52.82
   0 -17   1  981.15   53.83
   1 -17   1 2911.07  157.64
   1  17   1 2834.82  157.64
   1 -17   1 2857.64  158.38
   2  17   1 2176.11  118.23
   2 -17   1 2196.63  118.20
   2 -17   1 2075.22  118.49
   2  17   1 2063.10  119.31
  -3  17  -1  101.67    6.96
   3  17   1  101.59    7.67
  -3 -17  -1  103.91    6.92
   4  17   1   32.69    3.75
  -4 -17  -1   29.01    3.32
  -4  17  -1   30.28    3.48
  -5  17  -1   62.88    5.53
  -5 -17  -1   59.96    5.48
  -6  17  -1   24.49    3.82
  -6 -17  -1   28.47    3.99
  -7  17  -1  546.39   30.72
  -7 -17  -1  550.57   33.26
  -8  17  -1   85.10    5.60
  -9  17  -1  241.22   14.22
  10 -17   1   53.25    3.66
  10  17   1   54.77    3.71
 -10  17  -1   54.07    4.12
  10  17   1   50.86    3.89
  10 -17   1   50.34    3.89
  11 -17   1   41.06    3.13
  11  17   1   47.10    3.25
 -11  17  -1   39.92    3.62
  11  17   1   39.10    3.34
  11 -17   1   37.17    3.35
  12  17   1    1.23    1.35
  12 -17   1    1.14    1.37
  12 -17   1   -1.26    1.55
  12 -17   1    0.53    1.14
  12  17   1    2.12    1.26
  13 -17   1    4.82    1.38
  13  17   1    3.71    1.44
  13 -17   1    4.56    1.60
 -13 -17  -1    5.64    1.01
 -13 -17  -1    5.29    1.27
 -14  17  -1    0.65    0.90
 -14 -17  -1    1.00    0.83
 -15 -17  -1   18.53    1.50
 -15  17  -1   18.78    1.55
 -16 -17  -1   26.67    1.82
 -16  17  -1   26.90    1.87
 -17 -17  -1    6.16    0.74
  17 -17   1    7.44    0.75
 -17 -18   1    0.35    0.60
 -16 -18   1    3.40    0.79
 -15 -18   1    4.06    0.94
  14 -18  -1    2.38    1.64
  14 -18  -1    5.56    1.60
  14 -18  -1    5.48    1.85
 -14 -18   1    6.07    1.34
 -14 -18   1    5.71    1.03
  13 -18  -1   22.52    2.65
  13 -18  -1   28.52    2.75
  13 -18  -1   25.16    2.46
  12 -18  -1   -0.42    1.35
  12 -18  -1    0.35    1.23
  11 -18  -1    5.07    1.38
  11 -18  -1    3.58    1.23
 -10 -18   1   -0.09    1.32
  10 -18  -1    3.09    1.30
  10 -18  -1   -0.34    0.98
  -9 -18   1   35.40    2.79
  -9  18   1   38.51    3.00
   9 -18  -1   33.49    2.59
  -8 -18   1  115.84    7.16
   8 -18  -1  120.63    7.03
  -8  18   1  120.65    7.34
  -8 -18   1  113.49    9.80
  -7  18   1   11.98    1.63
  -7 -18   1    5.45    3.44
  -6 -18   1  141.23   10.19
  -5 -18   1   50.87    4.71
  -4 -18   1   20.59    2.60
   4  18  -1   20.60    3.00
  -4 -18   1   18.98    2.83
  -3 -18   1  247.29   14.24
  -3 -18   1  231.48   14.77
   3 -18  -1  236.58   15.08
  -2 -18   1    7.15    1.23
  -2 -18   1    5.39    2.06
   2 -18  -1    7.53    2.58
  -1 -18   1   12.24    1.16
  -1 -18   1   13.16    2.55
  -1 -18   1   14.91    2.67
   0 -18   1   36.75    2.34
   0 -18   1   39.55    3.77
   0 -18   1   40.08    3.71
   1 -18   1   13.27    1.73
   1 -18   1   27.91    3.06
   2 -18   1    7.44    1.51
   2 -18   1    5.27    1.96
   2  18   1    4.69    2.56
   3  18   1  101.59    7.64
  -3 -18  -1   98.23    6.74
  -4 -18  -1  234.48   14.95
   4  18   1  258.54   15.65
  -5 -18  -1    3.89    1.97
  -6  18  -1   23.41    2.09
  -6 -18  -1   23.80    3.72
  -7  18  -1   52.78    3.74
  -7 -18  -1   47.80    5.63
  -8  18  -1   38.91    3.14
  -9  18  -1    9.64    1.90
   9 -18   1   10.72    1.73
  10 -18   1   21.21    1.84
 -10  18  -1   17.87    2.28
  10 -18   1   15.91    2.06
  10  18   1   13.48    1.98
  11 -18   1   10.44    1.52
 -11  18  -1    7.31    1.91
  11 -18   1    9.04    1.72
  11  18   1    9.21    1.66
  12 -18   1    5.31    1.49
  12 -18   1    1.91    1.40
  12 -18   1    5.83    1.40
  13 -18   1    2.10    1.25
 -13 -18  -1    0.56    1.13
 -13 -18  -1    0.39    0.80
  13 -18   1    2.31    1.46
  13 -18   1   -1.50    1.52
 -14 -18  -1    5.37    1.26
 -14 -18  -1    8.70    1.07
 -15 -18  -1    5.44    0.93
 -16 -18  -1    4.24    0.80
  17 -18   1    2.01    0.57
 -17 -18  -1    2.13    0.57
 -17 -19   1    3.53    0.65
  17 -19  -1    3.50    0.69
 -16 -19   1    3.48    0.79
 -15 -19   1    6.63    0.99
 -14 -19   1   20.23    1.99
 -14 -19   1   24.50    1.75
  13 -19  -1    1.56    1.38
  13 -19  -1    1.50    1.44
  13 -19  -1    2.73    1.34
  12 -19  -1   19.38    2.32
  12 -19  -1   15.70    1.97
  11 -19  -1   18.74    2.04
  11 -19  -1   11.82    1.67
 -10 -19   1   -1.02    1.29
  10 -19  -1    0.35    1.14
  10 -19  -1   -0.82    1.04
  -9 -19   1   21.04    2.01
  -9  19   1   16.68    2.11
   9 -19  -1   22.30    1.84
  -8 -19   1    5.13    1.15
   8 -19  -1    6.15    1.05
  -8  19   1    3.32    1.26
  -7  19   1  313.03   18.24
  -7 -19   1  360.86   20.86
  -6 -19   1    3.17    2.28
  -5 -19   1    3.86    1.80
  -4 -19   1  124.17    7.91
  -4 -19   1  118.77    8.24
   4 -19  -1  112.29    8.38
   4  19  -1  106.07    8.09
  -3 -19   1  125.85    8.24
  -3 -19   1  136.89    9.00
   3 -19  -1  137.92    9.29
  -2 -19   1    0.81    1.76
   2 -19  -1    2.37    2.41
  -2 -19   1    1.89    0.84
  -1 -19   1    9.40    2.26
  -1 -19   1    7.83    0.83
  -1 -19   1    9.87    2.33
   0 -19   1  711.86   42.08
   0 -19   1  771.94   42.11
   1 -19   1 1237.44   68.46
   1 -19   1 1258.57   69.47
   2 -19   1  738.94   40.23
   2 -19   1  709.66   40.74
   2  19   1  682.43   41.60
   3  19   1   40.94    4.48
   4  19   1    2.58    2.41
  -4 -19  -1    1.67    1.57
  -5 -19  -1   73.17    6.14
  -6  19  -1  325.60   18.84
  -6 -19  -1  357.93   20.94
  -7  19  -1    6.05    1.50
  -8  19  -1   45.42    3.51
  -9  19  -1  194.64   11.61
   9 -19   1  191.24   11.42
  10 -19   1    4.97    1.15
 -10  19  -1    2.75    1.50
  10 -19   1    0.47    1.34
  11 -19   1    1.26    1.11
 -11  19  -1    0.75    1.56
  11 -19   1    1.67    1.34
  12 -19   1   31.24    2.90
  12 -19   1   27.27    2.80
  12 -19   1   30.93    2.63
 -13 -19  -1   14.74    1.69
  13 -19   1   17.62    2.23
  13 -19   1   15.06    2.12
  13 -19   1   15.56    1.89
 -14 -19  -1    5.13    0.91
 -14 -19  -1    3.79    1.19
 -15 -19  -1    2.96    0.81
 -16 -19  -1   17.07    1.31
  17 -19   1    6.01    0.70
 -15 -20   1   18.96    1.75
 -14 -20   1    2.81    1.23
  13 -20  -1    5.51    1.68
  12 -20  -1    1.50    1.55
  12 -20  -1    3.65    1.32
  11 -20  -1   -0.49    1.38
  11 -20  -1    3.48    1.24
  10 -20  -1    0.88    1.11
  10 -20  -1    1.91    1.00
  -9 -20   1   10.65    1.51
  -9  20   1   10.34    1.73
  -8  20   1   19.91    2.04
  -7  20   1  534.22   29.93
   4 -20  -1    5.38    2.52
  -4 -20   1    3.77    1.76
  -4 -20   1    1.58    2.21
   4  20  -1    7.60    2.57
  -3 -20   1    2.20    1.82
   3 -20  -1    3.60    2.31
  -2 -20   1   40.29    4.20
   2 -20  -1   49.77    4.77
  -1 -20   1  245.20   15.04
  -1 -20   1  244.90   15.04
   0 -20   1   17.24    2.78
   0 -20   1   17.95    2.88
   1 -20   1   11.41    2.31
   2  20   1   58.18    5.73
   3 -20   1  128.00    8.26
   3  20   1  126.66    9.34
   4  20   1  174.87   12.12
  -4 -20  -1  181.49   11.52
   5  20   1  129.07    9.57
  -6  20  -1   11.34    1.54
  -7  20  -1   99.29    6.30
  -8  20  -1    5.75    1.54
  -9  20  -1   93.50    6.22
  10 -20   1  102.05    6.30
 -10  20  -1  101.34    6.77
  11 -20   1   15.74    1.80
 -11  20  -1   15.18    2.39
  12 -20   1    9.11    1.86
  13 -20   1    3.61    1.69
 -13 -20  -1    3.00    1.24
 -14 -20  -1    0.43    1.11
 -15 -20  -1    2.49    0.80
 -15 -20  -1    2.78    1.10
  17 -20   1   24.03    1.55
 -15 -21   1   30.18    2.28
 -14 -21   1    6.61    1.35
  13 -21  -1   44.71    3.82
  13 -21  -1   48.61    3.87
  12 -21  -1    4.76    1.73
  11 -21  -1    2.49    1.52
 -10  21   1   19.52    2.23
  10 -21  -1   18.95    2.04
  -9  21   1    2.43    1.30
  -8  21   1   15.06    1.81
  -7  21   1   44.78    3.25
  -4 -21   1  982.18   56.31
   4 -21  -1  972.73   56.56
   4  21  -1 1020.74   56.53
   3 -21  -1   95.38    7.64
  -3 -21   1  107.00    7.52
  -2 -21   1    3.80    2.09
   2 -21  -1    3.88    2.58
  -1 -21   1  527.68   31.36
  -1 -21   1  555.22   31.35
   0 -21   1   41.87    4.07
   0 -21   1   41.08    4.05
   1 -21   1  125.43    8.52
   2  21   1   16.22    3.35
   3  21   1  135.19    9.96
   4  21   1   87.66    7.33
   5  21   1  150.49   10.87
  -6  21  -1  544.94   30.54
  -7  21  -1    8.75    1.52
  -8  21  -1  300.27   17.38
  -9  21  -1   14.22    2.02
 -10  21  -1   32.78    3.12
 -11  21  -1   43.54    3.82
  12 -21   1   29.58    2.90
  12 -21   1   29.36    2.88
  13 -21   1   10.77    1.88
  13 -21   1   12.94    2.08
 -13 -21  -1   14.87    1.64
 -14 -21  -1    2.62    1.18
 -15 -21  -1   34.04    2.46
  16 -21   1    0.69    0.65
  17 -21   1   15.50    1.10
 -15 -22   1   15.62    1.60
 -14 -22   1    8.61    1.36
  13 -22  -1   20.21    2.62
  13 -22  -1   28.42    2.76
  12 -22  -1   39.41    3.43
  11 -22  -1   25.83    2.63
 -10  22   1   -0.22    1.27
  10 -22  -1    0.18    1.23
  -9  22   1    4.35    1.35
  -8  22   1    3.47    1.18
  -7  22   1   36.00    2.78
   5 -22  -1    6.60    2.78
   4 -22  -1  116.66    8.43
  -4 -22   1  101.84    7.93
   4  22  -1  107.42    8.24
   3 -22  -1   50.37    5.17
  -3 -22   1   56.01    4.97
  -2 -22   1  207.54   13.71
   2 -22  -1  227.43   14.20
  -1 -22   1   15.81    2.83
   1 -22  -1   13.71    3.21
  -1 -22   1   14.40    2.57
   0 -22   1  490.44   29.58
   0 -22   1  530.65   29.74
   1 -22   1   17.65    2.74
   2  22   1  406.33   25.03
   3  22   1  329.67   20.71
   4  22   1  148.19   10.80
   5  22   1   -1.11    2.99
  -6  22  -1    8.36    1.41
   6 -22   1   10.20    1.45
  -7  22  -1   17.64    1.98
  -8  22  -1   34.75    3.03
  -9  22  -1   11.08    1.82
 -10  22  -1   32.67    3.10
 -11  22  -1   77.50    5.79
  11 -22   1   86.43    5.73
  12 -22   1   12.02    2.04
  12 -22   1   10.60    1.98
  13 -22   1   22.19    2.48
  13 -22   1   21.32    2.35
 -13 -22  -1   16.49    1.83
 -14 -22  -1   28.62    2.26
 -15 -22  -1    5.11    1.19
  16 -22   1    2.96    0.69
  17 -22   1   10.02    0.84
 -16 -23   1    1.05    0.88
 -15 -23   1   16.97    1.64
 -14 -23   1    7.08    1.33
 -13 -23   1   25.58    2.06
  13 -23  -1   25.51    2.72
  13 -23  -1   24.87    2.73
 -13 -23   1   20.91    2.07
  12 -23  -1   27.62    2.86
  12 -23  -1   27.74    2.81
  11 -23  -1   15.51    2.13
  10 -23  -1    2.77    1.34
 -10  23   1    0.87    1.30
  -9  23   1   -0.57    1.17
  -8  23   1   27.10    2.43
   7 -23  -1  167.02   11.74
  -7  23   1  147.23    8.95
   6 -23  -1  431.15   24.59
   6 -23  -1  482.15   27.21
   5 -23  -1   13.47    3.38
   4  23  -1  145.37   10.83
   4 -23  -1  162.26   11.02
  -3 -23   1   62.70    5.60
   3 -23  -1   65.05    5.93
  -2 -23   1   68.05    5.72
  -1 -23   1    1.53    2.06
  -1 -23   1    3.32    2.12
   1 -23  -1    0.23    2.32
   0 -23   1  487.41   29.26
   0 -23   1  517.81   29.40
   2  23   1  390.47   24.32
   3  23   1   53.66    5.70
   4  23   1  121.10    9.43
   5 -23   1  192.48   10.93
   5  23   1  181.00   13.16
   5 -23   1  188.82   10.97
  -6  23  -1   84.90    5.55
   6 -23   1   89.81    5.50
  -7  23  -1    3.33    1.27
   7 -23   1    2.92    1.21
  -8  23  -1  260.34   15.23
  -9  23  -1   84.96    5.79
 -10  23  -1   25.21    2.79
  10 -23   1   27.51    2.78
 -11  23  -1    2.20    1.67
  11 -23   1    0.67    1.44
  12 -23   1    0.56    1.56
  12 -23   1   -0.47    1.44
  13 -23   1   -0.24    1.29
  13 -23   1   -1.77    1.55
 -13 -23  -1   -0.30    1.14
 -14 -23  -1    5.02    1.24
 -15 -23  -1   10.50    1.34
 -16 -23  -1    5.27    0.99
  16 -23   1    8.28    0.85
  17 -23   1    6.86    0.68
 -16 -24   1    2.90    0.92
 -15 -24   1    9.79    1.32
 -14 -24   1   20.73    1.91
 -13 -24   1    3.92    1.23
  13 -24  -1    1.37    1.60
  13 -24  -1    5.11    1.67
 -13 -24   1    5.22    1.27
  12 -24  -1   54.94    4.10
  12 -24  -1   47.11    3.96
  11 -24  -1    1.15    1.49
  11 -24  -1    2.06    1.55
  10 -24  -1    3.55    1.38
  10 -24  -1    3.33    1.37
 -10  24   1    3.51    1.46
  -9  24   1   16.85    2.01
   8 -24  -1   90.03    5.61
  -8  24   1   84.49    5.64
   7 -24  -1   12.30    1.60
  -7  24   1   10.92    1.59
   6 -24  -1  131.24    7.97
   6 -24  -1  153.88   10.84
   5 -24  -1   41.14    5.20
   4 -24  -1    0.53    2.43
   4  24  -1    0.53    2.19
   3 -24  -1   27.30    3.97
  -3 -24   1   25.49    3.48
  -2 -24   1   11.54    2.80
  -1 -24   1   67.31    5.57
   1 -24  -1   67.58    6.10
  -1 -24   1   59.13    5.41
   0 -24   1  260.89   16.38
   0 -24   1  266.76   16.38
   1 -24   1   18.57    3.09
   2  24   1   73.18    6.90
   3  24   1  122.46    9.63
   4  24   1    7.76    3.08
   5 -24   1  265.06   14.68
   5  24   1  252.24   16.98
   5 -24   1  251.74   14.71
  -6  24  -1   33.91    2.76
   6 -24   1   36.13    2.71
  -7  24  -1    8.42    1.51
   7 -24   1    8.92    1.54
  -8  24  -1   56.06    4.40
   8 -24   1   68.16    4.37
  -9  24  -1    0.99    1.34
   9 -24   1    1.13    1.33
 -10  24  -1  232.25   13.54
  10 -24   1  217.85   13.35
 -11  24  -1    5.61    1.85
  11 -24   1    5.73    1.75
  12 -24   1    0.47    1.54
  12 -24   1    1.23    1.60
  13 -24   1    3.90    1.63
  13 -24   1    2.11    1.54
 -13 -24  -1    4.49    1.22
 -14 -24  -1    5.85    1.27
 -15 -24  -1    1.79    1.06
 -16 -24  -1    7.94    1.08
  16 -24   1   10.29    0.93
 -16 -25   1    3.34    0.94
 -15 -25   1    3.34    1.11
 -14 -25   1    7.86    1.34
 -13 -25   1    3.91    1.14
  13 -25  -1    4.36    1.67
  13 -25  -1    8.44    2.09
 -13 -25   1    3.53    1.32
  12 -25  -1    6.80    1.74
  12 -25  -1    5.96    1.79
  11 -25  -1    5.10    1.69
  11 -25  -1    7.68    1.62
 -10  25   1    3.32    1.42
  10 -25  -1    0.95    1.29
  10 -25  -1    1.54    1.18
  -9  25   1   57.53    4.14
   9 -25  -1   54.98    4.00
  -8  25   1   62.22    4.29
   8 -25  -1   60.50    4.20
  -7  25   1    3.12    1.17
   7 -25  -1    2.83    1.20
   6 -25  -1    6.55    1.17
   6 -25  -1    8.28    1.31
   5 -25  -1 1854.72  104.43
   4 -25  -1    4.41    2.70
   4  25  -1    3.33    2.50
   3 -25  -1   13.55    3.26
  -2 -25   1  301.34   18.70
  -1 -25   1    0.84    1.90
   1 -25  -1    2.01    2.48
  -1 -25   1    2.22    2.06
   0 -25   1  120.98    8.71
   1 -25   1  224.54   14.37
   2  25   1    7.43    3.18
   3  25   1    7.59    3.05
   4  25   1  290.09   18.94
   5  25   1   18.61    3.77
   5 -25   1   21.44    1.90
   5 -25   1   21.99    1.88
   6 -25   1    5.31    1.22
  -6  25  -1    5.21    1.27
   7 -25   1  301.94   17.03
  -7  25  -1  291.68   17.12
   8 -25   1   15.83    1.94
  -8  25  -1   15.37    2.03
   9 -25   1   17.57    2.06
  -9  25  -1   19.17    2.23
  10 -25   1   10.56    2.05
 -10  25  -1    8.55    1.99
  11 -25   1   30.44    2.98
 -11  25  -1   35.12    3.27
  12 -25   1   26.85    2.87
  12 -25   1   32.36    3.00
 -13 -25  -1   -0.05    1.14
 -14 -25  -1   33.24    2.48
 -15 -25  -1    0.94    1.01
  15 -25   1    3.96    0.81
  16 -25   1   16.07    1.20
 -16 -25  -1   14.87    1.37
 -16 -26   1    8.69    1.11
 -15 -26   1    9.87    1.31
 -14 -26   1    3.01    1.18
  13 -26  -1   85.62    5.71
  13 -26  -1   76.48    5.58
 -13 -26   1   80.43    5.01
  12 -26  -1   21.26    2.47
  12 -26  -1   14.56    2.22
  11 -26  -1    0.63    1.37
  11 -26  -1    0.21    1.51
  10 -26  -1   -0.48    1.41
  -9  26   1    2.57    1.34
   9 -26  -1    0.70    1.24
  -8  26   1  100.83    6.60
   8 -26  -1  107.59    6.57
  -7  26   1   28.48    2.45
   7 -26  -1   30.32    2.51
   6 -26  -1   13.45    3.70
   6 -26  -1   19.08    1.84
   6 -26  -1   15.32    1.61
   5 -26  -1  447.03   27.29
   5 -26  -1  440.75   24.75
   4 -26  -1   76.18    6.97
   3 -26  -1  229.09   15.21
  -1 -26   1   40.27    4.31
   1 -26  -1   37.76    4.76
   0 -26   1  220.50   14.25
   1 -26   1   63.96    5.71
   2  26   1   93.48    8.32
   3  26   1   40.66    5.25
   4  26   1  432.92   26.89
  -5  26  -1  254.73   15.48
   5  26   1  262.84   17.89
   5 -26   1  272.41   15.45
   5 -26   1  288.02   15.42
   5 -26   1  269.13   15.30
   6 -26   1    4.06    1.18
  -6  26  -1    2.88    1.21
   7 -26   1  175.14   10.29
  -7  26  -1  171.45   10.39
   8 -26   1   25.83    2.50
  -8  26  -1   31.94    2.77
   9 -26   1    4.42    1.42
  -9  26  -1    3.60    1.54
  10 -26   1  200.28   11.99
 -10  26  -1  198.30   12.16
  11 -26   1   19.70    2.40
 -11  26  -1   16.31    2.42
  12 -26   1    4.28    1.76
  12 -26   1    3.41    1.64
 -13 -26  -1    2.83    1.18
 -14 -26  -1    2.52    1.13
  15 -26   1   16.45    1.30
 -15 -26  -1   17.08    1.57
 -16 -26  -1    5.72    0.98
  16 -26   1    6.59    0.78
 -17 -27   1    2.78    0.69
 -16 -27   1    6.90    1.05
 -15 -27   1    3.25    1.06
 -14 -27   1   26.27    2.13
  13 -27  -1    7.34    1.84
  13 -27  -1    6.65    1.81
 -13 -27   1    7.58    1.38
  12 -27  -1    2.25    1.57
  12 -27  -1    1.80    1.33
  11 -27  -1   21.96    2.51
  11 -27  -1   21.89    2.43
  10 -27  -1    5.28    1.61
  -9  27   1    7.18    1.59
   9 -27  -1    6.03    1.48
  -8  27   1    9.49    1.55
   8 -27  -1    7.60    1.45
   7 -27  -1  182.57   10.73
   6 -27  -1  189.59   13.75
   6 -27  -1  191.30   10.96
   6 -27  -1  184.54   10.84
   5 -27  -1   38.35    5.17
   5 -27  -1   42.31    2.86
   5 -27  -1   35.48    2.66
   4 -27  -1  110.71    8.95
   3 -27  -1  277.01   17.90
   1 -27  -1   20.76    4.13
  -1 -27   1   22.82    3.60
   0 -27   1  133.82    9.60
   1 -27   1  409.95   24.75
   2  27   1   53.14    6.58
   2 -27   1   86.82    6.60
   3  27   1   52.07    5.98
   4  27   1   15.03    3.75
   4 -27   1   20.15    1.85
  -5  27  -1   23.47    2.20
   5 -27   1   29.54    2.25
   5 -27   1   29.83    2.19
   5 -27   1   24.48    2.01
   6 -27   1   31.76    2.53
  -6  27  -1   29.46    2.53
   7 -27   1  101.19    6.23
  -7  27  -1   95.71    6.32
   8 -27   1  155.54    9.40
  -8  27  -1  155.34    9.56
   9 -27   1   81.51    5.50
  -9  27  -1   81.55    5.64
  10 -27   1   29.66    2.78
 -10  27  -1   26.85    2.96
  11 -27   1   30.24    2.98
 -11  27  -1   32.29    3.12
  12 -27   1   14.23    2.15
  12 -27   1   15.57    2.25
 -13 -27  -1    8.62    1.36
 -14 -27  -1   13.02    1.51
  15 -27   1    4.53    0.82
 -15 -27  -1    2.22    1.01
 -16 -27  -1   16.90    1.41
  16 -27   1   16.55    1.23
 -17 -28   1    1.49    0.63
 -16 -28   1    4.71    0.94
 -15 -28   1   20.34    1.75
 -14 -28   1   14.97    1.62
  13 -28  -1   10.52    1.97
  13 -28  -1    5.48    1.66
 -13 -28   1    8.24    1.35
  12 -28  -1    0.56    1.42
  12 -28  -1    0.68    1.53
  11 -28  -1    0.75    1.49
  11 -28  -1    4.14    1.71
  10 -28  -1   14.02    2.02
   9 -28  -1   27.71    2.43
  -9  28   1   22.32    2.46
   8 -28  -1    6.44    1.34
  -8  28   1    4.35    1.33
   7 -28  -1  158.74    9.46
   6 -28  -1    1.20    1.10
   6 -28  -1    2.67    1.04
   5 -28  -1    4.98    1.22
   5 -28  -1    4.64    2.90
   5 -28  -1    5.29    1.12
   4 -28  -1   41.58    5.15
   3 -28  -1    0.87    2.45
  -1 -28   1  766.16   44.17
   1 -28  -1  764.53   44.70
   0 -28   1  113.66    8.58
   1 -28   1   12.45    3.09
   2 -28   1  173.44   11.22
   2  28   1  131.89   11.54
   3  28   1   13.29    3.82
   4 -28   1  121.09    7.08
   4 -28   1  113.63    7.00
   4 -28   1  129.60    7.20
   5 -28   1   89.22    5.42
  -5  28  -1   89.85    5.61
   5 -28   1   88.20    5.57
  -6  28  -1    6.75    1.40
   6 -28   1   10.40    1.53
  -7  28  -1    3.58    1.34
   7 -28   1    1.69    1.18
  -8  28  -1   21.40    2.29
   8 -28   1   20.00    2.20
  -9  28  -1   52.78    4.21
   9 -28   1   57.80    4.16
 -10  28  -1    5.35    1.77
  10 -28   1    4.82    1.60
 -11  28  -1   -0.66    1.48
  11 -28   1   -0.57    1.35
 -12 -28  -1    3.84    1.26
  12 -28   1    0.79    1.44
  12 -28   1    3.65    1.62
 -12 -28  -1    2.35    1.11
 -13 -28  -1    3.22    1.19
 -13 -28  -1    3.14    1.11
 -14 -28  -1    7.73    1.25
  14 -28   1    6.63    0.91
  15 -28   1   18.62    1.38
 -15 -28  -1   17.81    1.60
  16 -28   1    4.98    0.69
 -16 -28  -1    3.00    0.86
 -17 -29   1    3.49    0.68
 -16 -29   1    2.94    0.88
 -15 -29   1    9.15    1.26
 -14 -29   1    8.22    1.29
 -13 -29   1   23.56    1.98
  13 -29  -1   19.20    2.42
  13 -29  -1   21.39    2.53
 -13 -29   1   21.27    1.85
  12 -29  -1    3.04    1.61
  12 -29  -1   -0.23    1.55
  11 -29  -1   59.26    4.43
  10 -29  -1   66.03    5.00
  10 -29  -1   84.48    5.23
   9 -29  -1    3.47    1.28
  -9  29   1    2.74    1.33
   8 -29  -1    8.39    1.56
   7 -29  -1    7.24    1.48
   6 -29  -1   92.08    5.65
   6 -29  -1   87.46    5.54
   5 -29  -1   13.22    1.52
  -5 -29   1   13.32    1.42
   5 -29  -1   16.14    1.67
   5 -29  -1   15.44    3.97
   4 -29  -1   49.34    3.33
   4 -29  -1   52.21    3.46
   4 -29  -1   53.01    5.85
   3 -29  -1   41.01    5.01
   2 -29  -1    6.98    3.13
   1 -29  -1  779.07   46.00
  -1 -29   1  796.63   45.55
   0 -29   1  191.97   12.97
   1 -29   1    1.79    2.68
   2 -29   1  118.83    8.46
   2  29   1   78.47    8.49
   3  29   1  529.85   32.69
   4 -29   1   13.81    1.42
   4 -29   1   12.42    1.43
   4 -29   1   17.87    1.68
   4  29   1   11.46    3.35
   5 -29   1   26.70    2.09
  -5  29  -1   25.22    2.22
   5 -29   1   27.10    2.26
  -6  29  -1  253.89   15.00
   6 -29   1  264.82   14.97
  -7  29  -1   65.55    4.59
   7 -29   1   65.59    4.49
  -8  29  -1   18.48    2.12
   8 -29   1   13.52    1.92
  -9  29  -1    3.57    1.46
   9 -29   1    6.08    1.55
 -10  29  -1   33.93    3.28
  10 -29   1   35.88    3.19
 -11  29  -1    3.29    1.64
  11 -29   1    4.93    1.66
 -12 -29  -1  102.31    6.20
  12 -29   1  114.96    6.92
  12 -29   1  112.27    6.95
 -12 -29  -1   96.14    6.13
 -13 -29  -1    9.38    1.38
 -13 -29  -1   10.69    1.35
  14 -29   1    2.33    0.79
 -14 -29  -1    2.08    1.08
 -15 -29  -1   24.06    1.87
  15 -29   1   23.55    1.66
 -16 -29  -1    4.82    0.88
  16 -29   1    5.59    0.72
 -17 -30   1    1.01    0.60
 -16 -30   1   21.95    1.67
 -15 -30   1    9.22    1.26
 -14 -30   1    2.54    1.10
 -13 -30   1    2.37    1.15
 -13 -30   1    2.34    1.06
  12 -30  -1   35.70    3.31
  12 -30  -1   46.39    3.60
  11 -30  -1   37.23    3.32
  10 -30  -1    3.26    1.54
  10 -30  -1    3.32    1.46
   9 -30  -1   39.93    3.18
  -9  30   1   37.62    3.17
   8 -30  -1  142.51    8.68
   7 -30  -1  146.61    8.83
   6 -30  -1   59.92    4.21
   6 -30  -1   66.20    4.18
   5 -30  -1   29.94    2.42
  -5 -30   1   32.08    2.36
   5 -30  -1   33.90    2.55
   4 -30  -1   11.27    1.36
   4 -30  -1   10.25    1.30
   4 -30  -1   13.54    3.43
   3 -30  -1   40.00    5.10
   2 -30  -1  145.48   10.94
  -1 -30   1   39.25    4.50
   1 -30  -1   27.70    4.63
   0 -30   1  363.05   22.39
   1 -30   1    0.80    2.62
   2  30   1  271.74   22.38
   2 -30   1  438.98   22.61
   3 -30   1  131.06    7.61
   3 -30   1  133.98    7.75
   3 -30   1  132.35   10.13
   4 -30   1   24.62    1.91
   4 -30   1   24.00    1.93
   4 -30   1   22.34    2.05
   4  30   1   21.10    4.12
   5 -30   1   16.67    1.70
   5 -30   1   12.47    1.42
   6 -30   1   31.06    2.37
  -6  30  -1   30.25    2.59
   6 -30   1   30.09    2.51
  -7  30  -1    1.97    1.23
   7 -30   1    2.77    1.34
  -8  30  -1   10.74    1.79
   8 -30   1   13.21    1.83
  -9  30  -1   49.40    3.98
   9 -30   1   51.85    3.92
 -10  30  -1   11.00    2.08
  10 -30   1   16.80    2.20
 -11  30  -1   11.96    2.10
  11 -30   1    7.70    1.75
 -12 -30  -1    2.05    1.12
  12 -30   1    2.11    1.51
  12 -30   1    1.57    1.60
 -12 -30  -1    4.02    1.19
 -13 -30  -1    6.46    1.15
 -13 -30  -1    7.38    1.27
  13 -30   1    6.78    0.99
 -14 -30  -1   10.32    1.33
  14 -30   1    9.89    1.06
  15 -30   1    5.40    0.80
 -15 -30  -1    2.92    1.01
 -16 -30  -1    3.26    0.83
  16 -30   1    4.80    0.68
 -16 -31   1    4.08    0.89
 -15 -31   1    2.52    1.00
 -14 -31   1   17.55    1.62
 -14 -31   1   20.19    1.72
 -13 -31   1   27.68    2.16
 -13 -31   1   31.84    2.27
  13 -31  -1   27.24    1.95
  12 -31  -1   -0.79    1.33
  12 -31  -1    4.05    1.63
  11 -31  -1   53.72    4.13
  10 -31  -1    0.40    1.28
  10 -31  -1   -1.02    1.38
   9 -31  -1   19.95    2.21
   8 -31  -1   95.24    6.14
   7 -31  -1   24.34    2.31
   6 -31  -1  145.18    8.38
   6 -31  -1  132.68    8.21
   5 -31  -1   30.82    2.41
  -5 -31   1   28.57    2.20
   5 -31  -1   26.92    2.21
   4 -31  -1   35.65    2.57
  -4 -31   1   34.50    2.51
   4 -31  -1   36.57    2.67
   4 -31  -1   34.20    4.90
   3 -31  -1    2.85    0.97
   2 -31  -1   19.01    3.85
   1 -31  -1    4.92    3.04
  -1 -31   1    7.18    2.63
   0 -31   1  299.93   19.09
   1 -31   1  292.86   18.73
   2 -31   1  165.96    8.26
   2 -31   1  119.79    8.02
   2  31   1  137.04   11.37
   2 -31   1  161.98   10.94
   3 -31   1  165.69    9.50
   3 -31   1  167.50    9.65
   3 -31   1  174.95   12.23
   4 -31   1   19.63    1.65
   4 -31   1   16.18    1.67
   4 -31   1   17.78    1.71
   5 -31   1    0.67    0.92
   5 -31   1    2.70    1.16
   6 -31   1    4.09    1.10
  -6  31  -1    2.17    1.16
   6 -31   1    4.53    1.28
  -7  31  -1  159.64    9.89
   7 -31   1  167.79    9.86
  -8  31  -1   96.10    6.73
   8 -31   1  111.09    6.73
  -9  31  -1   23.88    2.58
   9 -31   1   24.37    2.55
 -10  31  -1   63.43    4.81
  10 -31   1   65.09    4.70
 -11  31  -1    2.49    1.60
  11 -31   1    0.81    1.42
 -12 -31  -1    3.21    1.16
  12 -31   1    4.92    1.70
  12 -31   1    3.92    1.66
 -12 -31  -1    5.04    1.22
 -13 -31  -1    0.04    0.99
  13 -31   1    1.78    0.75
 -13 -31  -1    1.98    1.11
 -14 -31  -1    0.52    0.90
 -14 -31  -1    1.30    1.01
  14 -31   1    3.01    0.78
 -15 -31  -1    7.73    1.13
  15 -31   1    8.40    0.92
  16 -31   1    8.32    0.81
 -16 -31  -1    8.54    0.97
 -16 -32   1    0.32    0.77
 -15 -32   1    3.99    1.05
 -14 -32   1   16.34    1.56
 -14 -32   1   18.94    1.68
 -13 -32   1    3.33    1.05
  13 -32  -1    2.15    0.76
 -13 -32   1    1.75    1.10
 -12 -32   1    4.08    1.16
 -12 -32   1    5.84    1.26
  12 -32  -1    6.49    0.94
  12 -32  -1    4.84    1.60
  11 -32  -1   12.46    2.04
  11 -32  -1   10.59    1.93
  10 -32  -1    1.44    1.38
  10 -32  -1    0.90    1.33
   9 -32  -1    3.63    1.64
   8 -32  -1    4.41    1.38
   7 -32  -1    1.30    1.08
   6 -32  -1   68.16    4.74
   6 -32  -1   77.51    4.73
   5 -32  -1   31.87    2.61
   5 -32  -1   35.64    2.59
  -5 -32   1   33.53    2.48
  -4 -32   1    0.59    0.79
   4 -32  -1    0.32    1.05
   4 -32  -1    1.45    0.95
   4 -32  -1    1.41    2.71
   3 -32  -1   31.60    2.52
   3 -32  -1   33.78    2.39
   2 -32  -1    7.37    1.17
   2 -32  -1   12.87    3.79
  -1 -32   1   51.03    5.58
   1 -32  -1   60.02    6.15
   0 -32   1   64.64    6.24
   1 -32   1   45.22    5.17
   2 -32   1   36.87    2.65
   2 -32   1   35.13    4.85
   2  32   1   31.04    5.26
   3 -32   1    5.37    1.06
   3 -32   1    7.42    1.30
   3 -32   1    4.80    1.07
   3  32   1    7.97    3.40
   3 -32   1    8.16    3.50
   4 -32   1   28.54    2.22
   4 -32   1   29.09    2.28
   4 -32   1   31.08    2.44
   4  32   1   23.91    4.53
   5 -32   1    7.47    1.28
   5 -32   1    4.10    1.11
   6 -32   1   18.51    2.05
   6 -32   1   20.53    1.86
  -7  32  -1   22.37    2.28
   7 -32   1   20.60    2.20
  -8  32  -1   46.47    3.81
   8 -32   1   52.59    3.85
  -9  32  -1    0.12    1.29
   9 -32   1    2.18    1.39
 -10  32  -1   30.26    3.05
  10 -32   1   31.42    2.98
 -11  32  -1    4.95    1.78
  11 -32   1    4.52    1.80
  12 -32   1    3.95    0.84
 -12 -32  -1    5.56    1.23
  12 -32   1    5.91    1.61
  12 -32   1    5.15    1.54
 -12 -32  -1    5.41    1.19
 -13 -32  -1    0.92    1.08
  13 -32   1    0.09    0.77
 -13 -32  -1    1.89    1.00
 -14 -32  -1    4.11    1.11
  14 -32   1    5.26    0.88
 -14 -32  -1    3.56    1.01
 -15 -32  -1    3.60    0.99
  15 -32   1    6.06    0.80
  16 -32   1    4.45    0.63
 -16 -32  -1    3.47    0.79
 -16 -33   1    0.42    0.75
 -15 -33   1    2.48    0.96
 -14 -33   1    2.41    1.06
 -14 -33   1    2.48    0.96
  13 -33  -1    5.91    0.89
 -13 -33   1    4.22    1.17
 -13 -33   1    4.66    1.10
  12 -33  -1    8.29    1.01
  12 -33  -1    9.13    1.79
  11 -33  -1    3.73    1.63
  11 -33  -1    4.52    1.59
  10 -33  -1   10.95    1.86
  10 -33  -1    8.74    1.69
   9 -33  -1  162.12    9.88
   8 -33  -1    4.32    1.44
   7 -33  -1    0.92    1.06
   7 -33  -1    1.21    1.00
   6 -33  -1   17.28    1.95
   6 -33  -1   20.38    1.95
   5 -33  -1   73.87    4.98
   5 -33  -1   83.12    4.98
  -5 -33   1   76.08    4.86
  -4 -33   1    2.98    0.92
   4 -33  -1    2.06    1.11
   4 -33  -1    1.91    0.97
  -3 -33   1    1.70    0.90
   3 -33  -1    0.75    0.91
   3 -33  -1    1.69    0.98
   2 -33  -1  141.34    7.87
  -2 -33   1  138.96    7.86
   2 -33  -1  119.53    7.85
   2 -33  -1  138.03   10.70
   1 -33  -1    2.90    0.91
  -1 -33   1    3.86    2.81
   1 -33  -1    3.93    3.33
   0 -33   1  289.44   16.39
   0 -33   1  283.27   16.44
   0 -33   1  332.39   19.00
   1 -33   1  145.65    8.51
   1 -33   1  143.49    8.42
   1 -33   1  143.92    8.57
   1 -33   1  168.42   11.25
   2 -33   1  145.40    8.37
   2 -33   1  152.22   10.98
   3 -33   1    2.71    0.92
   3 -33   1    4.92    1.22
   3 -33   1    3.55    1.00
   3 -33   1    4.76    2.80
   3  33   1    5.21    3.32
   4 -33   1  119.90    6.83
   4 -33   1  107.13    6.76
   4 -33   1  118.35    6.96
   5 -33   1   17.45    1.92
   5 -33   1   19.03    1.73
   6 -33   1   10.84    1.40
   6 -33   1    9.88    1.62
  -7  33  -1   59.91    4.16
   7 -33   1   53.30    4.01
  -8  33  -1   10.81    1.81
   8 -33   1   12.38    1.92
  -9  33  -1   15.28    2.08
   9 -33   1   14.94    2.02
 -10  33  -1    4.60    1.65
  10 -33   1    2.01    1.37
 -11  33  -1   92.64    6.38
  11 -33   1   90.61    6.23
 -12 -33  -1   10.46    1.37
  12 -33   1   13.64    2.06
  12 -33   1    9.41    1.76
  12 -33   1   10.87    1.19
 -13 -33  -1    1.82    0.98
  13 -33   1    2.95    0.84
 -13 -33  -1    2.71    1.09
 -14 -33  -1   15.43    1.41
 -14 -33  -1   15.81    1.52
  14 -33   1   14.37    1.25
  15 -33   1    1.51    0.67
 -15 -33  -1    1.26    0.88
  16 -33   1    1.59    0.55
 -16 -33  -1    1.40    0.71
 -16 -34   1    4.86    0.85
 -15 -34   1   13.96    1.37
 -14 -34   1    5.40    1.04
 -14 -34   1    7.20    1.20
 -13 -34   1    2.33    0.97
 -13 -34   1    2.29    1.08
  13 -34  -1    1.19    0.71
  12 -34  -1    8.95    1.03
  12 -34  -1   12.03    2.00
  11 -34  -1   24.08    2.57
  11 -34  -1   25.82    2.58
  10 -34  -1    9.87    1.72
  10 -34  -1   10.09    1.85
   9 -34  -1   18.27    2.23
   8 -34  -1  237.12   13.91
   7 -34  -1   29.74    2.65
   7 -34  -1   28.98    2.47
   6 -34  -1   19.47    2.07
   6 -34  -1   15.51    1.80
   5 -34  -1   89.36    6.14
  -5 -34   1  101.80    6.04
   5 -34  -1  103.80    6.10
  -4 -34   1    0.51    0.84
   4 -34  -1    0.21    0.94
   4 -34  -1    1.43    0.93
  -3 -34   1    2.08    0.90
   3 -34  -1    2.32    1.11
   3 -34  -1    2.25    0.87
   2 -34  -1   37.81    2.79
  -2 -34   1   42.46    2.82
   2 -34  -1   39.39    2.91
   2 -34  -1   41.58    5.36
   1 -34  -1  175.60   10.99
  -1 -34   1  201.53   11.00
   1 -34  -1  189.68   10.96
   1 -34  -1  194.77   10.97
   0 -34   1  106.90    6.10
   0 -34   1   89.89    5.94
   0 -34   1  108.13    6.21
   0 -34   1  117.49    8.77
   1 -34   1    1.65    0.90
   1 -34   1    1.39    1.10
   1 -34   1    2.15    0.92
   1 -34   1    0.93    2.88
   2 -34   1   94.04    5.77
   2 -34   1   98.25    8.44
   2  34   1   75.61    8.73
   3 -34   1   11.98    1.38
   3 -34   1   11.52    1.31
   3 -34   1   11.41    1.47
   3  34   1    7.19    3.51
   4 -34   1   50.75    3.45
   4 -34   1   53.21    3.44
   4 -34   1   51.49    3.60
   5 -34   1    3.44    1.06
   5 -34   1    3.98    1.31
   6 -34   1    7.75    1.32
   6 -34   1    7.10    1.42
   7 -34   1   51.06    3.84
  -8  34  -1   13.98    1.97
   8 -34   1   14.40    2.00
  -9  34  -1   19.15    2.37
   9 -34   1   19.42    2.38
 -10  34  -1   24.02    2.64
  10 -34   1   25.06    2.63
 -11  34  -1    5.64    1.82
  11 -34   1    5.83    1.83
 -12 -34  -1    3.61    1.13
  12 -34   1    1.09    0.76
 -13 -34  -1    6.50    1.15
  13 -34   1    6.72    0.93
 -13 -34  -1    7.97    1.23
 -14 -34  -1    8.82    1.20
 -14 -34  -1   11.70    1.32
  14 -34   1   12.00    1.11
 -15 -34  -1    4.97    0.95
  15 -34   1    4.46    0.72
  16 -34   1    3.61    0.57
 -16 -34  -1    2.71    0.72
 -16 -35   1    2.71    0.76
 -15 -35   1    2.47    0.79
 -15 -35   1    2.74    0.94
 -14 -35   1    0.85    0.85
 -14 -35   1    1.94    1.03
 -13 -35   1    2.13    0.98
  13 -35  -1    4.14    0.83
 -13 -35   1    3.29    1.08
 -12 -35   1   65.74    3.77
  12 -35  -1   54.28    3.54
  12 -35  -1   60.79    4.42
  12 -35  -1   56.48    4.38
  11 -35  -1   18.76    2.37
  11 -35  -1   19.82    2.31
  10 -35  -1   10.10    1.88
  10 -35  -1   14.03    1.99
   9 -35  -1   78.99    5.40
   8 -35  -1   13.99    1.96
   7 -35  -1   96.37    6.04
   7 -35  -1   90.25    5.88
   6 -35  -1  280.97   15.96
   6 -35  -1  272.40   15.83
  -5 -35   1    8.69    1.27
   5 -35  -1    8.42    1.52
   5 -35  -1    9.13    1.43
  -4 -35   1    0.12    0.83
   4 -35  -1    0.79    1.08
   4 -35  -1    0.62    0.94
   3 -35  -1    7.91    1.41
  -3 -35   1   10.60    1.28
   3 -35  -1   10.73    1.39
  -2 -35   1    9.02    1.31
   2 -35  -1   10.94    1.36
   2 -35  -1   10.24    1.45
   2 -35  -1    7.80    3.30
   1 -35  -1  296.29   16.55
  -1 -35   1  284.65   16.45
   1 -35  -1  285.60   16.44
  -1 -35   1  293.70   16.36
   1 -35  -1  292.11   16.44
   0 -35   1  409.66   22.39
   0 -35   1  386.70   22.31
   0 -35  -1  421.81   22.36
   0 -35  -1  357.55   22.30
   0 -35   1  420.83   22.49
   0 -35   1  458.59   25.25
   1 -35   1   56.26    3.71
   1 -35   1   59.11    3.68
   1 -35   1   55.49    3.79
   1 -35   1   55.49    6.03
   2 -35   1  393.01   21.59
   2 -35   1  382.31   21.80
   2 -35   1  431.50   24.84
   3 -35   1  120.44    7.20
   3 -35   1  121.78    7.25
   3 -35   1  130.92    7.45
   4 -35   1   16.22    1.84
   4 -35   1   15.90    1.65
   4 -35   1   17.62    1.67
   5 -35   1    4.39    1.17
   5 -35   1    4.74    1.38
   6 -35   1    3.98    1.14
   6 -35   1    2.08    1.20
   7 -35   1    4.41    1.53
   8 -35   1  114.57    7.33
  -9  35  -1   96.99    6.77
   9 -35   1  108.16    6.83
 -10  35  -1    1.48    1.56
  10 -35   1    1.93    1.56
 -11  35  -1   73.03    5.17
  11 -35   1   65.42    4.97
  12 -35   1    1.09    0.80
 -12 -35  -1    0.26    0.97
  13 -35   1   15.69    1.33
 -13 -35  -1   15.22    1.55
 -13 -35  -1   14.43    1.48
 -14 -35  -1   18.55    1.61
  14 -35   1   18.67    1.41
 -14 -35  -1   17.52    1.55
  15 -35   1    9.61    0.86
 -15 -35  -1    7.48    1.04
 -15 -35  -1    6.29    0.94
 -16 -35  -1    2.63    0.68
  16 -35   1    3.14    0.55
 -16 -36   1    0.58    0.67
 -15 -36   1    1.51    0.88
 -15 -36   1    1.43    0.77
 -14 -36   1    2.44    1.00
 -14 -36   1    3.12    0.92
  13 -36  -1   19.12    1.49
 -13 -36   1   20.46    1.70
 -12 -36   1    6.89    1.27
  12 -36  -1    5.63    0.91
  12 -36  -1    7.61    1.77
  12 -36  -1    4.92    1.65
 -12 -36   1    5.32    1.12
  11 -36  -1    1.60    1.29
  11 -36  -1    1.45    1.45
  10 -36  -1   10.63    1.94
  10 -36  -1    9.01    1.86
   9 -36  -1   40.03    3.31
   8 -36  -1    1.44    1.43
   7 -36  -1    7.63    1.62
   7 -36  -1    8.25    1.45
   6 -36  -1   52.63    3.93
   6 -36  -1   57.64    3.88
   5 -36  -1   18.23    1.94
  -5 -36   1   15.78    1.65
   5 -36  -1   16.23    1.72
  -4 -36   1   -0.24    0.82
   4 -36  -1   -1.33    1.18
   4 -36  -1    0.44    0.94
   3 -36  -1   65.15    4.32
  -3 -36   1   63.87    4.19
  -2 -36   1   -0.29    0.92
   2 -36  -1    0.26    0.92
   2 -36  -1    0.29    0.85
  -2 -36   1    1.20    0.76
   1 -36  -1   14.40    1.66
  -1 -36   1   10.10    1.30
  -1 -36   1   10.46    1.41
   1 -36  -1   12.09    1.53
   1 -36  -1   11.02    1.42
   0 -36  -1  101.54    6.37
   0 -36  -1  109.63    6.37
   0 -36   1  103.03    6.38
   0 -36   1  106.91    6.33
   0 -36   1  122.88    9.17
   1 -36   1    8.38    1.14
  -1 -36  -1    8.48    1.07
   1 -36   1    6.75    1.18
   1 -36   1    5.62    1.20
  -1 -36  -1    7.09    1.14
   1 -36   1   11.01    3.37
   2 -36   1   80.37    5.03
   2  36   1   62.22    7.89
   3 -36   1    1.59    0.92
   3 -36   1    2.24    1.10
   3 -36   1    2.92    1.11
   4 -36   1   -0.66    1.13
   4 -36   1    0.93    1.19
   4 -36   1    1.41    1.03
   5 -36   1   10.29    1.56
   5 -36   1   12.58    1.52
   6 -36   1   53.15    3.72
   6 -36   1   44.77    3.39
   7 -36   1   40.06    3.22
   8 -36   1    4.43    1.67
   9 -36   1   15.66    2.18
 -10  36  -1   23.63    2.67
  10 -36   1   25.67    2.64
  11 -36   1    5.93    1.02
 -11 -36  -1    6.97    1.21
 -11  36  -1    9.02    1.88
  11 -36   1    5.96    1.72
 -11 -36  -1    4.83    1.15
 -12 -36  -1   10.44    1.32
 -12 -36  -1   11.05    1.42
  12 -36   1   11.62    1.19
 -13 -36  -1    1.48    0.93
  13 -36   1    1.87    0.77
 -14 -36  -1    1.86    0.87
 -14 -36  -1    1.61    0.96
  14 -36   1    3.27    0.77
 -15 -36  -1    8.39    1.00
  15 -36   1   10.51    0.93
 -15 -36  -1    9.17    1.08
 -16 -36  -1    3.37    0.69
 -16 -37   1    0.95    0.66
 -15 -37   1    5.50    0.84
 -15 -37   1    4.88    0.96
 -14 -37   1    5.87    1.01
 -14 -37   1    4.14    1.06
 -13 -37   1    6.46    1.09
  13 -37  -1    5.66    0.87
 -12 -37   1    3.71    1.07
  12 -37  -1    4.99    0.91
 -12 -37   1    3.58    1.14
  11 -37  -1   14.44    2.10
  11 -37  -1   12.26    1.92
  10 -37  -1  180.62   10.85
  10 -37  -1  177.17   10.89
   9 -37  -1   15.41    2.04
   9 -37  -1   14.67    1.92
   8 -37  -1   20.62    2.26
   7 -37  -1   59.76    4.20
   7 -37  -1   57.41    4.05
   6 -37  -1   26.40    2.44
   6 -37  -1   26.89    2.33
   5 -37  -1   27.01    2.36
   5 -37  -1   22.88    2.21
  -4 -37   1    1.75    0.95
   4 -37  -1    2.30    1.08
   4 -37  -1    0.72    0.98
   3 -37  -1   67.26    4.50
  -3 -37   1   68.61    4.36
  -2 -37   1    8.48    1.29
   2 -37  -1    7.47    1.36
   2 -37  -1    8.63    1.28
   1 -37  -1  444.58   23.72
   1 -37  -1  406.60   23.58
  -1 -37   1  395.76   23.50
  -1 -37   1  427.51   23.62
   1 -37  -1  440.71   23.63
   0 -37   1  350.76   19.91
   0 -37  -1  341.35   19.85
   0 -37   1  355.34   19.84
   0 -37  -1  356.56   19.89
   0 -37   1  407.99   22.98
   1 -37   1    5.58    1.19
  -1 -37  -1    6.21    1.05
   1 -37   1    6.85    1.06
   1 -37   1    9.69    3.40
  -1 -37  -1    6.18    1.15
   2 -37   1  274.49   15.76
   3 -37   1  104.81    6.70
   3 -37   1  113.65    6.51
   3 -37   1  104.90    6.53
   4 -37   1    4.63    1.24
   4 -37   1    3.91    1.14
   5 -37   1    6.75    1.55
   5 -37   1    7.62    1.30
   6 -37   1   33.58    2.68
   6 -37   1   32.35    2.89
   7 -37   1    2.16    1.35
   8 -37   1   14.47    2.07
   9 -37   1   31.68    3.02
  10 -37   1   11.32    2.03
  11 -37   1   13.52    1.27
 -11 -37  -1   14.70    1.55
  11 -37   1   13.80    2.08
  11 -37   1   18.14    2.26
 -11 -37  -1   13.02    1.50
  12 -37   1   13.73    1.29
 -12 -37  -1   17.24    1.57
 -12 -37  -1   15.18    1.52
  13 -37   1   17.27    1.35
 -13 -37  -1   13.50    1.42
 -14 -37  -1    5.82    1.07
  14 -37   1    6.10    0.84
 -14 -37  -1    4.16    0.94
 -15 -37  -1    1.95    0.78
  15 -37   1    1.27    0.59
 -15 -37  -1    2.11    0.71
 -16 -37  -1    1.61    0.61
 -16 -38   1    2.27    0.66
 -15 -38   1   12.48    1.18
 -15 -38   1    9.31    1.05
 -14 -38   1   15.72    1.45
 -14 -38   1   14.16    1.36
  13 -38  -1    4.58    0.85
 -13 -38   1    5.33    1.06
  12 -38  -1    1.30    0.72
 -12 -38   1    1.25    1.02
 -12 -38   1    1.95    0.97
  11 -38  -1    2.32    1.34
  11 -38  -1    1.34    1.43
 -11 -38   1    3.21    1.08
  10 -38  -1   17.99    2.21
  10 -38  -1   20.23    2.41
   9 -38  -1    6.29    1.62
   9 -38  -1    1.41    1.28
   8 -38  -1   84.54    5.71
   7 -38  -1    5.56    1.48
   7 -38  -1    5.74    1.43
   6 -38  -1   34.85    2.89
   6 -38  -1   30.64    2.71
   5 -38  -1   14.13    1.87
   5 -38  -1   14.42    1.69
   4 -38  -1   37.20    3.01
   4 -38  -1   40.93    2.91
  -4 -38   1   37.49    2.81
   3 -38  -1    9.71    1.53
  -3 -38   1    8.51    1.29
  -2 -38   1    3.58    0.98
   2 -38  -1    2.35    1.15
   2 -38  -1    3.44    1.13
   1 -38  -1   73.17    4.54
   1 -38  -1   61.79    4.33
  -1 -38   1   71.94    4.32
  -1 -38   1   66.81    4.38
   1 -38  -1   67.37    4.38
   0 -38  -1  101.42    6.24
   0 -38   1   98.41    6.24
   0 -38   1  106.66    6.22
   0 -38  -1  103.37    6.22
   0 -38   1  111.19    9.12
  -1 -38  -1   19.28    1.86
  -1 -38  -1   21.73    1.94
   1 -38   1   24.73    1.97
   1 -38   1   27.15    2.13
   3 -38   1   12.76    1.57
   3 -38   1    9.58    1.28
   3 -38   1   13.16    1.50
   4 -38   1    5.11    1.51
   4 -38   1    6.31    1.28
   5 -38   1   -0.62    1.36
   5 -38   1   -0.28    1.00
   6 -38   1   34.07    2.67
   6 -38   1   31.27    2.80
   7 -38   1    5.93    1.72
   8 -38   1    1.71    1.37
   9 -38   1   16.16    2.25
  10 -38   1   23.79    2.67
 -11 -38  -1   15.89    1.54
  11 -38   1   14.21    1.33
  11 -38   1   13.35    1.98
  11 -38   1   16.13    2.05
 -11 -38  -1   14.39    1.48
  12 -38   1   28.74    1.92
 -12 -38  -1   25.29    2.04
 -12 -38  -1   24.38    2.00
  13 -38   1    1.68    0.75
 -13 -38  -1    0.48    0.93
 -14 -38  -1    6.69    1.02
  14 -38   1    4.57    0.78
 -14 -38  -1    5.00    0.93
 -15 -38  -1    0.78    0.72
  15 -38   1    1.30    0.59
 -15 -38  -1    1.25    0.67
 -16 -39   1    2.98    0.66
 -15 -39   1    0.08    0.77
 -15 -39   1    1.22    0.69
 -14 -39   1    2.55    0.86
 -13 -39   1    5.60    1.11
  13 -39  -1    4.51    0.84
 -13 -39   1    3.07    0.96
  12 -39  -1    8.06    0.97
 -12 -39   1    5.95    1.16
 -12 -39   1    6.46    1.13
  11 -39  -1    1.65    0.75
 -11 -39   1   -0.33    0.99
  11 -39  -1    1.23    1.42
  11 -39  -1    0.10    1.40
 -11 -39   1    0.65    0.92
  10 -39  -1   36.68    3.08
  10 -39  -1   33.03    3.06
   9 -39  -1   25.13    2.54
   9 -39  -1   26.78    2.67
   8 -39  -1   97.26    6.41
   7 -39  -1    1.64    1.41
   7 -39  -1    0.50    1.11
   6 -39  -1   54.91    3.92
   6 -39  -1   49.85    3.69
   5 -39  -1  298.37   16.39
   5 -39  -1  270.12   16.19
  -4 -39   1   11.56    1.43
   4 -39  -1   11.94    1.65
   4 -39  -1   10.38    1.44
   3 -39  -1   -0.23    1.07
  -3 -39   1   -0.13    0.95
   2 -39  -1   26.97    2.42
  -2 -39   1   29.54    2.36
   2 -39  -1   32.92    2.42
   1 -39  -1  360.42   20.19
  -1 -39   1  370.55   20.02
   1 -39  -1  339.82   20.05
  -1 -39   1  350.91   20.09
   0 -39   1    1.57    0.94
   0 -39  -1    2.49    0.96
   0 -39  -1    3.39    0.97
   0 -39   1    2.21    0.86
  -1 -39  -1  561.53   32.87
   1 -39   1  611.72   32.90
   1 -39   1  633.09   32.99
  -1 -39  -1  565.92   32.83
   3 -39   1   49.32    3.28
   3 -39   1   44.40    3.16
   4 -39   1   60.04    4.34
   4 -39   1   64.70    4.18
   5 -39   1    4.73    1.26
   5 -39   1    5.71    1.44
   6 -39   1    8.18    1.34
   6 -39   1    4.73    1.51
   7 -39   1  188.54   11.39
   8 -39   1   54.79    4.20
   9 -39   1   18.63    2.33
  10 -39   1   62.48    4.66
  11 -39   1    1.68    0.86
 -11 -39  -1    0.91    1.00
  11 -39   1    2.43    1.53
  11 -39   1    0.12    1.44
 -11 -39  -1    2.20    1.01
  12 -39   1   40.38    2.66
 -12 -39  -1   45.85    2.85
 -12 -39  -1   40.08    2.80
  13 -39   1    9.03    0.99
 -13 -39  -1    9.39    1.23
 -13 -39  -1    9.58    1.16
  14 -39   1    4.10    0.77
 -14 -39  -1    3.26    0.87
 -15 -39  -1    4.54    0.82
  15 -39   1    4.54    0.67
 -15 -39  -1    4.34    0.74
 -16 -40   1    1.51    0.60
 -15 -40   1    2.19    0.79
 -15 -40   1    0.55    0.66
 -14 -40   1    0.15    0.77
  13 -40  -1   28.86    1.92
 -13 -40   1   31.59    2.14
 -13 -40   1   24.63    2.03
 -12 -40   1    4.02    1.07
  12 -40  -1    2.69    0.81
 -12 -40   1    2.62    0.98
  11 -40  -1    1.10    0.75
 -11 -40   1    1.56    0.99
  11 -40  -1    0.90    1.31
  11 -40  -1   -0.10    1.22
 -11 -40   1    0.73    0.95
  10 -40  -1    5.12    1.50
  10 -40  -1    4.77    1.66
   9 -40  -1    0.19    1.25
   9 -40  -1    0.97    1.40
   8 -40  -1   74.35    5.22
   7 -40  -1    9.09    1.75
   7 -40  -1   10.13    1.62
   6 -40  -1   19.77    2.35
   6 -40  -1   25.78    2.32
   5 -40  -1  113.87    7.34
   5 -40  -1  120.01    7.22
  -4 -40   1    8.15    1.33
   4 -40  -1   10.30    1.61
   4 -40  -1   12.12    1.53
   3 -40  -1   17.90    2.00
  -3 -40   1   17.97    1.76
   2 -40  -1   66.78    4.32
  -2 -40   1   63.28    4.13
   2 -40  -1   58.18    4.08
   1 -40  -1   20.29    2.03
  -1 -40   1   25.64    1.96
  -1 -40   1   23.16    2.03
   0 -40  -1    6.46    1.17
   0 -40   1    7.54    1.24
   0 -40   1    8.50    1.17
   0 -40  -1    7.76    1.30
  -1 -40  -1    7.65    1.20
   1 -40   1    8.58    1.40
   1 -40   1    9.55    1.36
  -1 -40  -1    7.16    1.27
   2 -40   1   14.88    1.61
   2 -40   1   12.77    1.57
   3 -40   1   15.28    1.69
   4 -40   1   29.47    2.42
   5 -40   1    0.52    1.12
   5 -40   1   -0.28    1.49
   6 -40   1    2.03    1.20
   6 -40   1    2.87    1.50
   7 -40   1   17.71    2.26
   8 -40   1   66.52    4.84
   9 -40   1    5.50    1.69
  10 -40   1   87.04    6.01
  11 -40   1    2.68    0.83
 -11 -40  -1    4.33    1.09
 -11 -40  -1    3.06    1.01
 -12 -40  -1    3.19    1.01
  12 -40   1    1.80    0.80
 -12 -40  -1    1.17    0.93
  13 -40   1    2.35    0.78
 -13 -40  -1    0.92    0.93
 -13 -40  -1   -0.10    0.86
  14 -40   1    0.75    0.64
 -14 -40  -1    0.15    0.75
  15 -40   1    7.67    0.76
 -15 -40  -1    6.40    0.87
 -15 -40  -1    6.03    0.82
 -16 -41   1    1.88    0.59
 -15 -41   1    0.37    0.64
 -14 -41   1    4.16    0.87
  13 -41  -1    3.53    0.80
 -13 -41   1    2.79    1.03
 -13 -41   1    3.16    0.96
  12 -41  -1    1.04    0.71
 -12 -41   1    1.81    1.01
 -12 -41   1    0.58    0.92
 -11 -41   1    1.13    0.97
  11 -41  -1    2.23    0.82
  11 -41  -1    0.51    1.36
  11 -41  -1    0.34    1.34
 -11 -41   1   -1.23    1.01
  10 -41  -1    1.12    1.43
  10 -41  -1    0.60    1.35
   9 -41  -1   10.49    1.65
   9 -41  -1    8.63    1.80
   8 -41  -1   12.75    1.90
   7 -41  -1    8.60    1.65
   7 -41  -1    6.98    1.50
   6 -41  -1  112.11    7.16
   6 -41  -1  112.24    7.03
   5 -41  -1    1.10    1.36
   5 -41  -1    1.55    1.19
  -4 -41   1    1.88    1.03
   4 -41  -1    1.74    1.35
   4 -41  -1    3.83    1.21
   3 -41  -1    1.16    1.06
  -3 -41   1    0.07    1.05
   2 -41  -1   33.42    2.65
   2 -41  -1   30.91    2.50
  -2 -41   1   26.86    2.37
   1 -41  -1   92.98    5.69
  -1 -41   1   87.64    5.53
  -1 -41   1   90.34    5.63
   0 -41  -1   19.11    1.85
   0 -41   1   15.41    1.71
   0 -41  -1   18.53    1.77
   0 -41   1   17.90    1.73
  -1 -41  -1  136.57    7.93
  -1 -41  -1  129.88    7.95
   1 -41   1  135.14    7.96
   1 -41   1  132.15    8.02
   2 -41   1   16.61    1.74
   2 -41   1   16.13    1.77
   3 -41   1   62.85    4.19
   4 -41   1   12.49    1.60
   5 -41   1    0.68    1.21
   6 -41   1   40.29    3.28
   6 -41   1   37.56    3.01
   7 -41   1    2.36    1.24
   7 -41   1    1.71    1.56
   8 -41   1   63.58    4.65
   9 -41   1    6.14    1.71
  10 -41   1   32.75    2.30
 -10 -41  -1   35.52    2.42
 -10 -41  -1   32.87    2.60
  10 -41   1   34.00    3.15
 -11 -41  -1   14.06    1.45
 -11 -41  -1   14.76    1.47
  11 -41   1   15.17    1.36
 -12 -41  -1    9.13    1.25
 -12 -41  -1   10.56    1.29
  12 -41   1   12.41    1.17
 -13 -41  -1    2.10    0.87
 -13 -41  -1    2.16    0.91
  13 -41   1    2.70    0.73
 -14 -41  -1    1.32    0.76
  14 -41   1    1.46    0.65
 -15 -41  -1   -0.33    0.61
  15 -41   1    0.91    0.53
 -15 -42   1    6.24    0.81
 -14 -42   1    4.88    0.90
 -14 -42   1    6.52    1.02
 -13 -42   1    1.81    0.89
 -13 -42   1    2.92    0.99
  13 -42  -1    2.96    0.74
 -12 -42   1    3.05    0.96
  12 -42  -1    2.78    0.82
 -12 -42   1    3.19    1.01
 -11 -42   1    4.75    1.05
  11 -42  -1    4.02    0.84
 -11 -42   1    6.01    1.11
  11 -42  -1    5.06    1.55
  11 -42  -1    4.58    1.67
  10 -42  -1    0.20    1.31
  10 -42  -1    0.56    1.32
   9 -42  -1   15.60    2.03
   9 -42  -1   15.12    2.24
   8 -42  -1   30.47    2.87
   8 -42  -1   27.79    2.60
   7 -42  -1   72.08    5.28
   7 -42  -1   80.50    5.18
   6 -42  -1    8.11    1.77
   6 -42  -1    6.70    1.52
   5 -42  -1    4.53    1.51
   5 -42  -1    5.10    1.40
  -4 -42   1    2.00    1.03
   4 -42  -1   -0.09    1.19
   4 -42  -1    2.81    1.11
   3 -42  -1   10.66    1.69
  -3 -42   1   10.70    1.42
   2 -42  -1   88.57    5.91
  -2 -42   1   92.97    5.79
   2 -42  -1   95.60    5.83
   1 -42  -1   21.48    1.99
  -1 -42   1   19.39    1.88
  -1 -42   1   20.45    1.96
   0 -42   1    2.05    1.01
   0 -42  -1    1.98    1.05
   0 -42  -1    1.96    1.10
   0 -42   1    3.50    1.13
   1 -42   1    1.91    1.00
  -1 -42  -1    1.41    0.91
   1 -42   1    1.80    1.06
  -1 -42  -1    1.28    1.03
   2 -42   1    4.94    1.26
   3 -42   1  116.62    7.11
   4 -42   1   49.64    3.52
   5 -42   1   30.10    2.57
   6 -42   1    3.94    1.28
   7 -42   1    1.29    1.13
   7 -42   1    2.40    1.44
   8 -42   1    2.72    1.74
   9 -42   1   49.02    3.95
  10 -42   1    5.99    0.99
 -10 -42  -1    6.86    1.14
 -10 -42  -1    5.86    1.34
  10 -42   1    6.59    1.75
 -11 -42  -1   15.28    1.47
 -11 -42  -1   16.04    1.52
  11 -42   1   14.19    1.35
 -12 -42  -1    2.67    0.93
  12 -42   1    1.70    0.74
 -12 -42  -1    1.36    0.94
 -13 -42  -1    0.72    0.83
 -13 -42  -1    1.19    0.91
  13 -42   1    1.74    0.70
 -14 -42  -1    9.65    1.05
 -14 -42  -1   10.18    1.10
  14 -42   1   11.15    0.99
 -15 -42  -1    0.41    0.57
  15 -42   1    0.73    0.50
 -15 -43   1    0.68    0.61
 -14 -43   1    1.28    0.78
 -14 -43   1    0.52    0.81
 -13 -43   1    0.80    0.84
 -13 -43   1    3.24    0.95
  13 -43  -1    2.69    0.72
 -12 -43   1   17.29    1.58
  12 -43  -1   18.40    1.45
 -12 -43   1   18.97    1.63
 -11 -43   1    4.48    1.04
  11 -43  -1    4.09    0.87
 -11 -43   1    4.93    1.07
  10 -43  -1    1.24    1.44
  10 -43  -1   -0.30    1.25
 -10 -43   1   -0.27    1.00
   9 -43  -1  117.41    8.11
   9 -43  -1  137.64    8.04
   8 -43  -1    0.09    1.16
   8 -43  -1   -0.22    1.45
   7 -43  -1   47.39    3.61
   7 -43  -1   38.33    3.28
   6 -43  -1   -0.20    1.35
   6 -43  -1    2.23    1.24
   5 -43  -1   55.81    4.01
   5 -43  -1   50.50    3.75
   4 -43  -1   35.21    2.83
   4 -43  -1   30.10    2.57
  -4 -43   1   26.76    2.39
   3 -43  -1    4.40    1.32
  -3 -43   1    3.71    1.16
   2 -43  -1   79.79    5.23
   2 -43  -1   79.13    5.12
  -2 -43   1   79.67    5.11
   1 -43  -1   32.59    2.46
  -1 -43   1   28.18    2.34
  -1 -43   1   27.56    2.39
   0 -43  -1   64.62    4.27
   0 -43   1   60.99    4.27
   0 -43   1   67.21    4.29
   0 -43  -1   67.33    4.30
   1 -43   1   13.64    1.58
  -1 -43  -1   14.28    1.53
  -1 -43  -1   12.89    1.55
   1 -43   1   14.27    1.62
   2 -43   1   83.60    5.31
   3 -43   1   59.28    4.06
   4 -43   1   68.55    4.56
   5 -43   1   25.79    2.35
   6 -43   1    6.71    1.36
   7 -43   1   26.47    2.50
   8 -43   1    3.80    1.68
   9 -43   1   17.77    2.39
 -10 -43  -1    3.18    0.99
  10 -43   1    2.89    0.83
 -10 -43  -1    3.59    1.01
 -10 -43  -1    4.31    1.23
  10 -43   1    5.90    1.76
 -11 -43  -1   30.99    2.47
 -11 -43  -1   37.37    2.43
  11 -43   1   32.31    2.27
 -11 -43  -1   35.98    2.39
 -12 -43  -1    4.08    1.01
  12 -43   1    4.66    0.86
 -12 -43  -1    4.11    0.99
 -13 -43  -1    0.25    0.84
  13 -43   1    0.71    0.71
 -13 -43  -1    0.98    0.79
 -14 -43  -1   11.90    1.09
  14 -43   1   10.66    0.96
  15 -43   1    0.94    0.48
 -15 -43  -1    1.30    0.58
 -15 -44   1    0.63    0.67
 -15 -44   1   -0.50    0.59
 -14 -44   1    4.26    0.89
 -14 -44   1    2.20    0.77
 -13 -44   1    5.54    1.02
  13 -44  -1    6.90    0.86
 -13 -44   1    4.80    0.95
  12 -44  -1   25.63    1.86
 -12 -44   1   28.15    2.05
 -12 -44   1   27.78    2.01
  11 -44  -1   13.66    1.29
 -11 -44   1   15.84    1.47
 -10 -44   1    1.43    0.95
  10 -44  -1    1.41    0.81
  10 -44  -1    1.27    1.20
  10 -44  -1    3.95    1.62
 -10 -44   1   -0.46    0.93
   9 -44  -1    8.63    1.60
   9 -44  -1    6.52    1.81
   8 -44  -1   -0.88    1.35
   8 -44  -1    1.32    1.16
   7 -44  -1    3.43    1.43
   7 -44  -1    3.27    1.43
   6 -44  -1   -0.72    1.45
   6 -44  -1    1.75    1.33
   5 -44  -1   24.55    2.56
   5 -44  -1   23.34    2.34
  -4 -44   1    9.94    1.45
   4 -44  -1    7.88    1.58
   4 -44  -1   11.12    1.66
  -3 -44   1    5.12    1.19
   3 -44  -1    9.06    1.61
   3 -44  -1    6.60    1.35
   2 -44  -1   16.27    1.91
   2 -44  -1   14.39    1.67
  -2 -44   1   13.93    1.66
   1 -44  -1   41.39    2.99
  -1 -44   1   42.43    2.96
  -1 -44   1   36.58    2.94
   0 -44   1  116.05    7.14
   0 -44  -1  123.41    7.15
   0 -44  -1  115.50    7.12
   0 -44   1  112.96    7.08
  -1 -44  -1   14.80    1.54
   1 -44   1   10.94    1.49
  -1 -44  -1   10.56    1.42
   1 -44   1   12.37    1.51
   2 -44   1  127.27    7.72
   3 -44   1   79.66    5.16
   4 -44   1    9.74    1.45
   5 -44   1    4.42    1.30
   6 -44   1    8.13    1.48
   7 -44   1    3.12    1.34
   9 -44   1   40.19    3.48
  10 -44   1    5.98    0.99
 -10 -44  -1    4.40    1.00
 -10 -44  -1    3.95    1.17
  10 -44   1    3.29    1.50
 -10 -44  -1    4.14    1.06
 -11 -44  -1    8.67    1.30
 -11 -44  -1    9.68    1.23
  11 -44   1    9.37    1.11
 -12 -44  -1    1.26    0.89
 -12 -44  -1   -0.28    0.89
 -13 -44  -1   -0.64    0.77
 -13 -44  -1    0.40    0.82
  13 -44   1    1.87    0.68
 -14 -44  -1    2.52    0.72
 -14 -44  -1    2.01    0.75
  14 -44   1    2.12    0.62
 -15 -44  -1    0.47    0.54
 -15 -44  -1    0.34    0.58
 -15 -45   1    0.19    0.57
 -15 -45   1    1.67    0.64
 -14 -45   1   12.46    1.17
 -14 -45   1   14.90    1.24
 -13 -45   1    1.28    0.80
 -13 -45   1    0.22    0.85
  13 -45  -1    1.42    0.66
 -12 -45   1   12.94    1.34
  12 -45  -1   14.99    1.24
 -12 -45   1   11.96    1.35
  11 -45  -1    0.60    0.72
 -11 -45   1   -0.60    0.92
 -10 -45   1    0.04    0.90
  10 -45  -1    2.03    0.81
 -10 -45   1    0.38    0.93
  10 -45  -1   -0.10    1.28
  10 -45  -1    0.45    1.33
   9 -45  -1   86.68    5.64
   9 -45  -1   73.67    5.26
   8 -45  -1    1.90    1.53
   7 -45  -1   42.96    3.61
   6 -45  -1   23.15    2.61
   6 -45  -1   22.28    2.42
   5 -45  -1   53.97    4.27
   5 -45  -1   65.26    4.28
  -4 -45   1    1.91    1.09
   4 -45  -1    4.20    1.56
   4 -45  -1    1.48    1.16
  -3 -45   1   -0.37    1.04
   3 -45  -1   -0.56    1.32
   3 -45  -1    1.03    1.21
  -2 -45   1   14.52    1.70
   2 -45  -1   14.72    1.94
   2 -45  -1   12.85    1.65
  -1 -45   1   24.18    2.06
  -1 -45   1   22.83    2.09
   1 -45  -1   22.35    2.08
   0 -45   1  191.40   10.70
   0 -45  -1  171.98   10.61
   0 -45   1  180.67   10.60
   1 -45   1   24.40    2.20
   1 -45   1   26.60    2.32
   2 -45   1  340.24   19.37
   4 -45   1   22.14    2.16
   5 -45   1   19.91    2.09
   6 -45   1    0.61    1.19
   7 -45   1   94.45    6.13
 -10 -45  -1    1.74    1.09
  10 -45   1    2.52    0.84
 -10 -45  -1    2.23    0.95
 -10 -45  -1    1.45    0.95
 -11 -45  -1   38.56    2.76
  11 -45   1   38.07    2.58
 -11 -45  -1   44.46    2.71
 -12 -45  -1   11.20    1.21
  12 -45   1   12.43    1.12
 -12 -45  -1   10.53    1.25
 -13 -45  -1    3.12    0.83
 -13 -45  -1    2.09    0.86
  13 -45   1    4.11    0.73
 -14 -45  -1    2.88    0.72
 -14 -45  -1    2.68    0.75
  14 -45   1    2.72    0.63
 -15 -45  -1    0.83    0.56
 -15 -46   1    4.22    0.67
 -15 -46   1    5.01    0.73
 -14 -46   1   13.67    1.15
 -14 -46   1   11.54    1.16
 -13 -46   1    0.85    0.76
  13 -46  -1    0.80    0.65
 -13 -46   1   -1.10    0.87
 -12 -46   1    4.04    0.95
  12 -46  -1    3.74    0.81
 -12 -46   1    3.45    0.99
  11 -46  -1    2.00    0.80
 -11 -46   1    0.77    0.90
 -10 -46   1    3.28    0.98
  10 -46  -1    4.08    0.86
 -10 -46   1    5.13    1.01
  10 -46  -1    5.18    1.60
  10 -46  -1    5.81    1.49
   9 -46  -1    9.55    1.59
   9 -46  -1   10.34    1.94
   8 -46  -1   82.01    5.72
   7 -46  -1    9.52    1.90
   6 -46  -1   89.78    5.89
   6 -46  -1   82.28    5.65
   5 -46  -1    2.08    1.55
   5 -46  -1    1.31    1.20
   4 -46  -1   27.71    2.58
   4 -46  -1   26.32    2.42
  -4 -46   1   24.63    2.30
  -3 -46   1   11.71    1.50
   3 -46  -1    9.40    1.67
   3 -46  -1   10.43    1.66
   2 -46  -1   15.77    1.94
  -2 -46   1   13.74    1.74
   1 -46  -1   17.37    1.94
  -1 -46   1   17.73    1.88
  -1 -46   1   19.83    1.83
   0 -46  -1   32.22    2.76
   0 -46   1   32.81    2.76
   0 -46   1   39.52    2.77
   1 -46   1    5.39    1.26
   1 -46   1    3.33    1.21
   2 -46   1   32.48    2.63
   4 -46   1   72.65    4.86
   5 -46   1    3.26    1.27
   6 -46   1   20.38    2.21
   7 -46   1    1.37    1.22
  -9 -46  -1    4.41    1.33
  -9 -46  -1    3.67    0.98
   9 -46   1    7.46    1.06
  -9 -46  -1    3.22    1.02
 -10 -46  -1   14.47    1.64
 -10 -46  -1   18.98    1.50
  10 -46   1   14.37    1.38
 -10 -46  -1   15.60    1.45
 -11 -46  -1    6.70    1.23
 -11 -46  -1    7.21    1.10
  11 -46   1    7.48    0.97
 -12 -46  -1    2.08    0.90
  12 -46   1    4.06    0.82
 -12 -46  -1    2.96    0.88
  13 -46   1    5.27    0.77
 -13 -46  -1    3.73    0.88
 -13 -46  -1    3.25    0.83
 -14 -46  -1    0.48    0.68
  14 -46   1    1.42    0.57
 -14 -46  -1    0.97    0.62
 -15 -47   1    2.52    0.60
 -15 -47   1    2.00    0.58
 -14 -47   1    2.90    0.76
 -14 -47   1    0.57    0.68
 -13 -47   1    1.18    0.84
  13 -47  -1    2.88    0.67
 -13 -47   1    1.98    0.80
 -12 -47   1   13.65    1.38
  12 -47  -1   14.30    1.23
 -12 -47   1   15.55    1.36
  11 -47  -1   13.16    1.18
 -11 -47   1   10.89    1.26
 -11 -47   1   10.56    1.24
 -10 -47   1   10.22    1.39
 -10 -47   1   11.14    1.28
  10 -47  -1   12.95    1.23
 -10 -47   1   13.39    1.35
   9 -47  -1   15.49    2.10
   8 -47  -1   46.65    3.84
   7 -47  -1    5.16    1.55
   6 -47  -1   48.06    3.70
   6 -47  -1   38.29    3.35
   5 -47  -1    0.64    1.41
   5 -47  -1   -0.18    1.23
   4 -47  -1  183.67   10.17
  -4 -47   1  151.85    9.76
   4 -47  -1  164.78    9.90
  -3 -47   1    2.34    1.11
   3 -47  -1    2.37    1.44
   3 -47  -1    2.40    1.32
  -2 -47   1  109.09    6.95
   2 -47  -1  115.97    7.03
   1 -47  -1   20.93    2.25
  -1 -47   1   23.10    2.12
  -1 -47   1   26.49    2.25
   0 -47  -1    2.33    1.18
   0 -47   1   -0.36    1.09
   0 -47   1    1.18    1.14
   1 -47   1    7.50    1.42
   1 -47   1    8.71    1.48
   2 -47   1    9.05    1.52
   4 -47   1    3.29    1.28
   5 -47   1   26.51    2.48
   6 -47   1   73.64    5.00
   7 -47   1    4.63    1.44
  -9 -47  -1   35.49    2.80
  -9 -47  -1   43.33    2.67
   9 -47   1   38.37    2.57
 -10 -47  -1   28.87    2.23
 -10 -47  -1   26.18    2.02
  10 -47   1   28.92    1.98
 -10 -47  -1   26.17    2.00
 -11 -47  -1   17.43    1.70
 -11 -47  -1   17.92    1.60
 -11 -47  -1   19.65    1.62
  11 -47   1   21.90    1.56
 -12 -47  -1    6.49    1.00
  12 -47   1    8.29    0.96
 -12 -47  -1    7.37    1.05
 -13 -47  -1    4.95    0.88
  13 -47   1    7.82    0.85
 -13 -47  -1    5.57    0.91
 -14 -47  -1    4.03    0.70
  14 -47   1    4.30    0.63
 -14 -47  -1    3.68    0.72
 -14 -48   1    0.45    0.63
 -14 -48   1    0.32    0.68
 -13 -48   1    4.91    0.88
  13 -48  -1    6.29    0.80
 -13 -48   1    5.23    0.92
 -12 -48   1    5.51    0.99
  12 -48  -1    5.50    0.85
 -11 -48   1   19.76    1.63
 -11 -48   1   19.80    1.64
  11 -48  -1   20.33    1.53
 -10 -48   1    1.25    1.04
 -10 -48   1    2.08    0.90
 -10 -48   1    1.26    0.92
  10 -48  -1    1.38    0.76
  -9 -48   1    2.64    0.96
  -9 -48   1    4.27    1.14
   9 -48  -1    2.96    1.61
   9 -48  -1    2.94    0.83
   8 -48  -1   94.26    6.40
   7 -48  -1    0.34    1.62
   6 -48  -1    1.67    1.64
   6 -48  -1    3.56    1.54
   5 -48  -1   84.69    5.87
   5 -48  -1   86.66    5.71
   4 -48  -1    4.83    1.65
   4 -48  -1    4.04    1.53
  -3 -48   1    8.94    1.42
   3 -48  -1    7.68    1.70
   3 -48  -1    8.33    1.51
  -2 -48   1  150.08    9.00
   2 -48  -1  149.04    9.04
   1 -48  -1   12.63    1.71
  -1 -48   1   11.26    1.52
  -1 -48   1    9.66    1.52
   0 -48  -1   30.20    2.57
   0 -48   1   29.68    2.53
   0 -48   1   29.62    2.57
   1 -48   1    6.73    1.41
   1 -48   1    6.19    1.44
   2 -48   1   20.59    2.10
   4 -48   1  113.40    7.13
   5 -48   1    1.52    1.25
   6 -48   1    7.07    1.62
   7 -48   1   32.92    2.89
  -9 -48  -1    6.52    1.37
   9 -48   1    7.87    1.03
  -9 -48  -1    7.97    1.08
 -10 -48  -1   72.80    4.62
  10 -48   1   67.14    4.41
 -10 -48  -1   82.61    4.52
 -10 -48  -1   77.64    4.52
 -11 -48  -1    0.04    0.94
  11 -48   1    2.28    0.78
 -11 -48  -1    1.26    0.86
 -11 -48  -1    0.61    0.84
  12 -48   1    1.64    0.69
 -12 -48  -1   -0.45    0.81
 -13 -48  -1    6.61    0.90
  13 -48   1    7.26    0.81
 -13 -48  -1    5.23    0.87
 -14 -48  -1    3.03    0.67
  14 -48   1    3.72    0.59
 -14 -48  -1    2.48    0.64
 -14 -49   1   -0.22    0.66
 -14 -49   1    0.34    0.61
  13 -49  -1    6.45    0.79
 -13 -49   1    7.83    0.91
  12 -49  -1   11.93    1.11
 -12 -49   1   12.03    1.23
 -11 -49   1    1.39    0.90
  11 -49  -1    3.11    0.81
 -11 -49   1    1.17    0.87
 -10 -49   1   19.11    1.73
  10 -49  -1   18.06    1.46
 -10 -49   1   18.66    1.56
 -10 -49   1   16.35    1.52
   9 -49  -1   -0.13    0.79
  -9 -49   1    0.54    0.87
  -9 -49   1   -0.75    1.11
   9 -49  -1    0.80    1.37
   8 -49  -1   20.14    2.51
   7 -49  -1    8.72    1.97
   6 -49  -1   93.39    6.07
   6 -49  -1   82.96    5.77
   5 -49  -1    4.31    1.61
   5 -49  -1    4.90    1.57
   4 -49  -1   98.41    6.23
   4 -49  -1   87.24    5.97
   3 -49  -1   56.55    4.09
   3 -49  -1   53.07    3.90
  -3 -49   1   52.67    3.82
   2 -49  -1    7.06    1.56
  -2 -49   1    7.93    1.42
   1 -49  -1    4.80    1.40
  -1 -49   1    6.84    1.30
  -1 -49   1    6.90    1.32
   0 -49  -1   89.77    5.53
   0 -49   1   84.06    5.49
   0 -49   1   79.94    5.42
   1 -49   1   16.77    1.91
   2 -49   1   12.82    1.76
   4 -49   1   17.12    2.00
   5 -49   1    6.65    1.57
   6 -49   1   33.86    2.93
   7 -49   1   37.72    3.14
  -8 -49  -1   92.20    5.63
   8 -49   1   86.16    5.38
  -8 -49  -1   98.08    5.45
  -9 -49  -1    1.57    1.20
   9 -49   1    3.14    0.93
  -9 -49  -1    0.58    0.87
 -10 -49  -1    5.88    1.23
 -10 -49  -1    8.21    1.10
  10 -49   1    7.54    1.05
 -10 -49  -1    9.49    1.14
 -11 -49  -1    2.68    1.01
  11 -49   1    3.22    0.77
 -11 -49  -1    2.24    0.87
 -11 -49  -1    2.75    0.87
  12 -49   1    2.69    0.72
 -12 -49  -1    0.12    0.78
  13 -49   1    1.20    0.61
 -13 -49  -1   -0.07    0.67
 -13 -49  -1    0.50    0.67
  14 -49   1    5.61    0.63
 -14 -49  -1    5.25    0.71
 -14 -49  -1    3.72    0.68
 -14 -50   1    5.00    0.76
 -14 -50   1    5.15    0.74
  13 -50  -1    7.31    0.78
 -13 -50   1    5.59    0.90
 -13 -50   1    6.18    0.88
  12 -50  -1    1.29    0.65
 -12 -50   1    0.39    0.83
  11 -50  -1    2.69    0.79
 -11 -50   1    1.94    0.83
 -10 -50   1    6.32    1.15
 -10 -50   1    7.17    1.05
  10 -50  -1    7.79    1.01
 -10 -50   1    7.59    1.08
   9 -50  -1    3.51    0.92
  -9 -50   1    2.79    0.93
  -9 -50   1    0.92    1.02
   9 -50  -1    3.17    1.37
   8 -50  -1    1.96    1.45
   7 -50  -1  132.17    8.46
   6 -50  -1    0.80    1.60
   5 -50  -1   44.68    3.72
   5 -50  -1   43.52    3.45
   4 -50  -1    3.06    1.70
   3 -50  -1    5.41    1.43
  -3 -50   1    2.98    1.27
   2 -50  -1    1.98    1.28
  -2 -50   1   -0.66    1.10
   1 -50  -1    7.91    1.59
  -1 -50   1    9.00    1.39
  -1 -50   1   10.14    1.51
   0 -50   1    2.21    1.17
   0 -50  -1    2.66    1.37
   0 -50   1    3.06    1.26
   1 -50   1    1.39    1.15
   2 -50   1   63.31    4.41
   4 -50   1   14.58    1.85
   5 -50   1    8.05    1.67
   6 -50   1    1.42    1.36
   7 -50   1    1.04    1.32
  -8 -50  -1    3.93    1.19
  -8 -50  -1    4.02    0.97
  -9 -50  -1   18.39    1.80
  -9 -50  -1   20.54    1.66
   9 -50   1   20.85    1.58
 -10 -50  -1    2.48    1.08
 -10 -50  -1    2.20    0.90
  10 -50   1    1.60    0.84
 -10 -50  -1    1.05    0.84
 -11 -50  -1    1.16    0.92
 -11 -50  -1    2.72    0.87
 -11 -50  -1    1.79    0.82
  11 -50   1    3.70    0.83
  12 -50   1    4.55    0.80
 -12 -50  -1    3.77    0.84
 -13 -50  -1    1.78    0.68
  13 -50   1    2.40    0.62
 -13 -50  -1    1.76    0.70
 -14 -50  -1    0.75    0.54
 -14 -50  -1    1.86    0.57
 -14 -51   1    0.92    0.57
 -14 -51   1    1.08    0.62
 -13 -51   1    2.18    0.71
 -13 -51   1    0.46    0.71
 -12 -51   1    3.45    0.83
 -12 -51   1    2.83    0.88
  12 -51  -1    4.08    0.75
 -11 -51   1    0.13    0.79
  11 -51  -1    0.96    0.72
 -11 -51   1   -0.79    0.85
 -10 -51   1    5.62    1.18
 -10 -51   1    6.04    1.00
  10 -51  -1    6.96    0.93
  -9 -51   1    8.98    1.32
  -9 -51   1    6.70    1.10
   9 -51  -1    7.21    0.98
  -8 -51   1    1.40    0.90
  -8 -51   1    1.96    1.06
   8 -51  -1    2.42    1.57
   8 -51  -1    4.64    0.93
   7 -51  -1    2.44    1.72
   6 -51  -1   10.29    1.90
   5 -51  -1   13.22    2.09
   5 -51  -1   13.54    1.86
   4 -51  -1    4.34    1.61
  -3 -51   1   68.16    4.70
   3 -51  -1   71.54    4.85
  -2 -51   1   34.16    2.93
   2 -51  -1   39.93    3.04
   1 -51  -1    1.53    1.32
  -1 -51   1    0.78    1.13
  -1 -51   1    3.57    1.27
   0 -51  -1   46.09    3.49
   0 -51   1   48.35    3.47
   0 -51   1   45.26    3.49
   1 -51   1   98.84    6.31
   2 -51   1    1.12    1.25
   4 -51   1   26.85    2.52
   5 -51   1   19.62    2.26
   6 -51   1   43.85    3.45
   7 -51   1    2.29    1.35
  -8 -51  -1    5.43    1.32
  -8 -51  -1    4.34    0.95
   8 -51   1    5.09    0.96
  -9 -51  -1    6.39    1.33
  -9 -51  -1    8.81    1.10
   9 -51   1    6.95    1.05
 -10 -51  -1    0.86    0.96
 -10 -51  -1    1.97    0.88
  10 -51   1    1.99    0.78
 -11 -51  -1    8.23    1.01
  11 -51   1    7.29    0.94
 -11 -51  -1    6.66    0.96
 -12 -51  -1    2.26    0.81
 -12 -51  -1    2.98    0.79
  12 -51   1    3.23    0.74
 -12 -51  -1    3.31    0.80
 -13 -51  -1    0.43    0.64
  13 -51   1    1.37    0.58
 -13 -51  -1    0.33    0.64
 -14 -51  -1    4.24    0.63
 -14 -52   1    2.12    0.60
 -14 -52   1    2.80    0.59
 -13 -52   1    0.05    0.68
 -12 -52   1    6.09    0.91
  12 -52  -1    6.73    0.81
 -12 -52   1    5.38    0.92
 -11 -52   1    2.08    0.82
  11 -52  -1    1.04    0.72
 -11 -52   1   -0.21    0.83
 -10 -52   1    9.81    1.29
 -10 -52   1   11.18    1.18
  10 -52  -1   10.59    1.10
  -9 -52   1   10.06    1.33
  -9 -52   1   10.15    1.15
   9 -52  -1    9.36    1.13
  -8 -52   1   30.63    2.22
  -8 -52   1   33.92    2.45
   8 -52  -1   35.09    3.12
   8 -52  -1   31.95    2.22
   7 -52  -1   43.24    3.64
   6 -52  -1    1.75    1.66
   5 -52  -1    2.88    1.63
   5 -52  -1    1.06    1.42
   4 -52  -1    6.11    1.78
  -3 -52   1   18.83    2.14
   3 -52  -1   26.92    2.47
   2 -52  -1    2.24    1.31
  -2 -52   1    0.17    1.09
  -1 -52   1   20.08    2.10
   1 -52  -1   21.96    2.22
  -1 -52   1   19.45    2.12
   0 -52  -1    1.76    1.29
   0 -52   1    3.15    1.29
   0 -52   1    1.78    1.14
   1 -52   1    3.42    1.39
   2 -52   1    7.97    1.61
   4 -52   1   11.49    1.72
   5 -52   1   11.06    1.85
   6 -52   1   15.20    1.92
   7 -52   1    4.29    0.93
   7 -52   1    2.30    1.33
  -7 -52  -1    2.76    1.25
  -8 -52  -1    4.24    1.15
   8 -52   1    4.10    0.94
  -8 -52  -1    3.89    0.94
  -9 -52  -1   10.54    1.39
   9 -52   1   11.05    1.22
  -9 -52  -1   12.71    1.24
 -10 -52  -1    1.59    0.99
  10 -52   1    0.76    0.73
 -10 -52  -1    0.26    0.79
 -11 -52  -1    2.00    0.93
  11 -52   1    1.80    0.72
 -11 -52  -1    1.11    0.80
 -11 -52  -1    1.32    0.80
 -12 -52  -1    4.42    0.88
 -12 -52  -1    6.80    0.89
  12 -52   1    7.95    0.85
 -12 -52  -1    6.00    0.87
 -13 -52  -1    1.68    0.64
  13 -52   1    2.43    0.58
 -14 -53   1    7.48    0.75
 -13 -53   1    0.22    0.62
 -12 -53   1   10.23    1.05
 -12 -53   1    9.75    1.04
 -11 -53   1    0.72    0.80
 -11 -53   1   -1.05    0.79
  11 -53  -1    0.88    0.73
 -11 -53   1    0.79    0.74
 -10 -53   1    0.20    0.99
  10 -53  -1    1.10    0.79
 -10 -53   1    0.10    0.80
  -9 -53   1   14.94    1.55
   9 -53  -1   13.26    1.29
  -9 -53   1   14.57    1.36
   8 -53  -1    2.09    0.83
  -8 -53   1    1.19    0.88
  -8 -53   1    2.22    1.11
   8 -53  -1   -0.11    1.28
   7 -53  -1   20.42    2.51
   6 -53  -1    3.05    1.65
   5 -53  -1   98.60    6.20
   5 -53  -1   80.81    5.87
   3 -53  -1    3.28    1.48
  -3 -53   1    3.98    1.24
   2 -53  -1   25.42    2.40
  -2 -53   1   22.35    2.28
   1 -53  -1    2.21    1.34
  -1 -53   1    4.65    1.26
  -1 -53   1    3.37    1.26
   0 -53  -1   43.74    3.43
   0 -53   1   47.28    3.48
   1 -53   1   97.50    6.28
   2 -53   1   63.52    4.47
   3 -53   1    2.96    1.38
   4 -53   1   34.59    2.96
   5 -53   1    0.39    1.33
   6 -53   1    2.42    1.30
   7 -53   1   79.77    5.47
  -7 -53  -1   78.11    5.00
   7 -53   1   84.89    4.88
  -8 -53  -1    6.94    1.37
  -8 -53  -1    7.73    1.10
  -9 -53  -1    9.53    1.41
   9 -53   1    9.52    1.10
  -9 -53  -1   12.27    1.18
 -10 -53  -1    2.58    0.98
  10 -53   1    2.02    0.83
 -10 -53  -1    1.96    0.85
 -11 -53  -1    6.77    1.04
 -11 -53  -1    8.17    0.96
  11 -53   1    8.75    0.94
 -11 -53  -1    7.48    0.99
 -12 -53  -1    1.64    0.74
  12 -53   1    2.57    0.64
 -12 -53  -1    0.21    0.67
 -12 -53  -1    1.57    0.73
 -13 -53  -1    1.54    0.60
 -13 -54   1    3.40    0.70
  13 -54  -1    3.99    0.59
 -12 -54   1    1.57    0.74
 -12 -54   1    3.51    0.77
 -11 -54   1    2.14    0.85
 -11 -54   1    3.21    0.82
 -10 -54   1    1.78    0.93
  10 -54  -1    2.65    0.75
 -10 -54   1    1.85    0.84
  -9 -54   1    1.84    1.02
   9 -54  -1    2.37    0.80
  -9 -54   1    2.59    0.90
  -8 -54   1    2.74    1.06
   8 -54  -1    4.04    0.96
  -8 -54   1    3.08    0.90
  -7 -54   1    1.31    1.01
   7 -54  -1    2.10    1.61
   6 -54  -1   71.67    5.21
   5 -54  -1    8.93    1.95
   3 -54  -1    3.99    1.53
  -3 -54   1    4.74    1.32
   2 -54  -1    1.02    1.30
  -2 -54   1    3.28    1.30
   1 -54  -1   12.83    1.90
  -1 -54   1   16.16    1.95
   0 -54   1    5.18    1.39
   0 -54  -1    3.98    1.40
   1 -54   1   12.58    1.85
   2 -54   1    1.19    1.26
   3 -54   1   37.61    3.13
   4 -54   1    3.46    1.42
   5 -54   1    8.55    1.70
   6 -54   1    3.40    1.40
   7 -54   1    2.28    0.86
   7 -54   1    0.10    1.22
  -7 -54  -1    2.21    1.20
  -8 -54  -1   26.37    2.04
   8 -54   1   23.14    1.82
  -8 -54  -1   27.28    1.88
  -9 -54  -1    1.39    1.02
   9 -54   1    2.78    0.87
  -9 -54  -1    1.81    0.84
 -10 -54  -1    1.16    0.95
  10 -54   1    1.25    0.77
 -10 -54  -1    0.58    0.77
 -11 -54  -1    0.39    0.83
 -11 -54  -1    0.64    0.72
 -12 -54  -1    2.78    0.76
  12 -54   1    3.51    0.68
 -12 -54  -1    2.58    0.70
 -12 -54  -1    3.65    0.74
 -13 -54  -1    0.88    0.56
 -13 -55   1    0.79    0.57
 -13 -55   1    0.06    0.60
  13 -55  -1   -0.01    0.48
 -12 -55   1    1.13    0.69
 -12 -55   1   -0.22    0.68
 -11 -55   1    2.58    0.80
 -11 -55   1    1.39    0.83
 -10 -55   1    1.98    0.82
 -10 -55   1    1.87    0.93
  -9 -55   1   26.46    1.85
  -9 -55   1   22.08    1.92
  -8 -55   1    1.25    0.82
  -8 -55   1    0.04    1.08
  -7 -55   1   12.22    1.45
   7 -55  -1    9.75    1.84
   6 -55  -1   11.66    2.07
   5 -55  -1   34.38    3.22
  -3 -55   1   18.64    2.15
   3 -55  -1   25.88    2.43
   2 -55  -1    9.76    1.76
  -2 -55   1   12.80    1.76
   1 -55  -1   17.84    2.04
  -1 -55   1   13.40    1.98
   0 -55   1   12.67    1.77
   0 -55  -1   10.26    1.71
   1 -55   1    0.45    1.20
   2 -55   1    0.75    1.33
   3 -55   1    5.54    1.56
   4 -55   1    2.92    1.48
   5 -55   1   18.80    2.23
   6 -55   1   73.96    5.08
   7 -55   1    6.90    1.06
   7 -55   1    3.04    1.39
  -7 -55  -1    3.83    1.15
  -8 -55  -1    8.18    1.28
   8 -55   1    6.46    1.04
  -8 -55  -1    7.22    1.00
  -9 -55  -1   14.03    1.55
   9 -55   1   15.53    1.38
  -9 -55  -1   16.30    1.36
 -10 -55  -1    5.41    1.00
  10 -55   1    6.74    0.90
 -10 -55  -1    6.51    0.92
 -11 -55  -1    6.13    0.98
  11 -55   1    7.70    0.89
 -11 -55  -1    6.32    0.89
 -12 -55  -1    0.53    0.65
 -12 -55  -1    1.05    0.63
 -12 -55  -1    0.43    0.63
 -13 -55  -1    2.12    0.56
  13 -55   1    1.71    0.51
 -13 -56   1    1.83    0.56
 -13 -56   1    1.26    0.58
  12 -56  -1    5.80    0.72
 -12 -56   1    5.39    0.81
 -11 -56   1   11.44    1.12
 -11 -56   1   12.04    1.17
 -10 -56   1    1.43    0.78
 -10 -56   1    0.79    0.93
  -9 -56   1    4.10    0.91
  -9 -56   1    5.32    1.12
  -8 -56   1   25.26    1.83
  -8 -56   1   24.22    2.00
   7 -56  -1   15.20    2.17
  -7 -56   1   10.96    1.44
   6 -56  -1    3.14    0.91
  -6 -56   1    1.80    0.99
  -6 -56   1    3.72    1.08
   6 -56  -1    3.76    1.58
   3 -56  -1   33.72    2.99
  -2 -56   1  197.69   11.23
   2 -56  -1  177.20   11.21
   1 -56  -1    5.98    1.61
  -1 -56   1    3.91    1.45
   0 -56   1    0.80    1.31
   1 -56   1    1.57    1.23
   2 -56   1    2.27    1.43
   3 -56   1    4.65    1.57
   4 -56   1   14.41    2.07
   5 -56   1   61.66    4.47
  -6 -56  -1    4.12    1.14
   6 -56   1    3.12    1.39
  -7 -56  -1    6.63    1.24
   7 -56   1    8.59    1.09
  -8 -56  -1    1.49    1.06
   8 -56   1    1.65    0.88
  -8 -56  -1    1.00    0.80
  -9 -56  -1    1.42    0.94
   9 -56   1    2.19    0.76
  -9 -56  -1   -0.09    0.75
 -10 -56  -1   10.77    1.25
  10 -56   1   11.96    1.11
 -10 -56  -1   11.32    1.14
 -11 -56  -1    4.49    0.88
 -11 -56  -1    3.76    0.78
 -12 -56  -1    2.21    0.69
 -12 -56  -1    2.70    0.67
 -13 -56  -1    5.34    0.66
 -13 -57   1    6.22    0.71
 -12 -57   1    3.73    0.70
  12 -57  -1    3.25    0.62
 -11 -57   1    0.66    0.74
  11 -57  -1    0.57    0.64
 -11 -57   1    0.05    0.70
 -10 -57   1   -0.77    0.86
 -10 -57   1   -0.84    0.76
  -9 -57   1   15.32    1.48
  -9 -57   1   15.29    1.34
  -8 -57   1    6.52    1.13
  -8 -57   1    6.81    0.99
  -7 -57   1    7.76    1.21
   7 -57  -1    6.14    1.04
   6 -57  -1   48.23    2.83
  -6 -57   1   43.57    2.94
   6 -57  -1   47.54    3.74
  -2 -57   1    4.98    1.47
   0 -57   1   14.49    1.88
   1 -57   1   -0.28    1.33
   2 -57   1   16.40    2.09
   3 -57   1   31.64    2.90
   4 -57   1    0.49    1.39
   5 -57   1    5.22    1.48
  -5 -57  -1    6.86    1.16
   6 -57   1   49.09    3.75
  -6 -57  -1   47.10    3.26
   6 -57   1   53.94    4.04
  -7 -57  -1    1.91    1.13
  -8 -57  -1   17.61    1.43
  -8 -57  -1   17.05    1.59
  -9 -57  -1    0.23    0.74
   9 -57   1    1.26    0.74
  -9 -57  -1    1.81    0.92
 -10 -57  -1    5.63    0.86
 -10 -57  -1    6.32    1.03
 -11 -57  -1    4.66    0.78
 -11 -57  -1    4.28    0.84
  12 -57   1    4.62    0.65
 -12 -57  -1    4.37    0.69
 -12 -57  -1    4.03    0.72
 -13 -58   1    2.30    0.55
 -12 -58   1    2.51    0.69
  12 -58  -1    4.16    0.61
 -11 -58   1    2.12    0.73
  11 -58  -1    2.21    0.65
 -11 -58   1    3.32    0.76
  10 -58  -1    0.78    0.71
 -10 -58   1    1.13    0.74
 -10 -58   1   -0.17    0.83
  -9 -58   1    1.71    0.80
   9 -58  -1    3.15    0.83
  -9 -58   1    2.11    0.96
   8 -58  -1    4.95    0.92
  -8 -58   1    4.52    1.10
   7 -58  -1    0.96    0.82
  -7 -58   1    2.71    0.98
   6 -58  -1    2.21    0.90
  -6 -58   1    2.98    1.09
  -6 -58   1    1.14    1.06
   5 -58  -1    8.39    1.09
  -5 -58   1    5.74    1.17
  -5 -58   1    7.51    1.19
  -5 -58   1    4.61    0.96
  -2 -58   1   24.78    2.42
   0 -58   1    9.23    1.62
   1 -58   1    8.68    1.72
   2 -58   1   16.73    2.03
   3 -58   1    6.58    1.50
   4 -58   1    8.81    1.81
  -5 -58  -1    5.38    1.14
   5 -58   1    3.55    1.44
  -6 -58  -1    3.24    1.19
  -8 -58  -1    1.00    0.76
  -8 -58  -1    3.38    1.06
  -9 -58  -1    1.89    0.74
  -9 -58  -1    0.49    0.95
 -10 -58  -1    1.42    0.72
 -10 -58  -1    1.90    0.82
 -11 -58  -1    3.79    0.72
 -11 -58  -1    3.52    0.80
 -12 -58  -1    1.25    0.58
  12 -58   1    1.34    0.54
 -12 -58  -1    0.31    0.59
  12 -59  -1    1.05    0.50
 -12 -59   1    0.73    0.59
  11 -59  -1    0.63    0.60
 -11 -59   1    0.89    0.67
 -11 -59   1    1.77    0.72
  10 -59  -1    2.31    0.70
 -10 -59   1    1.22    0.73
 -10 -59   1   -0.19    0.80
  -9 -59   1   17.16    1.37
   9 -59  -1   17.76    1.36
  -9 -59   1   15.06    1.49
   8 -59  -1    9.55    1.06
  -8 -59   1    9.09    1.29
   7 -59  -1    2.32    0.85
  -7 -59   1    2.28    0.95
   6 -59  -1   17.66    1.48
  -6 -59   1   15.75    1.63
   5 -59  -1    2.94    0.91
  -5 -59   1    1.73    0.79
  -5 -59   1    1.56    1.07
  -4 -59   1    2.02    1.11
   4 -59  -1    3.92    0.96
  -4 -59   1    3.28    0.91
   0 -59   1   33.03    2.85
   1 -59   1    9.03    1.66
   2 -59   1    8.75    1.68
   3 -59   1    5.03    1.47
   4 -59   1   20.01    1.58
  -4 -59  -1   14.61    1.46
  -4 -59  -1   20.52    1.69
  -4 -59  -1   18.52    1.65
   5 -59   1   68.52    5.14
  -5 -59  -1   79.30    4.67
  -6 -59  -1   72.70    4.49
  -8 -59  -1   21.29    1.80
  -9 -59  -1    0.46    0.70
  -9 -59  -1   -0.07    0.87
 -10 -59  -1    0.32    0.68
 -10 -59  -1    1.31    0.77
  11 -59   1    2.08    0.63
 -11 -59  -1    1.80    0.64
 -11 -59  -1    1.36    0.72
  12 -59   1    2.10    0.52
 -12 -59  -1    0.40    0.53
 -12 -59  -1    0.82    0.56
  12 -60  -1    2.56    0.52
 -12 -60   1    2.04    0.61
 -11 -60   1    6.99    0.84
  11 -60  -1    8.32    0.79
 -11 -60   1    5.90    0.87
 -10 -60   1   15.49    1.21
  10 -60  -1   13.24    1.15
 -10 -60   1   13.75    1.29
   9 -60  -1    1.93    0.74
  -9 -60   1    2.34    0.78
  -9 -60   1    2.96    0.96
   8 -60  -1    6.15    0.94
  -8 -60   1    4.24    1.10
   7 -60  -1    1.29    0.86
  -7 -60   1    3.80    1.08
   6 -60  -1   10.09    1.16
   5 -60  -1    1.78    0.91
  -5 -60   1   -0.12    1.05
  -5 -60   1    2.01    1.04
  -4 -60   1   15.20    1.57
   4 -60  -1   15.35    1.39
  -4 -60   1   15.62    1.37
  -3 -60   1   11.41    1.40
  -3 -60   1   11.88    1.38
  -3 -60   1   12.16    1.24
   3 -60  -1   14.73    1.34
   0 -60   1   16.45    2.01
   1 -60   1    0.29    1.26
   2 -60   1    9.76    1.77
  -3 -60  -1    0.76    0.91
  -3 -60  -1    0.26    0.99
   3 -60   1    0.59    1.36
  -3 -60  -1    2.16    0.88
   3 -60   1    3.58    0.99
  -4 -60  -1   22.31    1.79
  -4 -60  -1   16.88    1.57
   4 -60   1   21.61    1.66
  -5 -60  -1    3.16    1.13
  -6 -60  -1   21.69    1.81
  -8 -60  -1    8.38    1.20
   8 -60   1    9.83    1.08
  -9 -60  -1    1.63    0.83
  -9 -60  -1    1.82    0.73
   9 -60   1    1.34    0.76
 -10 -60  -1    2.91    0.82
  10 -60   1    3.06    0.72
 -10 -60  -1    3.66    0.73
 -11 -60  -1    0.17    0.65
 -11 -60  -1    0.68    0.60
  11 -60   1    1.36    0.59
  12 -60   1   12.13    0.91
 -12 -61   1   11.52    0.94
 -11 -61   1    0.44    0.65
 -11 -61   1   -0.02    0.59
  11 -61  -1    0.80    0.54
 -10 -61   1    1.40    0.79
 -10 -61   1   -0.50    0.69
  10 -61  -1    1.02    0.63
  -9 -61   1   12.08    1.28
   9 -61  -1   13.51    1.12
  -9 -61   1   10.38    1.08
  -8 -61   1   18.34    1.60
   8 -61  -1   17.44    1.42
  -7 -61   1    0.93    1.00
   7 -61  -1    0.03    0.79
   6 -61  -1    3.08    0.91
  -5 -61   1   37.18    2.72
  -5 -61   1   39.09    2.74
   5 -61  -1   43.17    2.64
  -4 -61   1    5.31    1.24
  -4 -61   1    5.45    0.98
   3 -61  -1   10.43    1.21
  -3 -61   1   11.70    1.17
  -3 -61   1   11.35    1.35
  -3 -61   1   10.50    1.35
   2 -61  -1   37.27    2.43
  -2 -61   1   35.53    2.40
  -2 -61   1   34.77    2.45
  -2 -61   1   37.18    2.51
  -1 -61   1    9.17    1.13
   0 -61   1    1.39    1.26
   1 -61   1    8.35    1.07
  -1 -61  -1    5.65    1.07
   1 -61   1    7.93    1.12
   1 -61   1    6.11    1.62
   2 -61   1   31.89    3.12
  -2 -61  -1   35.00    2.54
  -2 -61  -1   37.78    2.54
   2 -61   1   37.65    2.46
  -2 -61  -1   36.45    2.47
   2 -61   1   40.01    2.51
  -3 -61  -1    2.82    0.97
  -3 -61  -1    1.35    1.02
   3 -61   1    3.35    1.46
   3 -61   1    2.09    0.90
  -3 -61  -1    2.69    0.92
   4 -61   1   24.28    1.82
  -4 -61  -1   27.01    1.97
  -5 -61  -1    1.74    1.06
  -6 -61  -1    1.19    0.94
   8 -61   1    3.73    0.85
  -8 -61  -1    3.75    0.96
   9 -61   1    1.13    0.70
  -9 -61  -1    0.46    0.67
  -9 -61  -1    1.26    0.81
  10 -61   1    6.67    0.80
 -10 -61  -1    5.97    0.80
 -10 -61  -1    5.58    0.89
 -11 -61  -1    8.84    0.87
  11 -61   1   11.33    0.88
 -11 -61  -1    8.68    0.94
  11 -62  -1    4.50    0.62
 -11 -62   1    3.81    0.68
 -11 -62   1    4.42    0.71
 -10 -62   1   -0.13    0.63
  10 -62  -1    0.32    0.60
 -10 -62   1   -0.28    0.72
  -9 -62   1    2.32    0.74
   9 -62  -1    2.79    0.73
  -9 -62   1    2.73    0.94
   8 -62  -1    2.19    0.79
  -8 -62   1    2.84    0.97
   7 -62  -1    1.68    0.82
  -7 -62   1   -0.24    0.98
   6 -62  -1    2.00    0.84
   5 -62  -1    3.94    0.96
  -5 -62   1    3.70    1.11
  -5 -62   1    5.25    1.12
   4 -62  -1    4.26    0.99
  -4 -62   1    4.48    0.91
  -4 -62   1    4.29    1.16
  -3 -62   1    6.69    1.02
   3 -62  -1    8.39    1.14
  -3 -62   1    6.89    1.22
  -3 -62   1    6.32    1.19
   2 -62  -1    5.99    1.01
  -2 -62   1    4.78    0.94
  -2 -62   1    2.94    1.07
  -2 -62   1    6.16    1.04
  -1 -62   1    8.94    1.16
   1 -62  -1   10.48    1.22
  -1 -62   1   10.01    1.22
  -1 -62   1    9.16    1.23
   0 -62   1   55.89    4.02
   0 -62  -1   51.97    3.39
   0 -62   1   51.81    3.39
   0 -62   1   58.16    3.39
   1 -62   1    1.01    0.91
  -1 -62  -1    1.57    0.87
   1 -62   1    1.78    0.87
   1 -62   1   -0.48    1.20
   2 -62   1   49.14    3.82
  -2 -62  -1   48.98    3.27
  -2 -62  -1   55.49    3.31
   2 -62   1   51.12    3.22
   2 -62   1   49.99    3.22
  -2 -62  -1   51.81    3.22
  -3 -62  -1   -1.56    1.06
  -3 -62  -1    0.32    0.88
   3 -62   1    0.69    1.24
  -3 -62  -1   -0.48    0.90
   3 -62   1    0.81    0.92
  -4 -62  -1   13.71    1.37
   4 -62   1   15.57    1.39
  -4 -62  -1   15.11    1.53
  -5 -62  -1    3.44    1.09
  -6 -62  -1    4.37    1.07
   8 -62   1    2.13    0.78
  -8 -62  -1    2.56    0.92
   9 -62   1    1.36    0.71
  -9 -62  -1    1.10    0.79
 -10 -62  -1    6.79    0.80
  10 -62   1    7.20    0.80
 -10 -62  -1    5.68    0.89
 -11 -62  -1   -0.14    0.51
  11 -62   1    1.65    0.53
 -11 -62  -1    0.21    0.60
  11 -63  -1    4.04    0.56
 -11 -63   1    1.91    0.61
 -11 -63   1    2.64    0.65
 -10 -63   1    0.25    0.60
  10 -63  -1    1.46    0.60
 -10 -63   1    1.94    0.75
   9 -63  -1    2.82    0.70
  -9 -63   1    2.76    0.91
   8 -63  -1    4.23    0.81
  -8 -63   1    2.38    0.94
   7 -63  -1    5.28    0.88
  -7 -63   1    3.59    1.06
   6 -63  -1    0.93    0.81
   5 -63  -1   36.87    2.26
  -5 -63   1   30.52    2.33
  -5 -63   1   31.06    2.34
   4 -63  -1   64.26    3.57
  -4 -63   1   60.17    3.66
  -3 -63   1   22.13    1.67
   3 -63  -1   22.42    1.72
  -3 -63   1   20.43    1.80
  -3 -63   1   20.10    1.78
  -2 -63   1    4.24    1.09
  -2 -63   1    3.98    1.09
   2 -63  -1    4.98    1.05
  -2 -63   1    5.24    0.95
  -1 -63   1    3.91    1.04
  -1 -63   1    1.71    0.93
   1 -63  -1    2.52    0.99
  -1 -63   1    5.18    1.01
   0 -63   1   20.58    1.63
   0 -63  -1   16.76    1.55
   0 -63   1   21.17    1.63
   0 -63   1   16.52    2.15
   1 -63   1   17.96    1.50
   1 -63   1   14.79    2.01
  -1 -63  -1   15.90    1.48
   1 -63   1   17.03    1.48
  -2 -63  -1    7.21    1.09
   2 -63   1    7.56    1.12
  -2 -63  -1    6.54    1.17
   2 -63   1    6.17    1.02
  -2 -63  -1    8.47    1.15
   3 -63   1    1.02    0.85
  -3 -63  -1    2.00    0.91
  -3 -63  -1   -0.26    1.01
  -3 -63  -1    1.63    0.90
   4 -63   1   19.60    1.66
  -4 -63  -1   22.97    1.81
   5 -63   1   15.80    1.41
  -5 -63  -1   15.44    1.54
  -6 -63  -1    0.62    0.95
   8 -63   1    3.18    0.80
  -8 -63  -1    1.36    0.85
   9 -63   1    3.32    0.73
  -9 -63  -1    3.73    0.83
  10 -63   1    0.98    0.58
 -10 -63  -1    0.87    0.60
 -10 -63  -1    1.99    0.70
  11 -63   1    0.78    0.48
 -11 -63  -1    0.74    0.56
 -11 -64   1    2.19    0.56
  11 -64  -1    2.38    0.49
 -11 -64   1    1.63    0.59
 -10 -64   1    7.84    0.84
  10 -64  -1    8.22    0.81
 -10 -64   1    9.77    0.96
   9 -64  -1    2.18    0.66
  -9 -64   1    0.78    0.83
   8 -64  -1    2.24    0.75
  -8 -64   1    2.21    0.90
   7 -64  -1    5.58    0.90
  -7 -64   1    6.20    1.08
   6 -64  -1    1.78    0.82
   5 -64  -1    5.25    0.96
  -5 -64   1    4.59    1.09
  -5 -64   1    5.21    1.06
   4 -64  -1    3.21    0.93
  -4 -64   1    1.88    0.82
  -4 -64   1    2.17    0.97
   3 -64  -1   59.45    3.70
  -3 -64   1   56.90    3.66
  -3 -64   1   64.16    3.80
  -3 -64   1   62.71    3.79
   2 -64  -1    1.61    0.90
  -2 -64   1    3.16    0.86
  -2 -64   1    1.12    1.01
  -2 -64   1    0.49    0.92
   1 -64  -1   39.74    2.73
  -1 -64   1   45.61    2.76
  -1 -64   1   43.30    2.80
  -1 -64   1   40.67    2.79
   0 -64   1    4.34    0.99
   0 -64  -1    3.39    0.92
   0 -64   1    4.32    1.05
   1 -64   1    4.94    0.99
   1 -64   1    5.05    0.99
  -1 -64  -1    5.10    0.97
  -2 -64  -1    8.07    1.11
   2 -64   1   10.74    1.16
   2 -64   1   10.05    1.14
  -2 -64  -1    9.28    1.23
  -2 -64  -1    9.88    1.22
   3 -64   1    4.97    1.00
  -3 -64  -1    5.70    1.01
  -3 -64  -1    6.50    1.11
  -3 -64  -1    4.46    1.08
   4 -64   1   23.77    1.79
  -4 -64  -1   23.20    1.91
   5 -64   1   24.44    1.72
  -5 -64  -1   20.21    1.82
  -6 -64  -1    6.53    1.11
   8 -64   1    0.43    0.71
  -8 -64  -1    1.14    0.78
   9 -64   1    1.92    0.66
  -9 -64  -1    1.93    0.74
 -10 -64  -1    0.36    0.54
  10 -64   1    0.26    0.54
 -10 -64  -1    0.61    0.61
  10 -65  -1    1.57    0.56
 -10 -65   1    2.08    0.68
   9 -65  -1    8.73    0.83
  -9 -65   1    4.83    0.95
   8 -65  -1    2.71    0.72
  -8 -65   1    1.83    0.90
   7 -65  -1    1.80    0.75
  -7 -65   1    1.25    0.91
   6 -65  -1   11.96    1.17
   5 -65  -1    0.20    0.79
  -5 -65   1    0.35    0.85
  -4 -65   1   14.33    1.39
   4 -65  -1   19.11    1.50
  -4 -65   1   19.12    1.57
   3 -65  -1    4.36    0.99
  -3 -65   1    0.84    0.84
  -3 -65   1    2.25    0.97
  -3 -65   1    3.54    1.08
  -2 -65   1    0.76    0.82
   2 -65  -1   -0.19    0.85
  -2 -65   1   -0.11    0.94
  -2 -65   1   -0.37    0.93
   1 -65  -1   12.16    1.29
  -1 -65   1   14.27    1.28
  -1 -65   1   13.07    1.36
  -1 -65   1   12.80    1.32
   0 -65   1    2.89    0.90
   0 -65   1    2.57    0.90
   0 -65  -1    0.26    0.88
   1 -65   1    2.64    0.96
  -1 -65  -1    3.68    0.95
   1 -65   1    3.09    0.88
   2 -65   1    2.03    0.92
  -2 -65  -1    1.10    0.84
  -2 -65  -1    2.72    0.95
   2 -65   1    2.32    0.84
  -2 -65  -1    1.35    0.90
  -3 -65  -1   21.37    1.66
   3 -65   1   21.83    1.67
  -3 -65  -1   20.84    1.75
   4 -65   1    3.77    0.91
  -4 -65  -1    2.37    0.97
   5 -65   1    4.46    0.97
  -5 -65  -1    4.97    1.10
  -6 -65  -1   24.93    1.91
  -7 -65  -1    0.14    0.90
   8 -65   1    1.01    0.69
  -8 -65  -1    1.76    0.79
   9 -65   1    1.45    0.61
  -9 -65  -1    1.17    0.73
  10 -65   1    4.30    0.63
 -10 -65  -1    4.70    0.74
  10 -66  -1    4.78    0.62
 -10 -66   1    4.95    0.73
   9 -66  -1    5.65    0.70
  -9 -66   1    2.84    0.80
   8 -66  -1    3.59    0.75
  -8 -66   1    4.92    0.96
   7 -66  -1    5.72    0.86
  -7 -66   1    5.73    0.99
   6 -66  -1    6.20    0.94
   5 -66  -1    7.39    0.98
  -5 -66   1    4.44    1.06
   4 -66  -1    4.56    0.92
  -4 -66   1    3.79    0.87
  -4 -66   1    3.37    1.04
  -4 -66   1    4.89    1.10
  -3 -66   1   24.80    1.91
   3 -66  -1   27.85    1.96
  -3 -66   1   29.34    2.08
  -3 -66   1   28.05    2.04
  -2 -66   1    1.11    0.85
   2 -66  -1   -0.25    0.90
  -2 -66   1    1.13    0.90
  -2 -66   1    0.66    0.94
  -1 -66   1    6.47    1.00
  -1 -66   1    7.40    1.14
  -1 -66   1    5.37    1.06
   0 -66   1    1.05    0.82
   0 -66  -1   -0.41    0.82
   0 -66   1    1.47    0.91
   1 -66   1    2.10    0.89
   1 -66   1    1.21    0.85
  -1 -66  -1    1.29    0.88
   2 -66   1    2.41    0.89
  -2 -66  -1    2.34    0.85
  -2 -66  -1    0.04    0.85
   2 -66   1    0.42    0.81
  -2 -66  -1   -0.27    0.88
  -3 -66  -1   15.70    1.47
   3 -66   1   18.55    1.52
  -3 -66  -1   19.40    1.58
   4 -66   1    3.48    0.94
  -4 -66  -1    3.65    0.95
   5 -66   1    9.46    1.07
  -5 -66  -1    8.50    1.20
  -6 -66  -1    4.21    0.95
  -7 -66  -1   10.86    1.20
   8 -66   1    1.47    0.67
  -8 -66  -1    1.28    0.78
   9 -66   1    6.16    0.73
  -9 -66  -1    5.08    0.80
  10 -66   1    2.42    0.52
 -10 -66  -1    1.26    0.62
  10 -67  -1    3.26    0.54
 -10 -67   1    4.12    0.69
   9 -67  -1    0.99    0.56
  -9 -67   1    1.31    0.70
   8 -67  -1    0.51    0.62
  -8 -67   1    0.03    0.78
   7 -67  -1    1.40    0.68
  -7 -67   1    1.71    0.86
   6 -67  -1    9.87    1.01
  -6 -67   1    7.95    1.13
   5 -67  -1    6.81    0.96
  -5 -67   1    7.42    1.15
   4 -67  -1   22.63    1.69
  -4 -67   1   19.80    1.77
  -4 -67   1   23.87    1.82
  -3 -67   1   10.07    1.14
   3 -67  -1   12.69    1.23
  -3 -67   1   11.56    1.31
  -3 -67   1   12.02    1.28
   2 -67  -1    2.57    0.87
  -2 -67   1    3.66    0.90
  -2 -67   1    0.46    0.89
  -2 -67   1    1.72    0.96
   1 -67  -1   20.86    1.77
  -1 -67   1   25.69    1.80
  -1 -67   1   25.52    1.86
  -1 -67   1   24.52    1.84
   0 -67   1    0.03    0.86
   0 -67  -1    1.16    0.81
   0 -67   1    1.40    0.87
   1 -67   1   28.39    2.03
  -1 -67  -1   25.66    2.03
  -2 -67  -1    0.63    0.81
   2 -67   1    0.84    0.84
  -2 -67  -1    0.07    0.82
  -2 -67  -1    0.90    0.84
   3 -67   1   13.45    1.27
  -3 -67  -1   12.04    1.24
  -3 -67  -1   11.76    1.27
   4 -67   1    3.21    0.87
  -4 -67  -1    2.06    0.92
   5 -67   1   11.28    1.13
  -5 -67  -1   10.02    1.20
  -6 -67  -1    5.89    0.99
  -7 -67  -1    3.65    0.89
   8 -67   1    7.24    0.83
   9 -67   1    1.13    0.56
  -9 -67  -1    0.49    0.66
  10 -67   1    3.55    0.52
 -10 -67  -1    1.31    0.57
 -10 -68   1    4.11    0.64
   9 -68  -1    2.95    0.58
  -9 -68   1    4.20    0.76
   8 -68  -1    0.94    0.61
  -8 -68   1    0.48    0.74
   7 -68  -1    2.47    0.70
  -7 -68   1    0.25    0.83
   6 -68  -1    9.42    0.98
  -6 -68   1    7.93    1.12
   5 -68  -1    1.65    0.79
  -5 -68   1    0.85    0.86
   4 -68  -1    3.52    0.88
  -4 -68   1    3.29    0.95
  -4 -68   1    4.26    0.97
   3 -68  -1    2.15    0.86
  -3 -68   1    1.03    0.82
  -3 -68   1    2.20    0.95
  -3 -68   1    1.80    0.98
   2 -68  -1   10.84    1.20
  -2 -68   1   12.04    1.19
  -2 -68   1   11.90    1.28
  -2 -68   1   11.76    1.31
  -1 -68   1    1.88    0.87
   1 -68  -1    1.31    0.85
  -1 -68   1    1.15    0.86
  -1 -68   1   -0.20    0.85
   0 -68   1    4.77    0.92
   0 -68   1    3.16    0.91
   1 -68   1    2.38    0.90
   1 -68   1    1.37    0.80
  -1 -68  -1    0.32    0.80
   2 -68   1    1.07    0.86
  -2 -68  -1    1.17    0.82
  -2 -68  -1    1.60    0.88
   3 -68   1    0.31    0.83
  -3 -68  -1    0.74    0.82
  -3 -68  -1   -0.58    0.84
   4 -68   1   21.31    1.64
  -4 -68  -1   22.66    1.73
   5 -68   1    2.24    0.83
  -5 -68  -1    2.56    0.88
  -6 -68  -1   11.10    1.17
  -7 -68  -1    3.45    0.83
   8 -68   1    8.78    0.87
   9 -68   1    0.48    0.51
  -9 -68  -1    1.35    0.61
   9 -69  -1   13.57    0.98
  -9 -69   1   12.33    1.09
   8 -69  -1    1.52    0.59
  -8 -69   1    1.10    0.75
   7 -69  -1   -0.46    0.62
   6 -69  -1    1.39    0.69
  -6 -69   1    0.81    0.88
   5 -69  -1    2.75    0.79
  -5 -69   1    1.22    0.83
   4 -69  -1    3.07    0.85
  -4 -69   1    3.28    0.93
   3 -69  -1    2.84    0.88
  -3 -69   1    2.45    0.84
  -3 -69   1    1.32    0.92
  -3 -69   1    3.41    0.92
   2 -69  -1   30.99    2.05
  -2 -69   1   28.46    2.01
  -2 -69   1   30.71    2.10
  -2 -69   1   27.69    2.07
   1 -69  -1    2.36    0.87
  -1 -69   1    0.89    0.80
  -1 -69   1    0.32    0.83
  -1 -69   1    1.19    0.93
   0 -69   1    8.99    1.08
   0 -69   1    8.61    1.10
   1 -69   1    1.98    0.84
   1 -69   1    1.74    0.83
  -1 -69  -1    1.50    0.87
  -2 -69  -1   16.59    1.43
   2 -69   1   17.26    1.42
   3 -69   1    2.29    0.84
  -3 -69  -1    1.41    0.87
   4 -69   1    9.49    1.06
  -4 -69  -1    8.97    1.14
   5 -69   1    0.92    0.78
  -5 -69  -1    1.08    0.84
  -6 -69  -1    1.02    0.84
  -7 -69  -1    5.42    0.88
   8 -69   1    1.08    0.57
   9 -69   1    1.45    0.49
  -9 -69  -1    0.66    0.56
   9 -70  -1    2.83    0.51
  -9 -70   1    3.04    0.67
   8 -70  -1    3.10    0.60
  -8 -70   1    3.13    0.77
   7 -70  -1    0.62    0.60
   6 -70  -1    1.20    0.69
  -6 -70   1    2.52    0.83
   5 -70  -1    9.02    1.00
  -5 -70   1   10.25    1.18
   4 -70  -1    1.10    0.75
  -4 -70   1    3.14    0.94
   3 -70  -1   13.57    1.20
  -3 -70   1   10.63    1.13
  -3 -70   1   12.06    1.25
  -3 -70   1   12.33    1.25
  -2 -70   1   12.68    1.24
   2 -70  -1   13.42    1.23
  -2 -70   1   14.80    1.33
  -2 -70   1   13.06    1.33
   1 -70  -1    4.11    0.91
  -1 -70   1    3.06    0.88
  -1 -70   1    5.17    0.92
  -1 -70   1    2.99    0.91
   0 -70   1    0.75    0.81
   0 -70   1   -0.12    0.79
   1 -70   1    1.49    0.83
   1 -70   1    0.14    0.77
   2 -70   1    3.58    0.88
  -2 -70  -1    4.40    0.90
   3 -70   1    3.42    0.86
  -3 -70  -1    3.92    0.92
   4 -70   1   17.55    1.38
  -4 -70  -1   16.29    1.44
   5 -70   1   21.55    1.60
  -5 -70  -1   23.46    1.71
  -6 -70  -1    9.19    1.04
  -7 -70  -1    0.28    0.71
   8 -70   1    1.20    0.54
   9 -70   1    0.70    0.44
  -9 -70  -1    1.10    0.55
  -9 -71   1    7.97    0.81
   8 -71  -1    2.14    0.54
  -8 -71   1    2.52    0.68
   7 -71  -1    3.15    0.63
   6 -71  -1    3.08    0.70
  -6 -71   1    1.92    0.82
   5 -71  -1   11.07    1.00
  -5 -71   1    8.97    1.09
   4 -71  -1    3.74    0.82
  -4 -71   1    4.95    0.92
   3 -71  -1    8.96    0.98
  -3 -71   1    5.36    0.90
  -3 -71   1    8.28    1.04
  -3 -71   1    6.44    1.07
  -2 -71   1    7.43    0.98
   2 -71  -1    7.73    0.99
  -2 -71   1    7.06    1.01
  -2 -71   1    6.66    1.03
   1 -71  -1    3.07    0.86
  -1 -71   1    2.38    0.82
  -1 -71   1    2.43    0.90
  -1 -71   1    2.04    0.83
   0 -71   1   14.95    1.26
   0 -71   1   12.65    1.26
   1 -71   1    1.31    0.79
   1 -71   1    0.22    0.77
   2 -71   1   14.06    1.21
  -2 -71  -1   10.61    1.17
   3 -71   1    0.75    0.76
  -3 -71  -1   -0.69    0.79
   4 -71   1   18.54    1.40
  -4 -71  -1   17.11    1.46
   5 -71   1    5.13    0.80
  -5 -71  -1    3.90    0.86
  -6 -71  -1    2.62    0.77
  -7 -71  -1    1.91    0.70
   8 -71   1    0.25    0.49
   8 -72  -1    2.10    0.52
  -8 -72   1    3.51    0.66
   7 -72  -1    0.72    0.54
   6 -72  -1    3.93    0.70
  -6 -72   1    4.41    0.81
   5 -72  -1    3.19    0.73
  -5 -72   1    3.63    0.88
   4 -72  -1    0.57    0.71
  -4 -72   1   -0.54    0.83
   3 -72  -1    4.28    0.85
  -3 -72   1    6.21    0.96
   2 -72  -1    5.45    0.88
  -2 -72   1    4.99    0.87
  -2 -72   1    4.86    0.94
  -2 -72   1    6.18    0.95
  -1 -72   1    1.74    0.79
   1 -72  -1    3.13    0.82
  -1 -72   1    1.38    0.81
   0 -72   1    2.45    0.83
   0 -72   1    2.94    0.86
   1 -72   1    2.27    0.81
   1 -72   1    0.21    0.76
   2 -72   1    1.82    0.78
  -2 -72  -1    2.23    0.79
   3 -72   1    1.24    0.75
  -3 -72  -1    0.82    0.76
   4 -72   1    8.02    0.94
  -4 -72  -1    7.07    0.98
   5 -72   1    8.05    0.90
  -5 -72  -1    7.17    0.98
  -6 -72  -1    1.85    0.72
  -7 -72  -1    5.97    0.80
   8 -72   1    0.39    0.46
  -8 -73   1    6.85    0.77
   7 -73  -1    1.99    0.54
   6 -73  -1    1.42    0.58
  -6 -73   1    0.26    0.71
   5 -73  -1    1.95    0.67
  -5 -73   1    0.47    0.74
   4 -73  -1    0.68    0.66
  -4 -73   1    0.63    0.76
   3 -73  -1    3.09    0.75
  -3 -73   1    2.62    0.84
   2 -73  -1    6.35    0.86
  -2 -73   1    3.92    0.82
  -2 -73   1    4.04    0.87
  -2 -73   1    4.32    0.88
   1 -73  -1    8.23    0.99
  -1 -73   1    8.17    0.99
  -1 -73   1    8.74    1.05
   0 -73   1    0.59    0.72
   0 -73   1    0.11    0.73
   1 -73   1    4.51    0.85
   1 -73   1    4.77    0.82
   2 -73   1   14.97    1.26
   3 -73   1    4.00    0.78
  -3 -73  -1    3.47    0.80
   4 -73   1    0.67    0.68
  -4 -73  -1    0.55    0.73
   5 -73   1    1.46    0.66
  -5 -73  -1    0.30    0.71
  -6 -73  -1    2.60    0.70
  -7 -73  -1    1.21    0.60
   7 -74  -1    0.19    0.46
   6 -74  -1    6.95    0.73
  -6 -74   1    5.87    0.85
   5 -74  -1    1.10    0.61
  -5 -74   1    0.57    0.73
   4 -74  -1    7.98    0.86
  -4 -74   1    7.30    0.95
   3 -74  -1    7.86    0.90
  -3 -74   1    7.24    0.96
   2 -74  -1    2.32    0.76
  -2 -74   1    0.88    0.70
  -2 -74   1    2.56    0.78
  -2 -74   1    1.96    0.83
   1 -74  -1    5.86    0.87
  -1 -74   1    6.17    0.87
  -1 -74   1    5.25    0.91
   0 -74   1    0.70    0.70
   0 -74   1   -0.20    0.70
   1 -74   1    4.24    0.79
   1 -74   1    2.23    0.74
   2 -74   1    1.21    0.71
   3 -74   1    3.34    0.74
  -3 -74  -1    1.56    0.72
   4 -74   1    2.64    0.68
  -4 -74  -1    2.19    0.72
   5 -74   1    9.12    0.87
  -5 -74  -1    8.60    0.94
  -6 -74  -1    3.98    0.72
  -7 -74  -1    2.21    0.61
   7 -75  -1    0.66    0.44
  -7 -75   1    0.52    0.58
   6 -75  -1    2.63    0.56
  -6 -75   1    2.81    0.67
   5 -75  -1    2.88    0.64
  -5 -75   1    4.30    0.77
   4 -75  -1    3.87    0.71
  -4 -75   1    4.76    0.83
   3 -75  -1    2.94    0.70
  -3 -75   1    2.07    0.77
   2 -75  -1    0.30    0.66
  -2 -75   1   -1.06    0.69
  -2 -75   1    0.57    0.70
   1 -75  -1   11.88    1.08
  -1 -75   1   12.48    1.07
  -1 -75   1   10.17    1.07
   0 -75   1    6.82    0.89
   0 -75   1    7.58    0.91
   1 -75   1   22.70    1.50
   1 -75   1   18.38    1.45
   2 -75   1   -0.17    0.65
   3 -75   1   10.19    0.98
  -3 -75  -1   10.70    1.01
   4 -75   1    1.48    0.61
  -4 -75  -1   -0.18    0.65
   5 -75   1    3.74    0.65
  -5 -75  -1    4.12    0.73
  -6 -75  -1    2.20    0.62
   6 -76  -1    0.46    0.47
  -6 -76   1    0.18    0.58
   5 -76  -1    3.85    0.60
  -5 -76   1    2.23    0.66
   4 -76  -1    0.94    0.59
  -4 -76   1    1.29    0.70
   3 -76  -1    0.93    0.62
  -3 -76   1    0.21    0.67
   2 -76  -1    0.94    0.64
  -2 -76   1    0.14    0.65
   1 -76  -1    1.31    0.67
  -1 -76   1    1.13    0.67
   0 -76   1   -0.35    0.65
   0 -76   1   -1.07    0.67
   1 -76   1    1.15    0.65
   1 -76   1    0.24    0.61
   2 -76   1    2.40    0.68
   3 -76   1    0.84    0.60
   4 -76   1    3.51    0.64
  -4 -76  -1    2.42    0.67
   5 -76   1    2.03    0.55
  -5 -76  -1    0.85    0.60
  -6 -76  -1    0.54    0.52
  -6 -77   1    0.45    0.55
   5 -77  -1    2.59    0.54
  -5 -77   1    3.33    0.65
   4 -77  -1    0.85    0.55
  -4 -77   1    1.18    0.64
   3 -77  -1    1.27    0.60
  -3 -77   1    1.71    0.67
   2 -77  -1    1.20    0.62
  -2 -77   1    1.77    0.65
   1 -77  -1    1.98    0.68
  -1 -77   1    1.78    0.65
   0 -77   1    1.47    0.63
   0 -77   1    2.02    0.66
   1 -77   1    9.55    0.91
   2 -77   1    8.18    0.85
   3 -77   1    9.68    0.88
   4 -77   1    0.98    0.53
  -4 -77  -1    0.94    0.57
   5 -77   1    1.94    0.53
  -5 -77  -1    1.72    0.57
   5 -78  -1    1.20    0.47
  -5 -78   1    1.89    0.58
   4 -78  -1    1.50    0.52
  -4 -78   1    1.39    0.61
   3 -78  -1   16.78    1.15
  -3 -78   1   14.94    1.19
   2 -78  -1    5.28    0.70
   1 -78  -1    9.48    0.89
   0 -78   1   -0.13    0.57
   1 -78   1    0.49    0.59
   2 -78   1    1.08    0.57
   3 -78   1    1.23    0.55
   4 -78   1    5.45    0.64
   5 -78   1   14.97    1.04
   4 -79  -1    1.83    0.48
   3 -79  -1    1.16    0.51
  -3 -79   1    0.53    0.55
   2 -79  -1    2.50    0.58
   1 -79  -1    0.25    0.55
   0 -79   1    7.72    0.77
   1 -79   1    1.20    0.55
   2 -79   1    6.70    0.72
   3 -79   1    1.14    0.52
   4 -79   1    6.02    0.64
   3 -80  -1    0.55    0.46
   2 -80  -1    2.44    0.54
   1 -80   1    0.37    0.49
   2 -80   1    0.85    0.47
   3 -80   1    0.75    0.46
   1 -81   1    0.08    0.45
  18   0  -2   10.86    0.98
 -18   0   2    7.58    0.97
 -17   0   2    2.96    1.00
 -16   0   2    0.43    1.10
  14   0  -2   23.46    2.66
  13   0  -2   56.17    4.27
 -12   0   2   42.37    4.02
  12   0  -2   48.72    3.65
 -11   0   2   47.91    4.02
  11   0  -2   49.30    3.62
 -10   0   2    0.84    1.43
  10   0  -2    1.15    1.05
  -9   0   2  215.69   13.40
   9   0  -2  221.05   13.14
   9   0  -2  246.86   13.18
  -8   0   2  119.39    7.61
   8   0  -2  128.88    7.43
  -8   0   2  137.87   11.21
  -7   0   2  274.56   18.67
  -6   0   2  133.21   10.35
  -5   0   2  135.72   10.10
  -4   0   2  412.92   24.62
  -3   0   2  376.92   23.42
   3   0  -2  407.86   22.43
  -2   0   2  951.72   53.37
  -1   0   2   31.38    2.71
   0   0   2  287.81   16.55
   1   0   2  210.47   12.49
   2   0   2 6572.43  361.00
  -3   0  -2   47.77    4.23
  -4   0  -2  997.26   56.63
  -5   0  -2   39.27    4.43
  -6   0  -2    0.32    2.59
  -7   0  -2   55.86    3.72
  -7   0  -2   57.01    6.34
  -8   0  -2  187.43   10.97
   9   0   2  279.85   17.26
  -9   0  -2  320.45   17.28
  10   0   2  198.65   12.60
 -10   0  -2  226.12   12.60
  11   0   2  195.96   11.90
  12   0   2  217.60   11.26
  12   0   2  153.36   11.12
  13   0   2   89.75    5.55
  13   0   2   66.77    5.45
 -14   0  -2   28.70    2.21
 -15   0  -2   63.22    3.97
 -16   0  -2   20.77    1.73
 -17   0  -2   18.26    1.44
  18   1  -2    3.31    0.75
 -18   1   2    1.53    0.74
 -17   1   2   -0.03    0.93
 -16   1   2    8.72    1.35
  14   1  -2   14.21    2.13
  13   1  -2    9.58    1.95
 -12   1   2    2.35    1.96
  12   1  -2    4.71    1.52
 -11   1   2   -1.10    1.73
  11   1  -2    1.41    1.31
 -10   1   2    0.11    1.49
  10   1  -2    0.07    1.10
  -9   1   2   28.01    2.68
   9   1  -2   30.97    2.36
   9   1  -2   27.01    2.27
   9  -1  -2   26.46    2.27
  -8   1   2    5.54    1.34
   8   1  -2    2.65    0.94
  -8   1   2    2.72    3.49
  -7   1   2  103.95    9.24
  -6   1   2  232.66   15.80
  -5   1   2   23.97    3.98
  -4   1   2   14.10    3.25
  -3   1   2    4.51    2.45
   3  -1  -2    5.37    1.25
   3   1  -2    5.47    1.01
  -2   1   2  456.57   29.26
  -2   1   2  528.70   28.42
  -1   1   2    2.08    1.18
   0   1   2   23.47    2.16
   1   1   2    6.12    1.47
   2   1   2   35.25    3.55
  -3   1  -2    1.93    1.87
  -4   1  -2  114.07    8.30
  -5   1  -2   31.40    3.99
  -6   1  -2   21.54    3.81
  -7   1  -2   30.20    4.83
  -7   1  -2   34.84    2.57
  -8   1  -2   37.48    2.82
  -8  -1  -2   36.55    2.78
   9   1   2   16.78    2.09
  -9   1  -2   16.70    1.96
  -9  -1  -2   22.05    2.03
  10   1   2   17.41    2.21
 -10   1  -2   21.19    2.23
 -10  -1  -2   21.91    2.25
  11   1   2    5.24    1.69
  12   1   2   37.89    3.05
  12   1   2   26.56    2.98
  13   1   2    1.60    1.47
  13   1   2    0.39    1.44
 -14   1  -2    8.53    1.33
 -15   1  -2    3.54    1.18
 -16   1  -2    2.67    1.03
 -17   1  -2    2.91    0.82
  18   2  -2    1.20    0.71
 -18   2   2    0.02    0.71
 -17   2   2    0.91    0.95
 -16   2   2    1.63    1.12
  14   2  -2    6.72    1.79
  13   2  -2   11.34    2.02
 -12   2   2   -1.25    1.99
  12   2  -2    0.09    1.41
 -11   2   2   16.05    2.34
  11   2  -2   15.52    1.88
 -10   2   2   30.93    2.93
  10   2  -2   32.37    2.58
  10  -2  -2   31.94    2.51
  -9   2   2   57.48    4.20
   9   2  -2   60.63    3.91
   9  -2  -2   56.65    3.83
   8   2  -2   14.38    1.50
   8  -2  -2   16.66    1.55
  -8   2   2   15.86    1.80
  -8   2   2   12.76    3.92
  -7   2   2   53.95    6.41
  -6   2   2   43.24    5.38
  -5   2   2    1.81    2.65
  -4   2   2  365.35   22.05
  -3   2   2   69.86    5.28
   3  -2  -2   59.93    4.23
  -2   2   2   19.51    2.75
  -2   2   2   20.46    1.70
  -1   2   2   21.75    2.37
  -1   2   2   29.54    2.12
   0   2   2  102.17    6.39
   1   2   2  326.45   18.84
   2   2   2  400.08   23.17
  -3   2  -2   31.18    3.46
  -4   2  -2  329.20   20.06
  -5   2  -2    0.52    2.00
  -6   2  -2    3.55    2.70
  -7   2  -2   14.00    1.54
  -7   2  -2   15.15    3.95
  -8  -2  -2   84.92    5.26
  -8   2  -2   80.81    5.28
   9   2   2   22.90    2.41
  -9   2  -2   27.98    2.43
  -9  -2  -2   29.68    2.41
  10   2   2    4.45    1.61
 -10   2  -2    5.29    1.51
  11   2   2   10.80    1.92
  12   2   2    1.21    1.44
  12   2   2    2.09    1.53
  13   2   2    1.28    1.40
  13   2   2   -0.13    1.38
 -14   2  -2    2.94    1.12
 -15   2  -2   12.14    1.44
 -16   2  -2   -0.10    0.96
 -17   2  -2    5.09    0.90
  18   3  -2    1.31    0.75
 -18  -3   2    2.16    0.74
 -18   3   2    2.07    0.77
 -17  -3   2   -0.06    0.90
 -17   3   2    0.49    0.91
 -16   3   2    1.24    1.07
 -16  -3   2    3.69    1.08
  14   3  -2   25.96    2.72
  13   3  -2   17.79    2.23
 -12   3   2   -0.84    2.10
  12   3  -2    1.98    1.45
 -11   3   2   -1.11    1.67
  11   3  -2   -1.00    1.25
 -10   3   2   54.49    4.09
  10   3  -2   49.49    3.62
  10  -3  -2   52.34    3.56
  -9   3   2   38.95    3.26
   9   3  -2   40.35    2.94
   9  -3  -2   40.84    2.94
   9  -3  -2   42.24    2.94
   8  -3  -2   19.95    1.73
   8   3  -2   19.41    1.74
   8  -3  -2   19.11    1.67
  -8   3   2   19.89    2.02
  -8  -3   2   23.27    4.60
  -8   3   2   16.93    4.45
  -7  -3   2   73.19    7.31
  -7   3   2   64.06    7.15
  -6  -3   2  172.60   12.18
  -6   3   2  156.48   12.08
  -5  -3   2   10.47    3.04
  -5   3   2    5.20    2.87
  -4   3   2   10.54    2.94
   4  -3  -2   12.68    1.88
  -3   3   2  158.17   10.79
   3  -3  -2  171.59   10.06
  -2   3   2  710.81   48.45
  -2   3   2  952.23   47.99
  -1   3   2  211.89   14.34
  -1   3   2  275.59   14.20
   0   3   2   74.30    4.96
   0  -3   2   70.79    4.96
   0   3   2   84.86    5.06
   1  -3   2   85.06    5.63
   1   3   2   81.99    5.65
   2   3   2    4.36    1.80
   2  -3   2    3.33    1.71
  -3   3  -2  101.23    7.21
  -4  -3  -2  236.92   15.00
  -4   3  -2  239.69   15.10
  -5   3  -2    6.21    2.44
  -5  -3  -2    6.87    2.43
  -6  -3  -2  127.09    9.99
  -6   3  -2  130.96   10.08
  -7   3  -2    0.80    2.79
  -7  -3  -2    3.13    3.04
  -7   3  -2    1.71    1.01
  -8  -3  -2   28.30    2.33
  -8   3  -2   28.89    2.41
   9   3   2   11.04    1.70
   9  -3   2    9.44    1.72
  -9  -3  -2   14.49    1.65
  -9   3  -2   11.64    1.69
  10   3   2   37.22    3.23
  10  -3   2   31.82    3.14
 -10   3  -2   42.62    3.21
  11  -3   2   22.99    2.59
  11   3   2   24.94    2.63
  12   3   2   46.28    3.44
  12  -3   2   49.93    3.54
  12   3   2   34.39    3.43
  12  -3   2   34.24    3.47
  13  -3   2    0.53    1.42
  13   3   2    2.14    1.41
  13   3   2    0.51    1.39
  13  -3   2    1.42    1.52
 -14  -3  -2   -0.72    1.11
 -14   3  -2   -0.04    1.06
 -15  -3  -2    0.62    1.07
 -15   3  -2    0.77    1.10
 -16  -3  -2    3.01    1.00
 -16   3  -2    2.75    1.00
 -17  -3  -2    4.27    0.85
 -17   3  -2    3.71    0.88
 -18  -4   2   -0.66    0.69
 -18   4   2   -0.14    0.72
  18  -4  -2   -1.31    0.74
  18   4  -2   -0.53    0.73
 -17  -4   2    5.38    1.00
 -17   4   2    4.21    1.01
 -16   4   2    1.56    1.07
 -16  -4   2    1.61    1.02
 -15  -4   2    2.27    1.31
  14   4  -2   48.95    3.81
  14  -4  -2   42.15    3.70
  13   4  -2   56.09    4.26
  13  -4  -2   58.35    4.31
 -12   4   2   30.68    3.53
 -12  -4   2   34.18    3.54
  12   4  -2   39.54    3.19
  12  -4  -2   42.94    3.22
 -11   4   2   -1.35    1.72
 -11  -4   2    1.29    1.63
  11   4  -2    1.99    1.25
  11  -4  -2    1.48    1.18
  11  -4  -2    0.56    1.00
 -10  -4   2   29.82    3.00
 -10   4   2   30.39    3.04
  10  -4  -2   35.85    2.71
  10   4  -2   37.00    2.71
  10  -4  -2   31.02    2.55
  -9   4   2    4.76    1.56
  -9  -4   2    6.70    1.58
   9  -4  -2    6.94    1.18
   9   4  -2    4.24    1.14
   9  -4  -2    6.74    1.22
   8   4  -2  165.85    9.85
   8  -4  -2  178.83    9.87
   8  -4  -2  183.22    9.90
  -8  -4   2  167.86   10.04
  -8   4   2  155.50   10.03
  -8  -4   2  160.30   13.15
  -8   4   2  149.47   13.18
  -7   4   2    9.17    3.58
  -7  -4   2    8.69    3.29
  -6  -4   2  787.97   46.47
  -6   4   2  801.26   46.67
  -5   4   2  306.89   20.64
  -5  -4   2  358.15   20.86
  -4   4   2    3.25    2.45
  -4  -4   2    7.75    2.69
   4  -4  -2    2.48    1.44
  -3   4   2   43.54    4.40
  -3  -4   2   48.99    4.42
   3  -4  -2   46.16    3.64
  -2   4   2    5.09    2.12
  -2  -4   2    7.12    2.13
  -1  -4   2   54.07    4.14
  -1   4   2   52.76    4.11
   0  -4   2   22.11    2.17
   0   4   2   25.59    2.23
   0   4   2   23.59    2.21
   1   4   2 2222.29  122.83
   1  -4   2 2230.74  122.86
   2  -4   2  550.53   31.59
   2   4   2  558.65   31.59
  -3   4  -2 1874.16  103.05
  -3  -4  -2 1832.75  103.05
  -4  -4  -2   18.98    2.96
  -4   4  -2   21.96    3.16
  -5  -4  -2    3.30    2.03
  -5   4  -2    4.15    2.20
  -6  -4  -2    2.84    2.47
  -6   4  -2    0.97    2.62
  -7   4  -2  349.69   19.77
  -7  -4  -2  359.71   22.95
  -7   4  -2  337.86   22.84
   8  -4   2  125.81    8.29
  -8  -4  -2  146.03    8.27
  -8   4  -2  142.07    8.34
   9  -4   2  177.03   11.15
   9   4   2  174.15   11.13
  -9   4  -2  201.51   11.20
  -9  -4  -2  199.36   11.11
  10   4   2  494.41   29.71
  10  -4   2  513.20   29.73
 -10   4  -2  569.78   29.77
  11  -4   2    2.86    1.62
  11   4   2    3.39    1.63
 -11   4  -2    3.18    1.45
  12   4   2   48.03    3.38
  12  -4   2   43.92    3.30
  12  -4   2   33.60    3.30
  12   4   2   26.56    3.10
  13   4   2    2.24    1.47
  13  -4   2    2.63    1.44
  13  -4   2    3.49    1.54
  13   4   2    4.07    1.55
 -14  -4  -2    2.38    1.12
 -14   4  -2    1.62    1.11
 -15  -4  -2   -0.80    1.07
 -15   4  -2    0.36    1.12
 -16   4  -2    7.04    1.15
 -16  -4  -2    6.43    1.10
 -17  -4  -2   29.16    1.96
 -17   4  -2   29.38    1.99
 -18   5   2   -0.84    0.72
 -18  -5   2   -0.19    0.67
  18  -5  -2    0.06    0.67
  18   5  -2    0.02    0.69
 -17  -5   2    0.78    0.86
 -17   5   2    0.16    0.92
 -16   5   2    1.16    1.09
 -16  -5   2    0.88    0.99
 -15  -5   2    0.86    1.29
  14  -5  -2   20.59    2.35
  14   5  -2   14.22    2.28
  13  -5  -2    7.29    1.77
  13   5  -2    6.95    1.81
 -12   5   2   -0.42    1.90
 -12  -5   2   -1.18    1.91
  12   5  -2    1.51    1.42
  12  -5  -2    2.80    1.49
 -11  -5   2   24.53    2.69
 -11   5   2   22.97    2.77
  11   5  -2   26.43    2.37
  11  -5  -2   23.32    2.34
  11  -5  -2   24.04    2.23
 -10  -5   2   45.59    3.76
 -10   5   2   48.89    3.90
  10   5  -2   51.84    3.54
  10  -5  -2   53.86    3.55
  10  -5  -2   45.76    3.40
  -9  -5   2   26.17    2.43
  -9   5   2   20.89    2.38
   9  -5  -2   25.38    2.09
   9   5  -2   22.84    2.02
   9  -5  -2   25.02    2.08
   8  -5  -2   19.30    1.67
   8   5  -2   18.65    1.68
   8  -5  -2   20.97    1.70
  -8   5   2   15.36    1.93
  -8  -5   2   14.49    1.83
  -8  -5   2   14.18    4.11
  -8   5   2   20.65    4.52
  -7  -5   2   55.86    6.33
  -7   5   2   52.01    6.19
  -6  -5   2   21.70    4.38
  -6   5   2   12.39    4.12
  -5   5   2   51.14    5.57
  -5  -5   2   55.54    5.59
  -4   5   2   17.84    3.34
   4  -5  -2   17.79    2.37
  -3  -5   2   44.16    4.52
  -3   5   2   52.29    4.72
   3  -5  -2   50.45    4.04
  -2   5   2  211.24   12.63
  -2  -5   2  183.84   12.42
   2  -5  -2  220.17   12.26
  -1  -5   2    7.35    1.47
  -1   5   2    6.25    1.44
  -1   5   2    7.74    1.32
   0   5   2  307.10   18.03
   0  -5   2  298.29   17.99
   0   5   2  347.83   18.21
   1   5   2  237.23   14.08
   1  -5   2  230.48   13.99
   1   5   2  248.28   14.13
   2  -5   2    3.44    1.65
   2   5   2    3.12    1.69
  -3  -5  -2   94.00    6.75
  -3   5  -2   89.88    6.77
  -4  -5  -2  108.97    8.02
  -4   5  -2  114.31    8.10
  -5  -5  -2   19.71    3.20
  -5   5  -2   18.70    3.28
  -6   5  -2    3.90    2.53
  -6  -5  -2    3.46    2.32
  -7   5  -2   61.99    4.08
  -7  -5  -2   53.82    6.64
  -7   5  -2   61.10    6.93
   8  -5   2    3.10    1.22
   8   5   2    2.17    1.19
  -8   5  -2    1.73    1.19
  -8  -5  -2    4.10    1.08
   9   5   2    4.02    1.44
   9  -5   2    5.38    1.55
  -9  -5  -2    4.58    1.24
  -9   5  -2    7.91    1.44
  10   5   2   16.88    2.25
  10  -5   2   17.71    2.29
 -10   5  -2   15.95    2.19
  11   5   2    0.90    1.43
  11  -5   2    0.45    1.39
 -11   5  -2    3.22    1.52
  12  -5   2   10.70    1.80
  12   5   2    9.26    1.78
  12   5   2    7.31    1.78
  12  -5   2    7.43    1.85
  13   5   2    3.30    1.54
  13  -5   2    0.63    1.44
  13  -5   2    1.81    1.53
  13   5   2    0.51    1.39
 -14   5  -2    0.09    1.13
 -14  -5  -2   -0.29    1.05
 -15   5  -2   -1.52    1.11
 -15  -5  -2    0.07    1.01
 -16  -5  -2    1.16    0.96
 -16   5  -2    2.29    1.01
 -17  -5  -2    3.49    0.82
 -17   5  -2    6.53    0.91
 -18  -6   2    0.95    0.67
 -18   6   2    0.39    0.71
  18   6  -2   -0.19    0.70
  18  -6  -2    0.55    0.71
 -17  -6   2    0.06    0.86
 -17   6   2   -0.42    0.93
 -16   6   2    0.40    1.04
 -16  -6   2    1.23    1.02
 -15  -6   2    7.98    1.53
  14  -6  -2    9.80    1.94
  14   6  -2    6.43    1.82
  13   6  -2    3.93    1.60
  13  -6  -2    5.83    1.73
 -12  -6   2   -0.65    1.94
 -12   6   2   -0.28    1.86
  12  -6  -2    2.32    1.40
  12   6  -2    3.39    1.42
 -11   6   2   -0.12    1.67
 -11  -6   2   -1.26    1.72
  11  -6  -2    0.74    1.24
  11   6  -2   -1.66    1.37
  11  -6  -2   -0.57    1.14
 -10  -6   2   71.75    4.89
 -10   6   2   70.84    4.95
  10   6  -2   70.63    4.58
  10  -6  -2   69.01    4.56
  10  -6  -2   64.79    4.51
  -9   6   2   50.21    4.04
  -9  -6   2   53.43    4.00
   9   6  -2   59.09    3.81
   9  -6  -2   58.49    3.79
   9  -6  -2   59.25    3.80
   8  -6  -2    0.73    0.84
   8   6  -2    1.34    0.92
   8  -6  -2    1.74    0.91
  -8  -6   2   -0.14    1.04
  -8   6   2    0.15    1.14
  -8  -6   2    1.27    2.84
  -8   6   2    3.21    3.06
  -7  -6   2   14.16    3.97
  -7   6   2   10.70    3.63
  -6   6   2  168.54   12.60
  -6  -6   2  178.70   12.50
  -5  -6   2    6.74    2.71
  -5   6   2    4.69    2.96
  -4  -6   2   51.48    4.82
  -4   6   2   50.14    4.96
   4  -6  -2   47.97    4.06
  -3   6   2 1045.67   58.40
  -3  -6   2 1046.92   58.26
   3  -6  -2 1023.65   57.88
  -2  -6   2    8.86    2.05
  -2   6   2   10.57    2.19
   2  -6  -2   11.76    2.00
  -1   6   2    2.26    1.24
  -1  -6   2    1.15    1.21
  -1   6   2    1.83    1.25
   0   6   2    8.59    1.44
   0  -6   2    9.14    1.42
   0   6   2   10.16    1.66
   1  -6   2  754.60   43.40
   1   6   2  755.49   43.43
   1   6   2  828.82   43.64
   2   6   2   70.79    5.23
   2  -6   2   70.37    5.23
  -3   6  -2  213.74   13.30
  -4   6  -2  111.61    8.31
  -4  -6  -2  120.78    8.35
  -5  -6  -2    0.50    2.09
  -5   6  -2    0.78    2.09
  -6   6  -2    6.51    2.64
  -6  -6  -2    3.45    2.57
  -7   6  -2  323.31   18.30
  -7  -6  -2  298.05   21.07
  -7   6  -2  340.94   21.60
   8  -6   2    5.67    1.30
   8   6   2    5.75    1.28
  -8  -6  -2    6.25    1.19
  -8   6  -2    5.52    1.27
   9  -6   2   43.36    3.50
   9   6   2   44.52    3.48
  -9   6  -2   50.73    3.51
  10  -6   2  107.74    7.01
  10   6   2  102.58    6.95
 -10   6  -2  116.36    7.04
  11  -6   2    3.07    1.53
  11   6   2    2.68    1.46
 -11   6  -2    2.82    1.44
  12  -6   2    0.79    1.41
  12   6   2    1.61    1.42
  12   6   2    0.73    1.35
  12  -6   2   -0.25    1.42
  13  -6   2   74.59    4.55
  13   6   2   70.09    4.53
  13   6   2   45.95    4.33
  13  -6   2   49.11    4.44
 -14  -6  -2   14.77    1.52
 -14   6  -2   16.81    1.63
 -15  -6  -2    1.43    1.00
 -15   6  -2    1.00    1.04
 -16   6  -2    1.64    0.97
 -16  -6  -2    1.53    0.91
 -17  -6  -2    3.57    0.78
 -17   6  -2    4.06    0.84
 -18   7   2   -1.28    0.73
 -18  -7   2   -0.70    0.67
  18   7  -2   -0.90    0.71
  18  -7  -2   -0.34    0.70
 -17  -7   2   -0.69    0.82
 -17   7   2    0.83    0.93
 -16   7   2    4.76    1.19
 -16  -7   2    3.86    1.06
 -15  -7   2   19.20    2.01
  14  -7  -2   50.59    3.91
  14   7  -2   54.76    4.01
 -14   7   2   44.78    3.36
  13   7  -2   42.58    3.50
  13  -7  -2   41.39    3.47
 -12   7   2   -0.41    2.14
 -12  -7   2   -1.27    1.85
  12   7  -2    2.07    1.34
  12  -7  -2    2.22    1.35
  12  -7  -2    1.00    1.37
 -11   7   2    8.78    2.00
 -11  -7   2    9.37    1.93
  11   7  -2    8.09    1.53
  11  -7  -2    8.60    1.53
  11  -7  -2    8.62    1.48
 -10   7   2   50.23    3.75
 -10  -7   2   49.76    3.67
  10   7  -2   45.57    3.36
  10  -7  -2   44.25    3.32
  10  -7  -2   45.83    3.36
  -9  -7   2   17.82    2.10
  -9   7   2   16.02    2.09
   9   7  -2   20.68    1.85
   9  -7  -2   20.03    1.84
   9  -7  -2   22.95    1.90
   8  -7  -2   26.54    2.01
   8   7  -2   23.06    1.97
   8  -7  -2   26.11    2.01
  -8  -7   2   23.42    2.18
  -8   7   2   22.79    2.23
  -8   7   2   17.84    4.43
  -8  -7   2   23.90    4.49
  -7   7   2  374.42   24.42
  -7  -7   2  381.72   24.15
  -6   7   2   56.32    5.93
  -6  -7   2   36.51    5.09
  -5  -7   2  171.26   11.57
  -5   7   2  154.72   11.52
   4  -7  -2  172.30   10.76
   3  -7  -2   64.91    5.12
   3   7  -2   65.67    4.00
  -3  -7   2   70.79    5.38
  -3   7   2   65.32    5.62
   2  -7  -2   11.03    2.03
  -2   7   2   10.04    2.27
  -2  -7   2   13.72    2.16
  -1   7   2   42.12    3.31
  -1  -7   2   38.48    3.11
  -1   7   2   36.34    3.08
   0   7   2  272.47   15.70
   0  -7   2  264.96   15.38
   0   7   2  263.77   15.38
   1   7   2  813.84   44.76
   1   7   2  770.63   44.52
   1  -7   2  808.89   44.54
   2   7   2   62.49    4.73
   2  -7   2   55.44    4.62
  -4  -7  -2    8.62    2.53
  -4   7  -2   15.88    2.75
  -5  -7  -2   51.79    5.00
  -5   7  -2   45.93    4.92
  -6  -7  -2  197.42   14.08
  -6   7  -2  209.74   14.28
  -7  -7  -2    9.19    3.55
  -7   7  -2    6.86    1.42
  -7   7  -2    7.65    3.50
  -8   7  -2   58.39    4.01
   8   7   2   59.78    3.98
   8  -7   2   54.41    3.93
  -9   7  -2    7.93    1.53
   9   7   2    5.92    1.45
   9  -7   2    6.36    1.53
 -10   7  -2   11.29    1.84
  10  -7   2    9.01    1.83
  10   7   2   10.75    1.84
  11  -7   2   77.38    5.52
  11   7   2   68.17    5.39
  12  -7   2   33.74    2.84
  12   7   2   33.71    2.86
  12  -7   2   27.61    2.92
  13   7   2   12.77    2.00
  13  -7   2   10.62    1.87
  13   7   2    8.88    1.90
  13  -7   2    7.17    1.79
 -14   7  -2    0.43    1.06
 -14  -7  -2   -0.12    0.98
 -15   7  -2    0.83    1.05
 -15  -7  -2    0.58    0.95
 -16  -7  -2    7.13    1.06
 -16   7  -2    6.60    1.13
 -17   7  -2    4.87    0.85
 -17  -7  -2    3.23    0.77
 -18  -8   2    0.36    0.64
 -18   8   2    0.94    0.69
 -17  -8   2   -1.12    0.83
 -17   8   2   -0.63    0.91
 -16  -8   2    5.30    1.05
 -16   8   2    5.99    1.20
 -15  -8   2    1.44    1.32
  14  -8  -2   35.98    3.53
 -14   8   2   49.23    3.09
  14   8  -2   36.56    3.50
 -14  -8   2   47.25    3.02
 -14   8   2   44.26    3.17
  13  -8  -2    9.60    1.88
  13   8  -2   11.61    1.93
 -12   8   2   32.97    3.48
 -12  -8   2   32.90    3.41
  12   8  -2   39.52    3.13
  12  -8  -2   38.92    3.11
  12  -8  -2   35.04    3.05
 -11  -8   2   24.28    2.64
 -11   8   2   20.87    2.58
  11   8  -2   23.44    2.30
  11  -8  -2   28.76    2.38
  11  -8  -2   22.62    2.31
 -10   8   2   22.73    2.62
 -10  -8   2   24.23    2.51
  10   8  -2   26.99    2.31
  10  -8  -2   24.99    2.27
  10  -8  -2   32.51    2.43
  -9   8   2   66.76    4.54
  -9  -8   2   62.12    4.43
   9  -8  -2   67.25    4.19
   9   8  -2   60.55    4.15
   9  -8  -2   64.21    4.18
   8  -8  -2   21.38    1.73
   8   8  -2   19.57    1.71
   8  -8  -2   19.34    1.68
  -8   8   2   14.44    1.92
  -8  -8   2   14.83    1.83
  -8  -8   2   23.19    4.44
  -8   8   2   15.50    4.09
  -7  -8   2  185.37   13.06
  -7   8   2  163.34   12.99
  -6  -8   2  388.82   24.66
  -6   8   2  410.66   25.10
  -5  -8   2 1267.91   68.18
  -5   8   2 1129.87   68.21
   4  -8  -2  464.05   26.78
   3  -8  -2   44.91    4.17
   3   8  -2   43.51    3.05
  -3  -8   2   43.25    4.34
  -3   8   2   43.32    4.46
   2  -8  -2  116.74    7.08
  -2  -8   2   99.29    5.93
  -2   8   2   95.74    6.94
  -2  -8   2  112.68    6.96
   0   8   2  286.88   16.49
   0  -8   2  275.83   16.02
   0   8   2  277.16   16.06
   1   8   2  500.42   28.90
   1  -8   2  496.33   28.64
   1   8   2  520.01   28.67
   2   8   2 9999.00  533.57
   2  -8   2 9539.33  533.35
   2   8   2 9667.21  533.39
  -4  -8  -2  324.14   20.33
  -4   8  -2  351.06   20.57
  -5  -8  -2   41.59    4.53
  -5   8  -2   42.33    4.66
  -6   8  -2   41.79    5.28
  -6  -8  -2   47.81    5.27
  -7   8  -2  252.64   14.71
  -7   8  -2  262.00   17.85
  -7  -8  -2  270.65   17.78
  -8   8  -2   64.61    4.23
   8  -8   2   62.10    4.16
   8   8   2   55.75    4.09
  -9   8  -2  225.96   12.92
   9  -8   2  220.12   12.88
   9   8   2  210.81   12.83
 -10   8  -2  117.60    7.21
  10  -8   2  111.34    7.17
  10   8   2  106.81    7.13
 -11   8  -2   67.26    4.56
  11   8   2   56.72    4.44
  11  -8   2   55.61    4.44
  12  -8   2    3.59    1.47
  12   8   2    3.19    1.46
  12   8   2   -0.84    1.53
  12  -8   2    1.35    1.55
  13   8   2   -1.26    1.51
  13  -8   2    0.41    1.43
  13  -8   2   -0.25    1.54
  13   8   2   -0.99    1.54
 -14   8  -2   -0.51    1.08
 -14  -8  -2   -1.83    1.06
 -15  -8  -2    2.43    1.00
 -15   8  -2    1.32    1.05
 -16  -8  -2   55.34    3.45
 -16   8  -2   57.22    3.51
 -17   8  -2    6.89    0.90
 -17  -8  -2    4.76    0.81
 -18   9   2    0.29    0.69
 -18  -9   2    0.39    0.61
 -17  -9   2    4.30    0.91
 -17   9   2    3.23    0.96
 -16  -9   2   11.10    1.28
 -16   9   2   11.48    1.38
  14   9  -2    6.11    1.70
  14  -9  -2    4.00    1.68
 -14  -9   2    6.94    1.22
 -14   9   2    6.79    1.31
 -14   9   2    5.85    1.41
  13   9  -2    6.45    1.68
  13  -9  -2    6.53    1.71
 -12  -9   2   46.89    4.05
 -12   9   2   48.30    4.23
  12   9  -2   48.25    3.71
  12  -9  -2   49.94    3.69
  12  -9  -2   45.24    3.59
 -11   9   2   -0.96    1.69
 -11  -9   2   -1.43    1.55
  11  -9  -2    0.33    1.18
  11   9  -2    0.42    1.15
  11  -9  -2   -0.93    1.27
 -10  -9   2   17.25    2.11
 -10   9   2   15.81    2.13
  10  -9  -2   14.38    1.74
  10   9  -2   17.63    1.84
  10  -9  -2   21.38    1.92
  -9  -9   2    0.89    1.18
  -9   9   2    0.27    1.34
   9   9  -2    2.01    1.03
   9  -9  -2    1.28    0.92
   9  -9  -2    3.97    1.11
   8  -9  -2    8.14    1.17
   8   9  -2    7.99    1.23
   8  -9  -2    8.77    1.17
  -8  -9   2    8.01    1.39
  -8   9   2    8.40    1.47
  -8  -9   2   10.64    3.52
  -8   9   2   12.70    3.67
  -7  -9   2    4.43    2.92
  -7   9   2    6.05    3.37
  -6  -9   2  184.69   12.12
  -6   9   2  146.09   11.88
  -5  -9   2   26.13    4.23
  -5   9   2   28.58    4.69
   4  -9  -2  112.00    7.74
  -3  -9   2 1119.80   60.47
  -3   9   2 1063.53   60.55
   3  -9  -2 1049.94   60.35
  -2  -9   2  545.97   27.95
  -2   9   2  516.63   28.01
   2  -9  -2  509.01   28.07
  -2  -9   2  456.88   27.02
   0   9   2  307.29   17.83
   0  -9   2  315.52   17.83
   0   9   2  311.50   18.33
   1  -9   2   12.99    1.89
   1   9   2   13.83    1.97
   2  -9   2   42.75    3.90
   2   9   2   50.51    4.12
   2   9   2   42.39    4.07
   3  -9   2  537.67   31.01
  -4   9  -2   38.32    4.14
  -4  -9  -2   43.80    4.19
  -5  -9  -2   74.16    6.48
  -5   9  -2   79.79    6.64
  -6   9  -2   19.61    3.87
  -6  -9  -2   28.43    4.10
   7  -9   2   31.28    2.51
  -7   9  -2   33.53    2.59
  -7  -9  -2   27.63    4.54
  -7   9  -2   34.67    5.13
   8   9   2   34.84    2.88
   8  -9   2   38.79    2.94
  -8   9  -2   39.48    3.01
   9  -9   2    5.93    1.56
   9   9   2    8.69    1.63
  -9   9  -2    5.53    1.55
  10   9   2   45.22    3.55
  10  -9   2   42.19    3.52
 -10   9  -2   46.38    3.62
  11  -9   2   40.46    3.59
  11   9   2   43.36    3.61
 -11   9  -2   48.82    3.76
  12  -9   2    8.47    1.65
  12   9   2    4.56    1.52
  12  -9   2    3.06    1.65
  12   9   2    4.30    1.57
  13   9   2   11.16    1.89
  13  -9   2   14.87    1.97
  13   9   2   10.10    1.92
  13  -9   2   10.00    1.98
 -13   9  -2   10.62    1.39
 -14   9  -2   -0.67    1.12
 -14  -9  -2    1.18    0.99
 -15   9  -2    3.26    1.10
 -15  -9  -2    1.99    0.98
 -16  -9  -2    9.38    1.18
 -16   9  -2   12.43    1.28
 -17   9  -2    1.83    0.77
 -17  -9  -2    2.41    0.70
 -18  10   2    1.48    0.69
 -18 -10   2    1.70    0.62
 -17  10   2    2.25    0.91
 -17 -10   2    2.75    0.85
 -16 -10   2    0.59    0.90
 -16  10   2    1.06    1.05
 -14  10   2   28.62    2.22
  14  10  -2   24.58    2.67
 -14 -10   2   27.83    2.12
  14 -10  -2   24.09    2.65
  13 -10  -2    3.39    1.51
  13  10  -2    4.07    1.59
  13 -10  -2    2.35    1.45
 -12  10   2   36.10    3.78
 -12 -10   2   42.94    3.77
  12  10  -2   46.64    3.48
  12 -10  -2   41.93    3.40
  12 -10  -2   44.51    3.46
 -11 -10   2   10.08    1.86
 -11  10   2    8.95    1.99
  11  10  -2   10.83    1.62
  11 -10  -2   10.47    1.57
  11 -10  -2   10.73    1.58
 -10  10   2    2.89    1.49
 -10 -10   2    1.88    1.34
  10 -10  -2    4.17    1.21
  10  10  -2    4.89    1.26
  10 -10  -2    4.82    1.19
  -9 -10   2    6.18    1.37
  -9  10   2    2.19    1.38
   9  10  -2    3.28    1.07
   9 -10  -2    3.83    1.07
   9 -10  -2    3.03    1.14
   8  10  -2   13.85    1.51
   8 -10  -2   14.39    1.51
   8 -10  -2   16.48    1.60
  -8 -10   2   13.05    1.72
  -8  10   2   14.15    1.80
  -8  10   2   14.42    3.90
  -8 -10   2   19.40    4.11
  -7 -10   2  125.34   10.07
  -7  10   2  124.29   10.38
  -6 -10   2  175.32   12.42
  -6  10   2  171.89   12.65
  -5 -10   2 1487.40   78.02
  -5 -10   2 1342.17   78.93
   5 -10  -2 1421.67   78.37
  -5  10   2 1274.86   79.10
   4 -10  -2  765.08   45.12
   4  10  -2  806.64   44.11
   3 -10  -2   18.63    3.11
  -3 -10   2   19.45    2.92
  -3  10   2   19.43    3.13
  -2 -10   2  150.95    9.16
   2 -10  -2  157.84   10.21
  -2 -10   2  161.86    9.88
  -2  10   2  178.77   10.17
   0  10   2   21.76    2.91
   0  10   2   21.33    2.11
   0 -10   2   22.37    2.15
   1 -10   2   50.85    3.89
   1  10   2   55.34    3.98
   2  10   2 1410.23   75.73
   2  10   2 1381.11   75.44
   2 -10   2 1290.46   75.33
   3 -10   2 1049.08   57.61
   3 -10   2  990.18   58.40
   3  10   2 1071.39   58.57
  -4 -10  -2  101.99    7.30
  -4  10  -2   91.03    7.18
  -5  10  -2   18.33    3.26
  -5 -10  -2   19.91    3.26
  -6  10  -2   25.17    4.03
  -6 -10  -2   23.07    3.85
  -7  10  -2   55.05    3.62
  -7 -10  -2   45.52    5.73
  -7  10  -2   49.16    6.03
   7  10   2   51.45    3.48
   7 -10   2   46.66    3.45
  -8  10  -2   42.28    3.37
   8 -10   2   48.24    3.36
   8  10   2   46.61    3.34
  -9  10  -2  251.20   13.79
   9  10   2  219.58   13.62
   9 -10   2  232.64   13.68
 -10  10  -2   89.52    5.54
  10 -10   2   77.24    5.36
  10  10   2   71.75    5.29
 -11  10  -2   26.77    2.67
  11 -10   2   26.27    2.67
  11  10   2   19.51    2.42
  12 -10   2    5.53    1.52
  12  10   2    4.93    1.45
  12 -10   2    2.92    1.69
  12  10   2    1.19    1.57
 -13 -10  -2    8.86    1.26
 -13  10  -2   10.61    1.36
  13  10   2   10.35    1.86
  13 -10   2   10.91    1.76
  13 -10   2    7.59    1.83
  13  10   2    6.60    1.79
 -14  10  -2    0.87    1.02
 -14 -10  -2    1.68    0.94
 -15 -10  -2    2.08    0.95
 -15  10  -2    2.52    1.04
 -16 -10  -2   12.10    1.19
 -16  10  -2   11.63    1.27
 -17  10  -2    5.11    0.84
 -17 -10  -2    4.37    0.75
 -18 -11   2    0.16    0.59
 -18  11   2   -0.08    0.66
 -17 -11   2    3.73    0.85
 -17  11   2    3.48    0.94
 -16 -11   2    3.96    0.96
 -16  11   2    2.33    1.01
 -15 -11   2   59.18    3.97
 -14 -11   2   97.42    5.44
 -14  11   2   94.53    5.49
  14  11  -2   80.92    6.00
  14 -11  -2   77.31    5.93
 -14 -11   2   89.74    5.67
  13  11  -2   13.48    1.97
  13 -11  -2   10.89    1.89
  13 -11  -2   12.63    2.01
 -12 -11   2   -1.68    1.85
 -12  11   2   -2.13    2.02
  12  11  -2    2.33    1.37
  12 -11  -2    0.82    1.31
  12 -11  -2   -0.10    1.35
 -11  11   2    0.83    1.54
 -11 -11   2    5.34    1.59
  11  11  -2    3.58    1.26
  11 -11  -2    4.04    1.27
  11 -11  -2    2.07    1.33
 -10 -11   2    7.05    1.58
 -10  11   2    9.70    1.79
  10 -11  -2   11.91    1.50
  10  11  -2    9.93    1.48
  10 -11  -2   11.85    1.60
  -9 -11   2   35.73    2.83
  -9  11   2   33.19    2.86
   9  11  -2   32.84    2.60
   9 -11  -2   31.01    2.55
   9 -11  -2   41.53    2.74
   8  11  -2  184.26   10.49
   8 -11  -2  172.04   10.43
   8 -11  -2  200.07   10.56
  -8  11   2  174.23   10.66
  -8 -11   2  174.81   10.61
  -8 -11   2  189.58   13.80
  -8  11   2  181.40   14.10
  -7 -11   2  143.32   10.98
  -7  11   2  139.18   11.22
  -6 -11   2  318.25   19.46
  -6  11   2  287.93   19.58
   5 -11  -2   45.24    4.45
  -5 -11   2   47.52    4.03
  -5  11   2   43.56    5.12
  -5 -11   2   47.88    5.00
  -4 -11   2   12.98    2.73
   4 -11  -2   15.12    3.01
   4  11  -2    5.92    1.43
   3 -11  -2  385.96   22.10
  -3 -11   2  408.19   21.95
  -2 -11   2  282.99   16.41
   2 -11  -2  280.39   17.43
  -2  11   2  291.56   17.11
  -2 -11   2  307.33   17.05
   0  11   2  726.29   42.36
   0  11   2  731.10   41.67
   0 -11   2  774.93   41.69
   1 -11   2   46.76    3.56
   1  11   2   45.15    3.55
   2  11   2  116.19    8.39
   2  11   2  128.02    8.11
   2 -11   2  123.89    8.01
   3 -11   2   13.77    2.53
   3  11   2    9.60    2.28
  -4 -11  -2  484.34   28.36
  -4  11  -2  478.21   28.38
  -5 -11  -2  261.73   17.40
  -5  11  -2  291.66   17.77
  -6 -11  -2   93.11    7.85
  -6  11  -2   86.00    7.82
  -7  11  -2    4.83    2.90
  -7 -11  -2    2.62    2.54
  -7  11  -2    1.62    1.08
   7 -11   2    2.78    1.06
   7  11   2    3.63    1.07
  -8  11  -2   25.38    2.49
   8 -11   2   28.43    2.44
   8  11   2   29.20    2.41
  -9  11  -2   27.97    2.57
   9  11   2   27.09    2.49
   9 -11   2   27.41    2.56
 -10  11  -2   93.10    6.00
  10  11   2   85.65    5.88
  10 -11   2   86.77    5.90
 -11  11  -2    9.32    1.85
  11 -11   2    7.98    1.79
  11  11   2    7.36    1.62
  12  11   2   58.75    3.92
  12 -11   2   53.86    3.83
  12 -11   2   46.28    3.96
  12  11   2   40.40    3.82
 -13 -11  -2    0.30    0.94
 -13  11  -2    0.50    1.03
  13  11   2   -0.62    1.52
  13 -11   2   -3.07    1.53
  13  11   2   -1.92    1.50
  13 -11   2    0.74    1.59
 -14 -11  -2    3.89    1.05
 -14  11  -2    3.82    1.10
 -15 -11  -2    3.59    0.98
 -15  11  -2    3.83    1.09
 -16  11  -2    3.14    0.96
 -16 -11  -2    1.72    0.82
 -17  11  -2    4.32    0.80
 -17 -11  -2    3.37    0.70
 -18 -12   2   -0.40    0.56
 -18  12   2   -0.50    0.65
 -17 -12   2    4.05    0.84
 -17  12   2    3.91    0.92
 -16 -12   2   -0.41    0.85
 -16  12   2    0.76    0.98
 -15 -12   2   23.19    2.15
  14 -12  -2   16.13    2.17
 -14  12   2   14.56    1.67
  14  12  -2   14.98    2.14
 -14 -12   2   19.08    1.61
 -14 -12   2   14.34    1.94
  13  12  -2   38.10    3.21
  13 -12  -2   35.88    3.17
  13 -12  -2   35.75    3.16
 -12  12   2    1.58    1.84
 -12 -12   2   -0.24    1.74
  12  12  -2    3.90    1.43
  12 -12  -2    2.44    1.34
  12 -12  -2    2.82    1.42
 -11 -12   2   -1.16    1.53
 -11  12   2   -1.98    1.66
  11  12  -2   -1.67    1.27
  11 -12  -2    0.48    1.14
  11 -12  -2   -1.49    1.26
 -10  12   2   18.69    2.28
 -10 -12   2   23.35    2.24
  10  12  -2   20.04    1.98
  10 -12  -2   17.86    1.92
  10 -12  -2   20.64    2.00
  -9  12   2   27.52    2.53
  -9 -12   2   28.71    2.44
   9  12  -2   30.78    2.30
   9 -12  -2   25.12    2.22
   9 -12  -2   27.88    2.35
   8 -12  -2   24.96    2.10
   8  12  -2   26.96    2.17
   8 -12  -2   31.63    2.20
  -8 -12   2   25.02    2.33
  -8  12   2   27.94    2.43
  -8  12   2   27.53    5.15
  -8 -12   2   18.13    4.73
  -7 -12   2  114.99    9.39
  -7  12   2  113.25    9.67
  -6 -12   2   96.22    8.08
  -6  12   2  105.11    8.62
  -5 -12   2   36.15    4.22
  -5 -12   2   31.44    3.34
   5 -12  -2   35.12    3.79
  -5  12   2   34.36    4.46
  -4 -12   2 2876.34  161.01
   4  12  -2 2999.93  160.04
   4 -12  -2 2750.80  160.85
   3 -12  -2  642.69   38.53
  -3  12   2  683.56   38.44
  -3 -12   2  692.86   38.33
   2 -12  -2    0.81    2.26
  -2 -12   2    3.03    1.23
  -2  12   2    0.50    1.79
  -2 -12   2    0.99    1.68
   0  12   2   26.60    3.50
   0 -12   2   33.60    2.61
   0  12   2   28.86    2.50
   1 -12   2  314.19   17.42
   1  12   2  287.63   17.34
   2  12   2 1181.68   68.57
   2  12   2 1239.55   68.19
   2 -12   2 1237.37   68.16
   3  12   2    9.62    2.29
   3  12   2    6.40    2.04
   3 -12   2    6.26    2.05
  -4  12  -2    9.76    2.52
  -5 -12  -2   92.17    7.27
  -5  12  -2   87.74    7.31
  -6 -12  -2   43.69    5.14
  -6  12  -2   47.09    5.43
  -7 -12  -2   17.14    3.68
  -7  12  -2   20.15    3.98
   7 -12   2   13.58    1.62
   7  12   2   16.39    1.66
  -8  12  -2  171.75   10.31
   8  12   2  162.02   10.16
   8 -12   2  183.28   10.24
  -9  12  -2    7.81    1.63
   9 -12   2    7.77    1.57
   9  12   2    6.51    1.47
 -10  12  -2  176.99   10.38
  10  12   2  161.15   10.19
  10 -12   2  169.12   10.27
 -11  12  -2   12.05    1.95
  11  12   2    9.08    1.78
  11 -12   2   10.19    1.90
  12 -12   2   20.65    2.24
  12  12   2   20.97    2.32
  12 -12   2   19.71    2.41
  12  12   2   17.73    2.33
 -13 -12  -2    2.50    1.03
 -13  12  -2    1.52    1.01
  13 -12   2    0.59    1.36
  13  12   2    3.05    1.47
  13 -12   2   -0.12    1.55
  13  12   2    1.78    1.49
 -14 -12  -2    0.53    0.93
 -14  12  -2    0.12    1.01
 -15 -12  -2    0.51    0.84
 -15  12  -2    1.26    0.95
 -16 -12  -2    6.89    0.96
 -16  12  -2    7.27    1.06
 -17 -12  -2   14.41    1.16
 -17  12  -2   16.35    1.23
 -18  13   2   -1.10    0.64
 -18 -13   2    0.15    0.54
 -17  13   2   -1.07    0.83
 -17 -13   2   -0.22    0.73
 -16  13   2    1.70    0.97
 -16 -13   2    1.62    0.85
 -15 -13   2   13.38    1.66
 -14 -13   2    5.19    1.14
 -14  13   2    3.58    1.16
  14 -13  -2    5.35    1.59
  14  13  -2    4.05    1.55
 -14 -13   2    5.18    1.51
  13 -13  -2    5.16    1.65
  13  13  -2    3.11    1.63
  13 -13  -2    7.64    1.82
 -12  13   2   12.04    2.19
 -12 -13   2    6.85    1.89
  12  13  -2    9.92    1.69
  12 -13  -2   10.53    1.69
  12 -13  -2    9.74    1.78
 -11 -13   2   14.22    2.03
 -11  13   2   13.01    2.15
  11 -13  -2   13.67    1.77
  11  13  -2   13.57    1.76
  11 -13  -2   11.37    1.85
 -10 -13   2    1.81    1.26
 -10  13   2    1.10    1.29
  10 -13  -2    1.83    1.02
  10  13  -2    0.29    1.06
  10 -13  -2    0.47    1.17
  -9  13   2    6.48    1.47
  -9 -13   2    7.75    1.46
   9  13  -2   10.29    1.39
   9 -13  -2    8.63    1.30
   9 -13  -2   10.34    1.45
   8  13  -2   67.78    4.49
   8 -13  -2   67.18    4.44
   8 -13  -2   82.45    4.63
  -8 -13   2   68.47    4.61
  -8  13   2   74.13    4.73
  -8 -13   2   68.14    7.39
  -8  13   2   67.72    7.73
  -7  13   2   17.90    4.00
  -7 -13   2   14.56    3.39
  -6  13   2   26.62    4.28
  -6 -13   2   30.24    4.07
   6 -13  -2   27.14    3.74
  -5  13   2   25.06    3.84
  -5 -13   2   27.51    3.05
  -5 -13   2   25.34    3.66
   5 -13  -2   28.29    3.50
  -4 -13   2   16.99    3.07
  -4  13   2   16.79    3.29
  -4 -13   2   11.04    2.57
   4 -13  -2   23.30    3.57
   3 -13  -2   29.21    3.69
  -3  13   2   19.36    3.13
  -3 -13   2   27.30    3.03
  -2 -13   2  198.76   12.46
   2 -13  -2  228.83   13.65
  -2  13   2  232.03   13.08
  -2 -13   2  215.18   12.85
  -1 -13   2  263.10   15.26
  -1  13   2  260.34   15.39
   0  13   2  596.33   36.36
   0 -13   2  652.83   35.46
   0  13   2  630.88   35.47
   1 -13   2   80.33    5.42
   1  13   2   81.96    5.41
   2 -13   2   22.50    2.30
   2  13   2   22.03    3.02
   2 -13   2   21.05    2.48
   2  13   2   20.85    2.55
   3  13   2  118.63    8.07
   3  13   2  107.98    7.80
   3 -13   2  109.59    7.76
  -5 -13  -2   88.67    7.36
  -5  13  -2  101.44    7.71
  -6 -13  -2   87.62    7.75
  -6  13  -2   95.98    8.13
  -7  13  -2    7.25    3.28
  -7 -13  -2    1.85    3.16
   7 -13   2    7.81    1.28
   7  13   2    7.54    1.22
   8 -13   2    6.89    1.35
   8  13   2    6.67    1.35
  -9  13  -2   39.07    3.22
   9 -13   2   40.76    3.15
   9  13   2   36.30    3.04
 -10  13  -2   39.99    3.37
  10  13   2   35.45    3.15
  10 -13   2   37.19    3.19
 -11  13  -2    2.28    1.53
  11  13   2    1.53    1.37
  11 -13   2    2.11    1.46
  12  13   2   41.53    3.34
  12 -13   2   45.90    3.34
  12  13   2   35.76    3.35
  12 -13   2   35.83    3.41
 -13 -13  -2    9.67    1.21
 -13  13  -2   10.38    1.33
  13 -13   2    9.41    1.70
  13  13   2   12.36    1.81
  13  13   2    8.49    1.74
  13 -13   2    7.63    1.77
 -14 -13  -2   23.99    1.85
 -14  13  -2   23.07    1.89
 -15 -13  -2    2.19    0.89
 -15  13  -2    0.18    0.95
 -16  13  -2    4.26    0.94
 -16 -13  -2    3.80    0.82
 -17 -13  -2    7.10    0.79
 -17  13  -2    7.15    0.87
 -18 -14   2   -0.87    0.56
 -18  14   2   -1.17    0.62
 -17 -14   2    1.30    0.72
 -17  14   2    1.91    0.82
 -16 -14   2    7.51    1.05
 -16  14   2    8.90    1.20
 -14 -14   2   10.91    1.29
 -14  14   2    9.63    1.42
  14  14  -2    9.66    1.81
  14 -14  -2   11.25    1.83
 -14 -14   2   11.29    1.66
  14 -14  -2    9.57    1.89
  13 -14  -2   53.13    4.11
  13  14  -2   53.64    4.05
  13 -14  -2   53.97    4.04
 -12  14   2   -2.68    1.85
 -12 -14   2   -2.51    1.66
  12 -14  -2   -1.00    1.47
  12  14  -2    0.09    1.24
  12 -14  -2    0.36    1.21
 -11 -14   2   -1.02    1.54
 -11  14   2    0.11    1.51
  11 -14  -2   -0.72    1.32
  11 -14  -2    0.64    1.14
  11  14  -2    0.25    1.20
 -10  14   2   15.58    1.99
 -10 -14   2   16.43    1.95
  10 -14  -2   15.07    1.83
  10  14  -2   14.43    1.72
  10 -14  -2   19.66    1.80
  -9 -14   2   36.05    2.93
  -9  14   2   33.67    2.99
   9 -14  -2   39.85    2.91
   9  14  -2   38.83    2.84
   9 -14  -2   40.57    2.82
   8 -14  -2   10.81    1.26
  -8 -14   2    5.75    1.33
  -8  14   2    4.32    1.31
   8  14  -2   10.16    1.26
   8 -14  -2    9.48    1.23
  -8  14   2    4.79    3.73
  -8 -14   2    4.23    3.16
  -7 -14   2   29.77    4.44
  -7  14   2   24.22    4.39
  -6 -14   2  405.45   24.36
  -6  14   2  395.24   24.64
   6 -14  -2  390.40   23.92
  -5 -14   2  278.03   17.14
  -5  14   2  258.97   17.27
   5 -14  -2  276.29   16.93
  -5 -14   2  274.70   16.54
   4 -14  -2  546.55   32.05
  -4 -14   2  580.14   31.95
  -4  14   2  507.77   31.96
  -4 -14   2  562.50   31.60
  -3  14   2 1132.58   64.00
  -3 -14   2 1107.10   63.82
  -3 -14   2 1220.84   63.92
   3 -14  -2 1101.19   64.32
  -2  14   2  301.76   17.88
  -2 -14   2  319.24   17.81
  -2 -14   2  294.79   17.53
   2 -14  -2  309.51   18.59
  -1  14   2   15.21    2.14
  -1 -14   2   16.09    2.03
   0  14   2  144.35    8.91
   0 -14   2  151.67    8.92
   1  14   2  548.55   31.75
   1 -14   2  579.00   31.78
   2 -14   2  919.53   51.63
   2  14   2  914.06   51.66
   2 -14   2  932.95   51.47
   2  14   2  915.34   52.27
   3 -14   2  794.70   45.79
   3  14   2  821.56   45.92
   3  14   2  811.97   46.23
   4 -14   2    8.20    2.35
  -5 -14  -2   59.10    5.50
  -5  14  -2   59.93    5.65
  -6  14  -2  175.32   10.40
  -6 -14  -2  194.81   12.81
  -6  14  -2  171.58   12.66
   7 -14   2   19.46    1.79
   7  14   2   18.61    1.75
  -7 -14  -2   10.69    3.60
  -7  14  -2   13.66    3.66
   8  14   2  102.13    6.49
   8 -14   2  106.83    6.55
   9  14   2   29.21    2.62
   9 -14   2   32.39    2.73
  -9  14  -2   30.96    2.86
  10 -14   2  262.06   15.43
  10  14   2  257.47   15.38
 -10  14  -2  272.49   15.59
  11 -14   2    4.75    1.56
  11  14   2    4.64    1.56
 -11  14  -2    4.14    1.66
  12 -14   2   38.74    3.41
  12  14   2   33.00    3.22
  12 -14   2   39.52    3.17
  12  14   2   40.92    3.24
  13  14   2    0.70    1.35
  13 -14   2    0.57    1.26
  13 -14   2    0.48    1.39
  13  14   2    0.47    1.33
 -13  14  -2    1.46    1.00
 -13 -14  -2    0.95    0.97
 -14  14  -2    2.36    1.00
 -14 -14  -2    2.06    0.92
 -15 -14  -2   -0.18    0.84
 -15  14  -2    0.31    0.92
 -16  14  -2    4.90    0.92
 -16 -14  -2    4.30    0.84
 -17 -14  -2   27.72    1.82
 -17  14  -2   29.39    1.88
  17 -14   2   29.51    1.82
 -17 -15   2    0.57    0.67
 -17  15   2   -0.37    0.77
 -16 -15   2   24.42    1.82
 -16  15   2   25.88    1.91
 -14 -15   2   45.61    2.91
 -14  15   2   47.33    2.98
 -14 -15   2   42.50    3.14
  13 -15  -2   27.90    2.79
  13  15  -2   23.07    2.55
  13 -15  -2   26.96    2.60
 -12 -15   2   -1.91    1.73
 -12  15   2   -3.13    1.86
  12 -15  -2   -1.21    1.44
  12 -15  -2    2.31    1.30
  12  15  -2    0.83    1.23
 -11 -15   2    9.48    1.76
 -11  15   2    9.05    1.80
  11 -15  -2    8.47    1.72
  11  15  -2    9.92    1.53
  11 -15  -2    6.78    1.42
 -10 -15   2   25.75    2.32
 -10  15   2   21.97    2.35
  10 -15  -2   23.33    2.25
  10 -15  -2   21.92    2.06
  10  15  -2   21.37    2.09
  -9  15   2   57.24    4.11
  -9 -15   2   58.99    4.06
   9 -15  -2   64.98    4.08
   9  15  -2   59.45    3.93
   9 -15  -2   55.83    3.87
   8 -15  -2   68.10    3.84
  -8 -15   2   57.44    3.77
  -8  15   2   51.95    3.82
   8 -15  -2   49.88    3.59
   8  15  -2   53.67    3.65
  -8 -15   2   57.73    6.45
  -8  15   2   53.69    6.57
  -7 -15   2  580.60   34.50
  -7  15   2  563.58   34.82
  -6 -15   2   40.41    4.59
  -6  15   2   35.19    4.66
   6 -15  -2   40.84    4.60
  -5 -15   2   80.63    6.28
  -5  15   2   73.48    6.51
  -5 -15   2   73.67    5.80
   5 -15  -2   74.31    6.25
  -4 -15   2   81.82    5.84
  -4  15   2   64.01    6.01
  -4 -15   2   79.47    5.94
   4 -15  -2   73.00    6.27
  -3  15   2   71.02    5.60
  -3 -15   2   74.91    5.57
  -3 -15   2   76.22    5.65
   3 -15  -2   79.64    6.26
  -2 -15   2  246.36   14.55
  -2  15   2  242.33   14.65
  -2 -15   2  259.19   14.85
   2 -15  -2  257.43   15.62
  -2 -15   2  235.19   14.41
  -1 -15   2   44.17    3.44
  -1  15   2   43.65    3.54
   0  15   2  295.97   17.23
   0 -15   2  304.37   17.22
   1 -15   2  366.53   21.01
   1  15   2  349.86   20.99
   1 -15   2  393.06   21.34
   2 -15   2   43.86    3.62
   2  15   2   43.20    3.58
   2 -15   2   41.96    3.47
   2  15   2   38.36    4.21
   3 -15   2    4.06    2.07
   3  15   2    4.32    1.76
   3  15   2    4.40    2.09
   4  15   2  293.08   18.22
   4 -15   2  299.64   18.25
  -5  15  -2   12.09    2.75
  -6  15  -2   17.82    1.77
  -6 -15  -2   18.71    3.45
  -6  15  -2   21.60    3.70
  -7 -15  -2    1.10    2.50
  -7  15  -2   -0.08    1.08
  -7  15  -2    1.60    2.68
   7  15   2   -0.32    0.89
   7 -15   2    1.97    1.03
   8 -15   2   13.64    1.61
   8  15   2   10.00    1.47
   9 -15   2    9.66    1.61
   9  15   2    7.18    1.49
 -10  15  -2   14.82    2.13
  10 -15   2   11.59    1.88
  10  15   2   10.45    1.80
  11 -15   2   84.53    5.17
 -11  15  -2   81.83    5.56
  11  15   2   70.15    5.26
  11 -15   2   70.65    5.31
  12  15   2   11.53    1.76
  12 -15   2   12.27    1.77
 -12  15  -2    9.26    2.02
  12 -15   2   12.27    2.02
  12  15   2   12.34    1.91
  13  15   2   39.09    3.26
  13 -15   2   40.50    3.22
 -13 -15  -2   41.19    2.62
 -13  15  -2   39.88    2.67
  13 -15   2   35.76    3.35
  13  15   2   30.30    3.24
 -14 -15  -2    0.36    0.89
 -14  15  -2    1.15    0.96
 -15  15  -2   -1.22    0.93
 -15 -15  -2   -0.79    0.83
 -16 -15  -2    3.09    0.76
 -16  15  -2    1.42    0.82
 -17 -15  -2    4.73    0.77
 -17  15  -2    5.77    0.83
 -18  16   2   -1.44    0.58
  17 -16  -2   -0.51    0.72
  17  16  -2   -0.80    0.73
 -17 -16   2    0.02    0.64
 -17  16   2    0.18    0.74
 -16 -16   2    7.61    1.01
 -16  16   2    7.58    1.11
 -15 -16   2    2.35    0.91
 -14  16   2   18.44    1.68
 -14 -16   2   20.32    1.65
 -14 -16   2   14.63    1.88
  14 -16  -2   16.01    2.31
  13 -16  -2   26.78    2.79
  13 -16  -2   29.33    2.71
  13  16  -2   29.20    2.70
  12 -16  -2   27.62    2.74
  12 -16  -2   26.62    2.55
  12  16  -2   27.67    2.59
 -11  16   2   -1.43    1.54
 -11 -16   2   -0.80    1.42
  11 -16  -2   -0.28    1.29
  11  16  -2    0.75    1.13
  11 -16  -2   -0.16    1.17
 -10  16   2   -0.57    1.23
 -10 -16   2   -0.44    1.15
  10 -16  -2   -0.16    1.06
  10  16  -2   -0.30    1.00
  10 -16  -2    0.21    0.99
  -9 -16   2    0.07    1.10
  -9  16   2   -0.57    1.09
   9 -16  -2    0.94    1.11
   9  16  -2   -0.45    0.97
   9 -16  -2    1.09    0.91
   8 -16  -2   21.93    1.93
  -8  16   2   19.75    1.98
  -8 -16   2   21.80    1.96
   8 -16  -2   19.19    1.77
   8  16  -2   19.41    1.81
  -8 -16   2   15.40    4.14
  -8  16   2   13.16    4.37
  -7  16   2   23.69    4.19
  -7  16   2   18.30    1.89
  -7 -16   2   21.28    4.01
  -6 -16   2   12.11    2.79
  -6  16   2   10.50    2.92
   6 -16  -2    9.37    2.74
  -5 -16   2   25.02    3.07
  -5  16   2   23.62    3.61
   5 -16  -2   28.80    3.74
  -5 -16   2   23.29    3.28
  -4 -16   2   43.54    4.04
  -4 -16   2   44.61    4.14
   4 -16  -2   45.08    4.64
  -4  16   2   39.87    4.17
  -3 -16   2  754.62   42.57
  -3  16   2  758.73   42.71
  -3 -16   2  780.19   42.79
   3 -16  -2  714.58   43.19
  -2 -16   2  397.51   22.39
  -2  16   2  397.94   22.50
  -2 -16   2  414.47   22.83
   2 -16  -2  371.99   23.31
  -2 -16   2  369.50   22.33
  -1 -16   2   17.31    2.12
  -1  16   2   23.03    2.36
  -1 -16   2   25.06    2.72
   0 -16   2  175.78   10.38
   0  16   2  167.54   10.38
   0 -16   2  187.94   10.96
   1  16   2  195.55   11.99
   1 -16   2  200.36   12.01
   1 -16   2  219.39   12.46
   2  16   2  109.46    7.66
   2 -16   2  123.05    7.73
   2 -16   2  120.98    7.66
   2  16   2  118.72    8.56
   3 -16   2   48.24    4.14
   3  16   2   47.79    4.27
   3  16   2   44.09    4.51
   4 -16   2   24.82    3.26
   4  16   2   21.06    3.10
  -6  16  -2   57.71    3.97
  -6  16  -2   64.42    6.26
  -7  16  -2  211.04   12.10
  -7  16  -2  204.98   14.99
   7 -16   2  203.15   11.93
   7  16   2  204.37   11.91
  -8  16  -2   -0.56    1.29
   8 -16   2    2.54    1.13
   8  16   2    1.81    1.04
   9 -16   2  170.09    9.92
   9  16   2  158.72    9.84
  10  16   2    1.85    1.40
  10 -16   2    2.69    1.41
  11 -16   2   12.49    1.75
  11  16   2   13.89    1.81
 -11  16  -2   14.00    2.25
  11 -16   2   15.33    2.07
  11  16   2   12.33    1.93
  12  16   2   -0.76    1.37
  12 -16   2   -0.72    1.30
  12 -16   2   -1.04    1.61
  12  16   2   -1.59    1.48
 -12  16  -2    0.79    1.62
  13  16   2   19.51    2.19
  13 -16   2   19.44    2.10
 -13 -16  -2   17.12    1.80
 -13 -16  -2   16.84    1.53
 -13  16  -2   20.41    1.67
  13 -16   2   17.32    2.22
  13  16   2   15.34    2.14
 -14 -16  -2    4.74    0.97
 -14  16  -2    5.65    1.05
 -15  16  -2    0.70    0.84
 -15 -16  -2    0.73    0.80
 -16 -16  -2   10.00    1.00
 -16  16  -2   10.54    1.07
  17 -16   2    3.38    0.59
 -17 -16  -2    2.36    0.58
 -17  16  -2    3.48    0.67
  17 -17  -2    0.80    0.69
 -17  17   2   -0.17    0.72
 -17 -17   2    0.30    0.63
 -16 -17   2    1.17    0.77
 -16  17   2    2.55    0.90
 -15 -17   2    9.42    1.13
 -15  17   2    9.54    1.23
 -14 -17   2   18.82    1.99
  14 -17  -2   13.31    2.14
  14 -17  -2   14.89    2.32
 -14 -17   2   21.89    1.62
  13 -17  -2    5.85    1.60
  13  17  -2    2.34    1.40
  13 -17  -2    2.34    1.30
  12 -17  -2   48.77    3.69
  12  17  -2   41.76    3.50
  12 -17  -2   46.80    3.51
 -11 -17   2   -2.06    1.50
 -11  17   2   -1.62    1.50
  11 -17  -2    0.09    1.42
  11 -17  -2    0.47    1.13
  11  17  -2    1.08    1.16
 -10 -17   2   -1.89    1.33
 -10  17   2   -2.07    1.40
  10 -17  -2   -0.25    1.15
  10  17  -2   -0.44    1.06
  10 -17  -2   -0.70    1.12
  -9 -17   2    0.30    1.00
  -9  17   2   -0.08    1.13
   9 -17  -2    0.81    0.99
   9  17  -2    0.45    0.93
   9 -17  -2   -0.12    0.94
   8 -17  -2  191.13   10.25
   8 -17  -2  158.39   10.04
  -8  17   2  176.54   10.30
  -8 -17   2  171.36   13.08
  -8 -17   2  178.01   10.19
  -7 -17   2  367.27   22.90
  -7  17   2  389.47   23.42
  -7  17   2  355.91   20.41
  -6  17   2   15.55    3.04
  -6 -17   2   18.32    3.35
   6 -17  -2   13.01    3.09
  -5 -17   2   89.94    6.75
  -5  17   2   82.77    6.79
  -5 -17   2   78.91    6.33
   5 -17  -2   78.76    6.73
  -4 -17   2  156.81   10.03
  -4 -17   2  162.24   10.06
  -4  17   2  139.82   10.10
   4 -17  -2  146.61   10.46
  -3 -17   2    3.58    1.88
   3 -17  -2    7.60    2.83
  -2 -17   2   75.28    5.67
   2 -17  -2   78.72    6.46
  -2 -17   2   76.69    5.34
  -2  17   2   72.06    5.28
  -2 -17   2   78.96    5.27
  -1 -17   2   22.65    2.70
  -1  17   2   21.63    2.31
  -1 -17   2   19.26    2.14
   0 -17   2  581.01   30.59
   0  17   2  504.95   29.93
   0 -17   2  535.21   29.94
   1 -17   2  646.22   36.20
   1 -17   2  647.56   35.80
   1  17   2  622.87   35.79
   2 -17   2   41.60    3.50
   2  17   2   31.52    4.00
   2 -17   2   39.60    3.33
   2  17   2   37.25    3.31
   3  17   2  161.36   11.20
   3  17   2  166.75   10.61
   3 -17   2  164.37   10.58
   4  17   2   79.94    6.53
   4 -17   2   72.13    6.01
   4  17   2   72.45    6.06
   5 -17   2   18.17    3.23
  -6  17  -2    4.39    1.26
   6 -17   2    2.53    0.98
  -7  17  -2   15.30    1.89
   7 -17   2   16.38    1.69
  -8  17  -2   57.56    4.24
   8  17   2   58.77    4.02
   8 -17   2   59.83    4.07
   9  17   2    9.79    1.67
   9 -17   2   10.33    1.83
  10 -17   2    3.69    1.45
  10  17   2    1.75    1.35
  11  17   2   45.47    3.29
  11 -17   2   40.73    3.17
  11  17   2   37.28    3.38
  11 -17   2   37.58    3.40
  12  17   2    3.18    1.30
  12 -17   2    0.89    1.14
  12 -17   2    1.93    1.39
  12 -17   2    1.79    1.46
  12  17   2    2.25    1.39
 -12  17  -2    1.73    1.64
  13 -17   2    9.57    1.57
  13 -17   2    5.81    1.65
  13 -17   2    7.29    1.75
 -13 -17  -2    5.84    1.05
 -13 -17  -2    5.83    1.31
 -14  17  -2    0.35    0.90
 -14 -17  -2    0.59    0.83
 -15  17  -2   -1.29    0.84
 -15 -17  -2   -0.08    0.76
 -16 -17  -2    4.32    0.78
 -16  17  -2    5.45    0.86
 -17 -17  -2    2.05    0.55
  17 -17   2    2.53    0.56
  17 -18  -2   -0.64    0.67
 -17 -18   2   -0.57    0.63
 -16 -18   2    2.60    0.78
 -15 -18   2    4.17    0.94
 -14 -18   2   20.73    1.99
  14 -18  -2   20.45    2.47
  14 -18  -2   22.23    2.55
  13 -18  -2   17.28    2.34
  13 -18  -2   18.05    2.09
  12 -18  -2   24.94    2.62
  12 -18  -2   25.12    2.39
 -11 -18   2   20.94    2.39
  11 -18  -2   24.79    2.50
  11 -18  -2   22.37    2.19
 -10 -18   2   -0.34    1.32
  10 -18  -2    1.78    1.25
  10 -18  -2   -0.35    1.08
  -9 -18   2   38.32    2.79
   9 -18  -2   39.59    2.83
   9 -18  -2   31.09    2.59
   8 -18  -2    7.82    1.20
  -8 -18   2    7.73    3.25
  -8  18   2    8.93    1.46
  -8 -18   2    7.02    1.28
  -7 -18   2   89.58    8.21
  -7  18   2   99.75    6.06
  -6 -18   2  119.03    9.04
   6 -18  -2  121.94    9.32
  -5 -18   2  471.09   27.13
  -5 -18   2  429.46   26.92
   5 -18  -2  480.30   27.52
  -4 -18   2   50.91    4.55
  -4 -18   2   51.63    4.69
   4 -18  -2   58.59    5.36
  -3 -18   2   31.85    3.43
   3 -18  -2   32.38    4.05
  -2 -18   2  323.83   18.55
  -2 -18   2  300.39   18.09
   2 -18  -2  293.39   19.06
  -2 -18   2  315.39   17.91
  -1 -18   2   12.68    2.37
  -1 -18   2   15.59    1.77
   0 -18   2  136.98    8.83
   0 -18   2  132.18    8.11
   1 -18   2  320.07   19.32
   1 -18   2  332.80   18.84
   2 -18   2  710.74   39.77
   2  18   2  666.98   40.64
   2 -18   2  710.94   39.58
   3  18   2  196.74   13.88
   3 -18   2  224.80   13.30
   4  18   2  121.07    9.49
   4 -18   2  134.31    9.12
   5 -18   2   38.64    4.42
  -6  18  -2  265.00   16.02
   6 -18   2  277.93   18.36
   6 -18   2  292.57   15.91
   7 -18   2  115.06    9.64
  -7  18  -2  106.87    6.95
   7 -18   2  114.59    6.81
  -8  18  -2   30.30    2.78
   8 -18   2   36.12    2.76
  -9  18  -2  403.60   22.17
   9 -18   2  370.18   21.92
  10  18   2   77.41    5.25
  10 -18   2   76.63    5.27
  11 -18   2   93.29    5.78
  11 -18   2   84.33    5.96
  12 -18   2    0.44    1.19
  12 -18   2    0.43    1.36
  12 -18   2    1.12    1.40
 -12  18  -2    2.14    1.62
  13 -18   2    0.09    1.22
  13 -18   2    4.05    1.66
  13 -18   2   -0.34    1.37
 -13 -18  -2    0.97    0.81
 -13 -18  -2    0.75    1.15
 -14 -18  -2    4.24    0.90
 -14 -18  -2    3.64    1.16
 -15 -18  -2    1.03    0.73
 -16 -18  -2   15.79    1.22
  17 -18   2    7.35    0.72
  17 -19  -2   -0.04    0.63
 -17 -19   2   -0.12    0.59
 -16 -19   2    4.66    0.84
 -15 -19   2    3.94    0.89
 -14 -19   2   26.78    2.30
 -14 -19   2   23.84    2.16
  14 -19  -2   23.54    2.73
  14 -19  -2   28.31    2.96
  13 -19  -2   30.02    2.95
  13 -19  -2   29.98    2.72
  12 -19  -2    2.74    1.66
  12 -19  -2    3.88    1.33
 -11 -19   2   15.10    2.03
  11 -19  -2   18.39    2.16
  11 -19  -2   15.04    1.83
 -10 -19   2    9.09    1.51
  10 -19  -2   11.44    1.63
  10 -19  -2    7.01    1.29
  -9 -19   2    0.07    1.03
   9 -19  -2    1.75    1.17
   9 -19  -2    0.30    0.90
   8 -19  -2    5.31    1.10
  -8  19   2    5.24    1.28
  -8 -19   2    3.94    1.13
  -7 -19   2   19.44    3.90
  -7  19   2   19.14    1.84
  -6 -19   2  133.71    9.85
   6 -19  -2  140.36   10.22
  -5 -19   2   33.90    3.87
  -5 -19   2   31.58    3.95
   5 -19  -2   41.50    4.63
  -4 -19   2    4.16    1.74
  -4 -19   2    4.65    2.05
   4 -19  -2    6.86    2.64
  -3 -19   2    2.09    1.35
  -3 -19   2    0.52    1.86
  -2 -19   2   15.91    2.51
  -2 -19   2   16.92    2.30
   2 -19  -2   17.97    3.34
  -2 -19   2   15.06    1.88
  -1 -19   2   53.04    4.65
  -1 -19   2   55.14    4.46
  -1 -19   2   55.70    3.92
   0 -19   2    4.95    1.94
   0 -19   2    3.80    1.23
   1 -19   2   16.23    2.45
   1 -19   2   18.09    1.96
   2 -19   2    9.87    2.09
   2  19   2   10.23    2.69
   2 -19   2   10.86    1.93
   3  19   2   11.14    2.74
   3 -19   2   13.47    2.24
   4  19   2   26.97    3.91
   4 -19   2   33.80    3.74
   5 -19   2    4.30    2.26
  -6  19  -2   42.95    3.35
   6 -19   2   37.51    5.06
   6 -19   2   52.70    3.27
   7 -19   2    0.93    0.94
  -7  19  -2    0.17    1.22
   8 -19   2    4.86    1.27
  -8  19  -2    3.63    1.41
   9 -19   2   13.27    1.87
  -9  19  -2   15.93    2.22
  10 -19   2    9.87    1.82
 -10  19  -2   11.95    2.01
  11 -19   2    6.95    1.38
  11 -19   2    5.34    1.63
  12 -19   2   19.44    2.09
  12 -19   2   20.58    2.35
  12 -19   2   19.10    2.39
 -13 -19  -2   12.10    1.22
 -13 -19  -2   10.58    1.52
  13 -19   2   11.99    1.96
 -14 -19  -2    2.18    0.82
 -14 -19  -2    1.59    1.10
 -15 -19  -2   -0.36    0.72
 -16 -19  -2    1.85    0.65
  17 -19   2    4.21    0.59
 -15 -20   2    7.26    1.24
 -14 -20   2   49.92    3.55
  14 -20  -2   52.92    4.26
  14 -20  -2   56.02    4.24
 -14 -20   2   56.84    3.63
  13 -20  -2   12.46    2.01
  12 -20  -2    0.32    1.53
  12 -20  -2    1.54    1.21
  11 -20  -2   17.61    1.82
  11 -20  -2   14.23    1.94
 -11 -20   2   13.21    1.94
  10 -20  -2    9.75    1.36
 -10 -20   2    7.49    1.44
  10 -20  -2    7.42    1.43
  -9 -20   2    3.30    1.11
   9 -20  -2    4.84    1.30
  -8  20   2  137.33    8.50
  -8 -20   2  143.80    8.30
  -7  20   2    5.89    1.29
  -7 -20   2    5.47    1.09
   6 -20  -2  125.41    9.65
  -5 -20   2   17.77    3.06
   5 -20  -2   27.02    3.89
  -4 -20   2  111.70    7.72
  -4 -20   2  117.42    8.21
   4 -20  -2  107.00    8.49
  -3 -20   2   22.35    3.10
   3 -20  -2   29.47    4.10
  -2 -20   2   63.70    5.24
  -2 -20   2   63.46    4.91
   2 -20  -2   61.26    5.86
  -1 -20   2  451.45   27.51
  -1 -20   2  513.84   27.91
   0 -20   2   16.11    2.54
   1 -20   2    6.17    1.93
   2 -20   2   85.99    6.01
   2 -20   2   89.13    5.68
   3  20   2   10.93    2.76
   3 -20   2    9.72    2.07
   4  20   2   38.82    4.75
   4 -20   2   37.29    4.01
   6 -20   2   47.64    3.13
  -6  20  -2   40.35    3.22
  -7  20  -2   65.48    4.51
  -8  20  -2  251.83   14.79
  -9  20  -2    9.37    1.88
 -10  20  -2    2.44    1.61
 -11  20  -2    4.57    1.84
[truncated: 2,734,087 more chars]
