# Supplementary material for: Chemically Mediated Artificial Electron Transport Chain
Source: ACS Cent Sci. 2024 Apr 10;10(6):1148–55. doi: 10.1021/acscentsci.4c00165 (PMC11212131; doi:10.1021/acscentsci.4c00165)
Supplement: Supplementary file 5 — oc4c00165_si_005.cif [file oc4c00165_si_005.cif]

 
data_A

_publ_author_name
;
?
;
_publ_author_address
;
?
;
_publ_contact_author_name
;
?
;
_publ_contact_author_address
;
?
;
_publ_contact_author_email
;
?
;
_publ_requested_journal
;
?
;
_publ_section_title             
;
?
;
_publ_section_abstract             
;
?
;
_publ_section_comment             
;
?
;
_publ_section_references             
;
?
;
# start Validation Reply Form
_vrf_PLAT430_A
;
PROBLEM: Short Inter D...A Contact  O1       ..O9       .       2.53 Ang.  
RESPONSE: Due to the intermolecular hydrogen bonding network interaction.
;
_vrf_PLAT340_A
;
PROBLEM: Low Bond Precision on  C-C Bonds ...............    0.02815 Ang.  
RESPONSE: Due to the ethyl group disorder.
;
_vrf_PLAT410_A
;
PROBLEM: Short Intra H...H Contact  H5A      ..H63B     .       1.86 Ang.  
RESPONSE: Due to H-atoms in (false) calculated positions.
;
# end Validation Reply Form
 
_audit_creation_method            'SHELXL-2018/3'
_shelx_SHELXL_version_number      '2018/3'
_chemical_name_systematic         ?
_chemical_name_common             ?
_chemical_melting_point           ?
_chemical_formula_moiety          ?
_chemical_formula_sum
 'C66 H88 F3 N8 O6 S' 
_chemical_formula_weight          1178.50

loop_
 _atom_type_symbol
 _atom_type_description
 _atom_type_scat_dispersion_real
 _atom_type_scat_dispersion_imag
 _atom_type_scat_source
 'C'  'C'   0.0181   0.0091
 'International Tables Vol C Tables 4.2.6.8 and 6.1.1.4'
 'H'  'H'   0.0000   0.0000
 'International Tables Vol C Tables 4.2.6.8 and 6.1.1.4'
 'N'  'N'   0.0311   0.0180
 'International Tables Vol C Tables 4.2.6.8 and 6.1.1.4'
 'O'  'O'   0.0492   0.0322
 'International Tables Vol C Tables 4.2.6.8 and 6.1.1.4'
 'F'  'F'   0.0727   0.0534
 'International Tables Vol C Tables 4.2.6.8 and 6.1.1.4'
 'S'  'S'   0.3331   0.5567
 'International Tables Vol C Tables 4.2.6.8 and 6.1.1.4'
 
_space_group_crystal_system       monoclinic
_space_group_IT_number            4
_space_group_name_H-M_alt         'P 21'
_space_group_name_Hall            'P 2yb'
 
_shelx_space_group_comment
;
The symmetry employed for this shelxl refinement is uniquely defined
by the following loop, which should always be used as a source of
symmetry information in preference to the above space-group names.
They are only intended as comments.
;
 
loop_
 _space_group_symop_operation_xyz
 'x, y, z'
 '-x, y+1/2, -z'
 
_cell_length_a                    10.8389(9)
_cell_length_b                    52.875(3)
_cell_length_c                    11.1333(10)
_cell_angle_alpha                 90
_cell_angle_beta                  105.298(8)
_cell_angle_gamma                 90
_cell_volume                      6154.5(9)
_cell_formula_units_Z             4
_cell_measurement_temperature     100(2)
_cell_measurement_reflns_used     16971
_cell_measurement_theta_min       3.343
_cell_measurement_theta_max       62.498
 
_exptl_crystal_description                prism
_exptl_crystal_colour                     brown
_exptl_crystal_density_meas       ?
_exptl_crystal_density_method     ?
_exptl_crystal_density_diffrn     1.272          
_exptl_crystal_F_000              2524
_exptl_transmission_factor_min    ?
_exptl_transmission_factor_max    ?
_exptl_crystal_size_max                             0.100
_exptl_crystal_size_mid                             0.020
_exptl_crystal_size_min                             0.020
_exptl_absorpt_coefficient_mu     1.018
_shelx_estimated_absorpt_T_min    ?
_shelx_estimated_absorpt_T_max    ?
_exptl_absorpt_correction_T_min                   0.57381
_exptl_absorpt_correction_T_max                   1.00000
_exptl_absorpt_correction_type            multi-scan
_exptl_absorpt_process_details    ?
_exptl_absorpt_special_details    ?
_diffrn_ambient_temperature       100(2)
_diffrn_radiation_wavelength      1.54184
_diffrn_radiation_type            CuK\a
_diffrn_source                    ?
_diffrn_measurement_device_type   'XtaLAB Synergy, Single source at home/near, HyPix'
_diffrn_measurement_method        '\w scans'
_diffrn_detector_area_resol_mean  10.0000
_diffrn_reflns_number             50383
_diffrn_reflns_av_unetI/netI      0.0744
_diffrn_reflns_av_R_equivalents   0.0760
_diffrn_reflns_limit_h_min        -12
_diffrn_reflns_limit_h_max        12
_diffrn_reflns_limit_k_min        -58
_diffrn_reflns_limit_k_max        60
_diffrn_reflns_limit_l_min        -10
_diffrn_reflns_limit_l_max        12
_diffrn_reflns_theta_min          3.343
_diffrn_reflns_theta_max          62.498
_diffrn_reflns_theta_full         62.498
_diffrn_measured_fraction_theta_max   0.974
_diffrn_measured_fraction_theta_full  0.974
_diffrn_reflns_Laue_measured_fraction_max    0.974
_diffrn_reflns_Laue_measured_fraction_full   0.974
_diffrn_reflns_point_group_measured_fraction_max   0.864
_diffrn_reflns_point_group_measured_fraction_full  0.864
_reflns_number_total              16971
_reflns_number_gt                 11968
_reflns_threshold_expression      'I > 2\s(I)'
_reflns_Friedel_coverage          0.752
_reflns_Friedel_fraction_max      0.751
_reflns_Friedel_fraction_full     0.751
 
_reflns_special_details
;
 Reflections were merged by SHELXL according to the crystal
 class for the calculation of statistics and refinement.
 
 _reflns_Friedel_fraction is defined as the number of unique
 Friedel pairs measured divided by the number that would be
 possible theoretically, ignoring centric projections and
 systematic absences.
;
 
_computing_data_collection        'CrysAlisPro 1.171.42.72a (Rigaku OD, 2022)'
_computing_cell_refinement        'CrysAlisPro 1.171.42.72a (Rigaku OD, 2022)'
_computing_data_reduction         'CrysAlisPro 1.171.42.72a (Rigaku OD, 2022)'
_computing_structure_solution     'SHELXT 2018/2 (Sheldrick, 2018)'
_computing_structure_refinement 'SHELXL-2018/3 (Sheldrick, 2018)'
_computing_molecular_graphics     ?
_computing_publication_material   ?
_refine_special_details           ?
_refine_ls_structure_factor_coef  Fsqd
_refine_ls_matrix_type            full
_refine_ls_weighting_scheme       calc
_refine_ls_weighting_details
'w=1/[\s^2^(Fo^2^)+(0.1000P)^2^+30.0000P] where P=(Fo^2^+2Fc^2^)/3'
_atom_sites_solution_primary      ?
_atom_sites_solution_secondary    ?
_atom_sites_solution_hydrogens    geom
_refine_ls_hydrogen_treatment     constr
_refine_ls_extinction_method      none
_refine_ls_extinction_coef        .
_refine_ls_abs_structure_details
;
 Flack x determined using 2775 quotients [(I+)-(I-)]/[(I+)+(I-)]
 (Parsons, Flack and Wagner, Acta Cryst. B69 (2013) 249-259).
;
_refine_ls_abs_structure_Flack    0.49(3)
_chemical_absolute_configuration  ?
_refine_ls_number_reflns          16971
_refine_ls_number_parameters      1447
_refine_ls_number_restraints      1009
_refine_ls_R_factor_all           0.1712
_refine_ls_R_factor_gt            0.1391
_refine_ls_wR_factor_ref          0.3256
_refine_ls_wR_factor_gt           0.3019
_refine_ls_goodness_of_fit_ref    1.019
_refine_ls_restrained_S_all       1.053
_refine_ls_shift/su_max           0.001
_refine_ls_shift/su_mean          0.000
 
loop_
 _atom_site_label
 _atom_site_type_symbol
 _atom_site_fract_x
 _atom_site_fract_y
 _atom_site_fract_z
 _atom_site_U_iso_or_equiv
 _atom_site_adp_type
 _atom_site_occupancy
 _atom_site_site_symmetry_order  
 _atom_site_calc_flag
 _atom_site_refinement_flags_posn
 _atom_site_refinement_flags_adp
 _atom_site_refinement_flags_occupancy
 _atom_site_disorder_assembly
 _atom_site_disorder_group
S1 S 0.2903(4) 0.60633(10) 0.6707(5) 0.0722(13) Uani 1 1 d . . . . .
S2 S 0.2273(5) 0.39535(13) 0.3669(5) 0.0923(17) Uani 1 1 d . . . . .
F1 F 0.288(2) 0.2910(5) 0.616(2) 0.206(5) Uani 1 1 d D U . . .
F2 F 0.380(2) 0.2944(5) 0.490(2) 0.206(5) Uani 1 1 d D U . . .
F3 F 0.485(2) 0.2995(5) 0.663(2) 0.206(5) Uani 1 1 d D U . . .
F4 F 0.114(2) 0.7085(3) 0.5186(16) 0.161(6) Uani 1 1 d D U . . .
F5 F 0.2384(18) 0.7090(4) 0.4016(19) 0.172(7) Uani 1 1 d D U . . .
F6 F 0.052(2) 0.6999(4) 0.3166(18) 0.186(7) Uani 1 1 d D U . . .
O1 O 0.1580(16) 0.6130(3) 0.5855(14) 0.113(5) Uani 1 1 d . U . . .
O2 O 0.3852(15) 0.6133(4) 0.6220(15) 0.122(6) Uani 1 1 d . U . . .
O3 O 0.3100(16) 0.6231(3) 0.7754(15) 0.111(5) Uani 1 1 d . U . . .
O4 O 0.2735(13) 0.5808(3) 0.7037(15) 0.096(4) Uani 1 1 d . U . . .
O5 O 0.3515(14) 0.3897(3) 0.4541(13) 0.101(5) Uani 1 1 d . U . . .
O6 O 0.1214(15) 0.3944(3) 0.4226(15) 0.113(5) Uani 1 1 d . U . . .
O7 O 0.2406(14) 0.4221(4) 0.3361(16) 0.111(5) Uani 1 1 d . U . . .
O8 O 0.2125(17) 0.3806(4) 0.2564(16) 0.130(6) Uani 1 1 d . U . . .
O9 O 0.1421(16) 0.6602(4) 0.5460(14) 0.116(5) Uani 1 1 d . U . . .
O10 O 0.2156(16) 0.6588(4) 0.3763(16) 0.118(5) Uani 1 1 d . U . . .
O11 O 0.302(2) 0.3420(4) 0.6510(18) 0.141(7) Uani 1 1 d . U . . .
O12 O 0.3727(16) 0.3408(4) 0.4814(16) 0.115(5) Uani 1 1 d . U . . .
C1 C 0.5114(16) 0.4575(3) 0.5617(17) 0.065(4) Uani 1 1 d . U . . .
C2 C 0.6445(15) 0.4659(3) 0.5821(16) 0.056(4) Uani 1 1 d . U . . .
C3 C 0.6775(14) 0.4585(3) 0.4766(17) 0.061(4) Uani 1 1 d . U . . .
C4 C 0.5782(14) 0.4460(3) 0.3932(15) 0.057(4) Uani 1 1 d . U . . .
C5 C 0.7251(18) 0.4744(4) 0.700(2) 0.087(6) Uani 1 1 d . U . . .
H5A H 0.670784 0.481611 0.750066 0.104 Uiso 1 1 calc R U . . .
H5B H 0.781630 0.488084 0.684323 0.104 Uiso 1 1 calc R U . . .
C6 C 0.806(2) 0.4535(4) 0.7721(19) 0.091(6) Uani 1 1 d . U . . .
H6A H 0.859082 0.460213 0.851010 0.137 Uiso 1 1 calc R U . . .
H6B H 0.750681 0.440081 0.789142 0.137 Uiso 1 1 calc R U . . .
H6C H 0.861542 0.446554 0.723390 0.137 Uiso 1 1 calc R U . . .
C7 C 0.8157(17) 0.4615(4) 0.4624(19) 0.077(5) Uani 1 1 d . U . . .
H7A H 0.812536 0.470247 0.382944 0.092 Uiso 1 1 calc R U . . .
H7B H 0.866287 0.472159 0.531206 0.092 Uiso 1 1 calc R U . . .
C8 C 0.8783(19) 0.4369(4) 0.464(2) 0.087(6) Uani 1 1 d . U . . .
H8A H 0.964995 0.439337 0.455278 0.130 Uiso 1 1 calc R U . . .
H8B H 0.882683 0.428382 0.543588 0.130 Uiso 1 1 calc R U . . .
H8C H 0.828992 0.426472 0.395493 0.130 Uiso 1 1 calc R U . . .
C9 C 0.5703(15) 0.4317(3) 0.2799(16) 0.060(4) Uani 1 1 d . U . . .
C10 C 0.610(2) 0.4369(4) 0.176(2) 0.085(6) Uani 1 1 d . U . . .
C11 C 0.598(2) 0.4150(4) 0.1031(19) 0.091(6) Uani 1 1 d . U . . .
C12 C 0.5511(18) 0.3967(4) 0.1631(18) 0.076(5) Uani 1 1 d . U . . .
C13 C 0.661(2) 0.4638(4) 0.1465(19) 0.085(6) Uani 1 1 d . U . . .
H13A H 0.679117 0.474344 0.222463 0.102 Uiso 1 1 calc R U . . .
H13B H 0.741794 0.461482 0.122457 0.102 Uiso 1 1 calc R U . . .
C14 C 0.574(3) 0.4759(6) 0.053(3) 0.136(9) Uani 1 1 d . U . . .
H14A H 0.609297 0.492332 0.037306 0.203 Uiso 1 1 calc R U . . .
H14B H 0.557346 0.465642 -0.023089 0.203 Uiso 1 1 calc R U . . .
H14C H 0.494690 0.478499 0.076884 0.203 Uiso 1 1 calc R U . . .
C15 C 0.632(3) 0.4147(6) -0.022(3) 0.140(10) Uani 1 1 d . U . . .
H15A H 0.711432 0.405172 -0.015797 0.168 Uiso 1 1 calc R U . . .
H15B H 0.641986 0.432162 -0.050267 0.168 Uiso 1 1 calc R U . . .
C16 C 0.515(3) 0.4014(6) -0.112(3) 0.148(11) Uani 1 1 d . U . . .
H16A H 0.528371 0.400355 -0.195232 0.223 Uiso 1 1 calc R U . . .
H16B H 0.505757 0.384263 -0.081165 0.223 Uiso 1 1 calc R U . . .
H16C H 0.436808 0.411060 -0.115388 0.223 Uiso 1 1 calc R U . . .
C17 C 0.5219(19) 0.3702(4) 0.1384(16) 0.075(5) Uani 1 1 d . U . . .
C18 C 0.582(2) 0.3523(4) 0.087(2) 0.085(6) Uani 1 1 d . U . . .
C19 C 0.514(3) 0.3294(6) 0.079(3) 0.122(5) Uani 1 1 d . U . . .
C20 C 0.4020(16) 0.3348(4) 0.1226(14) 0.062(4) Uani 1 1 d . U . . .
C21 C 0.713(2) 0.3545(5) 0.058(2) 0.102(7) Uani 1 1 d . U . . .
H21A H 0.734027 0.338256 0.023337 0.122 Uiso 1 1 calc R U . . .
H21B H 0.708519 0.367709 -0.006553 0.122 Uiso 1 1 calc R U . . .
C22 C 0.813(3) 0.3608(6) 0.167(3) 0.140(10) Uani 1 1 d . U . . .
H22A H 0.894643 0.362079 0.144758 0.210 Uiso 1 1 calc R U . . .
H22B H 0.793502 0.377063 0.199877 0.210 Uiso 1 1 calc R U . . .
H22C H 0.818996 0.347626 0.229751 0.210 Uiso 1 1 calc R U . . .
C23 C 0.564(2) 0.3034(5) -0.077(2) 0.122(5) Uani 1 1 d D U . . .
H23A H 0.591299 0.287246 -0.105018 0.183 Uiso 1 1 calc R U . . .
H23B H 0.477950 0.307555 -0.128831 0.183 Uiso 1 1 calc R U . . .
H23C H 0.623676 0.316731 -0.085372 0.183 Uiso 1 1 calc R U . . .
C24 C 0.561(3) 0.3012(5) 0.055(2) 0.122(5) Uani 1 1 d D U . . .
H24A H 0.646650 0.297443 0.110489 0.146 Uiso 1 1 calc R U . . .
H24B H 0.499437 0.288174 0.066587 0.146 Uiso 1 1 calc R U . . .
C25 C 0.2981(19) 0.3205(4) 0.1338(18) 0.078(5) Uani 1 1 d . U . . .
C26 C 0.218(2) 0.3040(4) 0.0465(18) 0.083(6) Uani 1 1 d . U . . .
C27 C 0.1175(18) 0.2956(4) 0.0992(17) 0.075(5) Uani 1 1 d . U . . .
C28 C 0.1402(19) 0.3072(4) 0.2156(17) 0.076(5) Uani 1 1 d . U . . .
C29 C 0.228(2) 0.2971(5) -0.082(2) 0.101(7) Uani 1 1 d . U . . .
H29A H 0.291147 0.308381 -0.103646 0.121 Uiso 1 1 calc R U . . .
H29B H 0.143912 0.300453 -0.141239 0.121 Uiso 1 1 calc R U . . .
C30 C 0.265(3) 0.2698(5) -0.100(2) 0.112(8) Uani 1 1 d . U . . .
H30A H 0.268449 0.267351 -0.186026 0.169 Uiso 1 1 calc R U . . .
H30B H 0.349523 0.266234 -0.043392 0.169 Uiso 1 1 calc R U . . .
H30C H 0.201831 0.258281 -0.081101 0.169 Uiso 1 1 calc R U . . .
C31 C 0.000(2) 0.2814(4) 0.0273(19) 0.086(6) Uani 1 1 d . U . . .
H31A H -0.038135 0.272391 0.086740 0.103 Uiso 1 1 calc R U . . .
H31B H 0.025957 0.268527 -0.026007 0.103 Uiso 1 1 calc R U . . .
C32 C -0.101(3) 0.2987(7) -0.054(3) 0.147(11) Uani 1 1 d . U . . .
H32A H -0.174598 0.288659 -0.098902 0.221 Uiso 1 1 calc R U . . .
H32B H -0.128236 0.311287 -0.002039 0.221 Uiso 1 1 calc R U . . .
H32C H -0.064133 0.307422 -0.114807 0.221 Uiso 1 1 calc R U . . .
C33 C 0.0671(16) 0.3046(4) 0.3111(16) 0.068(5) Uani 1 1 d . U . . .
C34 C 0.0140(17) 0.2846(3) 0.3532(17) 0.067(4) Uani 1 1 d . U . . .
C35 C -0.0365(19) 0.2933(4) 0.4423(18) 0.078(5) Uani 1 1 d . U . . .
C36 C -0.0153(16) 0.3208(3) 0.4556(14) 0.056(4) Uani 1 1 d . U . . .
C37 C 0.0220(16) 0.2571(3) 0.3166(17) 0.067(4) Uani 1 1 d . U . . .
H37A H 0.064278 0.247394 0.392351 0.081 Uiso 1 1 calc R U . . .
H37B H 0.077482 0.256060 0.259007 0.081 Uiso 1 1 calc R U . . .
C38 C -0.1062(18) 0.2442(4) 0.2543(19) 0.089(6) Uani 1 1 d . U . . .
H38A H -0.090550 0.226592 0.234534 0.133 Uiso 1 1 calc R U . . .
H38B H -0.161415 0.244493 0.311227 0.133 Uiso 1 1 calc R U . . .
H38C H -0.148173 0.253184 0.177502 0.133 Uiso 1 1 calc R U . . .
C39 C -0.097(2) 0.2766(5) 0.521(2) 0.100(7) Uani 1 1 d D U . . .
H39A H -0.186678 0.282330 0.507057 0.120 Uiso 1 1 calc R U . . .
H39B H -0.100552 0.259323 0.485702 0.120 Uiso 1 1 calc R U . . .
C40 C -0.042(3) 0.2744(7) 0.657(2) 0.160(12) Uani 1 1 d D U . . .
H40A H -0.094118 0.262752 0.691931 0.240 Uiso 1 1 calc R U . . .
H40B H 0.045654 0.267903 0.674580 0.240 Uiso 1 1 calc R U . . .
H40C H -0.041087 0.291074 0.696088 0.240 Uiso 1 1 calc R U . . .
C41 C -0.0466(16) 0.3391(3) 0.5410(14) 0.056(4) Uani 1 1 d . U . . .
C42 C -0.1562(13) 0.3428(3) 0.5837(13) 0.047(3) Uani 1 1 d . U . . .
C43 C -0.1375(15) 0.3624(3) 0.6523(14) 0.054(4) Uani 1 1 d . U . . .
C44 C -0.0132(13) 0.3726(3) 0.6602(12) 0.045(3) Uani 1 1 d . U . . .
C45 C -0.2800(16) 0.3264(3) 0.5506(15) 0.063(4) Uani 1 1 d . U . . .
H45A H -0.258243 0.308737 0.576819 0.076 Uiso 1 1 calc R U . . .
H45B H -0.340275 0.332844 0.596555 0.076 Uiso 1 1 calc R U . . .
C46 C -0.3407(19) 0.3271(4) 0.4183(18) 0.084(6) Uani 1 1 d . U . . .
H46A H -0.418213 0.316693 0.399864 0.126 Uiso 1 1 calc R U . . .
H46B H -0.363514 0.344598 0.392485 0.126 Uiso 1 1 calc R U . . .
H46C H -0.281573 0.320518 0.372770 0.126 Uiso 1 1 calc R U . . .
C47 C -0.2380(14) 0.3772(3) 0.7047(14) 0.058(4) Uani 1 1 d . U . . .
H47A H -0.280617 0.365318 0.749752 0.070 Uiso 1 1 calc R U . . .
H47B H -0.193751 0.390249 0.764341 0.070 Uiso 1 1 calc R U . . .
C48 C -0.3378(16) 0.3897(4) 0.5987(17) 0.069(5) Uani 1 1 d . U . . .
H48A H -0.399786 0.398798 0.632670 0.104 Uiso 1 1 calc R U . . .
H48B H -0.295576 0.401571 0.554977 0.104 Uiso 1 1 calc R U . . .
H48C H -0.382291 0.376683 0.540414 0.104 Uiso 1 1 calc R U . . .
C49 C 0.0567(13) 0.3936(3) 0.7262(13) 0.046(3) Uani 1 1 d . U . . .
C50 C 0.0658(15) 0.4012(3) 0.8503(14) 0.051(4) Uani 1 1 d . U . . .
C51 C 0.1545(16) 0.4225(3) 0.8677(15) 0.061(4) Uani 1 1 d . U . . .
C52 C 0.1904(19) 0.4265(4) 0.7584(17) 0.074(5) Uani 1 1 d . U . . .
C53 C 0.029(2) 0.3881(5) 0.950(2) 0.097(5) Uani 1 1 d . U . . .
H53A H 0.055542 0.398245 1.026858 0.117 Uiso 1 1 calc R U . . .
H53B H -0.065444 0.386477 0.927680 0.117 Uiso 1 1 calc R U . . .
C54 C 0.084(2) 0.3639(4) 0.972(2) 0.097(5) Uani 1 1 d . U . . .
H54A H 0.056519 0.355769 1.039382 0.146 Uiso 1 1 calc R U . . .
H54B H 0.056406 0.353678 0.895954 0.146 Uiso 1 1 calc R U . . .
H54C H 0.177371 0.365444 0.995114 0.146 Uiso 1 1 calc R U . . .
C55 C 0.218(3) 0.4341(5) 0.995(2) 0.114(8) Uani 1 1 d . U . . .
H55A H 0.262252 0.420627 1.052208 0.136 Uiso 1 1 calc R U . . .
H55B H 0.283953 0.446479 0.985764 0.136 Uiso 1 1 calc R U . . .
C56 C 0.129(2) 0.4465(5) 1.048(2) 0.113(8) Uani 1 1 d . U . . .
H56A H 0.173291 0.453589 1.129046 0.170 Uiso 1 1 calc R U . . .
H56B H 0.086350 0.460054 0.992462 0.170 Uiso 1 1 calc R U . . .
H56C H 0.064657 0.434211 1.058884 0.170 Uiso 1 1 calc R U . . .
C57 C 0.2738(14) 0.4462(3) 0.7285(13) 0.047(3) Uani 1 1 d . U . . .
C58 C 0.3033(16) 0.4697(3) 0.7669(15) 0.059(4) Uani 1 1 d . U . . .
C59 C 0.3967(14) 0.4785(3) 0.7121(14) 0.051(4) Uani 1 1 d . U . . .
C60 C 0.4282(15) 0.4580(3) 0.6382(15) 0.061(4) Uani 1 1 d . U . . .
C61 C 0.2328(18) 0.4870(4) 0.8416(18) 0.075(5) Uani 1 1 d . U . . .
H61A H 0.230590 0.478503 0.920350 0.090 Uiso 1 1 calc R U . . .
H61B H 0.279472 0.503139 0.862494 0.090 Uiso 1 1 calc R U . . .
C62 C 0.097(2) 0.4921(5) 0.764(2) 0.108(7) Uani 1 1 d . U . . .
H62A H 0.053404 0.502872 0.811309 0.161 Uiso 1 1 calc R U . . .
H62B H 0.099929 0.500598 0.686743 0.161 Uiso 1 1 calc R U . . .
H62C H 0.051156 0.476017 0.744469 0.161 Uiso 1 1 calc R U . . .
C63 C 0.4571(19) 0.5060(4) 0.723(2) 0.091(4) Uani 1 1 d D U . . .
H63A H 0.468152 0.512754 0.808386 0.109 Uiso 1 1 calc R U . . .
H63B H 0.541643 0.505584 0.704952 0.109 Uiso 1 1 calc R U . . .
C64 C 0.3661(19) 0.5218(4) 0.6308(19) 0.091(4) Uani 1 1 d D U . . .
H64A H 0.399060 0.539081 0.633855 0.136 Uiso 1 1 calc R U . . .
H64B H 0.356127 0.514767 0.547314 0.136 Uiso 1 1 calc R U . . .
H64C H 0.283025 0.521899 0.650202 0.136 Uiso 1 1 calc R U . . .
C65 C 0.5657(14) 0.6644(3) 0.4933(14) 0.050(4) Uani 1 1 d . U . . .
C66 C 0.6760(17) 0.6593(4) 0.4468(15) 0.069(5) Uani 1 1 d . U . . .
C67 C 0.6513(15) 0.6365(3) 0.3713(14) 0.051(4) Uani 1 1 d . U . . .
C68 C 0.5283(15) 0.6282(3) 0.3698(15) 0.059(4) Uani 1 1 d . U . . .
C69 C 0.8016(17) 0.6720(4) 0.4785(16) 0.069(5) Uani 1 1 d . U . . .
H69A H 0.790148 0.689662 0.448243 0.083 Uiso 1 1 calc R U . . .
H69B H 0.858118 0.663368 0.434591 0.083 Uiso 1 1 calc R U . . .
C70 C 0.8672(19) 0.6721(4) 0.6194(17) 0.081(5) Uani 1 1 d . U . . .
H70A H 0.949797 0.680769 0.634698 0.122 Uiso 1 1 calc R U . . .
H70B H 0.812693 0.680969 0.663393 0.122 Uiso 1 1 calc R U . . .
H70C H 0.880704 0.654659 0.649733 0.122 Uiso 1 1 calc R U . . .
C71 C 0.7519(14) 0.6223(3) 0.3270(14) 0.052(4) Uani 1 1 d . U . . .
H71A H 0.709402 0.609050 0.267551 0.063 Uiso 1 1 calc R U . . .
H71B H 0.794343 0.634142 0.281778 0.063 Uiso 1 1 calc R U . . .
C72 C 0.8517(19) 0.6101(4) 0.4302(18) 0.079(5) Uani 1 1 d . U . . .
H72A H 0.913642 0.601246 0.395232 0.118 Uiso 1 1 calc R U . . .
H72B H 0.895851 0.623148 0.488451 0.118 Uiso 1 1 calc R U . . .
H72C H 0.810825 0.598032 0.474210 0.118 Uiso 1 1 calc R U . . .
C73 C 0.4582(14) 0.6078(3) 0.3066(13) 0.052(4) Uani 1 1 d . U . . .
C74 C 0.4406(14) 0.5985(3) 0.1858(14) 0.051(4) Uani 1 1 d . U . . .
C75 C 0.3601(19) 0.5777(3) 0.1663(17) 0.072(3) Uani 1 1 d . U . . .
C76 C 0.3268(11) 0.5740(2) 0.2762(12) 0.034(3) Uani 1 1 d . U . . .
C77 C 0.484(2) 0.6140(4) 0.0794(17) 0.074(3) Uani 1 1 d . U . . .
H77A H 0.578040 0.613854 0.097519 0.089 Uiso 1 1 calc R U . . .
H77B H 0.448629 0.605624 -0.001964 0.089 Uiso 1 1 calc R U . . .
C78 C 0.4350(18) 0.6424(3) 0.0710(17) 0.074(3) Uani 1 1 d . U . . .
H78A H 0.462876 0.651285 0.005322 0.111 Uiso 1 1 calc R U . . .
H78B H 0.341406 0.642680 0.051454 0.111 Uiso 1 1 calc R U . . .
H78C H 0.470748 0.650906 0.150885 0.111 Uiso 1 1 calc R U . . .
C79 C 0.2927(19) 0.5679(4) 0.0339(16) 0.072(3) Uani 1 1 d . U . . .
H79A H 0.218471 0.557295 0.037267 0.086 Uiso 1 1 calc R U . . .
H79B H 0.260927 0.582440 -0.021765 0.086 Uiso 1 1 calc R U . . .
C80 C 0.3817(19) 0.5532(4) -0.0153(19) 0.081(5) Uani 1 1 d . U . . .
H80A H 0.338294 0.547083 -0.098919 0.122 Uiso 1 1 calc R U . . .
H80B H 0.454577 0.563770 -0.019479 0.122 Uiso 1 1 calc R U . . .
H80C H 0.412203 0.538673 0.039438 0.122 Uiso 1 1 calc R U . . .
C81 C 0.2401(14) 0.5572(3) 0.3106(14) 0.054(4) Uani 1 1 d . U . . .
C82 C 0.2064(16) 0.5306(3) 0.2745(16) 0.065(4) Uani 1 1 d . U . . .
C83 C 0.1122(17) 0.5236(4) 0.3300(17) 0.071(5) Uani 1 1 d . U . . .
C84 C 0.0876(14) 0.5433(3) 0.3995(14) 0.053(4) Uani 1 1 d . U . . .
C85 C 0.281(2) 0.5143(4) 0.2059(19) 0.083(6) Uani 1 1 d . U . . .
H85A H 0.234639 0.498126 0.183398 0.100 Uiso 1 1 calc R U . . .
H85B H 0.282331 0.522966 0.127390 0.100 Uiso 1 1 calc R U . . .
C86 C 0.413(2) 0.5088(5) 0.276(2) 0.109(7) Uani 1 1 d . U . . .
H86A H 0.453887 0.498253 0.225079 0.163 Uiso 1 1 calc R U . . .
H86B H 0.460517 0.524671 0.296652 0.163 Uiso 1 1 calc R U . . .
H86C H 0.412733 0.499783 0.352768 0.163 Uiso 1 1 calc R U . . .
C87 C 0.063(2) 0.4957(4) 0.321(2) 0.090(4) Uani 1 1 d . U . . .
H87A H -0.012880 0.494717 0.354257 0.108 Uiso 1 1 calc R U . . .
H87B H 0.037317 0.490476 0.232736 0.108 Uiso 1 1 calc R U . . .
C88 C 0.165(2) 0.4780(4) 0.393(2) 0.090(4) Uani 1 1 d . U . . .
H88A H 0.131278 0.460708 0.385979 0.135 Uiso 1 1 calc R U . . .
H88B H 0.239757 0.478776 0.359790 0.135 Uiso 1 1 calc R U . . .
H88C H 0.189600 0.483013 0.481214 0.135 Uiso 1 1 calc R U . . .
C89 C 0.0011(15) 0.5466(3) 0.4779(15) 0.053(4) Uani 1 1 d . U . . .
C90 C -0.1283(16) 0.5365(3) 0.4628(18) 0.067(5) Uani 1 1 d . U . . .
C91 C -0.1624(17) 0.5435(3) 0.5690(17) 0.066(4) Uani 1 1 d . U . . .
C92 C -0.0584(17) 0.5573(3) 0.6531(16) 0.063(4) Uani 1 1 d . U . . .
C93 C -0.2120(18) 0.5263(4) 0.3395(19) 0.081(6) Uani 1 1 d . U . . .
H93A H -0.266712 0.512435 0.355547 0.098 Uiso 1 1 calc R U . . .
H93B H -0.157431 0.519608 0.288242 0.098 Uiso 1 1 calc R U . . .
C94 C -0.299(2) 0.5489(5) 0.267(2) 0.107(7) Uani 1 1 d . U . . .
H94A H -0.353480 0.542567 0.187723 0.161 Uiso 1 1 calc R U . . .
H94B H -0.353602 0.555370 0.317939 0.161 Uiso 1 1 calc R U . . .
H94C H -0.244653 0.562522 0.250839 0.161 Uiso 1 1 calc R U . . .
C95 C -0.2920(16) 0.5418(4) 0.5887(19) 0.075(5) Uani 1 1 d . U . . .
H95A H -0.284705 0.533612 0.670369 0.090 Uiso 1 1 calc R U . . .
H95B H -0.344426 0.530508 0.523952 0.090 Uiso 1 1 calc R U . . .
C96 C -0.3650(17) 0.5674(4) 0.586(2) 0.082(5) Uani 1 1 d . U . . .
H96A H -0.449247 0.564182 0.599524 0.124 Uiso 1 1 calc R U . . .
H96B H -0.315858 0.578574 0.651097 0.124 Uiso 1 1 calc R U . . .
H96C H -0.375751 0.575462 0.504259 0.124 Uiso 1 1 calc R U . . .
C97 C -0.0516(16) 0.5708(4) 0.7586(17) 0.074(5) Uani 1 1 d . U . . .
C98 C -0.0926(17) 0.5660(4) 0.8647(17) 0.073(5) Uani 1 1 d . U . . .
C99 C -0.070(2) 0.5871(4) 0.945(2) 0.095(6) Uani 1 1 d . U . . .
C100 C -0.0218(16) 0.6071(4) 0.8741(16) 0.067(4) Uani 1 1 d . U . . .
C101 C -0.121(2) 0.5419(5) 0.908(3) 0.113(8) Uani 1 1 d . U . . .
H10A H -0.053393 0.537188 0.983587 0.136 Uiso 1 1 calc R U . . .
H10B H -0.121907 0.528942 0.843262 0.136 Uiso 1 1 calc R U . . .
C102 C -0.257(2) 0.5425(4) 0.939(2) 0.109(7) Uani 1 1 d . U . . .
H10C H -0.274816 0.525810 0.968485 0.163 Uiso 1 1 calc R U . . .
H10D H -0.254835 0.555143 1.003651 0.163 Uiso 1 1 calc R U . . .
H10E H -0.323228 0.546911 0.863574 0.163 Uiso 1 1 calc R U . . .
C103 C -0.0634(18) 0.5900(4) 1.0945(18) 0.078(5) Uani 1 1 d . U . . .
H10F H -0.047372 0.573044 1.133530 0.094 Uiso 1 1 calc R U . . .
H10G H -0.148038 0.595700 1.101763 0.094 Uiso 1 1 calc R U . . .
C104 C 0.049(2) 0.6101(4) 1.176(2) 0.100(6) Uani 1 1 d . U . . .
H10H H 0.045035 0.610425 1.263052 0.151 Uiso 1 1 calc R U . . .
H10I H 0.133616 0.604338 1.172197 0.151 Uiso 1 1 calc R U . . .
H10J H 0.032674 0.627056 1.140342 0.151 Uiso 1 1 calc R U . . .
C105 C -0.0007(16) 0.6327(3) 0.8970(14) 0.061(4) Uani 1 1 d . U . . .
C106 C -0.0599(17) 0.6524(4) 0.9490(16) 0.069(5) Uani 1 1 d . U . . .
C107 C 0.0055(15) 0.6740(3) 0.9557(14) 0.054(4) Uani 1 1 d . U . . .
C108 C 0.1069(16) 0.6696(4) 0.9033(15) 0.065(4) Uani 1 1 d . U . . .
C109 C -0.1854(17) 0.6490(4) 0.9828(18) 0.078(5) Uani 1 1 d . U . . .
H10K H -0.205034 0.664578 1.023352 0.093 Uiso 1 1 calc R U . . .
H10L H -0.176730 0.634949 1.043299 0.093 Uiso 1 1 calc R U . . .
C110 C -0.297(2) 0.6432(5) 0.8679(19) 0.093(6) Uani 1 1 d . U . . .
H11A H -0.376157 0.641103 0.893951 0.139 Uiso 1 1 calc R U . . .
H11B H -0.307279 0.657179 0.808447 0.139 Uiso 1 1 calc R U . . .
H11C H -0.278980 0.627555 0.828391 0.139 Uiso 1 1 calc R U . . .
C111 C -0.0338(16) 0.6982(3) 0.9883(16) 0.067(4) Uani 1 1 d . U . . .
H11D H 0.040809 0.709701 1.003511 0.080 Uiso 1 1 calc R U . . .
H11E H -0.057271 0.696451 1.068070 0.080 Uiso 1 1 calc R U . . .
C112 C -0.1448(14) 0.7109(3) 0.8953(15) 0.061(4) Uani 1 1 d . U . . .
H11F H -0.162423 0.727326 0.928349 0.092 Uiso 1 1 calc R U . . .
H11G H -0.122413 0.713485 0.816441 0.092 Uiso 1 1 calc R U . . .
H11H H -0.220883 0.700182 0.881257 0.092 Uiso 1 1 calc R U . . .
C113 C 0.2154(15) 0.6845(3) 0.8914(15) 0.058(4) Uani 1 1 d . U . . .
C114 C 0.2941(17) 0.6999(4) 0.9803(17) 0.069(5) Uani 1 1 d . U . . .
C115 C 0.3973(19) 0.7073(4) 0.9287(17) 0.077(5) Uani 1 1 d . U . . .
C116 C 0.3744(15) 0.6958(3) 0.8110(15) 0.056(4) Uani 1 1 d . U . . .
C117 C 0.2873(17) 0.7059(3) 1.1060(15) 0.066(4) Uani 1 1 d . U . . .
H11I H 0.367426 0.700170 1.165481 0.079 Uiso 1 1 calc R U . . .
H11P H 0.215987 0.696157 1.123650 0.079 Uiso 1 1 calc R U . . .
C118 C 0.267(2) 0.7346(5) 1.129(2) 0.110(8) Uani 1 1 d . U . . .
H11J H 0.263621 0.737074 1.215483 0.165 Uiso 1 1 calc R U . . .
H11K H 0.338536 0.744399 1.114299 0.165 Uiso 1 1 calc R U . . .
H11L H 0.186853 0.740380 1.072401 0.165 Uiso 1 1 calc R U . . .
C119 C 0.521(2) 0.7191(5) 0.996(2) 0.096(6) Uani 1 1 d . U . . .
H11M H 0.562676 0.726151 0.933815 0.115 Uiso 1 1 calc R U . . .
H11N H 0.503940 0.733302 1.046997 0.115 Uiso 1 1 calc R U . . .
C120 C 0.608(2) 0.7013(5) 1.076(2) 0.116(8) Uani 1 1 d . U . . .
H12A H 0.687923 0.709982 1.117383 0.174 Uiso 1 1 calc R U . . .
H12B H 0.568407 0.694519 1.138381 0.174 Uiso 1 1 calc R U . . .
H12C H 0.627163 0.687366 1.025163 0.174 Uiso 1 1 calc R U . . .
C121 C 0.4443(16) 0.6958(3) 0.7198(16) 0.062(4) Uani 1 1 d . U . . .
C122 C 0.508(2) 0.7157(4) 0.6815(18) 0.084(6) Uani 1 1 d . U . . .
C123 C 0.5685(18) 0.7071(4) 0.5926(17) 0.073(5) Uani 1 1 d . U . . .
C124 C 0.5381(17) 0.6825(4) 0.5685(16) 0.068(5) Uani 1 1 d . U . . .
C125 C 0.513(3) 0.7440(5) 0.722(2) 0.118(8) Uani 1 1 d D U . . .
H12D H 0.487564 0.745835 0.800840 0.141 Uiso 1 1 calc R U . . .
H12E H 0.600982 0.750862 0.735136 0.141 Uiso 1 1 calc R U . . .
C126 C 0.423(3) 0.7573(5) 0.619(2) 0.147(11) Uani 1 1 d D U . . .
H12F H 0.421467 0.775373 0.639243 0.220 Uiso 1 1 calc R U . . .
H12G H 0.449569 0.755237 0.542442 0.220 Uiso 1 1 calc R U . . .
H12H H 0.336819 0.750240 0.607759 0.220 Uiso 1 1 calc R U . . .
C127 C 0.643(2) 0.7237(5) 0.524(2) 0.099(7) Uani 1 1 d . U . . .
H12I H 0.648757 0.741222 0.556606 0.119 Uiso 1 1 calc R U . . .
H12J H 0.731602 0.717138 0.537617 0.119 Uiso 1 1 calc R U . . .
C128 C 0.583(2) 0.7238(4) 0.397(2) 0.099(7) Uani 1 1 d . U . . .
H12K H 0.630907 0.734424 0.353606 0.148 Uiso 1 1 calc R U . . .
H12L H 0.578576 0.706473 0.365156 0.148 Uiso 1 1 calc R U . . .
H12M H 0.495922 0.730502 0.384102 0.148 Uiso 1 1 calc R U . . .
C129 C 0.1684(16) 0.6692(3) 0.4499(17) 0.068(4) Uani 1 1 d D U . . .
C130 C 0.1418(18) 0.6964(3) 0.4233(18) 0.115(8) Uani 1 1 d D U . . .
C131 C 0.351(5) 0.3355(6) 0.575(5) 0.206(5) Uani 1 1 d D U . . .
C132 C 0.372(3) 0.3076(6) 0.592(3) 0.206(5) Uani 1 1 d D U . . .
N1 N 0.4804(15) 0.4443(3) 0.4512(14) 0.076(4) Uani 1 1 d . U . . .
H1A H 0.408545 0.435917 0.421784 0.091 Uiso 1 1 calc R U . . .
N2 N 0.5252(12) 0.4082(2) 0.2688(11) 0.053(3) Uani 1 1 d . U . . .
H2A H 0.485444 0.400981 0.319110 0.063 Uiso 1 1 calc R U . . .
N3 N 0.4181(14) 0.3586(3) 0.1652(13) 0.069(4) Uani 1 1 d . U . . .
H3A H 0.368352 0.365994 0.205548 0.083 Uiso 1 1 calc R U . . .
N4 N 0.2471(12) 0.3219(3) 0.2358(12) 0.059(3) Uani 1 1 d . U . . .
H4A H 0.279129 0.330870 0.303378 0.071 Uiso 1 1 calc R U . . .
N5 N 0.0579(13) 0.3258(3) 0.3795(12) 0.063(4) Uani 1 1 d . U . . .
H5C H 0.094829 0.340375 0.373974 0.076 Uiso 1 1 calc R U . . .
N6 N 0.0354(12) 0.3573(2) 0.5862(11) 0.055(3) Uani 1 1 d . U . . .
H6D H 0.110287 0.359290 0.570629 0.066 Uiso 1 1 calc R U . . .
N7 N 0.1342(11) 0.4079(2) 0.6767(12) 0.056(3) Uani 1 1 d . U . . .
H7C H 0.146757 0.405625 0.602588 0.067 Uiso 1 1 calc R U . . .
N8 N 0.3438(11) 0.4386(2) 0.6456(12) 0.054(3) Uani 1 1 d . U . . .
H8D H 0.335901 0.424095 0.605369 0.065 Uiso 1 1 calc R U . . .
N9 N 0.4831(12) 0.6437(3) 0.4468(12) 0.061(3) Uani 1 1 d . U . . .
H9A H 0.410295 0.641097 0.465737 0.073 Uiso 1 1 calc R U . . .
N10 N 0.3821(10) 0.5922(2) 0.3576(11) 0.050(3) Uani 1 1 d . U . . .
H10M H 0.371295 0.593994 0.432757 0.060 Uiso 1 1 calc R U . . .
N11 N 0.1654(11) 0.5629(2) 0.3876(11) 0.050(3) Uani 1 1 d . U . . .
H11O H 0.166992 0.577586 0.425374 0.060 Uiso 1 1 calc R U . . .
N12 N 0.0367(11) 0.5578(2) 0.5872(12) 0.050(3) Uani 1 1 d . U . . .
H12N H 0.112103 0.564906 0.616350 0.060 Uiso 1 1 calc R U . . .
N13 N -0.0122(13) 0.5962(3) 0.7704(13) 0.064(4) Uani 1 1 d . U . . .
H13C H 0.016344 0.604187 0.713668 0.077 Uiso 1 1 calc R U . . .
N14 N 0.1050(13) 0.6440(3) 0.8682(11) 0.064(4) Uani 1 1 d . U . . .
H14D H 0.160086 0.636416 0.834437 0.077 Uiso 1 1 calc R U . . .
N15 N 0.2689(15) 0.6810(3) 0.7947(13) 0.074(4) Uani 1 1 d . U . . .
H15C H 0.239548 0.670653 0.731587 0.089 Uiso 1 1 calc R U . . .
N16 N 0.4587(12) 0.6759(3) 0.6488(11) 0.057(3) Uani 1 1 d . U . . .
H16D H 0.424150 0.660914 0.651272 0.068 Uiso 1 1 calc R U . . .
 
loop_
 _atom_site_aniso_label
 _atom_site_aniso_U_11
 _atom_site_aniso_U_22
 _atom_site_aniso_U_33
 _atom_site_aniso_U_23
 _atom_site_aniso_U_13
 _atom_site_aniso_U_12
S1 0.053(3) 0.084(3) 0.099(3) -0.015(3) 0.055(2) -0.001(2)
S2 0.077(4) 0.113(5) 0.106(4) -0.021(3) 0.057(3) -0.025(3)
F1 0.208(7) 0.201(7) 0.214(7) 0.016(5) 0.063(5) -0.006(5)
F2 0.208(7) 0.201(7) 0.214(7) 0.016(5) 0.063(5) -0.006(5)
F3 0.208(7) 0.201(7) 0.214(7) 0.016(5) 0.063(5) -0.006(5)
F4 0.215(12) 0.129(10) 0.163(10) 0.014(8) 0.090(10) 0.016(9)
F5 0.166(11) 0.155(11) 0.208(12) 0.036(9) 0.072(9) -0.062(9)
F6 0.188(12) 0.176(12) 0.169(11) 0.027(10) 0.004(10) 0.024(10)
O1 0.106(9) 0.115(10) 0.110(9) 0.037(8) 0.017(7) -0.020(8)
O2 0.083(9) 0.159(12) 0.133(10) 0.034(9) 0.046(8) -0.028(8)
O3 0.103(9) 0.111(10) 0.113(9) -0.015(8) 0.021(8) 0.019(8)
O4 0.069(8) 0.077(8) 0.141(10) 0.003(7) 0.028(7) -0.014(6)
O5 0.095(9) 0.106(9) 0.100(8) 0.028(7) 0.020(7) 0.021(7)
O6 0.098(9) 0.139(11) 0.124(9) -0.016(8) 0.066(8) -0.002(8)
O7 0.074(8) 0.120(10) 0.141(10) 0.004(8) 0.029(8) -0.010(8)
O8 0.111(10) 0.167(12) 0.122(10) -0.014(9) 0.047(8) 0.036(9)
O9 0.106(10) 0.142(11) 0.110(9) 0.026(8) 0.046(8) -0.014(8)
O10 0.090(9) 0.151(11) 0.124(9) -0.021(9) 0.048(8) -0.010(8)
O11 0.136(12) 0.167(13) 0.133(11) -0.017(9) 0.061(9) 0.001(10)
O12 0.091(9) 0.142(11) 0.119(9) 0.002(8) 0.039(8) -0.013(8)
C1 0.050(8) 0.062(9) 0.087(9) 0.003(8) 0.026(7) 0.004(7)
C2 0.042(8) 0.050(8) 0.085(9) 0.010(7) 0.033(7) 0.008(6)
C3 0.034(7) 0.049(8) 0.101(10) 0.015(7) 0.020(7) 0.003(6)
C4 0.041(7) 0.056(8) 0.082(9) 0.022(7) 0.033(7) 0.015(6)
C5 0.056(9) 0.074(10) 0.127(12) 0.003(9) 0.019(9) -0.006(8)
C6 0.082(10) 0.080(11) 0.104(11) 0.009(9) 0.012(9) -0.005(9)
C7 0.058(9) 0.073(10) 0.110(10) 0.010(8) 0.041(8) -0.010(7)
C8 0.070(10) 0.089(11) 0.115(11) 0.035(9) 0.051(9) 0.012(8)
C9 0.050(8) 0.043(8) 0.094(9) 0.015(7) 0.034(7) -0.005(6)
C10 0.086(11) 0.082(10) 0.109(11) 0.009(9) 0.065(9) 0.021(8)
C11 0.099(11) 0.103(12) 0.100(10) 0.016(9) 0.076(9) 0.019(9)
C12 0.060(9) 0.080(10) 0.098(10) 0.014(8) 0.041(8) 0.007(8)
C13 0.081(10) 0.089(11) 0.106(10) 0.026(9) 0.063(9) -0.006(8)
C14 0.139(14) 0.137(14) 0.136(14) 0.009(11) 0.046(11) -0.005(11)
C15 0.159(15) 0.141(15) 0.144(14) 0.006(11) 0.081(12) 0.010(12)
C16 0.152(15) 0.168(16) 0.138(14) 0.025(12) 0.061(12) 0.047(12)
C17 0.076(10) 0.083(10) 0.069(9) 0.003(8) 0.027(8) 0.017(8)
C18 0.071(10) 0.085(11) 0.109(11) -0.009(9) 0.040(9) 0.018(8)
C19 0.117(8) 0.126(8) 0.131(7) -0.016(6) 0.048(6) 0.008(6)
C20 0.044(8) 0.091(10) 0.063(8) 0.000(7) 0.033(6) 0.004(7)
C21 0.096(12) 0.107(12) 0.119(12) -0.005(10) 0.059(10) -0.001(10)
C22 0.129(14) 0.155(15) 0.149(14) 0.030(12) 0.059(11) 0.019(12)
C23 0.117(8) 0.126(8) 0.131(7) -0.016(6) 0.048(6) 0.008(6)
C24 0.117(8) 0.126(8) 0.131(7) -0.016(6) 0.048(6) 0.008(6)
C25 0.066(10) 0.085(10) 0.086(9) -0.016(8) 0.025(8) 0.014(8)
C26 0.079(10) 0.097(11) 0.085(10) 0.001(9) 0.041(8) 0.021(9)
C27 0.066(9) 0.087(10) 0.078(9) -0.016(8) 0.029(8) 0.000(8)
C28 0.071(10) 0.081(10) 0.078(9) -0.015(8) 0.025(8) -0.002(8)
C29 0.103(12) 0.108(12) 0.101(11) -0.011(10) 0.045(9) 0.007(10)
C30 0.111(13) 0.123(13) 0.112(12) -0.004(10) 0.044(10) 0.006(10)
C31 0.085(11) 0.089(11) 0.086(10) -0.001(9) 0.028(8) -0.002(9)
C32 0.132(15) 0.153(16) 0.157(15) -0.013(12) 0.039(12) -0.002(12)
C33 0.047(8) 0.081(10) 0.076(9) -0.010(8) 0.019(7) 0.002(7)
C34 0.064(9) 0.058(9) 0.084(9) 0.000(7) 0.030(8) -0.003(7)
C35 0.075(10) 0.077(10) 0.088(10) -0.017(8) 0.031(8) -0.002(8)
C36 0.059(8) 0.048(8) 0.060(7) -0.009(6) 0.017(7) -0.001(6)
C37 0.048(8) 0.066(9) 0.097(9) -0.029(8) 0.034(7) -0.005(7)
C38 0.087(10) 0.086(10) 0.108(11) -0.028(9) 0.050(9) -0.002(8)
C39 0.101(12) 0.090(11) 0.115(12) -0.016(10) 0.040(10) 0.006(9)
C40 0.165(16) 0.170(17) 0.155(16) 0.008(12) 0.058(12) -0.034(12)
C41 0.059(8) 0.055(8) 0.067(8) -0.016(6) 0.041(7) -0.002(7)
C42 0.043(7) 0.043(7) 0.061(7) -0.018(6) 0.024(6) -0.016(6)
C43 0.048(8) 0.057(8) 0.066(8) -0.004(7) 0.033(6) -0.003(6)
C44 0.035(7) 0.053(8) 0.058(7) 0.004(6) 0.033(6) -0.011(6)
C45 0.052(8) 0.068(9) 0.080(9) -0.011(7) 0.034(7) -0.016(7)
C46 0.075(10) 0.082(10) 0.096(10) 0.006(9) 0.024(8) -0.020(8)
C47 0.048(8) 0.060(9) 0.072(8) -0.010(7) 0.023(6) -0.010(6)
C48 0.053(8) 0.068(9) 0.099(10) 0.008(8) 0.043(8) 0.004(7)
C49 0.040(7) 0.039(7) 0.067(8) 0.004(6) 0.029(6) -0.002(6)
C50 0.054(8) 0.038(7) 0.069(8) 0.008(6) 0.028(6) 0.007(6)
C51 0.058(8) 0.059(8) 0.069(8) 0.002(7) 0.023(7) -0.003(7)
C52 0.073(10) 0.081(10) 0.076(9) -0.006(8) 0.032(8) 0.015(8)
C53 0.098(8) 0.095(8) 0.101(8) 0.011(7) 0.029(6) -0.005(7)
C54 0.098(8) 0.095(8) 0.101(8) 0.011(7) 0.029(6) -0.005(7)
C55 0.132(13) 0.110(13) 0.116(12) -0.003(10) 0.064(11) -0.001(10)
C56 0.104(13) 0.115(13) 0.122(12) 0.016(10) 0.032(10) -0.015(10)
C57 0.046(7) 0.041(7) 0.062(7) 0.000(6) 0.028(6) -0.008(6)
C58 0.059(8) 0.049(8) 0.083(9) 0.003(7) 0.042(7) 0.000(6)
C59 0.042(7) 0.035(7) 0.082(8) -0.010(6) 0.026(6) 0.005(6)
C60 0.051(8) 0.056(8) 0.084(9) 0.012(7) 0.033(7) 0.010(7)
C61 0.070(9) 0.059(9) 0.103(10) -0.007(8) 0.034(8) -0.006(7)
C62 0.100(12) 0.093(12) 0.135(13) -0.001(10) 0.041(10) 0.004(10)
C63 0.084(8) 0.080(7) 0.118(8) 0.017(6) 0.043(6) 0.003(6)
C64 0.084(8) 0.080(7) 0.118(8) 0.017(6) 0.043(6) 0.003(6)
C65 0.043(7) 0.047(8) 0.064(8) -0.005(6) 0.020(6) -0.013(6)
C66 0.062(9) 0.082(10) 0.074(9) -0.002(8) 0.038(7) -0.005(8)
C67 0.049(8) 0.045(8) 0.063(8) 0.005(6) 0.024(6) -0.008(6)
C68 0.047(8) 0.055(8) 0.077(8) 0.001(7) 0.019(7) 0.010(7)
C69 0.062(9) 0.066(9) 0.080(9) -0.006(7) 0.018(7) -0.019(7)
C70 0.074(10) 0.091(11) 0.087(10) -0.008(8) 0.035(8) -0.006(8)
C71 0.045(7) 0.052(8) 0.065(8) 0.000(6) 0.024(6) 0.003(6)
C72 0.072(10) 0.071(10) 0.100(10) 0.006(8) 0.034(8) 0.002(8)
C73 0.049(8) 0.052(8) 0.059(7) 0.013(6) 0.022(6) 0.006(6)
C74 0.039(7) 0.051(8) 0.072(8) 0.009(6) 0.034(6) 0.000(6)
C75 0.083(7) 0.057(6) 0.085(6) -0.001(5) 0.041(6) -0.008(5)
C76 0.021(5) 0.026(6) 0.057(7) 0.005(5) 0.015(5) -0.010(5)
C77 0.077(7) 0.068(6) 0.080(6) -0.003(5) 0.026(5) -0.011(5)
C78 0.077(7) 0.068(6) 0.080(6) -0.003(5) 0.026(5) -0.011(5)
C79 0.083(7) 0.057(6) 0.085(6) -0.001(5) 0.041(6) -0.008(5)
C80 0.074(10) 0.070(10) 0.102(10) 0.003(8) 0.027(8) 0.006(8)
C81 0.046(8) 0.047(8) 0.066(8) -0.003(6) 0.012(6) 0.003(6)
C82 0.056(8) 0.059(9) 0.082(9) 0.002(7) 0.023(7) 0.000(7)
C83 0.054(9) 0.074(10) 0.095(10) 0.004(8) 0.037(8) -0.013(7)
C84 0.039(7) 0.052(8) 0.071(8) 0.017(7) 0.018(6) -0.004(6)
C85 0.084(10) 0.079(10) 0.107(10) -0.010(8) 0.059(9) -0.001(8)
C86 0.101(12) 0.088(12) 0.142(13) -0.009(10) 0.041(10) 0.025(10)
C87 0.086(8) 0.076(7) 0.119(8) 0.017(6) 0.044(6) 0.006(6)
C88 0.086(8) 0.076(7) 0.119(8) 0.017(6) 0.044(6) 0.006(6)
C89 0.042(7) 0.044(7) 0.077(8) 0.002(7) 0.024(6) 0.001(6)
C90 0.058(9) 0.040(8) 0.102(10) 0.021(7) 0.019(8) 0.004(7)
C91 0.061(9) 0.051(8) 0.098(10) 0.018(7) 0.040(8) 0.001(7)
C92 0.065(9) 0.048(8) 0.079(9) 0.011(7) 0.023(7) -0.005(7)
C93 0.057(9) 0.072(10) 0.112(11) 0.006(9) 0.018(8) -0.010(8)
C94 0.102(12) 0.100(12) 0.124(12) 0.012(10) 0.037(10) -0.009(10)
C95 0.049(8) 0.069(10) 0.111(10) 0.009(8) 0.029(8) -0.009(7)
C96 0.056(9) 0.079(10) 0.118(11) 0.018(9) 0.032(8) 0.008(8)
C97 0.048(8) 0.085(11) 0.097(10) 0.001(8) 0.034(7) 0.022(8)
C98 0.066(9) 0.077(10) 0.098(10) 0.025(8) 0.061(8) 0.005(7)
C99 0.093(11) 0.086(11) 0.115(11) 0.017(10) 0.045(9) 0.022(9)
C100 0.052(8) 0.079(10) 0.077(9) 0.017(8) 0.028(7) 0.014(7)
C101 0.098(12) 0.107(13) 0.146(13) 0.007(11) 0.051(10) 0.013(10)
C102 0.094(11) 0.107(12) 0.144(13) 0.024(10) 0.064(10) -0.011(9)
C103 0.072(9) 0.072(10) 0.113(10) 0.008(8) 0.066(8) 0.013(8)
C104 0.095(11) 0.108(12) 0.109(11) -0.003(9) 0.046(9) 0.034(9)
C105 0.057(9) 0.072(9) 0.064(8) 0.015(7) 0.033(7) 0.010(7)
C106 0.060(9) 0.079(10) 0.079(9) 0.003(8) 0.039(7) 0.020(8)
C107 0.046(7) 0.060(8) 0.066(8) 0.001(7) 0.030(6) 0.018(6)
C108 0.055(8) 0.074(10) 0.064(8) -0.002(7) 0.015(7) 0.027(7)
C109 0.071(10) 0.073(10) 0.102(10) 0.009(8) 0.045(8) 0.033(8)
C110 0.083(11) 0.103(12) 0.098(11) 0.017(9) 0.031(9) 0.028(9)
C111 0.055(8) 0.075(9) 0.078(9) -0.015(7) 0.031(7) 0.012(7)
C112 0.054(8) 0.047(8) 0.085(9) -0.009(7) 0.024(7) 0.007(6)
C113 0.042(8) 0.069(9) 0.066(8) 0.004(7) 0.018(6) 0.007(7)
C114 0.059(9) 0.075(10) 0.079(9) -0.008(8) 0.026(7) 0.016(8)
C115 0.068(10) 0.085(10) 0.080(9) -0.020(8) 0.021(8) 0.012(8)
C116 0.039(7) 0.063(9) 0.072(8) -0.006(7) 0.027(6) 0.007(6)
C117 0.059(9) 0.076(9) 0.073(8) -0.005(7) 0.034(7) 0.023(7)
C118 0.111(12) 0.122(13) 0.104(11) -0.015(10) 0.042(10) 0.013(10)
C119 0.088(11) 0.111(12) 0.090(10) -0.024(9) 0.027(9) 0.001(10)
C120 0.095(12) 0.126(13) 0.128(13) -0.023(11) 0.031(10) 0.014(10)
C121 0.049(8) 0.064(9) 0.077(9) -0.004(7) 0.022(7) -0.002(7)
C122 0.085(11) 0.078(10) 0.096(10) -0.020(9) 0.038(9) 0.017(9)
C123 0.069(9) 0.073(10) 0.086(9) -0.009(8) 0.038(8) -0.004(8)
C124 0.058(9) 0.078(10) 0.080(9) -0.008(8) 0.036(7) -0.010(7)
C125 0.127(13) 0.120(13) 0.120(12) -0.010(10) 0.056(11) 0.016(11)
C126 0.145(15) 0.147(15) 0.155(15) -0.018(12) 0.052(12) 0.001(12)
C127 0.099(12) 0.098(12) 0.114(12) -0.022(9) 0.054(10) -0.006(9)
C128 0.105(12) 0.085(11) 0.110(11) 0.013(9) 0.036(10) -0.006(9)
C129 0.050(8) 0.079(10) 0.093(9) 0.003(8) 0.050(7) -0.015(7)
C130 0.110(13) 0.130(14) 0.122(12) 0.012(11) 0.057(11) -0.006(11)
C131 0.208(7) 0.201(7) 0.214(7) 0.016(5) 0.063(5) -0.006(5)
C132 0.208(7) 0.201(7) 0.214(7) 0.016(5) 0.063(5) -0.006(5)
N1 0.064(8) 0.076(9) 0.098(9) 0.010(7) 0.039(7) -0.001(7)
N2 0.048(7) 0.053(7) 0.073(7) 0.003(5) 0.043(5) 0.005(5)
N3 0.060(8) 0.080(9) 0.079(8) -0.005(7) 0.038(6) 0.013(7)
N4 0.042(7) 0.070(8) 0.073(7) -0.016(6) 0.027(6) 0.006(6)
N5 0.051(7) 0.070(8) 0.079(7) -0.011(6) 0.035(6) 0.007(6)
N6 0.056(7) 0.046(7) 0.075(7) -0.005(5) 0.038(6) -0.013(6)
N7 0.045(7) 0.050(7) 0.078(7) 0.005(6) 0.027(6) -0.007(5)
N8 0.044(6) 0.033(6) 0.086(7) 0.010(5) 0.019(6) 0.004(5)
N9 0.042(7) 0.075(8) 0.076(7) -0.003(6) 0.035(6) 0.006(6)
N10 0.034(6) 0.060(7) 0.064(6) 0.011(6) 0.028(5) 0.007(5)
N11 0.041(6) 0.050(7) 0.067(7) -0.001(5) 0.029(5) -0.009(5)
N12 0.030(6) 0.040(6) 0.091(8) 0.023(6) 0.035(5) -0.005(5)
N13 0.066(8) 0.062(8) 0.077(7) 0.014(6) 0.041(6) 0.005(6)
N14 0.055(7) 0.089(9) 0.060(7) 0.006(6) 0.034(6) 0.017(7)
N15 0.064(8) 0.089(9) 0.075(8) -0.010(7) 0.031(7) 0.004(7)
N16 0.052(7) 0.048(7) 0.073(7) -0.019(6) 0.020(6) -0.023(6)
 
_geom_special_details
;
 All esds (except the esd in the dihedral angle between two l.s. planes)
 are estimated using the full covariance matrix.  The cell esds are taken
 into account individually in the estimation of esds in distances, angles
 and torsion angles; correlations between esds in cell parameters are only
 used when they are defined by crystal symmetry.  An approximate (isotropic)
 treatment of cell esds is used for estimating esds involving l.s. planes.
;
 
loop_
 _geom_bond_atom_site_label_1
 _geom_bond_atom_site_label_2
 _geom_bond_distance
 _geom_bond_site_symmetry_2
 _geom_bond_publ_flag
S1 O2 1.335(15) . ?
S1 O4 1.424(15) . ?
S1 O3 1.435(16) . ?
S1 O1 1.538(17) . ?
S2 O8 1.430(18) . ?
S2 O6 1.442(15) . ?
S2 O5 1.468(15) . ?
S2 O7 1.471(19) . ?
F1 C132 1.344(14) . ?
F2 C132 1.350(14) . ?
F3 C132 1.342(14) . ?
F4 C130 1.342(13) . ?
F5 C130 1.316(13) . ?
F6 C130 1.333(13) . ?
O9 C129 1.27(2) . ?
O10 C129 1.21(2) . ?
O11 C131 1.17(5) . ?
O12 C131 1.16(5) . ?
C1 N1 1.38(2) . ?
C1 C60 1.40(2) . ?
C1 C2 1.47(2) . ?
C2 C3 1.37(2) . ?
C2 C5 1.44(3) . ?
C3 C4 1.39(2) . ?
C3 C7 1.56(2) . ?
C4 N1 1.38(2) . ?
C4 C9 1.45(2) . ?
C5 C6 1.51(3) . ?
C5 H5A 0.9900 . ?
C5 H5B 0.9900 . ?
C6 H6A 0.9800 . ?
C6 H6B 0.9800 . ?
C6 H6C 0.9800 . ?
C7 C8 1.47(3) . ?
C7 H7A 0.9900 . ?
C7 H7B 0.9900 . ?
C8 H8A 0.9800 . ?
C8 H8B 0.9800 . ?
C8 H8C 0.9800 . ?
C9 N2 1.327(19) . ?
C9 C10 1.36(2) . ?
C10 C11 1.40(3) . ?
C10 C13 1.59(3) . ?
C11 C12 1.35(3) . ?
C11 C15 1.53(3) . ?
C12 N2 1.42(2) . ?
C12 C17 1.45(3) . ?
C13 C14 1.36(3) . ?
C13 H13A 0.9900 . ?
C13 H13B 0.9900 . ?
C14 H14A 0.9800 . ?
C14 H14B 0.9800 . ?
C14 H14C 0.9800 . ?
C15 C16 1.56(4) . ?
C15 H15A 0.9900 . ?
C15 H15B 0.9900 . ?
C16 H16A 0.9800 . ?
C16 H16B 0.9800 . ?
C16 H16C 0.9800 . ?
C17 C18 1.36(3) . ?
C17 N3 1.38(2) . ?
C18 C19 1.41(3) . ?
C18 C21 1.54(3) . ?
C19 C20 1.45(3) . ?
C19 C24 1.62(4) . ?
C20 N3 1.34(2) . ?
C20 C25 1.39(3) . ?
C21 C22 1.44(3) . ?
C21 H21A 0.9900 . ?
C21 H21B 0.9900 . ?
C22 H22A 0.9800 . ?
C22 H22B 0.9800 . ?
C22 H22C 0.9800 . ?
C23 C24 1.489(13) . ?
C23 H23A 0.9800 . ?
C23 H23B 0.9800 . ?
C23 H23C 0.9800 . ?
C24 H24A 0.9900 . ?
C24 H24B 0.9900 . ?
C25 N4 1.39(2) . ?
C25 C26 1.42(3) . ?
C26 C27 1.44(3) . ?
C26 C29 1.50(3) . ?
C27 C28 1.40(2) . ?
C27 C31 1.51(3) . ?
C28 N4 1.36(2) . ?
C28 C33 1.49(3) . ?
C29 C30 1.53(3) . ?
C29 H29A 0.9900 . ?
C29 H29B 0.9900 . ?
C30 H30A 0.9800 . ?
C30 H30B 0.9800 . ?
C30 H30C 0.9800 . ?
C31 C32 1.53(4) . ?
C31 H31A 0.9900 . ?
C31 H31B 0.9900 . ?
C32 H32A 0.9800 . ?
C32 H32B 0.9800 . ?
C32 H32C 0.9800 . ?
C33 C34 1.35(3) . ?
C33 N5 1.37(2) . ?
C34 C35 1.34(2) . ?
C34 C37 1.52(2) . ?
C35 C36 1.47(3) . ?
C35 C39 1.51(3) . ?
C36 N5 1.33(2) . ?
C36 C41 1.46(2) . ?
C37 C38 1.54(2) . ?
C37 H37A 0.9900 . ?
C37 H37B 0.9900 . ?
C38 H38A 0.9800 . ?
C38 H38B 0.9800 . ?
C38 H38C 0.9800 . ?
C39 C40 1.488(13) . ?
C39 H39A 0.9900 . ?
C39 H39B 0.9900 . ?
C40 H40A 0.9800 . ?
C40 H40B 0.9800 . ?
C40 H40C 0.9800 . ?
C41 N6 1.318(19) . ?
C41 C42 1.40(2) . ?
C42 C43 1.27(2) . ?
C42 C45 1.56(2) . ?
C43 C44 1.432(19) . ?
C43 C47 1.57(2) . ?
C44 N6 1.356(18) . ?
C44 C49 1.43(2) . ?
C45 C46 1.45(2) . ?
C45 H45A 0.9900 . ?
C45 H45B 0.9900 . ?
C46 H46A 0.9800 . ?
C46 H46B 0.9800 . ?
C46 H46C 0.9800 . ?
C47 C48 1.53(2) . ?
C47 H47A 0.9900 . ?
C47 H47B 0.9900 . ?
C48 H48A 0.9800 . ?
C48 H48B 0.9800 . ?
C48 H48C 0.9800 . ?
C49 N7 1.351(17) . ?
C49 C50 1.42(2) . ?
C50 C53 1.45(2) . ?
C50 C51 1.46(2) . ?
C51 C52 1.39(2) . ?
C51 C55 1.53(3) . ?
C52 N7 1.37(2) . ?
C52 C57 1.47(2) . ?
C53 C54 1.40(3) . ?
C53 H53A 0.9900 . ?
C53 H53B 0.9900 . ?
C54 H54A 0.9800 . ?
C54 H54B 0.9800 . ?
C54 H54C 0.9800 . ?
C55 C56 1.42(3) . ?
C55 H55A 0.9900 . ?
C55 H55B 0.9900 . ?
C56 H56A 0.9800 . ?
C56 H56B 0.9800 . ?
C56 H56C 0.9800 . ?
C57 C58 1.33(2) . ?
C57 N8 1.400(18) . ?
C58 C59 1.39(2) . ?
C58 C61 1.56(2) . ?
C59 C60 1.45(2) . ?
C59 C63 1.58(3) . ?
C60 N8 1.39(2) . ?
C61 C62 1.52(3) . ?
C61 H61A 0.9900 . ?
C61 H61B 0.9900 . ?
C62 H62A 0.9800 . ?
C62 H62B 0.9800 . ?
C62 H62C 0.9800 . ?
C63 C64 1.481(13) . ?
C63 H63A 0.9900 . ?
C63 H63B 0.9900 . ?
C64 H64A 0.9800 . ?
C64 H64B 0.9800 . ?
C64 H64C 0.9800 . ?
C65 C124 1.36(2) . ?
C65 N9 1.422(19) . ?
C65 C66 1.45(2) . ?
C66 C67 1.45(2) . ?
C66 C69 1.47(2) . ?
C67 C68 1.40(2) . ?
C67 C71 1.51(2) . ?
C68 N9 1.36(2) . ?
C68 C73 1.40(2) . ?
C69 C70 1.54(2) . ?
C69 H69A 0.9900 . ?
C69 H69B 0.9900 . ?
C70 H70A 0.9800 . ?
C70 H70B 0.9800 . ?
C70 H70C 0.9800 . ?
C71 C72 1.50(2) . ?
C71 H71A 0.9900 . ?
C71 H71B 0.9900 . ?
C72 H72A 0.9800 . ?
C72 H72B 0.9800 . ?
C72 H72C 0.9800 . ?
C73 N10 1.388(18) . ?
C73 C74 1.40(2) . ?
C74 C75 1.39(2) . ?
C74 C77 1.61(2) . ?
C75 C76 1.38(2) . ?
C75 C79 1.55(2) . ?
C76 N10 1.350(17) . ?
C76 C81 1.417(19) . ?
C77 C78 1.59(3) . ?
C77 H77A 0.9900 . ?
C77 H77B 0.9900 . ?
C78 H78A 0.9800 . ?
C78 H78B 0.9800 . ?
C78 H78C 0.9800 . ?
C79 C80 1.46(3) . ?
C79 H79A 0.9900 . ?
C79 H79B 0.9900 . ?
C80 H80A 0.9800 . ?
C80 H80B 0.9800 . ?
C80 H80C 0.9800 . ?
C81 N11 1.359(19) . ?
C81 C82 1.48(2) . ?
C82 C83 1.38(2) . ?
C82 C85 1.52(2) . ?
C83 C84 1.36(2) . ?
C83 C87 1.56(3) . ?
C84 N11 1.367(18) . ?
C84 C89 1.45(2) . ?
C85 C86 1.47(3) . ?
C85 H85A 0.9900 . ?
C85 H85B 0.9900 . ?
C86 H86A 0.9800 . ?
C86 H86B 0.9800 . ?
C86 H86C 0.9800 . ?
C87 C88 1.51(3) . ?
C87 H87A 0.9900 . ?
C87 H87B 0.9900 . ?
C88 H88A 0.9800 . ?
C88 H88B 0.9800 . ?
C88 H88C 0.9800 . ?
C89 N12 1.317(19) . ?
C89 C90 1.47(2) . ?
C90 C91 1.38(3) . ?
C90 C93 1.53(3) . ?
C91 C92 1.46(2) . ?
C91 C95 1.48(2) . ?
C92 C97 1.36(2) . ?
C92 N12 1.41(2) . ?
C93 C94 1.60(3) . ?
C93 H93A 0.9900 . ?
C93 H93B 0.9900 . ?
C94 H94A 0.9800 . ?
C94 H94B 0.9800 . ?
C94 H94C 0.9800 . ?
C95 C96 1.57(3) . ?
C95 H95A 0.9900 . ?
C95 H95B 0.9900 . ?
C96 H96A 0.9800 . ?
C96 H96B 0.9800 . ?
C96 H96C 0.9800 . ?
C97 C98 1.39(2) . ?
C97 N13 1.41(2) . ?
C98 C99 1.41(3) . ?
C98 C101 1.42(3) . ?
C99 C100 1.49(3) . ?
C99 C103 1.66(3) . ?
C100 N13 1.32(2) . ?
C100 C105 1.39(3) . ?
C101 C102 1.60(3) . ?
C101 H10A 0.9900 . ?
C101 H10B 0.9900 . ?
C102 H10C 0.9800 . ?
C102 H10D 0.9800 . ?
C102 H10E 0.9800 . ?
C103 C104 1.69(3) . ?
C103 H10F 0.9900 . ?
C103 H10G 0.9900 . ?
C104 H10H 0.9800 . ?
C104 H10I 0.9800 . ?
C104 H10J 0.9800 . ?
C105 N14 1.40(2) . ?
C105 C106 1.42(2) . ?
C106 C107 1.33(2) . ?
C106 C109 1.52(2) . ?
C107 C108 1.39(2) . ?
C107 C111 1.43(2) . ?
C108 N14 1.41(2) . ?
C108 C113 1.45(2) . ?
C109 C110 1.54(3) . ?
C109 H10K 0.9900 . ?
C109 H10L 0.9900 . ?
C110 H11A 0.9800 . ?
C110 H11B 0.9800 . ?
C110 H11C 0.9800 . ?
C111 C112 1.52(2) . ?
C111 H11D 0.9900 . ?
C111 H11E 0.9900 . ?
C112 H11F 0.9800 . ?
C112 H11G 0.9800 . ?
C112 H11H 0.9800 . ?
C113 N15 1.36(2) . ?
C113 C114 1.39(2) . ?
C114 C115 1.44(3) . ?
C114 C117 1.45(2) . ?
C115 C116 1.41(2) . ?
C115 C119 1.49(3) . ?
C116 N15 1.36(2) . ?
C116 C121 1.42(2) . ?
C117 C118 1.57(3) . ?
C117 H11I 0.9900 . ?
C117 H11P 0.9900 . ?
C118 H11J 0.9800 . ?
C118 H11K 0.9800 . ?
C118 H11L 0.9800 . ?
C119 C120 1.46(3) . ?
C119 H11M 0.9900 . ?
C119 H11N 0.9900 . ?
C120 H12A 0.9800 . ?
C120 H12B 0.9800 . ?
C120 H12C 0.9800 . ?
C121 N16 1.35(2) . ?
C121 C122 1.39(3) . ?
C122 C123 1.40(2) . ?
C122 C125 1.56(3) . ?
C123 C124 1.35(3) . ?
C123 C127 1.53(3) . ?
C124 N16 1.44(2) . ?
C125 C126 1.479(13) . ?
C125 H12D 0.9900 . ?
C125 H12E 0.9900 . ?
C126 H12F 0.9800 . ?
C126 H12G 0.9800 . ?
C126 H12H 0.9800 . ?
C127 C128 1.39(3) . ?
C127 H12I 0.9900 . ?
C127 H12J 0.9900 . ?
C128 H12K 0.9800 . ?
C128 H12L 0.9800 . ?
C128 H12M 0.9800 . ?
C129 C130 1.482(13) . ?
C131 C132 1.496(14) . ?
N1 H1A 0.8800 . ?
N2 H2A 0.8800 . ?
N3 H3A 0.8800 . ?
N4 H4A 0.8800 . ?
N5 H5C 0.8800 . ?
N6 H6D 0.8800 . ?
N7 H7C 0.8800 . ?
N8 H8D 0.8800 . ?
N9 H9A 0.8800 . ?
N10 H10M 0.8800 . ?
N11 H11O 0.8800 . ?
N12 H12N 0.8800 . ?
N13 H13C 0.8800 . ?
N14 H14D 0.8800 . ?
N15 H15C 0.8800 . ?
N16 H16D 0.8800 . ?
 
loop_
 _geom_angle_atom_site_label_1
 _geom_angle_atom_site_label_2
 _geom_angle_atom_site_label_3
 _geom_angle
 _geom_angle_site_symmetry_1
 _geom_angle_site_symmetry_3
 _geom_angle_publ_flag
O2 S1 O4 122.1(11) . . ?
O2 S1 O3 101.1(12) . . ?
O4 S1 O3 112.2(10) . . ?
O2 S1 O1 112.3(10) . . ?
O4 S1 O1 102.5(9) . . ?
O3 S1 O1 105.9(10) . . ?
O8 S2 O6 115.5(11) . . ?
O8 S2 O5 109.4(10) . . ?
O6 S2 O5 113.8(10) . . ?
O8 S2 O7 108.7(12) . . ?
O6 S2 O7 105.7(11) . . ?
O5 S2 O7 102.8(9) . . ?
N1 C1 C60 120.7(16) . . ?
N1 C1 C2 106.9(15) . . ?
C60 C1 C2 131.8(17) . . ?
C3 C2 C5 129.4(16) . . ?
C3 C2 C1 104.3(15) . . ?
C5 C2 C1 124.8(16) . . ?
C2 C3 C4 112.2(15) . . ?
C2 C3 C7 122.1(16) . . ?
C4 C3 C7 125.4(16) . . ?
N1 C4 C3 105.9(15) . . ?
N1 C4 C9 119.5(15) . . ?
C3 C4 C9 133.3(15) . . ?
C2 C5 C6 112.6(18) . . ?
C2 C5 H5A 109.1 . . ?
C6 C5 H5A 109.1 . . ?
C2 C5 H5B 109.1 . . ?
C6 C5 H5B 109.1 . . ?
H5A C5 H5B 107.8 . . ?
C5 C6 H6A 109.5 . . ?
C5 C6 H6B 109.5 . . ?
H6A C6 H6B 109.5 . . ?
C5 C6 H6C 109.5 . . ?
H6A C6 H6C 109.5 . . ?
H6B C6 H6C 109.5 . . ?
C8 C7 C3 111.1(15) . . ?
C8 C7 H7A 109.4 . . ?
C3 C7 H7A 109.4 . . ?
C8 C7 H7B 109.4 . . ?
C3 C7 H7B 109.4 . . ?
H7A C7 H7B 108.0 . . ?
C7 C8 H8A 109.5 . . ?
C7 C8 H8B 109.5 . . ?
H8A C8 H8B 109.5 . . ?
C7 C8 H8C 109.5 . . ?
H8A C8 H8C 109.5 . . ?
H8B C8 H8C 109.5 . . ?
N2 C9 C10 107.4(17) . . ?
N2 C9 C4 120.3(14) . . ?
C10 C9 C4 132.1(17) . . ?
C9 C10 C11 108.9(18) . . ?
C9 C10 C13 124.1(18) . . ?
C11 C10 C13 126.9(17) . . ?
C12 C11 C10 107.1(17) . . ?
C12 C11 C15 131(2) . . ?
C10 C11 C15 122(2) . . ?
C11 C12 N2 106.6(18) . . ?
C11 C12 C17 134(2) . . ?
N2 C12 C17 119.5(16) . . ?
C14 C13 C10 112(2) . . ?
C14 C13 H13A 109.2 . . ?
C10 C13 H13A 109.2 . . ?
C14 C13 H13B 109.2 . . ?
C10 C13 H13B 109.2 . . ?
H13A C13 H13B 107.9 . . ?
C13 C14 H14A 109.5 . . ?
C13 C14 H14B 109.5 . . ?
H14A C14 H14B 109.5 . . ?
C13 C14 H14C 109.5 . . ?
H14A C14 H14C 109.5 . . ?
H14B C14 H14C 109.5 . . ?
C11 C15 C16 104(2) . . ?
C11 C15 H15A 111.0 . . ?
C16 C15 H15A 111.0 . . ?
C11 C15 H15B 111.0 . . ?
C16 C15 H15B 111.0 . . ?
H15A C15 H15B 109.0 . . ?
C15 C16 H16A 109.5 . . ?
C15 C16 H16B 109.5 . . ?
H16A C16 H16B 109.5 . . ?
C15 C16 H16C 109.5 . . ?
H16A C16 H16C 109.5 . . ?
H16B C16 H16C 109.5 . . ?
C18 C17 N3 106.8(19) . . ?
C18 C17 C12 131(2) . . ?
N3 C17 C12 122.6(17) . . ?
C17 C18 C19 109(2) . . ?
C17 C18 C21 127(2) . . ?
C19 C18 C21 123(2) . . ?
C18 C19 C20 106(2) . . ?
C18 C19 C24 128(2) . . ?
C20 C19 C24 124(2) . . ?
N3 C20 C25 120.9(15) . . ?
N3 C20 C19 105.1(18) . . ?
C25 C20 C19 134(2) . . ?
C22 C21 C18 112(2) . . ?
C22 C21 H21A 109.3 . . ?
C18 C21 H21A 109.3 . . ?
C22 C21 H21B 109.3 . . ?
C18 C21 H21B 109.3 . . ?
H21A C21 H21B 107.9 . . ?
C21 C22 H22A 109.5 . . ?
C21 C22 H22B 109.5 . . ?
H22A C22 H22B 109.5 . . ?
C21 C22 H22C 109.5 . . ?
H22A C22 H22C 109.5 . . ?
H22B C22 H22C 109.5 . . ?
C24 C23 H23A 109.5 . . ?
C24 C23 H23B 109.5 . . ?
H23A C23 H23B 109.5 . . ?
C24 C23 H23C 109.5 . . ?
H23A C23 H23C 109.5 . . ?
H23B C23 H23C 109.5 . . ?
C23 C24 C19 100(2) . . ?
C23 C24 H24A 111.7 . . ?
C19 C24 H24A 111.7 . . ?
C23 C24 H24B 111.7 . . ?
C19 C24 H24B 111.7 . . ?
H24A C24 H24B 109.5 . . ?
C20 C25 N4 123.4(17) . . ?
C20 C25 C26 129.5(18) . . ?
N4 C25 C26 107.0(18) . . ?
C25 C26 C27 107.5(16) . . ?
C25 C26 C29 128(2) . . ?
C27 C26 C29 124(2) . . ?
C28 C27 C26 106.1(17) . . ?
C28 C27 C31 128.9(18) . . ?
C26 C27 C31 124.1(17) . . ?
N4 C28 C27 109.7(17) . . ?
N4 C28 C33 121.6(15) . . ?
C27 C28 C33 128.6(18) . . ?
C26 C29 C30 116(2) . . ?
C26 C29 H29A 108.2 . . ?
C30 C29 H29A 108.2 . . ?
C26 C29 H29B 108.2 . . ?
C30 C29 H29B 108.2 . . ?
H29A C29 H29B 107.4 . . ?
C29 C30 H30A 109.5 . . ?
C29 C30 H30B 109.5 . . ?
H30A C30 H30B 109.5 . . ?
C29 C30 H30C 109.5 . . ?
H30A C30 H30C 109.5 . . ?
H30B C30 H30C 109.5 . . ?
C27 C31 C32 113(2) . . ?
C27 C31 H31A 109.1 . . ?
C32 C31 H31A 109.1 . . ?
C27 C31 H31B 109.1 . . ?
C32 C31 H31B 109.1 . . ?
H31A C31 H31B 107.8 . . ?
C31 C32 H32A 109.5 . . ?
C31 C32 H32B 109.5 . . ?
H32A C32 H32B 109.5 . . ?
C31 C32 H32C 109.5 . . ?
H32A C32 H32C 109.5 . . ?
H32B C32 H32C 109.5 . . ?
C34 C33 N5 110.3(16) . . ?
C34 C33 C28 132.7(18) . . ?
N5 C33 C28 116.8(17) . . ?
C35 C34 C33 106.4(18) . . ?
C35 C34 C37 126.5(18) . . ?
C33 C34 C37 126.8(17) . . ?
C34 C35 C36 109.4(18) . . ?
C34 C35 C39 123.5(19) . . ?
C36 C35 C39 126.9(17) . . ?
N5 C36 C41 124.3(15) . . ?
N5 C36 C35 103.6(15) . . ?
C41 C36 C35 131.6(16) . . ?
C34 C37 C38 115.9(15) . . ?
C34 C37 H37A 108.3 . . ?
C38 C37 H37A 108.3 . . ?
C34 C37 H37B 108.3 . . ?
C38 C37 H37B 108.3 . . ?
H37A C37 H37B 107.4 . . ?
C37 C38 H38A 109.5 . . ?
C37 C38 H38B 109.5 . . ?
H38A C38 H38B 109.5 . . ?
C37 C38 H38C 109.5 . . ?
H38A C38 H38C 109.5 . . ?
H38B C38 H38C 109.5 . . ?
C40 C39 C35 121(2) . . ?
C40 C39 H39A 107.0 . . ?
C35 C39 H39A 107.0 . . ?
C40 C39 H39B 107.0 . . ?
C35 C39 H39B 107.0 . . ?
H39A C39 H39B 106.7 . . ?
C39 C40 H40A 109.5 . . ?
C39 C40 H40B 109.5 . . ?
H40A C40 H40B 109.5 . . ?
C39 C40 H40C 109.5 . . ?
H40A C40 H40C 109.5 . . ?
H40B C40 H40C 109.5 . . ?
N6 C41 C42 108.3(12) . . ?
N6 C41 C36 119.0(14) . . ?
C42 C41 C36 132.6(15) . . ?
C43 C42 C41 107.6(13) . . ?
C43 C42 C45 125.9(14) . . ?
C41 C42 C45 126.5(13) . . ?
C42 C43 C44 110.1(13) . . ?
C42 C43 C47 127.7(14) . . ?
C44 C43 C47 121.5(13) . . ?
N6 C44 C43 104.3(12) . . ?
N6 C44 C49 122.4(12) . . ?
C43 C44 C49 133.3(13) . . ?
C46 C45 C42 111.1(14) . . ?
C46 C45 H45A 109.4 . . ?
C42 C45 H45A 109.4 . . ?
C46 C45 H45B 109.4 . . ?
C42 C45 H45B 109.4 . . ?
H45A C45 H45B 108.0 . . ?
C45 C46 H46A 109.5 . . ?
C45 C46 H46B 109.5 . . ?
H46A C46 H46B 109.5 . . ?
C45 C46 H46C 109.5 . . ?
H46A C46 H46C 109.5 . . ?
H46B C46 H46C 109.5 . . ?
C48 C47 C43 110.3(13) . . ?
C48 C47 H47A 109.6 . . ?
C43 C47 H47A 109.6 . . ?
C48 C47 H47B 109.6 . . ?
C43 C47 H47B 109.6 . . ?
H47A C47 H47B 108.1 . . ?
C47 C48 H48A 109.5 . . ?
C47 C48 H48B 109.5 . . ?
H48A C48 H48B 109.5 . . ?
C47 C48 H48C 109.5 . . ?
H48A C48 H48C 109.5 . . ?
H48B C48 H48C 109.5 . . ?
N7 C49 C50 110.5(13) . . ?
N7 C49 C44 121.8(13) . . ?
C50 C49 C44 127.5(13) . . ?
C49 C50 C53 130.5(16) . . ?
C49 C50 C51 102.7(13) . . ?
C53 C50 C51 124.9(16) . . ?
C52 C51 C50 109.2(16) . . ?
C52 C51 C55 125.9(18) . . ?
C50 C51 C55 123.5(16) . . ?
N7 C52 C51 107.1(17) . . ?
N7 C52 C57 123.3(15) . . ?
C51 C52 C57 129.6(17) . . ?
C54 C53 C50 112(2) . . ?
C54 C53 H53A 109.2 . . ?
C50 C53 H53A 109.2 . . ?
C54 C53 H53B 109.2 . . ?
C50 C53 H53B 109.2 . . ?
H53A C53 H53B 107.9 . . ?
C53 C54 H54A 109.5 . . ?
C53 C54 H54B 109.5 . . ?
H54A C54 H54B 109.5 . . ?
C53 C54 H54C 109.5 . . ?
H54A C54 H54C 109.5 . . ?
H54B C54 H54C 109.5 . . ?
C56 C55 C51 112(2) . . ?
C56 C55 H55A 109.2 . . ?
C51 C55 H55A 109.2 . . ?
C56 C55 H55B 109.2 . . ?
C51 C55 H55B 109.2 . . ?
H55A C55 H55B 107.9 . . ?
C55 C56 H56A 109.5 . . ?
C55 C56 H56B 109.5 . . ?
H56A C56 H56B 109.5 . . ?
C55 C56 H56C 109.5 . . ?
H56A C56 H56C 109.5 . . ?
H56B C56 H56C 109.5 . . ?
C58 C57 N8 110.9(13) . . ?
C58 C57 C52 134.3(15) . . ?
N8 C57 C52 114.7(13) . . ?
C57 C58 C59 108.2(14) . . ?
C57 C58 C61 127.5(15) . . ?
C59 C58 C61 123.6(15) . . ?
C58 C59 C60 107.8(14) . . ?
C58 C59 C63 127.2(15) . . ?
C60 C59 C63 125.0(15) . . ?
N8 C60 C1 124.2(16) . . ?
N8 C60 C59 105.1(13) . . ?
C1 C60 C59 130.2(16) . . ?
C62 C61 C58 109.7(17) . . ?
C62 C61 H61A 109.7 . . ?
C58 C61 H61A 109.7 . . ?
C62 C61 H61B 109.7 . . ?
C58 C61 H61B 109.7 . . ?
H61A C61 H61B 108.2 . . ?
C61 C62 H62A 109.5 . . ?
C61 C62 H62B 109.5 . . ?
H62A C62 H62B 109.5 . . ?
C61 C62 H62C 109.5 . . ?
H62A C62 H62C 109.5 . . ?
H62B C62 H62C 109.5 . . ?
C64 C63 C59 106.0(16) . . ?
C64 C63 H63A 110.5 . . ?
C59 C63 H63A 110.5 . . ?
C64 C63 H63B 110.5 . . ?
C59 C63 H63B 110.5 . . ?
H63A C63 H63B 108.7 . . ?
C63 C64 H64A 109.5 . . ?
C63 C64 H64B 109.5 . . ?
H64A C64 H64B 109.5 . . ?
C63 C64 H64C 109.5 . . ?
H64A C64 H64C 109.5 . . ?
H64B C64 H64C 109.5 . . ?
C124 C65 N9 123.2(15) . . ?
C124 C65 C66 133.6(15) . . ?
N9 C65 C66 103.1(13) . . ?
C65 C66 C67 108.6(14) . . ?
C65 C66 C69 128.8(17) . . ?
C67 C66 C69 122.2(16) . . ?
C68 C67 C66 107.2(14) . . ?
C68 C67 C71 127.4(14) . . ?
C66 C67 C71 124.3(14) . . ?
N9 C68 C73 122.8(15) . . ?
N9 C68 C67 107.7(14) . . ?
C73 C68 C67 129.6(15) . . ?
C66 C69 C70 113.2(15) . . ?
C66 C69 H69A 108.9 . . ?
C70 C69 H69A 108.9 . . ?
C66 C69 H69B 108.9 . . ?
C70 C69 H69B 108.9 . . ?
H69A C69 H69B 107.8 . . ?
C69 C70 H70A 109.5 . . ?
C69 C70 H70B 109.5 . . ?
H70A C70 H70B 109.5 . . ?
C69 C70 H70C 109.5 . . ?
H70A C70 H70C 109.5 . . ?
H70B C70 H70C 109.5 . . ?
C72 C71 C67 113.7(13) . . ?
C72 C71 H71A 108.8 . . ?
C67 C71 H71A 108.8 . . ?
C72 C71 H71B 108.8 . . ?
C67 C71 H71B 108.8 . . ?
H71A C71 H71B 107.7 . . ?
C71 C72 H72A 109.5 . . ?
C71 C72 H72B 109.5 . . ?
H72A C72 H72B 109.5 . . ?
C71 C72 H72C 109.5 . . ?
H72A C72 H72C 109.5 . . ?
H72B C72 H72C 109.5 . . ?
N10 C73 C74 103.9(13) . . ?
N10 C73 C68 123.7(14) . . ?
C74 C73 C68 132.4(14) . . ?
C75 C74 C73 110.5(13) . . ?
C75 C74 C77 125.7(15) . . ?
C73 C74 C77 122.5(14) . . ?
C76 C75 C74 105.9(14) . . ?
C76 C75 C79 129.0(16) . . ?
C74 C75 C79 122.1(15) . . ?
N10 C76 C75 108.8(12) . . ?
N10 C76 C81 118.3(12) . . ?
C75 C76 C81 132.6(14) . . ?
C78 C77 C74 111.8(15) . . ?
C78 C77 H77A 109.3 . . ?
C74 C77 H77A 109.3 . . ?
C78 C77 H77B 109.3 . . ?
C74 C77 H77B 109.3 . . ?
H77A C77 H77B 107.9 . . ?
C77 C78 H78A 109.5 . . ?
C77 C78 H78B 109.5 . . ?
H78A C78 H78B 109.5 . . ?
C77 C78 H78C 109.5 . . ?
H78A C78 H78C 109.5 . . ?
H78B C78 H78C 109.5 . . ?
C80 C79 C75 110.1(16) . . ?
C80 C79 H79A 109.6 . . ?
C75 C79 H79A 109.6 . . ?
C80 C79 H79B 109.6 . . ?
C75 C79 H79B 109.6 . . ?
H79A C79 H79B 108.2 . . ?
C79 C80 H80A 109.5 . . ?
C79 C80 H80B 109.5 . . ?
H80A C80 H80B 109.5 . . ?
C79 C80 H80C 109.5 . . ?
H80A C80 H80C 109.5 . . ?
H80B C80 H80C 109.5 . . ?
N11 C81 C76 125.5(14) . . ?
N11 C81 C82 103.7(14) . . ?
C76 C81 C82 130.9(15) . . ?
C83 C82 C81 106.9(16) . . ?
C83 C82 C85 129.1(17) . . ?
C81 C82 C85 123.3(16) . . ?
C84 C83 C82 109.3(16) . . ?
C84 C83 C87 129.9(16) . . ?
C82 C83 C87 120.3(18) . . ?
C83 C84 N11 107.8(14) . . ?
C83 C84 C89 133.5(15) . . ?
N11 C84 C89 118.7(15) . . ?
C86 C85 C82 114.8(18) . . ?
C86 C85 H85A 108.6 . . ?
C82 C85 H85A 108.6 . . ?
C86 C85 H85B 108.6 . . ?
C82 C85 H85B 108.6 . . ?
H85A C85 H85B 107.5 . . ?
C85 C86 H86A 109.5 . . ?
C85 C86 H86B 109.5 . . ?
H86A C86 H86B 109.5 . . ?
C85 C86 H86C 109.5 . . ?
H86A C86 H86C 109.5 . . ?
H86B C86 H86C 109.5 . . ?
C88 C87 C83 111.5(18) . . ?
C88 C87 H87A 109.3 . . ?
C83 C87 H87A 109.3 . . ?
C88 C87 H87B 109.3 . . ?
C83 C87 H87B 109.3 . . ?
H87A C87 H87B 108.0 . . ?
C87 C88 H88A 109.5 . . ?
C87 C88 H88B 109.5 . . ?
H88A C88 H88B 109.5 . . ?
C87 C88 H88C 109.5 . . ?
H88A C88 H88C 109.5 . . ?
H88B C88 H88C 109.5 . . ?
N12 C89 C84 122.2(13) . . ?
N12 C89 C90 107.8(14) . . ?
C84 C89 C90 129.6(16) . . ?
C91 C90 C89 105.7(16) . . ?
C91 C90 C93 129.3(18) . . ?
C89 C90 C93 123.5(17) . . ?
C90 C91 C92 110.3(16) . . ?
C90 C91 C95 126.2(18) . . ?
C92 C91 C95 122.6(17) . . ?
C97 C92 N12 123.9(16) . . ?
C97 C92 C91 132.4(17) . . ?
N12 C92 C91 102.8(14) . . ?
C90 C93 C94 108.7(17) . . ?
C90 C93 H93A 109.9 . . ?
C94 C93 H93A 109.9 . . ?
C90 C93 H93B 109.9 . . ?
C94 C93 H93B 109.9 . . ?
H93A C93 H93B 108.3 . . ?
C93 C94 H94A 109.5 . . ?
C93 C94 H94B 109.5 . . ?
H94A C94 H94B 109.5 . . ?
C93 C94 H94C 109.5 . . ?
H94A C94 H94C 109.5 . . ?
H94B C94 H94C 109.5 . . ?
C91 C95 C96 116.0(15) . . ?
C91 C95 H95A 108.3 . . ?
C96 C95 H95A 108.3 . . ?
C91 C95 H95B 108.3 . . ?
C96 C95 H95B 108.3 . . ?
H95A C95 H95B 107.4 . . ?
C95 C96 H96A 109.5 . . ?
C95 C96 H96B 109.5 . . ?
H96A C96 H96B 109.5 . . ?
C95 C96 H96C 109.5 . . ?
H96A C96 H96C 109.5 . . ?
H96B C96 H96C 109.5 . . ?
C92 C97 C98 133(2) . . ?
C92 C97 N13 121.8(17) . . ?
C98 C97 N13 104.6(16) . . ?
C97 C98 C99 110.6(18) . . ?
C97 C98 C101 127(2) . . ?
C99 C98 C101 120.8(19) . . ?
C98 C99 C100 104.7(18) . . ?
C98 C99 C103 131.7(19) . . ?
C100 C99 C103 122.4(19) . . ?
N13 C100 C105 122.6(16) . . ?
N13 C100 C99 105.9(18) . . ?
C105 C100 C99 131.2(18) . . ?
C98 C101 C102 110.3(19) . . ?
C98 C101 H10A 109.6 . . ?
C102 C101 H10A 109.6 . . ?
C98 C101 H10B 109.6 . . ?
C102 C101 H10B 109.6 . . ?
H10A C101 H10B 108.1 . . ?
C101 C102 H10C 109.5 . . ?
C101 C102 H10D 109.5 . . ?
H10C C102 H10D 109.5 . . ?
C101 C102 H10E 109.5 . . ?
H10C C102 H10E 109.5 . . ?
H10D C102 H10E 109.5 . . ?
C99 C103 C104 115.8(16) . . ?
C99 C103 H10F 108.3 . . ?
C104 C103 H10F 108.3 . . ?
C99 C103 H10G 108.3 . . ?
C104 C103 H10G 108.3 . . ?
H10F C103 H10G 107.4 . . ?
C103 C104 H10H 109.5 . . ?
C103 C104 H10I 109.5 . . ?
H10H C104 H10I 109.5 . . ?
C103 C104 H10J 109.5 . . ?
H10H C104 H10J 109.5 . . ?
H10I C104 H10J 109.5 . . ?
C100 C105 N14 118.6(15) . . ?
C100 C105 C106 136.0(17) . . ?
N14 C105 C106 105.4(16) . . ?
C107 C106 C105 111.1(16) . . ?
C107 C106 C109 125.9(16) . . ?
C105 C106 C109 122.9(18) . . ?
C106 C107 C108 107.5(16) . . ?
C106 C107 C111 126.3(15) . . ?
C108 C107 C111 125.3(17) . . ?
C107 C108 N14 108.7(16) . . ?
C107 C108 C113 134.2(17) . . ?
N14 C108 C113 116.7(14) . . ?
C106 C109 C110 112.2(16) . . ?
C106 C109 H10K 109.2 . . ?
C110 C109 H10K 109.2 . . ?
C106 C109 H10L 109.2 . . ?
C110 C109 H10L 109.2 . . ?
H10K C109 H10L 107.9 . . ?
C109 C110 H11A 109.5 . . ?
C109 C110 H11B 109.5 . . ?
H11A C110 H11B 109.5 . . ?
C109 C110 H11C 109.5 . . ?
H11A C110 H11C 109.5 . . ?
H11B C110 H11C 109.5 . . ?
C107 C111 C112 117.3(14) . . ?
C107 C111 H11D 108.0 . . ?
C112 C111 H11D 108.0 . . ?
C107 C111 H11E 108.0 . . ?
C112 C111 H11E 108.0 . . ?
H11D C111 H11E 107.2 . . ?
C111 C112 H11F 109.5 . . ?
C111 C112 H11G 109.5 . . ?
H11F C112 H11G 109.5 . . ?
C111 C112 H11H 109.5 . . ?
H11F C112 H11H 109.5 . . ?
H11G C112 H11H 109.5 . . ?
N15 C113 C114 109.6(16) . . ?
N15 C113 C108 121.4(16) . . ?
C114 C113 C108 127.9(16) . . ?
C113 C114 C115 105.7(15) . . ?
C113 C114 C117 129.4(18) . . ?
C115 C114 C117 124.5(17) . . ?
C116 C115 C114 106.8(16) . . ?
C116 C115 C119 124.2(18) . . ?
C114 C115 C119 127.3(17) . . ?
N15 C116 C115 108.0(15) . . ?
N15 C116 C121 119.6(15) . . ?
C115 C116 C121 132.1(17) . . ?
C114 C117 C118 114.4(16) . . ?
C114 C117 H11I 108.7 . . ?
C118 C117 H11I 108.7 . . ?
C114 C117 H11P 108.7 . . ?
C118 C117 H11P 108.7 . . ?
H11I C117 H11P 107.6 . . ?
C117 C118 H11J 109.5 . . ?
C117 C118 H11K 109.5 . . ?
H11J C118 H11K 109.5 . . ?
C117 C118 H11L 109.5 . . ?
H11J C118 H11L 109.5 . . ?
H11K C118 H11L 109.5 . . ?
C120 C119 C115 113(2) . . ?
C120 C119 H11M 109.0 . . ?
C115 C119 H11M 109.0 . . ?
C120 C119 H11N 109.0 . . ?
C115 C119 H11N 109.0 . . ?
H11M C119 H11N 107.8 . . ?
C119 C120 H12A 109.5 . . ?
C119 C120 H12B 109.5 . . ?
H12A C120 H12B 109.5 . . ?
C119 C120 H12C 109.5 . . ?
H12A C120 H12C 109.5 . . ?
H12B C120 H12C 109.5 . . ?
N16 C121 C122 105.5(15) . . ?
N16 C121 C116 125.9(16) . . ?
C122 C121 C116 128.5(17) . . ?
C121 C122 C123 109.6(18) . . ?
C121 C122 C125 128.4(19) . . ?
C123 C122 C125 122(2) . . ?
C124 C123 C122 108.5(18) . . ?
C124 C123 C127 125.9(17) . . ?
C122 C123 C127 125.3(19) . . ?
C123 C124 C65 136.0(17) . . ?
C123 C124 N16 105.3(15) . . ?
C65 C124 N16 118.6(16) . . ?
C126 C125 C122 105(2) . . ?
C126 C125 H12D 110.7 . . ?
C122 C125 H12D 110.7 . . ?
C126 C125 H12E 110.7 . . ?
C122 C125 H12E 110.7 . . ?
H12D C125 H12E 108.8 . . ?
C125 C126 H12F 109.5 . . ?
C125 C126 H12G 109.5 . . ?
H12F C126 H12G 109.5 . . ?
C125 C126 H12H 109.5 . . ?
H12F C126 H12H 109.5 . . ?
H12G C126 H12H 109.5 . . ?
C128 C127 C123 109.6(19) . . ?
C128 C127 H12I 109.7 . . ?
C123 C127 H12I 109.7 . . ?
C128 C127 H12J 109.7 . . ?
C123 C127 H12J 109.7 . . ?
H12I C127 H12J 108.2 . . ?
C127 C128 H12K 109.5 . . ?
C127 C128 H12L 109.5 . . ?
H12K C128 H12L 109.5 . . ?
C127 C128 H12M 109.5 . . ?
H12K C128 H12M 109.5 . . ?
H12L C128 H12M 109.5 . . ?
O10 C129 O9 129(2) . . ?
O10 C129 C130 113.5(17) . . ?
O9 C129 C130 117.0(17) . . ?
F5 C130 F6 101.1(18) . . ?
F5 C130 F4 105.0(18) . . ?
F6 C130 F4 112.0(19) . . ?
F5 C130 C129 114.0(17) . . ?
F6 C130 C129 111.7(18) . . ?
F4 C130 C129 112.3(16) . . ?
O12 C131 O11 145(4) . . ?
O12 C131 C132 107(4) . . ?
O11 C131 C132 107(4) . . ?
F3 C132 F1 104(3) . . ?
F3 C132 F2 94(2) . . ?
F1 C132 F2 92(2) . . ?
F3 C132 C131 118(3) . . ?
F1 C132 C131 125(3) . . ?
F2 C132 C131 117(4) . . ?
C1 N1 C4 110.3(15) . . ?
C1 N1 H1A 124.9 . . ?
C4 N1 H1A 124.9 . . ?
C9 N2 C12 109.3(14) . . ?
C9 N2 H2A 125.3 . . ?
C12 N2 H2A 125.3 . . ?
C20 N3 C17 112.3(14) . . ?
C20 N3 H3A 123.9 . . ?
C17 N3 H3A 123.9 . . ?
C28 N4 C25 109.8(15) . . ?
C28 N4 H4A 125.1 . . ?
C25 N4 H4A 125.1 . . ?
C36 N5 C33 109.6(15) . . ?
C36 N5 H5C 125.2 . . ?
C33 N5 H5C 125.2 . . ?
C41 N6 C44 109.7(12) . . ?
C41 N6 H6D 125.2 . . ?
C44 N6 H6D 125.2 . . ?
C49 N7 C52 110.3(14) . . ?
C49 N7 H7C 124.9 . . ?
C52 N7 H7C 124.9 . . ?
C60 N8 C57 107.7(13) . . ?
C60 N8 H8D 126.1 . . ?
C57 N8 H8D 126.1 . . ?
C68 N9 C65 113.2(13) . . ?
C68 N9 H9A 123.4 . . ?
C65 N9 H9A 123.4 . . ?
C76 N10 C73 110.8(12) . . ?
C76 N10 H10M 124.6 . . ?
C73 N10 H10M 124.6 . . ?
C81 N11 C84 112.3(13) . . ?
C81 N11 H11O 123.9 . . ?
C84 N11 H11O 123.9 . . ?
C89 N12 C92 113.3(13) . . ?
C89 N12 H12N 123.3 . . ?
C92 N12 H12N 123.3 . . ?
C100 N13 C97 113.9(15) . . ?
C100 N13 H13C 123.0 . . ?
C97 N13 H13C 123.0 . . ?
C105 N14 C108 107.3(14) . . ?
C105 N14 H14D 126.3 . . ?
C108 N14 H14D 126.3 . . ?
C116 N15 C113 109.5(14) . . ?
C116 N15 H15C 125.3 . . ?
C113 N15 H15C 125.3 . . ?
C121 N16 C124 110.9(14) . . ?
C121 N16 H16D 124.5 . . ?
C124 N16 H16D 124.5 . . ?
 
loop_
 _geom_torsion_atom_site_label_1
 _geom_torsion_atom_site_label_2
 _geom_torsion_atom_site_label_3
 _geom_torsion_atom_site_label_4
 _geom_torsion
 _geom_torsion_site_symmetry_1
 _geom_torsion_site_symmetry_2
 _geom_torsion_site_symmetry_3
 _geom_torsion_site_symmetry_4
 _geom_torsion_publ_flag
N1 C1 C2 C3 4.3(18) . . . . ?
C60 C1 C2 C3 175.1(19) . . . . ?
N1 C1 C2 C5 -162.9(17) . . . . ?
C60 C1 C2 C5 8(3) . . . . ?
C5 C2 C3 C4 165.9(18) . . . . ?
C1 C2 C3 C4 -0.5(18) . . . . ?
C5 C2 C3 C7 -8(3) . . . . ?
C1 C2 C3 C7 -174.7(15) . . . . ?
C2 C3 C4 N1 -3.4(19) . . . . ?
C7 C3 C4 N1 170.6(15) . . . . ?
C2 C3 C4 C9 -169.7(16) . . . . ?
C7 C3 C4 C9 4(3) . . . . ?
C3 C2 C5 C6 -70(3) . . . . ?
C1 C2 C5 C6 94(2) . . . . ?
C2 C3 C7 C8 110(2) . . . . ?
C4 C3 C7 C8 -63(2) . . . . ?
N1 C4 C9 N2 -40(2) . . . . ?
C3 C4 C9 N2 125.0(19) . . . . ?
N1 C4 C9 C10 145(2) . . . . ?
C3 C4 C9 C10 -50(3) . . . . ?
N2 C9 C10 C11 -5(2) . . . . ?
C4 C9 C10 C11 170.5(19) . . . . ?
N2 C9 C10 C13 175.1(17) . . . . ?
C4 C9 C10 C13 -10(3) . . . . ?
C9 C10 C11 C12 0(3) . . . . ?
C13 C10 C11 C12 -180(2) . . . . ?
C9 C10 C11 C15 179(2) . . . . ?
C13 C10 C11 C15 -1(4) . . . . ?
C10 C11 C12 N2 5(2) . . . . ?
C15 C11 C12 N2 -174(2) . . . . ?
C10 C11 C12 C17 -178(2) . . . . ?
C15 C11 C12 C17 4(4) . . . . ?
C9 C10 C13 C14 -107(3) . . . . ?
C11 C10 C13 C14 73(3) . . . . ?
C12 C11 C15 C16 46(4) . . . . ?
C10 C11 C15 C16 -133(3) . . . . ?
C11 C12 C17 C18 36(4) . . . . ?
N2 C12 C17 C18 -147(2) . . . . ?
C11 C12 C17 N3 -143(2) . . . . ?
N2 C12 C17 N3 34(3) . . . . ?
N3 C17 C18 C19 1(2) . . . . ?
C12 C17 C18 C19 -178(2) . . . . ?
N3 C17 C18 C21 -171(2) . . . . ?
C12 C17 C18 C21 10(4) . . . . ?
C17 C18 C19 C20 3(3) . . . . ?
C21 C18 C19 C20 175.4(19) . . . . ?
C17 C18 C19 C24 -164(2) . . . . ?
C21 C18 C19 C24 8(4) . . . . ?
C18 C19 C20 N3 -7(2) . . . . ?
C24 C19 C20 N3 162(2) . . . . ?
C18 C19 C20 C25 178(2) . . . . ?
C24 C19 C20 C25 -14(4) . . . . ?
C17 C18 C21 C22 57(3) . . . . ?
C19 C18 C21 C22 -114(3) . . . . ?
C18 C19 C24 C23 -70(3) . . . . ?
C20 C19 C24 C23 124(3) . . . . ?
N3 C20 C25 N4 -36(3) . . . . ?
C19 C20 C25 N4 139(2) . . . . ?
N3 C20 C25 C26 138(2) . . . . ?
C19 C20 C25 C26 -47(4) . . . . ?
C20 C25 C26 C27 -175(2) . . . . ?
N4 C25 C26 C27 0(2) . . . . ?
C20 C25 C26 C29 2(4) . . . . ?
N4 C25 C26 C29 177(2) . . . . ?
C25 C26 C27 C28 0(2) . . . . ?
C29 C26 C27 C28 -177(2) . . . . ?
C25 C26 C27 C31 169(2) . . . . ?
C29 C26 C27 C31 -7(3) . . . . ?
C26 C27 C28 N4 0(2) . . . . ?
C31 C27 C28 N4 -169(2) . . . . ?
C26 C27 C28 C33 -178(2) . . . . ?
C31 C27 C28 C33 13(4) . . . . ?
C25 C26 C29 C30 112(3) . . . . ?
C27 C26 C29 C30 -72(3) . . . . ?
C28 C27 C31 C32 88(3) . . . . ?
C26 C27 C31 C32 -79(3) . . . . ?
N4 C28 C33 C34 -137(2) . . . . ?
C27 C28 C33 C34 41(3) . . . . ?
N4 C28 C33 N5 37(3) . . . . ?
C27 C28 C33 N5 -145(2) . . . . ?
N5 C33 C34 C35 4(2) . . . . ?
C28 C33 C34 C35 178.2(19) . . . . ?
N5 C33 C34 C37 -169.9(16) . . . . ?
C28 C33 C34 C37 4(3) . . . . ?
C33 C34 C35 C36 1(2) . . . . ?
C37 C34 C35 C36 175.0(16) . . . . ?
C33 C34 C35 C39 -175.3(18) . . . . ?
C37 C34 C35 C39 -1(3) . . . . ?
C34 C35 C36 N5 -6(2) . . . . ?
C39 C35 C36 N5 170.5(19) . . . . ?
C34 C35 C36 C41 -177.5(18) . . . . ?
C39 C35 C36 C41 -1(3) . . . . ?
C35 C34 C37 C38 68(3) . . . . ?
C33 C34 C37 C38 -119(2) . . . . ?
C34 C35 C39 C40 116(3) . . . . ?
C36 C35 C39 C40 -59(3) . . . . ?
N5 C36 C41 N6 -29(2) . . . . ?
C35 C36 C41 N6 141.3(19) . . . . ?
N5 C36 C41 C42 146.2(18) . . . . ?
C35 C36 C41 C42 -43(3) . . . . ?
N6 C41 C42 C43 -0.6(19) . . . . ?
C36 C41 C42 C43 -176.4(18) . . . . ?
N6 C41 C42 C45 177.8(15) . . . . ?
C36 C41 C42 C45 2(3) . . . . ?
C41 C42 C43 C44 -0.8(19) . . . . ?
C45 C42 C43 C44 -179.2(15) . . . . ?
C41 C42 C43 C47 169.1(15) . . . . ?
C45 C42 C43 C47 -9(3) . . . . ?
C42 C43 C44 N6 1.9(18) . . . . ?
C47 C43 C44 N6 -168.8(13) . . . . ?
C42 C43 C44 C49 -177.9(16) . . . . ?
C47 C43 C44 C49 11(3) . . . . ?
C43 C42 C45 C46 117(2) . . . . ?
C41 C42 C45 C46 -62(2) . . . . ?
C42 C43 C47 C48 -67(2) . . . . ?
C44 C43 C47 C48 102.0(17) . . . . ?
N6 C44 C49 N7 36(2) . . . . ?
C43 C44 C49 N7 -144.0(16) . . . . ?
N6 C44 C49 C50 -137.8(16) . . . . ?
C43 C44 C49 C50 42(3) . . . . ?
N7 C49 C50 C53 -162.3(18) . . . . ?
C44 C49 C50 C53 12(3) . . . . ?
N7 C49 C50 C51 2.3(17) . . . . ?
C44 C49 C50 C51 176.8(15) . . . . ?
C49 C50 C51 C52 0.6(18) . . . . ?
C53 C50 C51 C52 166.4(18) . . . . ?
C49 C50 C51 C55 -166.8(18) . . . . ?
C53 C50 C51 C55 -1(3) . . . . ?
C50 C51 C52 N7 -3(2) . . . . ?
C55 C51 C52 N7 163.8(19) . . . . ?
C50 C51 C52 C57 177.6(17) . . . . ?
C55 C51 C52 C57 -15(3) . . . . ?
C49 C50 C53 C54 54(3) . . . . ?
C51 C50 C53 C54 -108(2) . . . . ?
C52 C51 C55 C56 127(2) . . . . ?
C50 C51 C55 C56 -67(3) . . . . ?
N7 C52 C57 C58 152.7(19) . . . . ?
C51 C52 C57 C58 -28(3) . . . . ?
N7 C52 C57 N8 -31(2) . . . . ?
C51 C52 C57 N8 148.0(18) . . . . ?
N8 C57 C58 C59 -1.1(19) . . . . ?
C52 C57 C58 C59 175.3(17) . . . . ?
N8 C57 C58 C61 169.2(16) . . . . ?
C52 C57 C58 C61 -14(3) . . . . ?
C57 C58 C59 C60 -2.1(19) . . . . ?
C61 C58 C59 C60 -172.9(15) . . . . ?
C57 C58 C59 C63 176.3(15) . . . . ?
C61 C58 C59 C63 6(3) . . . . ?
N1 C1 C60 N8 30(3) . . . . ?
C2 C1 C60 N8 -140.2(18) . . . . ?
N1 C1 C60 C59 -141.7(18) . . . . ?
C2 C1 C60 C59 49(3) . . . . ?
C58 C59 C60 N8 4.5(17) . . . . ?
C63 C59 C60 N8 -174.1(14) . . . . ?
C58 C59 C60 C1 177.0(17) . . . . ?
C63 C59 C60 C1 -2(3) . . . . ?
C57 C58 C61 C62 -63(2) . . . . ?
C59 C58 C61 C62 106(2) . . . . ?
C58 C59 C63 C64 -82(2) . . . . ?
C60 C59 C63 C64 96(2) . . . . ?
C124 C65 C66 C67 178.6(18) . . . . ?
N9 C65 C66 C67 2.4(17) . . . . ?
C124 C65 C66 C69 6(3) . . . . ?
N9 C65 C66 C69 -170.4(18) . . . . ?
C65 C66 C67 C68 1.0(18) . . . . ?
C69 C66 C67 C68 174.3(16) . . . . ?
C65 C66 C67 C71 -167.7(14) . . . . ?
C69 C66 C67 C71 6(3) . . . . ?
C66 C67 C68 N9 -4.1(18) . . . . ?
C71 C67 C68 N9 164.1(14) . . . . ?
C66 C67 C68 C73 177.3(16) . . . . ?
C71 C67 C68 C73 -14(3) . . . . ?
C65 C66 C69 C70 55(3) . . . . ?
C67 C66 C69 C70 -116.6(19) . . . . ?
C68 C67 C71 C72 -99.7(19) . . . . ?
C66 C67 C71 C72 67(2) . . . . ?
N9 C68 C73 N10 -38(2) . . . . ?
C67 C68 C73 N10 140.5(17) . . . . ?
N9 C68 C73 C74 139.1(18) . . . . ?
C67 C68 C73 C74 -42(3) . . . . ?
N10 C73 C74 C75 -1.8(18) . . . . ?
C68 C73 C74 C75 -179.2(17) . . . . ?
N10 C73 C74 C77 165.8(14) . . . . ?
C68 C73 C74 C77 -12(3) . . . . ?
C73 C74 C75 C76 0(2) . . . . ?
C77 C74 C75 C76 -166.9(15) . . . . ?
C73 C74 C75 C79 162.5(16) . . . . ?
C77 C74 C75 C79 -5(3) . . . . ?
C74 C75 C76 N10 1.5(19) . . . . ?
C79 C75 C76 N10 -159.1(17) . . . . ?
C74 C75 C76 C81 174.2(15) . . . . ?
C79 C75 C76 C81 14(3) . . . . ?
C75 C74 C77 C78 116.9(19) . . . . ?
C73 C74 C77 C78 -49(2) . . . . ?
C76 C75 C79 C80 -123(2) . . . . ?
C74 C75 C79 C80 79(2) . . . . ?
N10 C76 C81 N11 30(2) . . . . ?
C75 C76 C81 N11 -142.5(18) . . . . ?
N10 C76 C81 C82 -151.2(15) . . . . ?
C75 C76 C81 C82 37(3) . . . . ?
N11 C81 C82 C83 2.1(17) . . . . ?
C76 C81 C82 C83 -177.1(16) . . . . ?
N11 C81 C82 C85 -169.5(16) . . . . ?
C76 C81 C82 C85 11(3) . . . . ?
C81 C82 C83 C84 -2(2) . . . . ?
C85 C82 C83 C84 169.3(18) . . . . ?
C81 C82 C83 C87 -174.3(16) . . . . ?
C85 C82 C83 C87 -3(3) . . . . ?
C82 C83 C84 N11 1(2) . . . . ?
C87 C83 C84 N11 172.2(17) . . . . ?
C82 C83 C84 C89 -179.0(16) . . . . ?
C87 C83 C84 C89 -7(3) . . . . ?
C83 C82 C85 C86 -105(2) . . . . ?
C81 C82 C85 C86 65(3) . . . . ?
C84 C83 C87 C88 -103(2) . . . . ?
C82 C83 C87 C88 68(2) . . . . ?
C83 C84 C89 N12 136.9(19) . . . . ?
N11 C84 C89 N12 -43(2) . . . . ?
C83 C84 C89 C90 -36(3) . . . . ?
N11 C84 C89 C90 145.0(16) . . . . ?
N12 C89 C90 C91 1.3(18) . . . . ?
C84 C89 C90 C91 174.6(16) . . . . ?
N12 C89 C90 C93 168.8(15) . . . . ?
C84 C89 C90 C93 -18(3) . . . . ?
C89 C90 C91 C92 -0.9(19) . . . . ?
C93 C90 C91 C92 -167.3(17) . . . . ?
C89 C90 C91 C95 168.4(16) . . . . ?
C93 C90 C91 C95 2(3) . . . . ?
C90 C91 C92 C97 169.6(19) . . . . ?
C95 C91 C92 C97 0(3) . . . . ?
C90 C91 C92 N12 0.1(18) . . . . ?
C95 C91 C92 N12 -169.6(15) . . . . ?
C91 C90 C93 C94 72(2) . . . . ?
C89 C90 C93 C94 -92(2) . . . . ?
C90 C91 C95 C96 -106(2) . . . . ?
C92 C91 C95 C96 62(2) . . . . ?
N12 C92 C97 C98 -146.0(19) . . . . ?
C91 C92 C97 C98 46(3) . . . . ?
N12 C92 C97 N13 44(3) . . . . ?
C91 C92 C97 N13 -124(2) . . . . ?
C92 C97 C98 C99 -176(2) . . . . ?
N13 C97 C98 C99 -4(2) . . . . ?
C92 C97 C98 C101 20(4) . . . . ?
N13 C97 C98 C101 -168(2) . . . . ?
C97 C98 C99 C100 5(2) . . . . ?
C101 C98 C99 C100 170.2(19) . . . . ?
C97 C98 C99 C103 -162(2) . . . . ?
C101 C98 C99 C103 3(4) . . . . ?
C98 C99 C100 N13 -4(2) . . . . ?
C103 C99 C100 N13 164.6(17) . . . . ?
C98 C99 C100 C105 169.8(19) . . . . ?
C103 C99 C100 C105 -22(3) . . . . ?
C97 C98 C101 C102 -131(2) . . . . ?
C99 C98 C101 C102 67(3) . . . . ?
C98 C99 C103 C104 142(2) . . . . ?
C100 C99 C103 C104 -23(3) . . . . ?
N13 C100 C105 N14 -44(2) . . . . ?
C99 C100 C105 N14 143.1(19) . . . . ?
N13 C100 C105 C106 138(2) . . . . ?
C99 C100 C105 C106 -35(3) . . . . ?
C100 C105 C106 C107 176.4(19) . . . . ?
N14 C105 C106 C107 -1.8(19) . . . . ?
C100 C105 C106 C109 -7(3) . . . . ?
N14 C105 C106 C109 174.4(15) . . . . ?
C105 C106 C107 C108 3(2) . . . . ?
C109 C106 C107 C108 -173.4(16) . . . . ?
C105 C106 C107 C111 171.9(15) . . . . ?
C109 C106 C107 C111 -4(3) . . . . ?
C106 C107 C108 N14 -2.5(18) . . . . ?
C111 C107 C108 N14 -171.8(15) . . . . ?
C106 C107 C108 C113 -174.4(18) . . . . ?
C111 C107 C108 C113 16(3) . . . . ?
C107 C106 C109 C110 112(2) . . . . ?
C105 C106 C109 C110 -63(2) . . . . ?
C106 C107 C111 C112 -70(2) . . . . ?
C108 C107 C111 C112 97(2) . . . . ?
C107 C108 C113 N15 -151.3(18) . . . . ?
N14 C108 C113 N15 37(2) . . . . ?
C107 C108 C113 C114 42(3) . . . . ?
N14 C108 C113 C114 -129.4(18) . . . . ?
N15 C113 C114 C115 4(2) . . . . ?
C108 C113 C114 C115 171.7(17) . . . . ?
N15 C113 C114 C117 -169.9(17) . . . . ?
C108 C113 C114 C117 -2(3) . . . . ?
C113 C114 C115 C116 0(2) . . . . ?
C117 C114 C115 C116 174.1(17) . . . . ?
C113 C114 C115 C119 -166(2) . . . . ?
C117 C114 C115 C119 8(3) . . . . ?
C114 C115 C116 N15 -4(2) . . . . ?
C119 C115 C116 N15 163(2) . . . . ?
C114 C115 C116 C121 -178.3(18) . . . . ?
C119 C115 C116 C121 -12(3) . . . . ?
C113 C114 C117 C118 -119(2) . . . . ?
C115 C114 C117 C118 68(2) . . . . ?
C116 C115 C119 C120 -90(3) . . . . ?
C114 C115 C119 C120 74(3) . . . . ?
N15 C116 C121 N16 -32(3) . . . . ?
C115 C116 C121 N16 142(2) . . . . ?
N15 C116 C121 C122 145.3(19) . . . . ?
C115 C116 C121 C122 -41(3) . . . . ?
N16 C121 C122 C123 -4(2) . . . . ?
C116 C121 C122 C123 177.8(17) . . . . ?
N16 C121 C122 C125 174(2) . . . . ?
C116 C121 C122 C125 -4(3) . . . . ?
C121 C122 C123 C124 4(2) . . . . ?
C125 C122 C123 C124 -175(2) . . . . ?
C121 C122 C123 C127 177.1(19) . . . . ?
C125 C122 C123 C127 -1(3) . . . . ?
C122 C123 C124 C65 180(2) . . . . ?
C127 C123 C124 C65 6(4) . . . . ?
C122 C123 C124 N16 -1(2) . . . . ?
C127 C123 C124 N16 -175.0(18) . . . . ?
N9 C65 C124 C123 -153(2) . . . . ?
C66 C65 C124 C123 32(4) . . . . ?
N9 C65 C124 N16 29(3) . . . . ?
C66 C65 C124 N16 -147.0(18) . . . . ?
C121 C122 C125 C126 -102(3) . . . . ?
C123 C122 C125 C126 76(3) . . . . ?
C124 C123 C127 C128 56(3) . . . . ?
C122 C123 C127 C128 -116(2) . . . . ?
O10 C129 C130 F5 -48(3) . . . . ?
O9 C129 C130 F5 130(2) . . . . ?
O10 C129 C130 F6 66(2) . . . . ?
O9 C129 C130 F6 -116(2) . . . . ?
O10 C129 C130 F4 -167.5(19) . . . . ?
O9 C129 C130 F4 11(3) . . . . ?
O12 C131 C132 F3 97(4) . . . . ?
O11 C131 C132 F3 -94(5) . . . . ?
O12 C131 C132 F1 -128(4) . . . . ?
O11 C131 C132 F1 41(6) . . . . ?
O12 C131 C132 F2 -14(5) . . . . ?
O11 C131 C132 F2 155(3) . . . . ?
C60 C1 N1 C4 -178.6(15) . . . . ?
C2 C1 N1 C4 -6.6(19) . . . . ?
C3 C4 N1 C1 6.2(19) . . . . ?
C9 C4 N1 C1 174.8(14) . . . . ?
C10 C9 N2 C12 8(2) . . . . ?
C4 C9 N2 C12 -168.2(15) . . . . ?
C11 C12 N2 C9 -8(2) . . . . ?
C17 C12 N2 C9 174.1(16) . . . . ?
C25 C20 N3 C17 -176.0(16) . . . . ?
C19 C20 N3 C17 8(2) . . . . ?
C18 C17 N3 C20 -6(2) . . . . ?
C12 C17 N3 C20 173.4(16) . . . . ?
C27 C28 N4 C25 0(2) . . . . ?
C33 C28 N4 C25 178.5(17) . . . . ?
C20 C25 N4 C28 175.1(19) . . . . ?
C26 C25 N4 C28 0(2) . . . . ?
C41 C36 N5 C33 -179.3(15) . . . . ?
C35 C36 N5 C33 8.0(18) . . . . ?
C34 C33 N5 C36 -8(2) . . . . ?
C28 C33 N5 C36 176.8(15) . . . . ?
C42 C41 N6 C44 1.8(18) . . . . ?
C36 C41 N6 C44 178.3(14) . . . . ?
C43 C44 N6 C41 -2.2(17) . . . . ?
C49 C44 N6 C41 177.6(14) . . . . ?
C50 C49 N7 C52 -4.5(18) . . . . ?
C44 C49 N7 C52 -179.4(14) . . . . ?
C51 C52 N7 C49 5(2) . . . . ?
C57 C52 N7 C49 -176.0(15) . . . . ?
C1 C60 N8 C57 -178.1(15) . . . . ?
C59 C60 N8 C57 -5.0(16) . . . . ?
C58 C57 N8 C60 4.0(17) . . . . ?
C52 C57 N8 C60 -173.1(13) . . . . ?
C73 C68 N9 C65 -175.3(14) . . . . ?
C67 C68 N9 C65 6.0(18) . . . . ?
C124 C65 N9 C68 178.1(16) . . . . ?
C66 C65 N9 C68 -5.2(18) . . . . ?
C75 C76 N10 C73 -2.8(17) . . . . ?
C81 C76 N10 C73 -176.6(12) . . . . ?
C74 C73 N10 C76 2.8(16) . . . . ?
C68 C73 N10 C76 -179.5(14) . . . . ?
C76 C81 N11 C84 177.4(13) . . . . ?
C82 C81 N11 C84 -1.9(16) . . . . ?
C83 C84 N11 C81 1.0(18) . . . . ?
C89 C84 N11 C81 -179.4(13) . . . . ?
C84 C89 N12 C92 -175.2(14) . . . . ?
C90 C89 N12 C92 -1.4(17) . . . . ?
C97 C92 N12 C89 -169.8(17) . . . . ?
C91 C92 N12 C89 0.8(17) . . . . ?
C105 C100 N13 C97 -173.0(16) . . . . ?
C99 C100 N13 C97 1(2) . . . . ?
C92 C97 N13 C100 174.3(16) . . . . ?
C98 C97 N13 C100 2(2) . . . . ?
C100 C105 N14 C108 -178.3(14) . . . . ?
C106 C105 N14 C108 0.2(17) . . . . ?
C107 C108 N14 C105 1.3(17) . . . . ?
C113 C108 N14 C105 174.9(13) . . . . ?
C115 C116 N15 C113 6(2) . . . . ?
C121 C116 N15 C113 -178.3(15) . . . . ?
C114 C113 N15 C116 -6(2) . . . . ?
C108 C113 N15 C116 -175.2(15) . . . . ?
C122 C121 N16 C124 3(2) . . . . ?
C116 C121 N16 C124 -178.6(16) . . . . ?
C123 C124 N16 C121 -1(2) . . . . ?
C65 C124 N16 C121 178.0(16) . . . . ?
 
_refine_diff_density_max    0.799
_refine_diff_density_min   -0.459
_refine_diff_density_rms    0.088

_shelx_res_file
;
TITL yyd_c8p_rosarin_a_autored_a.res in P2(1)
    A.res
    created by SHELXL-2018/3 at 14:13:05 on 07-Feb-2023
REM Old TITL yyd_c8p_rosarin_a_autored_a.res in P2(1)
REM SHELXT solution in P2(1): R1 0.269, Rweak 0.090, Alpha 0.058
REM <I/s> 0.984 for 32 systematic absences, Orientation as input
REM Flack x   0.456 ( 0.037 ) from 3390 Parsons' quotients
REM Formula found by SHELXT: C126 N21 F F6 N1
CELL 1.54184 10.8389 52.8755 11.1333 90 105.298 90
ZERR 4 0.0009 0.003 0.001 0 0.008 0
LATT -1
SYMM -X,0.5+Y,-Z
SFAC C H N O F S
UNIT 264 352 32 24 12 4
MERG 2
OMIT -4 125

L.S. 5
BOND $H
HTAB
CONF
ACTA
PLAN  5
TEMP -173
FMAP 2
REM <olex2.extras>
REM <HklSrc "%.\\YYD_C8P_Rosarin_A_autored.hkl">
REM </olex2.extras>

DFIX 1.35 0.01 C132 F1 C132 F2 C132 F3
DFIX 1.51 0.01 C131 C132
EADP F1 F2 F3 C131 C132

DFIX 1.35 0.01 C130 F4 C130 F5 C130 F6
DFIX 1.51 0.01 C129 C130

DFIX 1.51 0.01 C23 C24

DFIX 1.51 0.01 C125 C126 C39 C40 C63 C64

EADP C23 C24 C19
EADP C53 C54
EADP C63 C64
EADP C77 C78
EADP C87 C88
EADP C75 C79

ISOR 0.01 0.01 F1 > N16

WGHT    0.100000   30.000000
FVAR       0.30757
S1    6    0.290275    0.606333    0.670690    11.00000    0.05342    0.08439 =
         0.09858   -0.01487    0.05507   -0.00124
S2    6    0.227278    0.395351    0.366895    11.00000    0.07687    0.11261 =
         0.10581   -0.02145    0.05660   -0.02520
F1    5    0.288063    0.290996    0.615700    11.00000    0.20770    0.20071 =
         0.21392    0.01619    0.06322   -0.00602
F2    5    0.380429    0.294438    0.489982    11.00000    0.20770    0.20071 =
         0.21392    0.01619    0.06322   -0.00602
F3    5    0.485404    0.299513    0.662588    11.00000    0.20770    0.20071 =
         0.21392    0.01619    0.06322   -0.00602
F4    5    0.113776    0.708530    0.518603    11.00000    0.21518    0.12934 =
         0.16258    0.01365    0.09008    0.01574
F5    5    0.238357    0.708990    0.401605    11.00000    0.16643    0.15532 =
         0.20761    0.03630    0.07173   -0.06171
F6    5    0.052307    0.699859    0.316632    11.00000    0.18765    0.17645 =
         0.16943    0.02670    0.00445    0.02403
O1    4    0.157959    0.613038    0.585528    11.00000    0.10619    0.11510 =
         0.11027    0.03740    0.01730   -0.02033
O2    4    0.385189    0.613302    0.622049    11.00000    0.08338    0.15946 =
         0.13258    0.03431    0.04647   -0.02850
O3    4    0.309999    0.623111    0.775403    11.00000    0.10339    0.11126 =
         0.11295   -0.01524    0.02090    0.01920
O4    4    0.273512    0.580784    0.703746    11.00000    0.06875    0.07717 =
         0.14110    0.00298    0.02769   -0.01445
O5    4    0.351461    0.389654    0.454081    11.00000    0.09487    0.10604 =
         0.09968    0.02830    0.02007    0.02075
O6    4    0.121384    0.394438    0.422552    11.00000    0.09848    0.13895 =
         0.12356   -0.01612    0.06570   -0.00180
O7    4    0.240610    0.422083    0.336105    11.00000    0.07434    0.11982 =
         0.14057    0.00441    0.02916   -0.00999
O8    4    0.212497    0.380578    0.256390    11.00000    0.11116    0.16701 =
         0.12171   -0.01354    0.04704    0.03554
O9    4    0.142071    0.660233    0.545973    11.00000    0.10571    0.14246 =
         0.10968    0.02551    0.04581   -0.01382
O10   4    0.215644    0.658836    0.376285    11.00000    0.09013    0.15086 =
         0.12355   -0.02096    0.04781   -0.01009
O11   4    0.301650    0.342022    0.650959    11.00000    0.13618    0.16700 =
         0.13315   -0.01666    0.06104    0.00091
O12   4    0.372738    0.340836    0.481371    11.00000    0.09078    0.14217 =
         0.11867    0.00191    0.03905   -0.01328
C1    1    0.511425    0.457490    0.561681    11.00000    0.05037    0.06246 =
         0.08742    0.00343    0.02625    0.00386
C2    1    0.644531    0.465919    0.582145    11.00000    0.04182    0.04986 =
         0.08484    0.00976    0.03271    0.00762
C3    1    0.677505    0.458471    0.476647    11.00000    0.03426    0.04941 =
         0.10138    0.01530    0.02020    0.00267
C4    1    0.578177    0.446040    0.393189    11.00000    0.04056    0.05642 =
         0.08234    0.02244    0.03346    0.01450
C5    1    0.725057    0.474442    0.699582    11.00000    0.05573    0.07377 =
         0.12716    0.00275    0.01908   -0.00568
AFIX  23
H5A   2    0.670784    0.481611    0.750066    11.00000   -1.20000
H5B   2    0.781630    0.488084    0.684323    11.00000   -1.20000
AFIX   0
C6    1    0.806210    0.453484    0.772147    11.00000    0.08151    0.08005 =
         0.10440    0.00936    0.01169   -0.00520
AFIX  33
H6A   2    0.859082    0.460213    0.851010    11.00000   -1.50000
H6B   2    0.750681    0.440081    0.789142    11.00000   -1.50000
H6C   2    0.861542    0.446554    0.723390    11.00000   -1.50000
AFIX   0
C7    1    0.815682    0.461549    0.462441    11.00000    0.05768    0.07327 =
         0.11026    0.01029    0.04076   -0.00984
AFIX  23
H7A   2    0.812536    0.470247    0.382944    11.00000   -1.20000
H7B   2    0.866287    0.472159    0.531206    11.00000   -1.20000
AFIX   0
C8    1    0.878288    0.436887    0.464359    11.00000    0.07048    0.08940 =
         0.11531    0.03528    0.05059    0.01248
AFIX  33
H8A   2    0.964995    0.439337    0.455278    11.00000   -1.50000
H8B   2    0.882683    0.428382    0.543588    11.00000   -1.50000
H8C   2    0.828992    0.426472    0.395493    11.00000   -1.50000
AFIX   0
C9    1    0.570253    0.431700    0.279928    11.00000    0.05043    0.04319 =
         0.09401    0.01523    0.03439   -0.00453
C10   1    0.609919    0.436869    0.176345    11.00000    0.08555    0.08192 =
         0.10885    0.00860    0.06547    0.02137
C11   1    0.597669    0.414991    0.103147    11.00000    0.09898    0.10266 =
         0.09969    0.01581    0.07555    0.01865
C12   1    0.551087    0.396721    0.163083    11.00000    0.06007    0.08033 =
         0.09767    0.01427    0.04078    0.00686
C13   1    0.660818    0.463754    0.146473    11.00000    0.08054    0.08895 =
         0.10612    0.02626    0.06280   -0.00587
AFIX  23
H13A  2    0.679117    0.474344    0.222463    11.00000   -1.20000
H13B  2    0.741794    0.461482    0.122457    11.00000   -1.20000
AFIX   0
C14   1    0.574452    0.475914    0.052792    11.00000    0.13896    0.13691 =
         0.13634    0.00874    0.04595   -0.00494
AFIX  33
H14A  2    0.609297    0.492332    0.037306    11.00000   -1.50000
H14B  2    0.557346    0.465642   -0.023089    11.00000   -1.50000
H14C  2    0.494690    0.478499    0.076884    11.00000   -1.50000
AFIX   0
C15   1    0.631536    0.414746   -0.021815    11.00000    0.15879    0.14067 =
         0.14384    0.00628    0.08094    0.00964
AFIX  23
H15A  2    0.711432    0.405172   -0.015797    11.00000   -1.20000
H15B  2    0.641986    0.432162   -0.050267    11.00000   -1.20000
AFIX   0
C16   1    0.514748    0.401360   -0.111773    11.00000    0.15229    0.16803 =
         0.13792    0.02544    0.06100    0.04727
AFIX  33
H16A  2    0.528371    0.400355   -0.195232    11.00000   -1.50000
H16B  2    0.505757    0.384263   -0.081165    11.00000   -1.50000
H16C  2    0.436808    0.411060   -0.115388    11.00000   -1.50000
AFIX   0
C17   1    0.521877    0.370205    0.138351    11.00000    0.07632    0.08290 =
         0.06917    0.00347    0.02739    0.01719
C18   1    0.581975    0.352271    0.086626    11.00000    0.07056    0.08496 =
         0.10896   -0.00857    0.04015    0.01826
C19   1    0.513888    0.329385    0.078647    11.00000    0.11735    0.12619 =
         0.13090   -0.01595    0.04824    0.00821
C20   1    0.401977    0.334775    0.122633    11.00000    0.04394    0.09094 =
         0.06289   -0.00015    0.03307    0.00431
C21   1    0.713226    0.354510    0.057571    11.00000    0.09569    0.10727 =
         0.11935   -0.00472    0.05897   -0.00052
AFIX  23
H21A  2    0.734027    0.338256    0.023337    11.00000   -1.20000
H21B  2    0.708519    0.367709   -0.006553    11.00000   -1.20000
AFIX   0
C22   1    0.813018    0.360821    0.166653    11.00000    0.12878    0.15472 =
         0.14910    0.03014    0.05903    0.01902
AFIX  33
H22A  2    0.894643    0.362079    0.144758    11.00000   -1.50000
H22B  2    0.793502    0.377063    0.199877    11.00000   -1.50000
H22C  2    0.818996    0.347626    0.229751    11.00000   -1.50000
AFIX   0
C23   1    0.563697    0.303372   -0.077314    11.00000    0.11735    0.12619 =
         0.13090   -0.01595    0.04824    0.00821
AFIX  33
H23A  2    0.591299    0.287246   -0.105018    11.00000   -1.50000
H23B  2    0.477950    0.307555   -0.128831    11.00000   -1.50000
H23C  2    0.623676    0.316731   -0.085372    11.00000   -1.50000
AFIX   0
C24   1    0.560909    0.301221    0.055263    11.00000    0.11735    0.12619 =
         0.13090   -0.01595    0.04824    0.00821
AFIX  23
H24A  2    0.646650    0.297443    0.110489    11.00000   -1.20000
H24B  2    0.499437    0.288174    0.066587    11.00000   -1.20000
AFIX   0
C25   1    0.298103    0.320462    0.133762    11.00000    0.06633    0.08471 =
         0.08600   -0.01575    0.02538    0.01405
C26   1    0.218439    0.303970    0.046519    11.00000    0.07942    0.09692 =
         0.08470    0.00108    0.04082    0.02101
C27   1    0.117549    0.295626    0.099228    11.00000    0.06616    0.08727 =
         0.07822   -0.01554    0.02857   -0.00036
C28   1    0.140198    0.307247    0.215569    11.00000    0.07136    0.08084 =
         0.07821   -0.01513    0.02468   -0.00150
C29   1    0.227740    0.297053   -0.081633    11.00000    0.10341    0.10796 =
         0.10112   -0.01102    0.04477    0.00653
AFIX  23
H29A  2    0.291147    0.308381   -0.103646    11.00000   -1.20000
H29B  2    0.143912    0.300453   -0.141239    11.00000   -1.20000
AFIX   0
C30   1    0.265236    0.269795   -0.099648    11.00000    0.11101    0.12258 =
         0.11205   -0.00419    0.04397    0.00582
AFIX  33
H30A  2    0.268449    0.267351   -0.186026    11.00000   -1.50000
H30B  2    0.349523    0.266234   -0.043392    11.00000   -1.50000
H30C  2    0.201831    0.258281   -0.081101    11.00000   -1.50000
AFIX   0
C31   1    0.000057    0.281376    0.027269    11.00000    0.08532    0.08909 =
         0.08571   -0.00147    0.02752   -0.00185
AFIX  23
H31A  2   -0.038135    0.272391    0.086740    11.00000   -1.20000
H31B  2    0.025957    0.268527   -0.026007    11.00000   -1.20000
AFIX   0
C32   1   -0.100794    0.298748   -0.054468    11.00000    0.13218    0.15291 =
         0.15679   -0.01340    0.03884   -0.00156
AFIX  33
H32A  2   -0.174598    0.288659   -0.098902    11.00000   -1.50000
H32B  2   -0.128236    0.311287   -0.002039    11.00000   -1.50000
H32C  2   -0.064133    0.307422   -0.114807    11.00000   -1.50000
AFIX   0
C33   1    0.067055    0.304625    0.311077    11.00000    0.04727    0.08148 =
         0.07614   -0.00956    0.01927    0.00160
C34   1    0.013970    0.284593    0.353200    11.00000    0.06399    0.05802 =
         0.08364    0.00044    0.02956   -0.00321
C35   1   -0.036514    0.293336    0.442308    11.00000    0.07510    0.07659 =
         0.08812   -0.01719    0.03091   -0.00241
C36   1   -0.015255    0.320772    0.455620    11.00000    0.05921    0.04836 =
         0.06039   -0.00916    0.01705   -0.00099
C37   1    0.021970    0.257092    0.316621    11.00000    0.04766    0.06614 =
         0.09650   -0.02896    0.03425   -0.00494
AFIX  23
H37A  2    0.064278    0.247394    0.392351    11.00000   -1.20000
H37B  2    0.077482    0.256060    0.259007    11.00000   -1.20000
AFIX   0
C38   1   -0.106182    0.244166    0.254311    11.00000    0.08662    0.08576 =
         0.10773   -0.02788    0.04992   -0.00175
AFIX  33
H38A  2   -0.090550    0.226592    0.234534    11.00000   -1.50000
H38B  2   -0.161415    0.244493    0.311227    11.00000   -1.50000
H38C  2   -0.148173    0.253184    0.177502    11.00000   -1.50000
AFIX   0
C39   1   -0.097078    0.276613    0.520562    11.00000    0.10110    0.09020 =
         0.11480   -0.01550    0.03983    0.00554
AFIX  23
H39A  2   -0.186678    0.282330    0.507057    11.00000   -1.20000
H39B  2   -0.100552    0.259323    0.485702    11.00000   -1.20000
AFIX   0
C40   1   -0.041954    0.274396    0.657472    11.00000    0.16514    0.16964 =
         0.15495    0.00822    0.05796   -0.03367
AFIX  33
H40A  2   -0.094118    0.262752    0.691931    11.00000   -1.50000
H40B  2    0.045654    0.267903    0.674580    11.00000   -1.50000
H40C  2   -0.041087    0.291074    0.696088    11.00000   -1.50000
AFIX   0
C41   1   -0.046634    0.339093    0.541002    11.00000    0.05880    0.05548 =
         0.06704   -0.01586    0.04128   -0.00169
C42   1   -0.156174    0.342805    0.583744    11.00000    0.04285    0.04335 =
         0.06141   -0.01818    0.02439   -0.01602
C43   1   -0.137472    0.362410    0.652281    11.00000    0.04826    0.05675 =
         0.06618   -0.00443    0.03274   -0.00261
C44   1   -0.013249    0.372620    0.660197    11.00000    0.03537    0.05305 =
         0.05845    0.00377    0.03276   -0.01052
C45   1   -0.279970    0.326436    0.550614    11.00000    0.05238    0.06796 =
         0.07954   -0.01112    0.03435   -0.01597
AFIX  23
H45A  2   -0.258243    0.308737    0.576819    11.00000   -1.20000
H45B  2   -0.340275    0.332844    0.596555    11.00000   -1.20000
AFIX   0
C46   1   -0.340721    0.327116    0.418250    11.00000    0.07507    0.08161 =
         0.09611    0.00633    0.02357   -0.01989
AFIX  33
H46A  2   -0.418213    0.316693    0.399864    11.00000   -1.50000
H46B  2   -0.363514    0.344598    0.392485    11.00000   -1.50000
H46C  2   -0.281573    0.320518    0.372770    11.00000   -1.50000
AFIX   0
C47   1   -0.237972    0.377175    0.704740    11.00000    0.04815    0.05972 =
         0.07159   -0.01014    0.02313   -0.01016
AFIX  23
H47A  2   -0.280617    0.365318    0.749752    11.00000   -1.20000
H47B  2   -0.193751    0.390249    0.764341    11.00000   -1.20000
AFIX   0
C48   1   -0.337835    0.389674    0.598722    11.00000    0.05320    0.06847 =
         0.09899    0.00784    0.04259    0.00432
AFIX  33
H48A  2   -0.399786    0.398798    0.632670    11.00000   -1.50000
H48B  2   -0.295576    0.401571    0.554977    11.00000   -1.50000
H48C  2   -0.382291    0.376683    0.540414    11.00000   -1.50000
AFIX   0
C49   1    0.056674    0.393635    0.726191    11.00000    0.04035    0.03948 =
         0.06729    0.00428    0.02871   -0.00239
C50   1    0.065766    0.401166    0.850327    11.00000    0.05387    0.03796 =
         0.06895    0.00770    0.02826    0.00658
C51   1    0.154469    0.422519    0.867652    11.00000    0.05825    0.05884 =
         0.06944    0.00155    0.02325   -0.00291
C52   1    0.190360    0.426526    0.758449    11.00000    0.07274    0.08081 =
         0.07581   -0.00558    0.03220    0.01545
C53   1    0.028865    0.388092    0.949619    11.00000    0.09754    0.09504 =
         0.10116    0.01055    0.02903   -0.00460
AFIX  23
H53A  2    0.055542    0.398245    1.026858    11.00000   -1.20000
H53B  2   -0.065444    0.386477    0.927680    11.00000   -1.20000
AFIX   0
C54   1    0.083954    0.363918    0.971685    11.00000    0.09754    0.09504 =
         0.10116    0.01055    0.02903   -0.00460
AFIX  33
H54A  2    0.056519    0.355769    1.039382    11.00000   -1.50000
H54B  2    0.056406    0.353678    0.895954    11.00000   -1.50000
H54C  2    0.177371    0.365444    0.995114    11.00000   -1.50000
AFIX   0
C55   1    0.218456    0.434127    0.995077    11.00000    0.13236    0.11006 =
         0.11633   -0.00318    0.06390   -0.00058
AFIX  23
H55A  2    0.262252    0.420627    1.052208    11.00000   -1.20000
H55B  2    0.283953    0.446479    0.985764    11.00000   -1.20000
AFIX   0
C56   1    0.128725    0.446452    1.047972    11.00000    0.10418    0.11497 =
         0.12190    0.01561    0.03171   -0.01461
AFIX  33
H56A  2    0.173291    0.453589    1.129046    11.00000   -1.50000
H56B  2    0.086350    0.460054    0.992462    11.00000   -1.50000
H56C  2    0.064657    0.434211    1.058884    11.00000   -1.50000
AFIX   0
C57   1    0.273844    0.446218    0.728484    11.00000    0.04641    0.04096 =
         0.06217    0.00049    0.02840   -0.00823
C58   1    0.303303    0.469730    0.766927    11.00000    0.05873    0.04875 =
         0.08346    0.00272    0.04237    0.00042
C59   1    0.396712    0.478501    0.712107    11.00000    0.04246    0.03538 =
         0.08196   -0.01046    0.02596    0.00543
C60   1    0.428162    0.458006    0.638240    11.00000    0.05093    0.05615 =
         0.08419    0.01212    0.03343    0.01024
C61   1    0.232792    0.486957    0.841601    11.00000    0.06980    0.05918 =
         0.10289   -0.00702    0.03394   -0.00565
AFIX  23
H61A  2    0.230590    0.478503    0.920350    11.00000   -1.20000
H61B  2    0.279472    0.503139    0.862494    11.00000   -1.20000
AFIX   0
C62   1    0.097317    0.492064    0.764170    11.00000    0.10013    0.09307 =
         0.13499   -0.00088    0.04075    0.00360
AFIX  33
H62A  2    0.053404    0.502872    0.811309    11.00000   -1.50000
H62B  2    0.099929    0.500598    0.686743    11.00000   -1.50000
H62C  2    0.051156    0.476017    0.744469    11.00000   -1.50000
AFIX   0
C63   1    0.457138    0.505969    0.723327    11.00000    0.08373    0.07984 =
         0.11792    0.01674    0.04317    0.00273
AFIX  23
H63A  2    0.468152    0.512754    0.808386    11.00000   -1.20000
H63B  2    0.541643    0.505584    0.704952    11.00000   -1.20000
AFIX   0
C64   1    0.366137    0.521765    0.630849    11.00000    0.08373    0.07984 =
         0.11792    0.01674    0.04317    0.00273
AFIX  33
H64A  2    0.399060    0.539081    0.633855    11.00000   -1.50000
H64B  2    0.356127    0.514767    0.547314    11.00000   -1.50000
H64C  2    0.283025    0.521899    0.650202    11.00000   -1.50000
AFIX   0
C65   1    0.565715    0.664370    0.493291    11.00000    0.04338    0.04693 =
         0.06429   -0.00481    0.01993   -0.01341
C66   1    0.676026    0.659267    0.446840    11.00000    0.06197    0.08180 =
         0.07403   -0.00174    0.03771   -0.00529
C67   1    0.651338    0.636544    0.371263    11.00000    0.04866    0.04543 =
         0.06349    0.00536    0.02381   -0.00815
C68   1    0.528277    0.628232    0.369844    11.00000    0.04714    0.05474 =
         0.07656    0.00089    0.01888    0.00983
C69   1    0.801564    0.671986    0.478471    11.00000    0.06200    0.06572 =
         0.07964   -0.00595    0.01756   -0.01942
AFIX  23
H69A  2    0.790148    0.689662    0.448243    11.00000   -1.20000
H69B  2    0.858118    0.663368    0.434591    11.00000   -1.20000
AFIX   0
C70   1    0.867171    0.672107    0.619425    11.00000    0.07422    0.09069 =
         0.08655   -0.00756    0.03526   -0.00586
AFIX  33
H70A  2    0.949797    0.680769    0.634698    11.00000   -1.50000
H70B  2    0.812693    0.680969    0.663393    11.00000   -1.50000
H70C  2    0.880704    0.654659    0.649733    11.00000   -1.50000
AFIX   0
C71   1    0.751876    0.622298    0.327020    11.00000    0.04469    0.05204 =
         0.06505   -0.00018    0.02363    0.00347
AFIX  23
H71A  2    0.709402    0.609050    0.267551    11.00000   -1.20000
H71B  2    0.794343    0.634142    0.281778    11.00000   -1.20000
AFIX   0
C72   1    0.851690    0.610127    0.430158    11.00000    0.07151    0.07131 =
         0.09963    0.00558    0.03370    0.00227
AFIX  33
H72A  2    0.913642    0.601246    0.395232    11.00000   -1.50000
H72B  2    0.895851    0.623148    0.488451    11.00000   -1.50000
H72C  2    0.810825    0.598032    0.474210    11.00000   -1.50000
AFIX   0
C73   1    0.458221    0.607788    0.306644    11.00000    0.04871    0.05183 =
         0.05858    0.01346    0.02207    0.00579
C74   1    0.440643    0.598497    0.185839    11.00000    0.03942    0.05124 =
         0.07164    0.00929    0.03365    0.00020
C75   1    0.360101    0.577662    0.166344    11.00000    0.08291    0.05707 =
         0.08496   -0.00051    0.04052   -0.00781
C76   1    0.326821    0.574006    0.276177    11.00000    0.02147    0.02555 =
         0.05710    0.00474    0.01530   -0.00961
C77   1    0.483577    0.614025    0.079389    11.00000    0.07653    0.06815 =
         0.07988   -0.00278    0.02629   -0.01086
AFIX  23
H77A  2    0.578040    0.613854    0.097519    11.00000   -1.20000
H77B  2    0.448629    0.605624   -0.001964    11.00000   -1.20000
AFIX   0
C78   1    0.435010    0.642440    0.070957    11.00000    0.07653    0.06815 =
         0.07988   -0.00278    0.02629   -0.01086
AFIX  33
H78A  2    0.462876    0.651285    0.005322    11.00000   -1.50000
H78B  2    0.341406    0.642680    0.051454    11.00000   -1.50000
H78C  2    0.470748    0.650906    0.150885    11.00000   -1.50000
AFIX   0
C79   1    0.292713    0.567914    0.033905    11.00000    0.08291    0.05707 =
         0.08496   -0.00051    0.04052   -0.00781
AFIX  23
H79A  2    0.218471    0.557295    0.037267    11.00000   -1.20000
H79B  2    0.260927    0.582440   -0.021765    11.00000   -1.20000
AFIX   0
C80   1    0.381715    0.553155   -0.015280    11.00000    0.07380    0.07018 =
         0.10209    0.00293    0.02706    0.00558
AFIX  33
H80A  2    0.338294    0.547083   -0.098919    11.00000   -1.50000
H80B  2    0.454577    0.563770   -0.019479    11.00000   -1.50000
H80C  2    0.412203    0.538673    0.039438    11.00000   -1.50000
AFIX   0
C81   1    0.240130    0.557230    0.310642    11.00000    0.04641    0.04699 =
         0.06641   -0.00258    0.01184    0.00330
C82   1    0.206398    0.530593    0.274475    11.00000    0.05574    0.05916 =
         0.08151    0.00237    0.02258    0.00023
C83   1    0.112185    0.523637    0.330007    11.00000    0.05422    0.07418 =
         0.09540    0.00435    0.03735   -0.01312
C84   1    0.087595    0.543277    0.399537    11.00000    0.03891    0.05218 =
         0.07080    0.01698    0.01769   -0.00440
C85   1    0.280725    0.514328    0.205858    11.00000    0.08403    0.07861 =
         0.10682   -0.01035    0.05881   -0.00106
AFIX  23
H85A  2    0.234639    0.498126    0.183398    11.00000   -1.20000
H85B  2    0.282331    0.522966    0.127390    11.00000   -1.20000
AFIX   0
C86   1    0.412975    0.508799    0.275922    11.00000    0.10080    0.08803 =
         0.14203   -0.00920    0.04105    0.02534
AFIX  33
H86A  2    0.453887    0.498253    0.225079    11.00000   -1.50000
H86B  2    0.460517    0.524671    0.296652    11.00000   -1.50000
H86C  2    0.412733    0.499783    0.352768    11.00000   -1.50000
AFIX   0
C87   1    0.063262    0.495746    0.321176    11.00000    0.08556    0.07551 =
         0.11943    0.01688    0.04425    0.00607
AFIX  23
H87A  2   -0.012880    0.494717    0.354257    11.00000   -1.20000
H87B  2    0.037317    0.490476    0.232736    11.00000   -1.20000
AFIX   0
C88   1    0.164855    0.478010    0.393349    11.00000    0.08556    0.07551 =
         0.11943    0.01688    0.04425    0.00607
AFIX  33
H88A  2    0.131278    0.460708    0.385979    11.00000   -1.50000
H88B  2    0.239757    0.478776    0.359790    11.00000   -1.50000
H88C  2    0.189600    0.483013    0.481214    11.00000   -1.50000
AFIX   0
C89   1    0.001149    0.546577    0.477907    11.00000    0.04241    0.04368 =
         0.07728    0.00156    0.02373    0.00110
C90   1   -0.128333    0.536546    0.462833    11.00000    0.05827    0.04043 =
         0.10160    0.02147    0.01939    0.00441
C91   1   -0.162437    0.543463    0.569025    11.00000    0.06101    0.05118 =
         0.09797    0.01751    0.04037    0.00087
C92   1   -0.058411    0.557315    0.653123    11.00000    0.06498    0.04763 =
         0.07891    0.01088    0.02300   -0.00493
C93   1   -0.212013    0.526340    0.339474    11.00000    0.05725    0.07210 =
         0.11215    0.00564    0.01751   -0.00988
AFIX  23
H93A  2   -0.266712    0.512435    0.355547    11.00000   -1.20000
H93B  2   -0.157431    0.519608    0.288242    11.00000   -1.20000
AFIX   0
C94   1   -0.299424    0.548889    0.266952    11.00000    0.10206    0.09951 =
         0.12421    0.01174    0.03714   -0.00929
AFIX  33
H94A  2   -0.353480    0.542567    0.187723    11.00000   -1.50000
H94B  2   -0.353602    0.555370    0.317939    11.00000   -1.50000
H94C  2   -0.244653    0.562522    0.250839    11.00000   -1.50000
AFIX   0
C95   1   -0.291974    0.541750    0.588711    11.00000    0.04944    0.06870 =
         0.11061    0.00911    0.02941   -0.00878
AFIX  23
H95A  2   -0.284705    0.533612    0.670369    11.00000   -1.20000
H95B  2   -0.344426    0.530508    0.523952    11.00000   -1.20000
AFIX   0
C96   1   -0.365042    0.567390    0.585608    11.00000    0.05565    0.07908 =
         0.11793    0.01848    0.03248    0.00774
AFIX  33
H96A  2   -0.449247    0.564182    0.599524    11.00000   -1.50000
H96B  2   -0.315858    0.578574    0.651097    11.00000   -1.50000
H96C  2   -0.375751    0.575462    0.504259    11.00000   -1.50000
AFIX   0
C97   1   -0.051625    0.570768    0.758576    11.00000    0.04770    0.08545 =
         0.09661    0.00092    0.03375    0.02150
C98   1   -0.092550    0.565953    0.864733    11.00000    0.06591    0.07660 =
         0.09753    0.02545    0.06062    0.00469
C99   1   -0.070241    0.587062    0.944764    11.00000    0.09271    0.08606 =
         0.11536    0.01651    0.04470    0.02154
C100  1   -0.021823    0.607068    0.874143    11.00000    0.05180    0.07907 =
         0.07707    0.01696    0.02758    0.01351
C101  1   -0.120751    0.541869    0.907874    11.00000    0.09818    0.10677 =
         0.14613    0.00734    0.05106    0.01289
AFIX  23
H10A  2   -0.053393    0.537188    0.983587    11.00000   -1.20000
H10B  2   -0.121907    0.528942    0.843262    11.00000   -1.20000
AFIX   0
C102  1   -0.256541    0.542494    0.938897    11.00000    0.09405    0.10746 =
         0.14361    0.02449    0.06351   -0.01056
AFIX  33
H10C  2   -0.274816    0.525810    0.968485    11.00000   -1.50000
H10D  2   -0.254835    0.555143    1.003651    11.00000   -1.50000
H10E  2   -0.323228    0.546911    0.863574    11.00000   -1.50000
AFIX   0
C103  1   -0.063368    0.589967    1.094464    11.00000    0.07241    0.07172 =
         0.11344    0.00760    0.06612    0.01271
AFIX  23
H10F  2   -0.047372    0.573044    1.133530    11.00000   -1.20000
H10G  2   -0.148038    0.595700    1.101763    11.00000   -1.20000
AFIX   0
C104  1    0.048738    0.610052    1.176065    11.00000    0.09476    0.10781 =
         0.10931   -0.00341    0.04595    0.03436
AFIX  33
H10H  2    0.045035    0.610425    1.263052    11.00000   -1.50000
H10I  2    0.133616    0.604338    1.172197    11.00000   -1.50000
H10J  2    0.032674    0.627056    1.140342    11.00000   -1.50000
AFIX   0
C105  1   -0.000699    0.632694    0.897041    11.00000    0.05705    0.07212 =
         0.06442    0.01466    0.03286    0.00971
C106  1   -0.059870    0.652418    0.948981    11.00000    0.06021    0.07926 =
         0.07896    0.00308    0.03910    0.01991
C107  1    0.005470    0.673998    0.955682    11.00000    0.04576    0.05963 =
         0.06640    0.00123    0.02980    0.01817
C108  1    0.106866    0.669637    0.903304    11.00000    0.05472    0.07435 =
         0.06436   -0.00174    0.01479    0.02653
C109  1   -0.185440    0.648981    0.982762    11.00000    0.07141    0.07273 =
         0.10215    0.00867    0.04512    0.03348
AFIX  23
H10K  2   -0.205034    0.664578    1.023352    11.00000   -1.20000
H10L  2   -0.176730    0.634949    1.043299    11.00000   -1.20000
AFIX   0
C110  1   -0.297143    0.643175    0.867923    11.00000    0.08255    0.10256 =
         0.09756    0.01712    0.03091    0.02790
AFIX  33
H11A  2   -0.376157    0.641103    0.893951    11.00000   -1.50000
H11B  2   -0.307279    0.657179    0.808447    11.00000   -1.50000
H11C  2   -0.278980    0.627555    0.828391    11.00000   -1.50000
AFIX   0
C111  1   -0.033845    0.698214    0.988337    11.00000    0.05461    0.07501 =
         0.07820   -0.01454    0.03135    0.01187
AFIX  23
H11D  2    0.040809    0.709701    1.003511    11.00000   -1.20000
H11E  2   -0.057271    0.696451    1.068070    11.00000   -1.20000
AFIX   0
C112  1   -0.144750    0.710932    0.895328    11.00000    0.05406    0.04702 =
         0.08544   -0.00946    0.02376    0.00669
AFIX  33
H11F  2   -0.162423    0.727326    0.928349    11.00000   -1.50000
H11G  2   -0.122413    0.713485    0.816441    11.00000   -1.50000
H11H  2   -0.220883    0.700182    0.881257    11.00000   -1.50000
AFIX   0
C113  1    0.215422    0.684524    0.891410    11.00000    0.04200    0.06883 =
         0.06552    0.00373    0.01823    0.00727
C114  1    0.294137    0.699918    0.980306    11.00000    0.05895    0.07527 =
         0.07868   -0.00785    0.02623    0.01609
C115  1    0.397311    0.707317    0.928736    11.00000    0.06800    0.08476 =
         0.07972   -0.02006    0.02082    0.01229
C116  1    0.374377    0.695788    0.810989    11.00000    0.03889    0.06350 =
         0.07249   -0.00554    0.02718    0.00702
C117  1    0.287313    0.705860    1.105954    11.00000    0.05881    0.07556 =
         0.07327   -0.00460    0.03365    0.02279
AFIX  23
H11I  2    0.367426    0.700170    1.165481    11.00000   -1.20000
H11P  2    0.215987    0.696157    1.123650    11.00000   -1.20000
AFIX   0
C118  1    0.267195    0.734624    1.129214    11.00000    0.11139    0.12182 =
         0.10429   -0.01516    0.04209    0.01278
AFIX  33
H11J  2    0.263621    0.737074    1.215483    11.00000   -1.50000
H11K  2    0.338536    0.744399    1.114299    11.00000   -1.50000
H11L  2    0.186853    0.740380    1.072401    11.00000   -1.50000
AFIX   0
C119  1    0.520989    0.719112    0.995613    11.00000    0.08847    0.11077 =
         0.09045   -0.02387    0.02697    0.00085
AFIX  23
H11M  2    0.562676    0.726151    0.933815    11.00000   -1.20000
H11N  2    0.503940    0.733302    1.046997    11.00000   -1.20000
AFIX   0
C120  1    0.608310    0.701276    1.075732    11.00000    0.09460    0.12563 =
         0.12836   -0.02258    0.03105    0.01404
AFIX  33
H12A  2    0.687923    0.709982    1.117383    11.00000   -1.50000
H12B  2    0.568407    0.694519    1.138381    11.00000   -1.50000
H12C  2    0.627163    0.687366    1.025163    11.00000   -1.50000
AFIX   0
C121  1    0.444289    0.695769    0.719807    11.00000    0.04901    0.06354 =
         0.07710   -0.00387    0.02181   -0.00200
C122  1    0.508078    0.715708    0.681493    11.00000    0.08502    0.07768 =
         0.09644   -0.01993    0.03804    0.01718
C123  1    0.568548    0.707136    0.592580    11.00000    0.06888    0.07289 =
         0.08567   -0.00925    0.03768   -0.00357
C124  1    0.538050    0.682476    0.568499    11.00000    0.05760    0.07780 =
         0.07976   -0.00782    0.03580   -0.00983
C125  1    0.513463    0.744014    0.722399    11.00000    0.12693    0.11961 =
         0.11996   -0.01013    0.05579    0.01587
AFIX  23
H12D  2    0.487564    0.745835    0.800840    11.00000   -1.20000
H12E  2    0.600982    0.750862    0.735136    11.00000   -1.20000
AFIX   0
C126  1    0.422673    0.757340    0.619263    11.00000    0.14508    0.14702 =
         0.15482   -0.01829    0.05204    0.00075
AFIX  33
H12F  2    0.421467    0.775373    0.639243    11.00000   -1.50000
H12G  2    0.449569    0.755237    0.542442    11.00000   -1.50000
H12H  2    0.336819    0.750240    0.607759    11.00000   -1.50000
AFIX   0
C127  1    0.643489    0.723737    0.523837    11.00000    0.09899    0.09812 =
         0.11448   -0.02237    0.05396   -0.00565
AFIX  23
H12I  2    0.648757    0.741222    0.556606    11.00000   -1.20000
H12J  2    0.731602    0.717138    0.537617    11.00000   -1.20000
AFIX   0
C128  1    0.582762    0.723788    0.397384    11.00000    0.10541    0.08486 =
         0.10978    0.01252    0.03623   -0.00559
AFIX  33
H12K  2    0.630907    0.734424    0.353606    11.00000   -1.50000
H12L  2    0.578576    0.706473    0.365156    11.00000   -1.50000
H12M  2    0.495922    0.730502    0.384102    11.00000   -1.50000
AFIX   0
C129  1    0.168378    0.669154    0.449928    11.00000    0.05006    0.07853 =
         0.09262    0.00319    0.04994   -0.01456
C130  1    0.141778    0.696374    0.423329    11.00000    0.10990    0.12963 =
         0.12200    0.01150    0.05732   -0.00570
C131  1    0.351392    0.335502    0.575365    11.00000    0.20770    0.20071 =
         0.21392    0.01619    0.06322   -0.00602
C132  1    0.372245    0.307600    0.591529    11.00000    0.20770    0.20071 =
         0.21392    0.01619    0.06322   -0.00602
N1    3    0.480364    0.444282    0.451232    11.00000    0.06385    0.07580 =
         0.09790    0.01043    0.03930   -0.00067
AFIX  43
H1A   2    0.408545    0.435917    0.421784    11.00000   -1.20000
AFIX   0
N2    3    0.525184    0.408245    0.268780    11.00000    0.04762    0.05301 =
         0.07255    0.00274    0.04284    0.00524
AFIX  43
H2A   2    0.485444    0.400981    0.319110    11.00000   -1.20000
AFIX   0
N3    3    0.418150    0.358600    0.165165    11.00000    0.06006    0.07980 =
         0.07901   -0.00489    0.03756    0.01297
AFIX  43
H3A   2    0.368352    0.365994    0.205548    11.00000   -1.20000
AFIX   0
N4    3    0.247111    0.321875    0.235838    11.00000    0.04166    0.06954 =
         0.07279   -0.01569    0.02694    0.00635
AFIX  43
H4A   2    0.279129    0.330870    0.303378    11.00000   -1.20000
AFIX   0
N5    3    0.057940    0.325754    0.379506    11.00000    0.05056    0.07002 =
         0.07943   -0.01091    0.03467    0.00712
AFIX  43
H5C   2    0.094829    0.340375    0.373974    11.00000   -1.20000
AFIX   0
N6    3    0.035353    0.357329    0.586157    11.00000    0.05606    0.04601 =
         0.07473   -0.00470    0.03831   -0.01274
AFIX  43
H6D   2    0.110287    0.359290    0.570629    11.00000   -1.20000
AFIX   0
N7    3    0.134187    0.407935    0.676741    11.00000    0.04548    0.05008 =
         0.07788    0.00528    0.02740   -0.00686
AFIX  43
H7C   2    0.146757    0.405625    0.602588    11.00000   -1.20000
AFIX   0
N8    3    0.343817    0.438581    0.645604    11.00000    0.04436    0.03343 =
         0.08553    0.01021    0.01944    0.00424
AFIX  43
H8D   2    0.335901    0.424095    0.605369    11.00000   -1.20000
AFIX   0
N9    3    0.483143    0.643679    0.446798    11.00000    0.04175    0.07500 =
         0.07621   -0.00324    0.03496    0.00642
AFIX  43
H9A   2    0.410295    0.641097    0.465737    11.00000   -1.20000
AFIX   0
N10   3    0.382074    0.592223    0.357587    11.00000    0.03414    0.06047 =
         0.06428    0.01139    0.02834    0.00651
AFIX  43
H10M  2    0.371295    0.593994    0.432757    11.00000   -1.20000
AFIX   0
N11   3    0.165437    0.562927    0.387578    11.00000    0.04060    0.04964 =
         0.06748   -0.00140    0.02944   -0.00910
AFIX  43
H11O  2    0.166992    0.577586    0.425374    11.00000   -1.20000
AFIX   0
N12   3    0.036690    0.557805    0.587214    11.00000    0.02985    0.03999 =
         0.09123    0.02342    0.03504   -0.00537
AFIX  43
H12N  2    0.112103    0.564906    0.616350    11.00000   -1.20000
AFIX   0
N13   3   -0.012169    0.596232    0.770401    11.00000    0.06650    0.06223 =
         0.07701    0.01429    0.04145    0.00537
AFIX  43
H13C  2    0.016344    0.604187    0.713668    11.00000   -1.20000
AFIX   0
N14   3    0.105046    0.643958    0.868187    11.00000    0.05480    0.08905 =
         0.05982    0.00636    0.03450    0.01654
AFIX  43
H14D  2    0.160086    0.636416    0.834437    11.00000   -1.20000
AFIX   0
N15   3    0.268855    0.680960    0.794738    11.00000    0.06439    0.08904 =
         0.07538   -0.01043    0.03068    0.00362
AFIX  43
H15C  2    0.239548    0.670653    0.731587    11.00000   -1.20000
AFIX   0
N16   3    0.458704    0.675900    0.648786    11.00000    0.05207    0.04812 =
         0.07290   -0.01920    0.02030   -0.02299
AFIX  43
H16D  2    0.424150    0.660914    0.651272    11.00000   -1.20000

AFIX   0
HKLF 4


REM  yyd_c8p_rosarin_a_autored_a.res in P2(1)
REM wR2 = 0.3256, GooF = S = 1.019, Restrained GooF = 1.053 for all data
REM R1 = 0.1391 for 11968 Fo > 4sig(Fo) and 0.1712 for all 16971 data
REM 1447 parameters refined using 1009 restraints

END

WGHT      0.2000      0.0000

REM Instructions for potential hydrogen bonds
HTAB N1 S2
HTAB N1 O5
HTAB N1 O7
HTAB N2 S2
HTAB N2 O5
HTAB N3 O8
HTAB N4 O12
HTAB N6 O6
HTAB N6 O11
HTAB N7 S2
HTAB N7 O6
HTAB N8 S2
HTAB N8 O5
HTAB N9 O2
HTAB N9 O10
HTAB N10 O2
HTAB N11 O1
HTAB N12 S1
HTAB N12 O1
HTAB N12 O4
HTAB N13 O1
HTAB N14 O3
HTAB N15 O3
HTAB N15 O9
HTAB N16 O2

REM Highest difference peak  0.799,  deepest hole -0.459,  1-sigma level  0.088
Q1    1   0.3558  0.3745  0.3580  11.00000  0.05    0.80
Q2    1   0.2406  0.6121  0.5140  11.00000  0.05    0.73
Q3    1   0.1473  0.6264  0.6599  11.00000  0.05    0.70
Q4    1   0.2705  0.3888  0.5239  11.00000  0.05    0.70
Q5    1  -0.1590  0.5867  1.0208  11.00000  0.05    0.60
;
_shelx_res_checksum   20432

_shelx_hkl_file
;
   0   0   1 4682.86  158.19
   0   0  -1 4655.96  158.15
   0   0   1 4652.60  157.96
   0   0   2 1326.29   47.01
   0   0   2 1361.88   46.52
   0   0  -2 1325.90   47.04
   0   0   3 2158.51   75.15
   0   0  -3 2182.74   75.18
   0   0   3 2117.29   74.37
   0   0   4 1247.33   47.59
   0   0  -4 1335.83   47.81
   0   0   4 1320.11   46.53
   0   0   5   28.78    6.76
   0   0  -5   23.99    6.23
   0   0   5   30.72    4.79
   0   0   6   24.71    7.28
   0   0  -6   17.44    6.18
   0   0   6   24.89    4.86
   0   0   7   16.65    7.09
   0   0   8    0.08    3.37
   0   0   8    2.24    3.76
   0   0   8    2.52    4.88
   0   0  -8   -0.96    8.30
   0   0   8   -2.15    7.48
   0   0   8    1.64    3.77
   0   0   8   -0.41    3.32
   0   0  -8   10.78    8.53
   0   0   9   14.59    4.43
   0   0  -9    9.22   10.14
   0   0   9   21.30    5.92
   0   0  -9   26.40   10.04
   0   0   9    1.17    3.79
   0   0  10   42.21    6.52
   0   0  10   34.46    4.97
   0   0  10   35.97    5.70
   0   0  11   -0.32    0.91
   0   0  11    4.43    4.02
   0   0  11    5.95    4.77
   0   0  12    1.05    0.78
   0   0  12    4.47    3.21
   0   0  12    0.92    3.70
   0   0  13   -0.02    0.58
   0   0  13    2.59    2.86
   0   0  13    3.06    2.13
   0  -1   1 1406.18   48.24
   0   1  -1 1347.22   48.25
   0   1   1 1434.05   47.86
   0  -1   2 1714.27   59.29
   0  -1  -2 1693.66   59.14
   0   1  -2 1649.92   59.33
   0   1   2 1725.22   58.62
   0  -1   2 1720.56   58.89
   0  -1   3  116.38    7.81
   0  -1  -3  104.48    7.60
   0   1   3  132.74    6.57
   0   1  -3   87.01    7.59
   0  -1   3  106.90    6.57
   0  -1   4   77.62    7.55
   0  -1  -4   90.80    7.32
   0   1   4   85.83    5.72
   0   1   4   66.16    3.80
   0  -1   4   77.26    5.89
   0   1  -4   74.73    7.24
   0  -1   5   53.86    7.55
   0  -1  -5   57.67    7.37
   0   1   5   63.38    5.61
   0  -1   5   61.64    5.98
   0   1  -5   49.63    7.06
   0  -1   6   19.95    7.33
   0  -1  -6   18.82    6.63
   0   1  -6   23.33    6.81
   0  -1   6   22.56    4.99
   0  -1   7   23.18    7.76
   0  -1   8   -0.73    3.35
   0   1   8    2.47    3.57
   0   1   8    3.62    3.82
   0  -1   8    9.08    4.02
   0  -1  -8    9.53    8.60
   0  -1   8   -8.59    7.56
   0  -1   8    3.36    5.02
   0   1  -8  -16.42    8.72
   0   1   8    3.56    4.26
   0  -1   8    5.07    4.11
   0   1   8    6.03    3.79
   0   1   8    7.09    3.51
   0  -1   8    4.33    3.44
   0  -1  -8    3.87    8.08
   0   1   9   10.74    4.74
   0  -1   9   19.11    4.65
   0  -1   9   14.90    5.73
   0  -1  -9   11.44   10.64
   0   1  -9   11.62    9.77
   0  -1  -9    3.39    9.22
   0   1  -9   -5.82    8.70
   0  -1   9    5.14    3.93
   0   1   9    7.63    3.87
   0  -1  10   40.47    6.43
   0   1  10   40.56    5.26
   0  -1  10   33.25    5.16
   0  -1  10   39.12    5.67
   0  -1  11    0.89    0.92
   0   1  11    1.96    0.97
   0   1  11    1.12    3.95
   0  -1  11    2.19    3.78
   0  -1  11    8.58    4.80
   0   1  12    1.01    0.81
   0  -1  12    0.24    0.76
   0   1  12    0.67    3.33
   0  -1  12    5.70    3.97
   0  -1  13   -0.44    0.57
   0   1  13   -0.07    0.57
   0  -1  13    2.48    2.84
   0   1  13    4.72    2.10
   0  -1  13   -0.18    2.03
   0   2  -1  249.61    9.70
   0   2   1  263.18    9.00
   0  -2   1  242.45    9.55
   0  -2  -2 3274.69  113.41
   0  -2   2 3316.87  113.28
   0   2  -2 3308.46  113.62
   0   2   2 3380.51  112.75
   0  -2   2 3228.74  113.48
   0   2   3  129.78    6.18
   0  -2   3  124.40    6.91
   0   2   3  108.26    4.65
   0  -2  -3  107.75    7.27
   0   2  -3  120.26    7.92
   0  -2   3  109.16    7.64
   0  -2   4  123.70    8.41
   0   2   4  121.50    6.21
   0  -2   4  138.68    7.18
   0  -2  -4  123.60    7.85
   0  -2   5   64.56    7.79
   0   2  -5   57.01    7.03
   0  -2   5   60.19    5.93
   0   2   5   57.11    5.35
   0  -2  -5   46.09    7.05
   0  -2   6   15.67    6.99
   0  -2   6   10.22    4.84
   0  -2  -6   18.27    6.03
   0   2  -6    3.15    5.40
   0  -2   7   23.17    7.92
   0  -2  -7   17.94    6.77
   0  -2   8    0.64    3.29
   0   2   8    1.08    3.72
   0   2   8   10.51    4.17
   0  -2   8    8.78    4.18
   0  -2  -8    0.95    8.18
   0   2  -8    4.87    8.56
   0  -2   8    1.43    7.23
   0  -2   8    7.77    4.94
   0   2   8    7.35    3.95
   0   2   8   10.44    4.73
   0  -2   8    3.42    3.89
   0   2   8    3.78    3.63
   0  -2   8    3.28    3.43
   0  -2  -8    2.86    8.33
   0   2   9   12.61    4.55
   0  -2   9    8.25    4.58
   0  -2  -9    1.14    9.55
   0  -2   9   23.39    6.01
   0  -2   9   12.17    4.60
   0   2   9   -0.06    1.00
   0   2  -9   21.27   10.11
   0  -2  -9   15.58    9.94
   0  -2   9   41.46    4.30
   0   2   9   -1.01    4.03
   0   2  10   28.71    5.10
   0  -2  10   33.42    4.91
   0  -2  10   37.72    6.26
   0  -2  10    2.14    1.13
   0   2  10    0.35    1.03
   0  -2  10   27.81    5.49
   0  -2  11    8.10    4.79
   0  -2  11    1.08    4.00
   0   2  11   -0.45    4.05
   0   2  11    1.70    1.01
   0  -2  11    0.05    0.92
   0  -2  12    4.78    3.92
   0  -2  12    2.91    3.27
   0   2  12    0.67    3.23
   0  -2  12    1.20    0.80
   0   2  12   -0.49    0.80
   0  -2  13    0.79    2.82
   0   2  13    0.10    0.57
   0  -2  13    0.67    0.57
   0  -2  13   -0.88    1.94
   0   2  13    4.02    2.15
   0  -3   0    0.86    0.70
   0  -3   0    2.14    0.98
   0  -3   1  192.92    7.85
   0   3   1  209.34    7.36
   0  -3   2  113.19    6.65
   0   3   2  123.21    5.18
   0  -3   2  119.00    6.40
   0  -3   3  826.67   31.82
   0   3   3  906.56   30.60
   0  -3   3  876.74   31.47
   0   3  -3  815.38   32.08
   0  -3  -3  833.87   31.80
   0  -3   4  282.92   14.62
   0   3   4  317.09   12.75
   0  -3   4  321.34   13.80
   0   3  -4  298.27   14.73
   0  -3  -4  312.97   14.33
   0  -3   5   57.22    7.68
   0  -3   5   60.35    6.24
   0  -3  -5   55.14    7.19
   0   3   5   63.76    5.33
   0   3  -5   51.91    7.19
   0  -3   6   10.94    6.79
   0  -3  -6    5.58    6.17
   0  -3   6    8.18    4.62
   0  -3   7   21.38    7.56
   0   3   8    2.78    3.70
   0  -3   8    1.42    3.29
   0  -3   8    8.05    3.73
   0   3   8    5.54    4.02
   0  -3   8    8.58    7.23
   0  -3  -8    4.69    8.47
   0   3  -8    2.94    8.52
   0   3   8    7.78    5.03
   0  -3   8   11.32    4.99
   0  -3   8    9.32    3.82
   0   3   8    6.72    4.65
   0   3   8    2.96    3.94
   0   3   8    5.91    3.64
   0  -3  -8   -0.94    7.61
   0  -3   9   12.49    4.23
   0   3   9   11.46    4.36
   0  -3  -9    9.00    9.52
   0  -3   9   11.32    5.72
   0   3   9    2.06    1.02
   0  -3   9   15.93    4.32
   0  -3  -9    1.10    8.12
   0   3   9    5.48    4.14
   0   3  10    0.53    1.07
   0  -3  10    2.18    1.09
   0   3  10   15.88    4.60
   0  -3  10   15.81    4.64
   0  -3  10   11.01    5.14
   0  -3  11   -1.29    3.70
   0   3  11    0.90    3.92
   0  -3  11   -0.16    0.95
   0   3  11    1.33    0.93
   0  -3  12    9.34    3.95
   0  -3  12    8.27    3.42
   0   3  12   -1.52    3.30
   0   3  12    0.04    0.77
   0  -3  12    0.84    0.78
   0  -3  13    1.56    2.76
   0   3  13   -0.76    0.57
   0  -3  13    0.38    0.56
   0  -4   0 4832.49  160.85
   0  -4   0 4680.77  160.67
   0   4   1   15.98    2.28
   0  -4   1   16.65    2.18
   0   4   1   14.75    2.00
   0   4   1   16.38    1.49
   0   4   2  205.41    9.47
   0  -4   2  219.17    9.53
   0   4   2  217.98    7.96
   0   4  -2  188.77    9.76
   0  -4   2  210.77    9.36
   0   4   3  115.68    8.10
   0  -4   3  125.64    8.08
   0   4  -3  112.47    7.99
   0  -4  -3  101.71    7.28
   0   4   3  123.34    5.83
   0  -4   3  129.16    7.48
   0  -4   4  686.07   27.67
   0   4   4  649.56   27.70
   0  -4   4  692.32   27.05
   0  -4  -4  741.32   27.80
   0   4  -4  729.51   28.21
   0   4   4  735.22   25.94
   0   4   5   22.26    6.89
   0  -4   5   28.83    6.61
   0  -4   5   20.79    5.07
   0  -4  -5   36.97    6.45
   0   4  -5   30.02    6.73
   0   4   6   17.22    7.20
   0  -4   6   11.90    6.47
   0  -4  -6   -0.51    5.50
   0  -4   6    5.56    4.86
   0   4   7    7.77    7.00
   0  -4  -7   13.92    7.59
   0  -4   7    3.57    6.53
   0   4   8   -2.80    3.63
   0  -4   8   -2.88    3.42
   0   4   8   15.64    4.37
   0  -4   8   14.22    4.18
   0   4   8    6.52    5.09
   0   4   8    2.15    7.31
   0  -4  -8    9.30    8.57
   0  -4   8    8.80    5.01
   0  -4   8   -2.85    6.97
   0   4   8    5.79    4.63
   0   4   8   13.38    4.30
   0  -4   8   11.94    4.25
   0   4   8    8.50    3.68
   0  -4  -8   -1.85    7.60
   0   4  -8    7.27    8.78
   0   4   9   -4.41    3.93
   0   4   9   11.83    4.71
   0  -4   9    2.86    4.31
   0  -4   9    6.59    5.85
   0  -4  -9   -3.34    9.31
   0   4   9    9.92    5.94
   0   4   9    2.30    1.15
   0  -4   9   11.63    4.67
   0   4   9    3.75    3.98
   0  -4  -9    8.64    8.81
   0  -4  10   28.38    4.93
   0   4  10   27.87    5.16
   0  -4  10   33.48    5.91
   0   4  10   33.13    5.97
   0  -4  11    8.04    3.66
   0   4  11   10.67    4.45
   0  -4  11   16.58    4.96
   0   4  11   15.25    4.97
   0  -4  11    0.31    0.94
   0   4  11   -0.05    0.90
   0  -4  12    3.28    3.19
   0   4  12    5.76    3.43
   0   4  12    6.45    4.05
   0  -4  12   -0.18    4.00
   0  -4  12    0.95    0.79
   0   4  12    1.01    0.79
   0  -4  13    0.52    0.55
   0   4  13    0.24    0.58
   0  -5   0    0.81    1.39
   0  -5   0   -0.66    1.54
   0  -5   1  448.19   17.45
   0   5   1  525.98   17.22
   0   5   1  459.05   16.67
   0   5   1  484.85   17.06
   0  -5   1  476.15   17.33
   0  -5   1  484.14   17.06
   0  -5   2 2191.20   76.85
   0   5   2 2223.53   76.73
   0  -5   2 2247.69   76.78
   0   5  -3  265.86   13.13
   0  -5   3  290.70   12.40
   0   5   3  280.68   10.65
   0   5   3  270.03   12.68
   0  -5   3  276.28   12.74
   0  -5   4   79.49    6.52
   0  -5  -4   63.69    6.41
   0   5   4   74.36    4.61
   0  -5   4   64.10    7.15
   0   5   4   70.20    7.40
   0  -5   5  134.41    8.58
   0  -5  -5  116.47    9.18
   0  -5   5  110.69    9.32
   0   5   5  117.17    9.47
   0  -5   6   24.23    5.67
   0  -5  -6   23.31    6.50
   0  -5   6   26.20    7.25
   0   5   6   22.52    7.25
   0  -5   7   36.25    7.98
   0   5   7   49.07    8.48
   0  -5  -7   50.13    9.23
   0   5   8   12.75    4.41
   0  -5   8    4.27    3.60
   0  -5  -8    2.77    7.76
   0  -5   8    1.42    7.23
   0   5   8    9.47    5.17
   0  -5   8    6.91    5.11
   0   5   8    3.59    7.31
   0  -5   8    8.69    3.76
   0   5   8    6.08    4.57
   0   5   8   12.53    4.21
   0   5  -8   -2.11    9.26
   0  -5  -8    5.47    7.81
   0  -5   8   -0.23    3.48
   0   5   8    0.26    3.79
   0  -5   9    4.95    4.09
   0   5   9    9.87    4.71
   0  -5  -9   16.59    9.68
   0  -5   9   16.66    5.88
   0   5   9    8.25    5.82
   0   5   9    1.97    1.11
   0  -5   9   11.35    4.30
   0  -5  -9    7.43    8.28
   0   5   9   -2.18    4.09
   0  -5  10   40.90    4.90
   0   5  10   33.19    5.27
   0  -5  10   22.69    5.57
   0   5  10   40.32    5.87
   0  -5  11    7.72    3.87
   0   5  11    2.74    4.05
   0  -5  11    5.19    4.99
   0   5  11    6.06    4.73
   0   5  11    1.54    0.99
   0  -5  11    2.51    0.98
   0   5  12   11.88    3.62
   0  -5  12   10.56    3.26
   0  -5  12   13.40    4.22
   0   5  12   13.46    3.94
   0  -5  12    0.74    0.77
   0   5  12   -0.32    0.75
   0   5  13   -0.77    0.58
   0  -5  13    0.88    0.57
   0  -6   0  109.48    4.66
   0  -6   0  109.25    4.98
   0   6   0  111.45    4.25
   0  -6   1  224.30    9.91
   0   6   1  255.26    9.67
   0  -6   1  241.15    9.83
   0  -6  -1  260.42    9.10
   0  -6   1  246.82    9.35
   0   6   1  242.76    9.36
   0   6   2 1032.02   36.91
   0  -6   2 1044.67   36.95
   0  -6   3  617.95   23.92
   0  -6   3  618.48   23.99
   0   6   3  637.03   24.13
   0  -6   4   -1.55    4.17
   0  -6  -4   -0.57    4.33
   0  -6   4    4.19    5.03
   0   6   4    0.28    5.22
   0  -6   5   34.97    5.91
   0  -6  -5   26.73    5.93
   0   6   5   29.47    6.67
   0  -6   5   25.22    6.79
   0  -6   6   12.38    5.30
   0  -6  -6   12.69    6.09
   0   6   6   14.41    6.47
   0  -6   6   26.71    7.24
   0  -6   7   46.55    6.85
   0  -6   7   48.15    8.89
   0   6   7   57.53    9.13
   0  -6  -7   57.67    9.57
   0  -6   8    7.20    3.80
   0  -6   8    7.73    5.01
   0  -6  -8   11.87    8.28
   0   6   8    8.61    7.96
   0   6   8   17.46    5.36
   0  -6   8    7.11    7.16
   0   6   8   20.62    5.13
   0   6   8    1.25    0.99
   0   6   8    8.65    4.18
   0  -6   8    9.71    4.02
   0  -6  -8    3.60    7.86
   0   6  -8   10.68    9.44
   0   6   8   -0.52    3.58
   0  -6   8   -1.21    3.35
   0  -6   9    7.32    4.24
   0   6   9   -0.06    0.91
   0   6   9    7.41    5.22
   0   6   9   20.94    5.97
   0  -6   9   13.80    5.84
   0   6   9   -4.11    3.97
   0  -6   9   16.33    4.35
   0   6   9   -1.84    4.67
   0   6  10    2.55    1.11
   0   6  10   13.31    4.74
   0  -6  10    6.11    4.43
   0  -6  10    3.12    4.85
   0  -6  11    8.63    4.00
   0   6  11   -0.46    3.99
   0   6  11    6.01    4.42
   0  -6  11    3.05    4.59
   0   6  11   -0.42    0.89
   0  -6  11    1.12    0.95
   0   6  12    8.48    3.42
   0  -6  12   13.16    3.39
   0   6  12   12.06    4.08
   0  -6  12    6.10    3.80
   0   6  12    0.48    0.80
   0  -6  12    0.46    0.79
   0   6  13   -0.21    0.57
   0  -6  13    0.27    0.53
   0   7   0    2.32    1.26
   0  -7   0    2.90    2.01
   0  -7   0    0.19    2.21
   0  -7  -1   87.79    4.61
   0  -7   1   82.70    5.17
   0   7   1   94.50    4.83
   0  -7  -1   90.80    3.88
   0  -7   1   91.91    5.09
   0  -7   1   88.50    4.33
   0   7   1   92.47    4.38
   0   7   2 2904.45   99.08
   0   7   2 2911.08  100.10
   0  -7   2 2939.79  100.14
   0  -7   3 1463.63   51.95
   0   7   3 1428.85   51.81
   0  -7   3 1473.66   51.88
   0  -7   4   16.24    4.96
   0  -7  -4   14.60    4.99
   0   7   4   12.72    5.34
   0  -7   4   19.12    5.58
   0   7   4   25.97    5.90
   0  -7  -5    7.03    5.39
   0  -7   5   10.10    4.99
   0   7   5    5.24    6.20
   0  -7   5    6.69    5.87
   0  -7   6   20.70    5.60
   0  -7  -6   32.60    6.36
   0   7   6   34.18    7.49
   0  -7   6   35.83    7.53
   0  -7   7    8.20    5.27
   0   7   7    6.00    6.82
   0  -7  -7    6.43    7.46
   0  -7   7    2.97    6.64
   0  -7   8   14.93    3.97
   0   7   8    7.89    7.65
   0  -7   8   11.27    5.05
   0  -7  -8   15.35    8.56
   0   7   8    9.88    5.13
   0  -7   8    5.68    7.15
   0  -7   8    6.85    3.86
   0   7   8   21.13    5.34
   0   7   8    0.94    0.98
   0  -7  -8   -4.43    7.31
   0   7  -8    8.66    8.43
   0  -7   8   15.08    3.45
   0   7   8    0.96    3.82
   0  -7   9    7.26    4.37
   0   7   9    0.88    1.06
   0   7   9    3.75    5.12
   0   7   9    7.50    5.69
   0  -7   9   10.49    5.70
   0   7   9    0.77    4.11
   0  -7   9   11.54    4.39
   0   7  10   -0.18    1.06
   0   7  10    3.87    5.21
   0   7  11    4.81    4.73
   0  -7  11    0.61    3.69
   0   7  11    6.64    4.33
   0   7  11    0.05    0.95
   0  -7  11    1.87    0.97
   0   7  12    6.54    3.87
   0  -7  12    5.14    4.11
   0   7  12    0.32    0.77
   0  -7  12    1.26    0.80
   0  -7  12    4.95    3.05
   0   7  12    4.57    3.37
   0   7  13    0.19    0.56
   0  -7  13    0.60    0.53
   0  -8   0 5247.90  178.95
   0   8   0 5259.38  178.45
   0  -8   0 5333.45  179.32
   0  -8  -1   17.10    2.99
   0  -8  -1   15.48    1.79
   0  -8   1   18.55    3.72
   0  -8   1   20.78    2.51
   0   8   1   18.42    2.55
   0  -8  -1   16.27    1.57
   0  -8   1   16.70    3.68
   0   8   1   20.65    3.29
   0   8   2 3456.56  117.77
   0  -8   2 3484.16  117.77
   0   8   2 3406.38  116.77
   0   8   3  152.34    8.90
   0  -8   3  146.09    8.52
   0  -8   3  159.97    9.02
   0  -8   4   61.80    6.92
   0   8   4   63.16    7.13
   0   8   4   68.58    6.96
   0  -8   4   64.40    6.60
   0  -8  -4   60.77    6.00
   0  -8   5   63.77    7.91
   0   8   5   55.76    7.56
   0  -8   5   80.04    7.34
   0  -8  -5   57.74    7.25
   0   8   6   35.23    7.49
   0  -8  -6   55.94    7.91
   0  -8   6   44.02    7.98
   0  -8  -6   55.32    7.83
   0  -8   6   53.30    6.83
   0  -8  -7    2.83    6.77
   0   8   7   14.42    7.23
   0  -8   7    6.54    6.67
   0  -8   7    4.99    5.35
   0   8   8    3.80    3.92
   0  -8   8   21.75    4.46
   0  -8   8   11.68    3.88
   0  -8   8   17.50    5.21
   0  -8  -8    1.79    7.95
   0   8   8   16.59    5.33
   0   8   8   -0.72    7.19
   0  -8   8   -0.71    7.08
   0   8   8    1.16    1.01
   0   8   8   13.78    4.79
   0  -8   8   11.70    3.88
   0   8   8    8.28    3.34
   0   8   8   10.70    3.98
   0  -8  -8    6.10    6.98
   0   8  -8    5.49    8.61
   0   8   9   -0.18    1.03
   0   8   9   -2.61    4.87
   0  -8   9    7.20    4.38
   0   8   9    0.23    5.70
   0  -8   9   -0.23    5.49
   0   8   9   -6.88    4.22
   0  -8   9   -0.91    3.78
   0   8  10    0.83    0.97
   0  -8  10   15.32    4.47
   0  -8  10    9.40    3.70
   0   8  10   17.45    5.14
   0  -8  10   10.55    5.26
   0  -8  11    9.45    4.94
   0   8  11   14.95    4.60
   0  -8  11    5.74    3.78
   0  -8  11    0.30    0.93
   0   8  11    0.53    0.91
   0  -8  12    9.42    3.85
   0   8  12    8.95    3.90
   0  -8  12    1.05    0.77
   0   8  12    0.28    0.79
   0   8  12   16.51    3.63
   0  -8  12    2.26    2.82
   0  -8  13    0.62    0.51
   0   8  13    0.58    0.56
   0  -9   0    0.36    2.71
   0   9   0    0.75    1.58
   0  -9   0    0.09    2.50
   0   9   1  720.80   24.60
   0  -9   1  680.75   25.60
   0  -9   1  694.53   24.56
   0  -9  -1  700.62   24.21
   0   9   1  744.17   25.49
   0  -9   1  655.96   25.48
   0  -9  -1  687.32   25.29
   0  -9  -2 2084.24   70.56
   0   9   2 2066.67   70.88
   0  -9   2 2111.15   70.90
   0   9   2 2146.63   71.01
   0   9   2 1941.63   69.91
   0   9   3  212.09   10.24
   0  -9   3  196.31   10.17
   0  -9   3  190.11   10.34
   0   9   4   12.23    5.83
   0  -9   4   17.00    5.88
   0   9   4   17.92    6.08
   0  -9   4   16.79    5.44
   0  -9   5  182.47   11.53
   0   9   5  191.66   11.62
   0  -9   5  174.12   11.01
   0  -9  -5  198.26   11.46
   0  -9  -6   87.43    9.09
   0   9   6   65.87    8.59
   0  -9   6   74.80    8.95
   0  -9  -6   84.62    8.83
   0  -9   6   74.15    8.08
   0  -9   7    3.57    6.38
   0   9   7   14.44    6.90
   0  -9  -7    6.31    6.65
   0  -9   7    7.74    5.67
   0   9   8   19.21    3.58
   0   9   8   -1.87    3.66
   0  -9   8   17.17    3.87
   0  -9   8   24.29    4.52
   0   9   8   26.23    4.80
   0  -9   8    0.21    4.97
   0  -9  -8    9.76    7.86
   0   9   8   23.70    5.49
   0  -9   8   12.73    7.62
   0   9   8   10.75    7.82
   0   9   8    1.01    1.07
   0  -9   8   16.68    4.18
   0   9   8   18.18    4.98
   0   9   8   11.73    3.44
   0   9   8    9.68    3.84
   0   9  -8   16.68   10.35
   0  -9   9    5.88    3.80
   0  -9   9    9.92    5.84
   0   9   9   12.56    5.82
   0  -9   9    4.44    4.06
   0   9   9    4.09    5.02
   0   9   9    0.30    0.95
   0   9   9    3.84    4.12
   0   9   9   -0.68    3.94
   0   9  10    0.60    1.04
   0  -9  10    2.83    3.40
   0  -9  10    4.96    3.96
   0   9  10   10.46    5.12
   0  -9  10   14.82    5.27
   0  -9  11    3.42    4.50
   0   9  11   12.76    4.90
   0  -9  11   11.82    3.80
   0   9  11   -0.26    0.94
   0  -9  11    1.29    0.94
   0  -9  12   13.20    4.15
   0   9  12    9.59    3.74
   0  -9  12    2.11    0.78
   0   9  12   -0.08    0.80
   0  -9  12   11.42    3.00
   0  -9  13    1.19    0.52
   0   9  13   -0.52    0.56
   0   9  13    2.83    2.10
   0  10   0  821.44   28.60
   0 -10   0  835.62   29.78
   0 -10   0  831.15   29.30
   0 -10   1  893.53   31.50
   0  10   1  901.26   31.51
   0 -10   1  906.43   32.70
   0 -10   1  857.28   32.56
   0 -10  -1  879.28   32.39
   0 -10  -1  948.06   31.33
   0 -10   2 1350.35   46.71
   0  10   2 1286.03   46.64
   0 -10  -2 1368.81   46.34
   0  10   2 1314.67   46.91
   0 -10   2 1294.61   47.48
   0 -10  -2 1290.71   46.77
   0  10   2 1350.61   45.85
   0 -10   3  309.13   13.30
   0 -10  -3  309.41   12.69
   0  10   3  303.33   13.18
   0 -10   3  274.00   13.41
   0  10   4   82.22    7.46
   0 -10   4   81.41    7.56
   0  10   4   89.03    8.08
   0 -10   4   74.23    7.31
   0 -10  -5   65.34    7.18
   0  10   5   70.18    7.89
   0 -10   5   51.24    7.17
   0 -10  -5   70.35    7.18
   0 -10   5   68.48    7.22
   0 -10  -6   22.18    6.42
   0 -10   6   24.05    6.53
   0  10   6   29.13    7.14
   0 -10   6   15.98    5.95
   0 -10  -6   26.04    6.42
   0 -10  -7    4.85    6.32
   0 -10   7    4.76    6.74
   0  10   7   16.84    7.36
   0 -10   7    5.87    5.44
   0  10   8   -0.63    3.83
   0  10   8   10.28    3.44
   0 -10   8   23.09    4.58
   0 -10   8   19.08    3.88
   0  10   8   16.03    4.59
   0  10   8   23.23    5.31
   0  10   8    7.87    7.85
   0 -10   8   20.33    5.26
   0 -10   8    7.76    7.25
   0  10   8   12.43    3.55
   0  10   8    1.07    1.01
   0  10   8   16.87    5.16
   0 -10   8   14.34    4.18
   0  10   8    8.64    3.88
   0  10  -8   22.52   10.01
   0  10   9   25.46    5.25
   0 -10   9   10.72    4.09
   0  10   9   19.89    5.95
   0 -10   9   17.89    5.78
   0  10   9   14.83    5.26
   0  10   9    0.71    0.99
   0  10   9   12.52    3.52
   0 -10   9   18.73    4.33
   0  10   9   12.28    4.24
   0  10   9    2.55    4.08
   0  10  10    2.26    1.13
   0  10  10   13.68    5.23
   0 -10  10   20.79    5.30
   0 -10  10    9.40    3.73
   0 -10  10    3.32    3.96
   0 -10  11    4.50    4.61
   0  10  11   13.24    4.78
   0 -10  11    1.12    0.91
   0  10  11    0.89    0.95
   0 -10  11    8.90    3.59
   0 -10  12   10.07    3.99
   0  10  12   11.79    3.76
   0 -10  12   14.48    2.97
   0  10  12    0.16    0.75
   0 -10  12    1.20    0.77
   0 -10  13    0.20    0.49
   0  10  13   -0.83    0.54
   0 -11   0    3.12    3.23
   0 -11   0    2.96    3.86
   0  11   0   -0.89    1.93
   0 -11   1  901.97   33.08
   0 -11  -1  883.34   32.86
   0 -11  -1  956.90   31.75
   0 -11   1  914.26   33.20
   0  11   1  901.21   31.79
   0 -11   1  898.39   31.80
   0 -11   2  148.80    8.80
   0  11   2  150.46    7.93
   0 -11  -2  145.53    7.77
   0  11   2  132.94    6.42
   0 -11  -2  140.46    6.70
   0  11   2  150.70    7.72
   0 -11   2  161.57    7.69
   0 -11  -3   40.42    4.02
   0 -11  -3   52.49    4.41
   0 -11   3   50.46    5.40
   0  11   3   53.33    5.64
   0 -11   4  258.25   13.07
   0 -11   4  254.70   12.89
   0  11   4  244.01   13.74
   0 -11  -4  264.27   12.25
   0  11   4  251.14   12.86
   0 -11   5   19.11    5.63
   0 -11  -5   15.02    5.31
   0 -11   5   24.96    6.13
   0  11   5   25.92    6.49
   0 -11  -5   26.14    5.53
   0 -11  -6   13.69    5.42
   0 -11   6   27.38    6.38
   0 -11   6   33.74    7.04
   0 -11  -6   16.71    6.03
   0  11   6   26.77    7.14
   0 -11   7   -0.55    5.43
   0 -11   7    7.13    6.66
   0 -11  -7    2.06    5.93
   0  11   7    3.01    6.77
   0  11   8   14.41    5.15
   0 -11   8   11.25    8.06
   0 -11   8    9.31    5.23
   0  11   8    2.86    7.54
   0  11   8   13.61    3.47
   0  11   8    7.63    3.39
   0  11   8    7.09    4.62
   0 -11   8   13.17    4.45
   0 -11   8   14.86    3.94
   0 -11   8   -0.17    3.67
   0  11   8    0.65    1.00
   0  11   8   10.93    5.00
   0  11   8   10.93    4.03
   0  11  -8   18.25   10.35
   0  11   9    8.46    4.71
   0 -11   9   10.15    4.08
   0 -11   9   11.61    5.73
   0  11   9   18.16    5.76
   0 -11   9   14.37    4.15
   0  11   9   17.66    3.90
   0  11   9   13.27    5.37
   0  11   9    0.30    1.04
   0  11   9   11.35    4.10
   0  11   9    0.39    4.19
   0  11   9   12.28    3.68
   0  11  10    0.83    1.02
   0 -11  10    9.54    5.32
   0  11  10    6.92    4.63
   0 -11  10    6.32    4.01
   0  11  11    3.91    4.17
   0 -11  11    9.52    4.75
   0  11  11   -0.73    0.96
   0 -11  11    0.92    0.89
   0 -11  11   12.72    3.65
   0 -11  12    2.45    3.59
   0  11  12    3.93    3.72
   0 -11  12    8.33    2.75
   0 -11  12    1.25    0.74
   0  11  12   -0.27    0.79
   0  11  13   -0.33    0.54
   0 -11  13    1.02    0.48
   0 -12   0 3115.13  103.33
   0  12   0 2925.91  102.41
   0 -12   0 3127.26  103.92
   0 -12   1   24.37    5.23
   0 -12  -1   13.82    2.74
   0 -12  -1   14.02    4.55
   0 -12   1   15.95    5.18
   0  12   1   14.89    2.78
   0 -12   1   19.70    2.88
   0 -12  -2 1247.64   44.54
   0  12   2 1293.08   44.77
   0 -12   2 1234.48   45.21
   0  12   2 1213.70   43.45
   0 -12   2 1247.56   44.14
   0 -12  -2 1265.36   43.62
   0  12   2 1272.34   44.13
   0 -12  -3  105.25    6.25
   0 -12  -3  102.65    6.15
   0 -12   3   95.23    6.95
   0  12   3  118.46    8.51
   0  12   3  106.98    7.05
   0 -12   4   36.53    5.99
   0 -12  -4   36.30    4.88
   0  12   4   38.57    6.91
   0 -12   4   36.90    5.77
   0 -12  -4   34.01    3.95
   0  12   4   33.92    5.86
   0 -12   5    5.66    5.17
   0 -12  -5   -2.13    4.68
   0 -12   5   12.55    5.67
   0  12   5    5.20    5.85
   0  12   5    4.59    5.58
   0 -12  -5    0.38    4.26
   0 -12   6  101.49    9.22
   0 -12  -6   95.41    9.23
   0 -12   6  104.35    9.69
   0  12   6   84.90    9.33
   0 -12  -6   90.20    8.92
   0 -12   7   17.61    6.29
   0 -12   7   17.82    7.15
   0  12   7   23.49    7.67
   0 -12   8   18.34    5.32
   0  12   8   21.02    5.41
   0 -12   8    9.11    7.43
   0  12   8   22.85    3.85
   0  12   8   17.02    3.70
   0 -12   8   25.58    4.61
   0 -12   8   24.61    4.20
   0  12   8   31.78    5.01
   0  12   8   30.72    5.41
   0  12   8    0.11    1.01
   0 -12   8   15.69    4.04
   0  12   8   11.90    4.17
   0  12  -8   10.39    9.93
   0 -12   9   16.56    4.13
   0  12   9   11.25    4.72
   0  12   9    7.53    5.30
   0 -12   9   12.65    5.65
   0  12   9    2.57    1.14
   0  12   9    9.49    3.50
   0 -12   9   13.09    4.10
   0  12   9   20.35    5.82
   0  12   9    6.78    4.19
   0  12   9   14.04    3.73
   0  12   9   -2.48    4.19
   0  12  10    0.30    1.04
   0 -12  10   14.15    5.04
   0  12  10   19.16    5.23
   0 -12  10    6.62    4.03
   0  12  10   12.52    4.74
   0  12  11    2.99    4.40
   0 -12  11    6.96    4.55
   0 -12  11    0.24    0.88
   0  12  11    0.98    0.90
   0  12  11    6.11    4.26
   0 -12  11    0.90    3.47
   0  12  12   11.13    3.74
   0 -12  12    5.41    3.55
   0 -12  12   11.88    2.74
   0 -12  12    1.08    0.72
   0  12  12    0.04    0.75
   0  12  13    0.27    0.52
   0  13   0    0.38    2.32
   0 -13   0    3.70    3.97
   0 -13   0   10.78    5.28
   0 -13  -1  199.17    8.47
   0 -13   1  203.48   10.22
   0 -13  -1  213.88   10.00
   0 -13   1  211.45   10.54
   0 -13   1  213.65    8.23
   0  13   2 1675.51   58.44
   0 -13  -2 1702.46   59.52
   0  13   2 1723.29   59.70
   0 -13   2 1605.68   60.03
   0 -13   2 1700.34   58.92
   0 -13   2 1650.73   59.98
   0 -13  -2 1722.55   58.42
   0  13   2 1704.18   58.93
   0 -13  -3    5.29    2.95
   0 -13  -3    3.58    3.26
   0  13   3    7.05    5.44
   0  13   3    5.43    4.48
   0 -13   3    3.35    4.17
   0 -13  -4  219.15   10.14
   0 -13   4  215.48   11.85
   0 -13  -4  199.40   10.40
   0 -13   4  227.95   11.57
   0  13   4  214.18   12.83
   0  13   4  207.74   11.43
   0 -13  -5   25.33    5.66
   0 -13   5   29.31    6.28
   0  13   5   29.38    7.15
   0 -13  -5   20.59    4.91
   0  13   5   33.00    6.58
   0 -13   5   25.20    6.10
   0 -13  -6  168.96   11.58
   0 -13   6  152.24   11.32
   0  13   6  159.99   11.71
   0 -13  -6  163.86   11.37
   0 -13   6  170.54   11.80
   0 -13   7   38.07    7.42
   0 -13   7   33.26    7.92
   0  13   7   34.87    8.05
   0  13   8   18.45    5.44
   0 -13   8   23.81    5.36
   0  13   8   16.49    3.63
   0  13   8   16.31    3.86
   0 -13   8   11.51    4.48
   0 -13   8   20.39    4.09
   0  13   8   14.46    4.79
   0  13   8    2.32    1.10
   0  13   8   31.60    5.65
   0 -13   8   21.68    4.16
   0  13   8   18.75    4.22
   0  13  -8   26.86   10.33
   0 -13   9    3.22    3.65
   0  13   9   13.53    4.83
   0  13   9    7.46    5.35
   0 -13   9   13.43    5.44
   0  13   9   10.77    5.73
   0  13   9    4.90    3.60
   0 -13   9    5.91    3.91
   0  13   9   -0.54    1.08
   0  13   9    2.42    3.95
   0  13   9   12.91    3.56
   0  13  10   -0.12    1.07
   0  13  10    5.56    3.41
   0  13  10    9.84    5.04
   0 -13  10    7.84    4.60
   0  13  10   -0.53    4.60
   0 -13  10    1.67    3.71
   0 -13  11    0.85    4.11
   0  13  11    3.34    4.39
   0  13  11   -0.26    0.94
   0  13  11    4.94    4.10
   0 -13  11    3.51    2.99
   0 -13  11    4.50    3.32
   0 -13  12    0.92    3.49
   0  13  12    6.18    3.58
   0  13  12    3.36    3.28
   0 -13  12    0.31    0.69
   0  13  12    0.04    0.76
   0  13  13   -0.18    0.50
   0 -14   0  321.65   13.72
   0  14   0  284.74   11.07
   0 -14   0  307.43   12.68
   0 -14  -1 2234.03   76.88
   0 -14   1 2139.62   76.82
   0 -14  -1 2185.94   75.59
   0 -14   1 2278.67   77.35
   0 -14  -2  145.62    8.10
   0  14   2  161.37    8.43
   0 -14   2  145.48    8.74
   0  14   2  141.74    6.87
   0  14   2  156.99    7.47
   0 -14   2  155.94    7.47
   0 -14  -2  140.68    6.42
   0 -14   2  163.98    8.86
   0 -14  -3   55.75    5.03
   0 -14  -3   58.16    4.53
   0 -14   3   55.78    5.77
   0  14   3   57.79    5.59
   0 -14   4  117.00    9.24
   0 -14  -4  123.06    7.36
   0  14   4  119.48   10.28
   0  14   4  127.44    8.65
   0 -14   4  126.52    8.78
   0 -14  -4  117.31    7.57
   0 -14   5   31.66    6.46
   0 -14  -5   16.11    5.46
   0 -14  -5   22.61    4.85
   0  14   5   16.48    6.43
   0 -14   5   19.55    6.04
   0  14   5   16.94    5.95
   0 -14  -6   34.65    6.44
   0 -14   6   14.58    6.23
   0  14   6   27.93    6.91
   0 -14   6   29.62    6.91
   0 -14   7   10.21    6.03
   0 -14   7    6.52    6.75
   0  14   7    4.81    7.02
   0  14   8    5.34    3.70
   0  14   8    2.91    3.48
   0 -14   8    7.06    3.87
   0  14   8    6.64    5.36
   0  14   8   16.09    5.26
   0 -14   8   13.07    5.22
   0  14   8    9.32    4.08
   0 -14   8    4.75    3.71
   0  14   8    8.09    4.64
   0 -14   8   12.03    4.44
   0 -14   9    4.02    3.53
   0  14   9    5.27    4.97
   0 -14   9   10.63    5.30
   0  14   9   15.44    5.54
   0  14   9    4.61    3.63
   0  14   9   16.42    5.68
   0  14   9   -0.72    1.04
   0 -14   9    4.19    3.98
   0  14   9    6.55    4.26
   0  14   9   17.80    3.91
   0  14  10   13.84    5.16
   0 -14  10   11.45    3.67
   0 -14  10   15.21    4.98
   0  14  10    6.07    4.98
   0  14  10    1.48    1.03
   0  14  10   10.75    3.41
   0  14  10    8.16    3.99
   0  14  10   19.35    3.61
   0  14  11    4.08    4.25
   0 -14  11    7.90    4.21
   0  14  11   -0.81    0.96
   0 -14  11    2.50    3.26
   0  14  11    4.90    4.32
   0 -14  11    2.50    3.05
   0 -14  12   -1.92    3.43
   0  14  12    1.70    3.23
   0  14  12    2.83    3.27
   0  14  12   -0.22    0.74
   0 -14  12    0.20    0.70
   0  14  13    1.38    0.52
   0 -15   0   12.00    5.83
   0 -15   0    7.56    4.35
   0  15   0    1.25    2.47
   0 -15   1  969.22   36.55
   0 -15  -1 1014.00   35.31
   0 -15  -1  997.22   36.59
   0 -15   1 1024.11   37.08
   0 -15  -2  609.44   23.56
   0  15   2  607.74   23.70
   0 -15   2  578.88   24.01
   0 -15   2  614.10   24.15
   0  15   2  610.35   22.59
   0 -15   2  633.74   22.66
   0  15   3  105.36    4.93
   0 -15   3  115.76    8.83
   0 -15  -3  116.46    7.10
   0 -15  -3  123.94    6.34
   0  15   3  117.97    7.34
   0 -15   3  115.16    7.44
   0 -15   4  329.97   16.52
   0 -15  -4  362.19   15.04
   0 -15  -4  348.89   15.09
   0  15   4  352.44   15.93
   0 -15   4  328.08   15.69
   0  15   4  386.24   17.94
   0 -15   5   23.79    6.10
   0  15   5   15.19    6.29
   0 -15  -5   14.94    4.42
   0  15   5   20.07    5.92
   0 -15   5   21.95    6.00
   0 -15   6   27.41    6.77
   0 -15   6   26.75    6.53
   0  15   6   34.28    7.21
   0  15   7   32.65    4.78
   0 -15   7   32.81    4.46
   0  15   7   31.86    5.60
   0  15  -7   11.78    8.99
   0 -15   7   17.94    6.92
   0 -15   7   26.04    7.28
   0  15   7   12.60    6.92
   0  15   8    2.94    3.51
   0  15   8   -0.94    4.01
   0  15   8    3.30    3.54
   0 -15   8   -0.17    3.73
   0  15   8    4.32    5.09
   0  15   8    9.02    5.24
   0 -15   8    6.70    5.06
   0  15   8    4.80    3.77
   0 -15   8    4.34    4.23
   0 -15   8    1.76    3.56
   0  15   8   12.09    4.57
   0  15   9    8.22    5.15
   0  15   9    0.28    4.56
   0 -15   9    9.79    3.75
   0 -15   9   12.91    5.21
   0  15   9    7.00    3.76
   0 -15   9    6.27    3.97
   0  15   9   -0.97    1.06
   0  15   9   10.43    5.41
   0  15   9    4.37    3.98
   0  15   9   13.65    3.61
   0 -15  10   14.34    3.94
   0  15  10   14.08    5.08
   0 -15  10    9.73    4.89
   0  15  10   12.69    5.19
   0  15  10   14.52    5.45
   0  15  10    0.76    0.97
   0  15  10   13.43    3.56
   0  15  10   10.88    4.21
   0  15  10   19.49    3.59
   0  15  11    5.37    4.26
   0 -15  11    3.03    4.12
   0 -15  11    8.14    3.23
   0  15  11    6.17    4.38
   0 -15  11    2.40    3.14
   0  15  11   -1.65    0.94
   0  15  12    6.75    3.37
   0 -15  12    0.14    3.34
   0  15  12    8.77    3.31
   0 -15  12    1.38    0.70
   0  15  12   -0.04    0.75
   0  15  13    4.81    0.56
   0  16   0   95.71    4.63
   0 -16   0  108.07    6.45
   0 -16   0  110.49    7.41
   0 -16  -1  146.13    6.67
   0  16  -1  130.86    7.13
   0 -16  -1  124.45    7.90
   0 -16   1  131.73    8.14
   0 -16   1  131.52    8.37
   0  16   2 1490.48   52.05
   0 -16  -2 1434.52   51.66
   0 -16   2 1387.09   52.05
   0 -16   2 1435.06   52.30
   0 -16   2 1441.22   50.50
   0  16   2 1454.39   50.55
   0 -16  -3  147.52    8.41
   0  16   3  149.05    6.29
   0 -16   3  155.67    9.84
   0  16   3  150.89    8.45
   0 -16  -3  147.61    7.36
   0 -16   3  157.35    8.64
   0 -16   4   38.38    5.65
   0  16   4   32.46    6.82
   0 -16  -4   36.85    4.45
   0  16   4   41.41    5.94
   0 -16  -4   38.08    4.53
   0 -16   5   61.79    7.62
   0  16   5   66.62    8.30
   0 -16   5   45.97    6.82
   0  16   5   41.39    6.88
   0 -16   6   47.15    7.50
   0  16   6   26.94    6.76
   0 -16   6   27.22    6.88
   0 -16   7    9.45    6.36
   0  16   7   11.97    7.00
   0  16   7   18.13    3.51
   0  16   7    2.15    3.68
   0  16   7   14.96    4.18
   0 -16   7   17.28    4.13
   0  16   7   18.44    5.09
   0  16   7   10.08    3.65
   0 -16   7   14.64    6.66
   0  16  -7    4.97    8.46
   0  16   8   21.99    5.26
   0 -16   8    6.45    4.94
   0  16   8   11.41    3.67
   0  16   8    0.28    3.91
   0  16   8   16.93    3.91
   0  16   8   17.25    5.37
   0  16  -8   10.84   10.07
   0  16   8    9.65    3.93
   0 -16   8   12.63    4.52
   0  16   8    5.31    4.90
   0 -16   8    5.81    3.58
   0 -16   9    5.11    3.70
   0  16   9    0.56    4.84
   0 -16   9    8.11    4.69
   0  16   9   12.85    5.11
   0  16   9    8.15    3.79
   0  16   9    1.02    5.56
   0 -16   9    7.74    3.84
   0  16   9    2.18    3.91
   0  16   9   14.44    3.84
   0 -16  10   13.93    3.66
   0  16  10    6.09    4.66
   0 -16  10   16.28    4.95
   0  16  10   12.71    4.90
   0  16  10    0.58    1.01
   0  16  10    6.35    3.40
   0  16  10   11.86    5.63
   0  16  10    8.94    3.86
   0  16  10   17.47    3.61
   0  16  11    5.02    4.03
   0 -16  11    5.10    4.04
   0  16  11   -0.20    0.94
   0  16  11    6.31    4.08
   0 -16  11    3.14    3.10
   0 -16  12    4.02    3.42
   0  16  12    5.86    3.13
   0 -16  12    0.40    0.66
   0  16  12   -1.11    0.75
   0  16  13   19.58    0.96
   0 -17   0    2.62    4.67
   0 -17   0    1.60    3.66
   0  17   0    0.07    1.94
   0 -17  -1   55.40    4.29
   0 -17   1   61.95    6.00
   0 -17  -1   54.34    5.89
   0  17  -1   61.36    4.89
   0 -17   1   61.36    6.61
   0  17   2   31.27    5.02
   0 -17   2   17.99    5.44
   0 -17   2   15.60    5.19
   0 -17   2   23.99    3.58
   0  17   2   22.10    3.57
   0  17   2   17.98    6.21
   0 -17  -2   18.29    4.62
   0  17   3  185.36    7.89
   0 -17   3  198.53   11.44
   0 -17  -3  205.96   10.16
   0 -17   3  215.32   10.10
   0  17   3  216.40   10.04
   0 -17  -3  190.84    8.73
   0  17   3  211.74   12.54
   0 -17  -4  157.95    8.88
   0 -17   4  143.48    9.42
   0  17   4  162.56    9.46
   0  17   4  180.19   11.56
   0 -17   5   36.53    7.02
   0 -17   5   44.58    6.79
   0  17   5   48.38    6.75
   0  17   5   39.21    7.64
   0 -17   6   25.75    7.03
   0  17   6   18.08    6.37
   0 -17   6   17.03    6.26
   0 -17   7    1.18    6.22
   0  17   7    2.52    3.15
   0  17   7   -2.42    3.77
   0  17   7    2.11    3.30
   0  17   7    7.33    4.38
   0 -17   7    3.86    3.87
   0  17   7    8.72    4.98
   0  17   7    2.44    3.52
   0  17  -7   -3.02    8.10
   0 -17   7   -0.66    6.03
   0  17   8   13.72    4.97
   0 -17   8   14.60    5.00
   0  17   8   -0.66    3.79
   0  17   8   13.67    3.90
   0  17   8    6.98    3.75
   0  17   8   13.77    5.81
   0  17  -8   14.58    9.91
   0  17   8   12.23    3.95
   0  17   8   15.51    4.91
   0 -17   8    6.92    4.30
   0 -17   9   10.62    3.65
   0  17   9    3.08    4.79
   0  17   9    4.65    4.65
   0 -17   9   16.00    4.68
   0  17   9    5.49    3.86
   0  17   9   10.82    5.69
   0  17   9   -1.45    3.80
   0  17   9   -3.11    3.76
   0  17   9   -0.80    3.94
   0  17  10   -5.52    4.64
   0 -17  10    8.05    3.54
   0 -17  10   -1.14    4.42
   0  17  10    7.15    4.60
   0  17  10   -0.41    1.08
   0  17  10   -2.90    5.05
   0  17  10   -2.29    3.20
   0  17  10    2.95    3.64
   0  17  10    5.70    3.50
   0 -17  11   -5.49    4.09
   0  17  11    5.41    3.98
   0  17  11    0.87    0.95
   0  17  11    2.57    4.02
   0 -17  11   -0.84    3.02
   0 -17  12   -0.18    0.65
   0  17  12   -0.30    0.73
   0 -18   0  224.00   10.38
   0 -18  -1 2828.09   98.10
   0 -18  -1 2870.86   99.47
   0 -18   1 2851.38   99.33
   0  18  -1 2819.44   98.39
   0 -18   1 2917.58  100.07
   0  18   2  617.16   24.81
   0 -18  -2  646.46   24.63
   0 -18   2  623.15   25.10
   0 -18   2  624.39   22.86
   0  18   2  609.67   26.10
   0 -18   2  617.08   25.24
   0 -18   3    4.89    5.42
   0  18   3    2.36    4.41
   0  18   3    6.42    2.16
   0  18   3    6.68    4.15
   0 -18  -3   17.50    4.35
   0 -18   3   11.07    3.97
   0  18   3    2.14    6.10
   0 -18  -4   64.52    5.88
   0 -18   4   51.72    6.32
   0  18   4   69.86    6.77
   0  18   4   62.35    8.23
   0 -18   5   33.31    6.89
   0  18   5   40.24    7.36
   0 -18   5   20.59    5.83
   0  18   5   29.72    5.89
   0 -18   6    2.36    6.25
   0  18   6   -1.95    5.66
   0  18   6    0.73    5.93
   0 -18   6   -0.49    5.53
   0  18   7   23.10    3.61
   0  18  -7   14.44    4.22
   0  18   7    1.60    3.76
   0  18   7   21.46    3.66
   0 -18   7   19.29    4.35
   0  18   7   26.00    4.51
   0  18   7   30.33    5.44
   0  18   7   15.01    3.92
   0 -18   7   23.02    7.25
   0  18  -7   19.33    9.11
   0 -18   8    4.76    4.75
   0  18   8    4.39    5.07
   0  18   8    1.52    4.06
   0  18   8    7.11    3.85
   0  18   8    7.25    3.88
   0  18   8    3.23    5.14
   0  18  -8   -6.12    9.53
   0  18   8    4.40    3.94
   0 -18   8    0.70    4.27
   0  18   8    7.26    4.81
   0  18   9    9.81    4.84
   0  18   9    8.47    4.94
   0 -18   9   11.58    4.69
   0  18   9   12.95    5.89
   0  18   9    5.16    3.73
   0  18   9    3.38    3.88
   0  18   9    9.29    3.70
   0  18   9   -1.10    4.15
   0  18  10   -2.87    4.77
   0 -18  10    8.19    4.51
   0  18  10   11.50    4.65
   0  18  10   10.12    5.50
   0  18  10    2.62    3.35
   0  18  10    3.58    3.61
   0  18  10    6.41    3.47
   0  18  11    4.13    4.03
   0 -18  11    7.63    4.04
   0 -18  11    0.42    2.98
   0  18  11    1.90    4.01
   0  18  11    0.52    0.89
   0  18  12   -2.84    3.03
   0 -18  12    0.06    0.61
   0  18  12   -0.39    0.69
   0 -19   0    2.02    3.86
   0  19  -1   43.31    4.45
   0 -19   1   48.49    5.97
   0 -19  -1   52.62    5.93
   0 -19  -1   44.84    4.27
   0 -19   1   48.25    6.40
   0 -19   2  612.42   25.55
   0 -19  -2  653.01   25.15
   0  19   2  627.84   25.40
   0  19   2  646.92   26.89
   0 -19   2  635.33   25.96
   0  19   3  217.85    9.39
   0 -19  -3  271.42   12.07
   0 -19   3  242.73   13.04
   0  19   3  244.57   12.16
   0  19   3  246.76   13.97
   0  19   3  244.44   11.07
   0 -19   3  241.09   11.08
   0 -19  -4   78.04    6.43
   0  19   4   78.38    8.64
   0 -19   4   73.73    6.85
   0  19   4   70.36    6.87
   0 -19   5   32.38    7.11
   0  19   5   35.13    7.56
   0  19   5   23.07    5.85
   0 -19   5   29.49    6.08
   0 -19   6   15.21    6.71
   0  19  -6   33.03    8.64
   0  19   6   25.40    7.88
   0  19   6   22.83    6.19
   0 -19   6   12.61    6.10
   0  19   7   24.91    3.87
   0  19  -7   24.25    4.54
   0  19   7   24.90    3.93
   0 -19   7   28.40    4.38
   0  19   7   31.81    4.66
   0  19   7   22.00    4.30
   0 -19   7   18.79    7.43
   0  19  -7   15.43    9.22
   0 -19   8   21.75    5.14
   0  19   8    2.00    4.13
   0  19  -8   11.57    4.55
   0  19   8   21.88    4.35
   0  19   8   12.85    3.88
   0  19   8   10.05    5.78
   0  19  -8   14.80   10.55
   0  19   8   10.46    4.04
   0  19   8   15.13    4.94
   0 -19   8   13.51    4.75
   0  19   9    6.16    5.11
   0  19   9   10.01    4.99
   0 -19   9    5.00    4.58
   0  19   9    4.26    3.53
   0  19   9    9.87    5.58
   0  19   9    3.60    3.96
   0  19   9   -0.69    4.16
   0  19   9    8.94    3.74
   0  19  10    5.42    4.60
   0  19  10    5.05    4.74
   0 -19  10   -0.21    4.54
   0  19  10    2.46    3.47
   0  19  10   -3.36    5.16
   0  19  10    3.75    3.77
   0  19  10    4.43    3.43
   0 -19  11    4.68    3.77
   0  19  11    6.01    3.75
   0  19  11    6.95    2.84
   0  19  11    7.03    4.09
   0 -19  11    8.97    3.34
   0  19  12    0.99    0.70
   0 -19  12    0.39    0.61
   0 -20   0 1220.22   44.04
   0  20  -1   38.17    4.24
   0 -20  -1   38.51    5.64
   0 -20  -1   41.36    4.11
   0 -20   1   37.58    5.50
   0 -20   1   38.68    6.17
   0  20  -2  204.40   10.81
   0 -20  -2  219.33   11.00
   0 -20   2  191.23   11.24
   0  20   2  206.95   11.39
   0 -20   2  191.88   11.68
   0  20   2  211.96   12.73
   0 -20   3   51.91    7.02
   0 -20  -3   55.43    5.93
   0  20   3   43.94    5.80
   0 -20   3   42.10    4.88
   0  20   3   48.97    7.70
   0 -20  -4   22.16    4.67
   0  20   4   13.80    6.22
   0  20   4   16.22    4.87
   0 -20   4    7.11    4.77
   0 -20   5    4.29    6.11
   0  20   5    3.83    4.83
   0 -20   5    6.97    5.18
   0  20   5   13.53    6.36
   0 -20   6    5.67    6.25
   0  20  -6   10.05    8.57
   0  20   6    6.86    6.99
   0 -20   6   11.61    6.13
   0  20   7    8.85    3.63
   0  20  -7    7.95    4.25
   0  20   7    0.26    3.83
   0  20   7    8.57    3.82
   0 -20   7   14.44    3.73
   0  20   7   12.38    4.61
   0 -20   7    8.37    4.18
   0  20   7    0.94    0.88
   0  20   7    7.96    3.64
   0  20  -7   21.83   10.12
   0 -20   7    9.29    6.86
   0  20  -8   14.87   10.12
   0  20   8   28.00    5.09
   0  20   8   29.18    4.32
   0  20   8   16.99    5.81
   0  20   8   -1.24    3.90
   0  20   8   20.11    4.30
   0  20  -8   15.06    4.63
   0  20   8    4.89    3.97
   0  20   8   14.93    4.91
   0 -20   8   15.66    4.60
   0  20   9    5.03    4.63
   0  20   9   14.76    4.84
   0 -20   9    7.12    4.32
   0  20   9   10.62    3.96
   0  20   9    1.04    5.40
   0  20   9    5.96    4.18
   0  20   9    6.12    3.65
   0  20   9    0.99    3.83
   0  20  10    8.17    4.79
   0  20  10    7.03    4.44
   0 -20  10   12.88    4.42
   0  20  10    8.57    5.44
   0  20  10   13.59    3.83
   0  20  10   10.20    4.03
   0  20  10   17.37    3.80
   0  20  11   16.47    3.94
   0 -20  11    2.96    3.72
   0  20  11    5.99    2.84
   0 -20  11    4.56    3.12
   0  20  11   10.50    4.07
   0 -20  12   -0.03    0.58
   0  20  12    0.80    0.68
   0 -21   0    3.65    4.07
   0  21   1   18.88    5.61
   0  21  -1   17.58    3.84
   0 -21   1   24.49    5.07
   0 -21  -1   16.67    5.09
   0 -21  -1   18.47    3.88
   0 -21   1   20.71    5.63
   0 -21   2  278.39   14.11
   0  21  -2  278.20   13.42
   0  21   2  273.48   14.05
   0 -21  -2  295.39   13.85
   0 -21   2  311.76   15.12
   0  21   2  293.46   15.42
   0 -21  -3   55.07    5.91
   0 -21   3   41.40    6.90
   0  21   3   33.52    5.54
   0  21   3   40.85    7.58
   0 -21  -4   11.33    4.08
   0 -21   4   12.10    5.97
   0  21   4   10.93    6.08
   0 -21   4   10.59    4.71
   0  21  -5   -0.67    6.34
   0 -21   5    6.09    6.55
   0  21   5    5.31    5.74
   0 -21   5    3.09    5.04
   0 -21   6   10.39    6.62
   0  21  -6    7.63    7.42
   0  21   6    3.13    6.69
   0  21   7   31.55    4.26
   0  21   7   -2.84    3.73
   0  21  -7   15.45    4.64
   0 -21   7   19.43    3.90
   0  21   7   19.69    3.68
   0  21   7   25.18    5.07
   0 -21   7   28.97    4.69
   0  21   7   -0.05    0.96
   0  21   7   18.16    4.09
   0  21  -7   26.23   10.03
   0 -21   7   18.33    7.26
   0  21   8   12.78    3.97
   0 -21   8   15.94    4.64
   0  21   8   15.50    5.20
   0  21   8   -0.26    5.47
   0  21   8    1.87    4.02
   0  21   8    3.12    4.06
   0  21   8    6.69    4.21
   0  21  -8    5.91    4.44
   0  21   9    4.59    4.72
   0  21   9    6.54    3.90
   0  21   9   15.10    5.96
   0  21   9   -1.86    4.06
   0  21   9   12.81    3.83
   0  21   9    2.60    4.03
   0  21   9    8.60    5.05
   0  21  10    1.26    4.34
   0 -21  10   10.98    4.61
   0  21  10    7.81    4.47
   0  21  10    6.52    3.51
   0  21  10    5.19    5.58
   0  21  10    8.30    3.96
   0  21  10    7.82    3.73
   0  21  11    7.83    3.59
   0 -21  11    5.87    3.59
   0  21  11    6.35    2.79
   0  21  11    6.89    3.87
   0 -21  11    3.09    2.95
   0  21  12    6.96    2.74
   0 -21  12    1.02    0.58
   0 -22   0  815.73   30.81
   0  22  -1  198.10    9.76
   0 -22   1  204.20   11.27
   0 -22  -1  216.26   10.08
   0 -22  -1  239.49   12.13
   0  22   1  238.01   12.37
   0 -22   1  220.97   12.71
   0 -22   2   36.84    6.14
   0 -22  -2   58.54    6.38
   0  22   2   39.93    6.23
   0  22  -2   47.96    5.65
   0 -22   2   48.62    7.42
   0  22   2   50.69    7.89
   0  22  -3  185.18   11.14
   0  22   3  180.80   10.71
   0 -22  -3  186.20   10.36
   0 -22   3  172.70   11.40
   0  22   3  169.12   11.99
   0 -22   4   13.11    6.15
   0  22  -4   18.45    6.64
   0 -22  -4   12.60    4.46
   0  22   4   15.47    6.99
   0  22  -5   10.20    6.80
   0  22   5    9.54    6.56
   0 -22   6    2.67    6.59
   0  22  -6    4.29    7.71
   0  22   6    0.80    6.67
   0  22  -7   18.56    4.71
   0  22   7   -1.56    3.82
   0  22   7   29.13    4.37
   0  22   7   34.58    4.40
   0 -22   7   17.36    3.88
   0  22   7   33.97    5.06
   0 -22   7   32.65    4.63
   0  22   7   -0.05    1.03
   0  22   7   18.94    4.27
   0 -22   7   24.06    8.51
   0  22  -7   16.92    9.88
   0  22   8    3.41    3.65
   0 -22   8    1.56    3.23
   0 -22   8    8.93    4.63
   0  22   8    7.35    4.74
   0  22   8    3.27    4.18
   0  22   8    5.55    3.92
   0  22   8   -2.67    3.98
   0  22  -8    0.96    4.49
   0  22   9   17.65    4.93
   0  22   9    8.62    4.00
   0  22   9   26.01    6.14
   0  22   9   18.03    3.91
   0  22  -9   12.54    4.79
   0  22   9   -0.48    3.86
   0  22   9   12.65    4.27
   0  22   9   22.58    5.15
   0  22  10    5.44    4.77
   0  22  10    4.73    4.33
   0  22  10    2.80    5.50
   0  22  10    6.48    3.65
   0  22  10   -1.04    3.79
   0  22  10    7.00    3.72
   0  22  11    7.14    3.49
   0  22  11    7.64    2.81
   0  22  11    4.97    3.86
   0 -22  11    4.48    3.08
   0 -22  12    1.45    0.58
   0 -23   0    0.26    4.34
   0  23   1   10.57    6.94
   0 -23   1   14.48    6.34
   0  23  -1   10.41    3.43
   0 -23  -1    5.73    3.76
   0 -23  -1    9.18    5.30
   0 -23   1   12.29    5.14
   0  23   1   12.36    5.87
   0 -23   2    0.82    5.98
   0  23   2    6.64    6.48
   0  23   2   11.25    5.32
   0  23  -2    6.59    4.48
   0 -23   2    5.81    5.54
   0 -23  -2   13.05    4.82
   0  23   3   55.74    8.22
   0  23   3   32.76    6.14
   0  23  -3   45.00    6.69
   0 -23  -3   35.43    5.88
   0 -23   3   52.04    7.36
   0  23   4   18.47    6.24
   0  23  -4   23.64    6.94
   0 -23  -4   21.74    5.00
   0 -23   4   12.08    6.58
   0  23   5    6.30    6.27
   0  23  -5   14.50    6.85
   0  23   6    5.85    3.27
   0  23  -6    6.96    7.85
   0 -23   6   -0.69    6.40
   0  23   6    8.14    6.81
   0  23   7   -4.27    3.91
   0  23  -7    9.29    4.41
   0  23   7   22.14    3.97
   0 -23   7   12.51    3.75
   0  23   7   20.37    3.92
   0  23   7   23.24    4.88
   0 -23   7   13.13    4.16
   0  23   7    0.05    1.01
   0  23   7    9.86    4.14
   0 -23   7   11.55    7.13
   0  23  -7   -2.13    8.31
   0 -23   8    9.64    3.49
   0  23   8   12.25    4.03
   0 -23   8   19.75    4.74
   0  23   8   10.06    4.60
   0  23   8    0.83    1.04
   0  23   8   10.02    4.11
   0  23   8    8.36    3.97
   0  23   8   -2.95    4.06
   0  23  -8    5.63    4.79
   0  23   9   14.99    4.08
   0  23   9   16.35    5.80
   0  23   9   15.94    3.90
   0  23  -9   13.85    4.71
   0  23   9   13.42    4.26
   0  23   9   21.29    5.19
   0  23  10    4.61    4.40
   0  23  10   11.25    4.40
   0  23  10    0.46    5.11
   0  23  10    7.55    3.46
   0  23  10    5.77    3.74
   0  23  10    4.06    3.64
   0  23  11    3.12    2.77
   0  23  11    9.43    3.65
   0 -23  11    9.04    3.31
   0 -23  12    1.46    0.54
   0 -24   0    4.65    4.34
   0 -24   1  164.28   10.62
   0  24   1  129.40   10.50
   0 -24  -1  149.78    7.99
   0  24   1  148.26   10.19
   0 -24   1  128.56    9.00
   0  24  -1  125.88    7.14
   0  24   2  200.10   13.00
   0 -24   2  188.68   12.02
   0  24  -2  178.54   10.32
   0 -24   2  190.22   11.52
   0  24   2  187.97   11.54
   0 -24  -2  208.85   11.39
   0  24   3   23.54    6.77
   0  24  -3   24.27    5.89
   0  24   3   20.40    5.69
   0 -24  -3   31.73    5.68
   0 -24   3   33.25    6.59
   0  24   4   27.39    7.23
   0 -24   4   29.70    6.82
   0 -24  -4   23.61    5.33
   0  24  -4   21.90    6.37
   0  24   5   94.98   10.23
   0  24  -5   70.85    9.78
   0  24  -6   15.50    4.38
   0  24   6   28.40    3.90
   0 -24   6   18.02    4.12
   0  24   6   -0.44    0.90
   0 -24   6    9.90    7.26
   0  24  -6   21.11    8.82
   0  24   6   26.73    7.88
   0  24  -7   24.75    4.80
   0  24   7   33.21    4.54
   0  24   7   -2.19    3.73
   0  24   7   34.26    4.25
   0 -24   7   27.28    4.12
   0 -24   7   31.00    4.53
   0  24   7   46.59    5.26
   0  24   7   44.71    6.01
   0  24   7    0.55    1.01
   0  24   7   27.16    4.43
   0  24  -7   32.16   10.39
   0 -24   7   22.07    7.98
   0 -24   8    2.93    3.44
   0  24   8    5.98    3.86
   0  24   8    5.42    4.77
   0 -24   8    4.23    4.51
   0  24   8    0.41    1.01
   0  24   8    5.11    4.07
   0  24   8    1.04    4.03
   0  24  -8    1.99    4.63
   0  24   8    6.35    4.29
   0  24   9   10.48    3.93
   0  24  -9   11.77    4.66
   0  24   9    6.79    4.01
   0  24   9   12.24    4.08
   0  24   9    8.90    4.05
   0  24   9    5.39    4.78
   0  24  10   10.01    3.54
   0  24  10    0.45    4.97
   0  24  10    9.21    3.57
   0  24  10    6.16    4.34
   0  24  10    5.73    3.48
   0  24  11    4.38    2.75
   0 -24  11    5.93    3.10
   0  24  11    5.17    3.59
   0 -24  12    0.94    0.52
   0 -25   0    3.46    4.23
   0  25  -1   22.23    3.57
   0 -25   1   20.41    5.33
   0 -25  -1   18.09    4.10
   0  25   1   35.16    6.48
   0 -25   1   26.66    6.78
   0  25   1   28.78    7.44
   0 -25  -2   40.13    6.24
   0  25   2   36.41    6.61
   0  25  -2   38.04    5.33
   0 -25   2   25.30    5.99
   0 -25   2   48.46    7.26
   0  25   2   49.35    8.03
   0 -25  -3   11.77    4.95
   0 -25   3   17.63    6.12
   0  25  -3    8.55    5.05
   0  25   3    2.19    4.83
   0  25   3    9.11    6.49
   0 -25  -4   28.40    5.56
   0 -25   4   26.13    6.98
   0  25  -4   32.92    7.33
   0  25   4   26.99    7.19
   0  25  -5  100.36   10.78
   0  25   5   83.95   10.29
   0  25   6   52.82    9.52
   0  25  -6   40.92    5.23
   0  25   6   59.28    4.58
   0 -25   6   48.76    4.67
   0  25   6   51.63    4.76
   0  25   6   44.61    4.52
   0 -25   6   40.66    8.54
   0  25   7    0.53    3.75
   0  25   7   33.25    4.42
   0  25  -7    9.98    4.69
   0  25   7   26.23    4.38
   0 -25   7   26.84    4.51
   0  25   7   31.53    4.88
   0  25   7   32.78    5.75
   0  25   7    0.06    0.95
   0  25   7   22.52    4.39
   0  25  -7   23.69   10.01
   0 -25   7   33.84    8.47
   0  25   8    6.80    3.71
   0 -25   8    3.86    3.39
   0 -25   8   17.82    4.90
   0  25   8   16.96    5.32
   0  25   8   -1.00    1.09
   0  25   8    8.32    4.13
   0  25  -8    4.54    4.58
   0  25   8    7.42    4.10
   0  25   8   -3.30    3.93
   0  25   9    8.95    3.59
   0  25   9   -0.06    1.03
   0  25  -9    7.72    4.61
   0  25   9   10.07    4.09
   0  25   9    1.11    3.73
   0  25   9    4.94    3.82
   0  25   9   10.62    5.15
   0  25  10    7.14    4.96
   0  25  10    9.72    3.38
   0  25  10    4.02    3.52
   0  25  10   13.90    3.53
   0  25  10    5.54    4.43
   0  25  11   -0.82    2.63
   0 -25  11    3.68    2.86
   0  25  11    0.17    3.39
   0 -26   0  291.77   13.89
   0 -26   1   26.71    5.98
   0  26   1   18.78    6.17
   0 -26   1   25.54    6.92
   0  26   1   18.13    7.22
   0 -26   2   17.43    5.55
   0  26  -2   15.64    4.63
   0  26   2   13.71    5.35
   0  26   2   13.04    6.70
   0 -26   2   17.33    6.43
   0 -26   3   64.57    7.84
   0  26  -3   48.82    6.74
   0  26   3   58.17    7.24
   0 -26  -3   56.08    6.84
   0  26   3   63.99    9.08
   0  26  -4  123.33   10.72
   0 -26  -4  139.86    9.61
   0 -26   4  128.97   10.93
   0  26   4  119.79   11.26
   0  26  -5   45.50    8.57
   0 -26   5   39.25    8.75
   0  26   5   35.86    8.04
   0  26   6    4.34    7.17
   0  26  -6    5.10    4.21
   0  26   6   -6.87    3.60
   0  26   6   17.71    3.81
   0 -26   6   14.55    4.04
   0  26   6   13.98    4.21
   0  26   6   -0.30    0.89
   0  26   6   19.01    3.86
   0 -26   6    8.21    7.07
   0  26  -6    7.18    7.97
   0  26   7   26.12    4.46
   0  26  -7   12.94    4.85
   0  26   7    2.89    3.83
   0  26   7   32.27    4.43
   0 -26   7   23.25    4.45
   0  26   7   26.77    4.75
   0  26   7   20.53    5.50
   0  26   7    0.61    1.04
   0  26   7   18.25    4.11
   0 -26   7   23.88    8.26
   0  26  -7   18.35    9.69
   0  26   8   23.82    4.39
   0 -26   8   13.70    3.65
   0 -26   8   26.16    5.03
   0  26   8   24.02    5.32
   0  26   8    0.65    1.08
   0  26   8   17.91    4.40
   0  26   8    0.09    3.81
   0  26  -8   14.57    5.04
   0  26   8   14.86    4.26
   0  26   9   11.69    3.95
   0  26   9   -1.62    1.03
   0  26   9   12.75    3.92
   0  26   9    1.82    3.77
   0  26  -9    4.84    4.40
   0  26   9    5.50    3.69
   0  26   9   17.21    5.06
   0  26  10   -1.24    3.18
   0  26  10   12.03    5.05
   0  26  10   -0.19    3.28
   0  26  10   11.01    3.45
   0  26  10    7.61    4.20
   0  26  11    7.54    2.71
   0  26  11   10.60    3.49
   0 -26  11    0.76    2.87
   0 -27   0    0.32    4.25
   0 -27   1  246.69   13.54
   0  27   1  272.37   14.90
   0 -27   1  274.49   15.33
   0  27   1  262.06   15.47
   0  27   2    0.48    5.38
   0 -27   2    5.19    5.77
   0  27  -2    0.31    4.12
   0  27   2    1.70    5.99
   0 -27   2    1.01    6.05
   0 -27  -3  163.78   10.51
   0  27  -3  144.15   10.45
   0 -27   3  153.54   11.36
   0  27   3  136.31   10.53
   0  27   3  151.51   12.05
   0  27  -4   24.26    6.89
   0 -27   4   20.38    6.95
   0 -27   5   85.57   10.18
   0  27  -5   92.87   10.67
   0  27   5   80.67   10.31
   0  27   6   -4.42    6.70
   0  27   6    6.58    3.79
   0  27   6   -2.79    3.52
   0  27  -6    2.38    4.23
   0  27   6    6.92    3.73
   0  27   6    9.72    4.12
   0 -27   6    7.16    3.98
   0  27   6   -0.31    0.85
   0  27   6    1.75    3.46
   0 -27   6    4.59    7.04
   0  27  -6    2.71    7.32
   0  27  -7   10.77    9.05
   0 -27   7   20.16    7.85
   0  27   7   14.41    4.62
   0  27   7   17.21    4.21
   0  27   7   17.05    4.64
   0 -27   7   20.48    4.53
   0  27   7   19.23    5.62
   0  27   7   -1.01    1.10
   0  27   7   13.93    3.92
   0  27  -7   13.71    5.07
   0  27   7   -2.53    3.80
   0  27   8   11.37    4.18
   0 -27   8    1.15    3.53
   0  27   8   12.15    5.06
   0 -27   8    7.43    4.50
   0  27   8   -1.89    1.09
   0  27   8   14.70    6.02
   0  27   8    6.37    3.73
   0  27  -8    7.24    4.64
   0  27   8    6.06    4.25
   0  27   8   -4.16    3.87
   0  27   9    5.34    3.84
   0  27   9   -1.20    1.01
   0  27  -9   -1.69    4.42
   0  27   9    5.81    4.03
   0  27   9   -1.72    3.72
   0  27   9   -1.02    4.31
   0  27  10    7.90    3.63
   0  27  10    0.15    0.89
   0  27  10    1.06    3.17
   0  27  10    0.65    3.92
   0  27  11    4.03    2.68
   0 -27  11    1.11    2.77
   0 -28   0  418.08   18.50
   0  28   1   63.86    8.90
   0 -28   1   58.19    8.32
   0  28   1   78.23    8.70
   0 -28   1   46.38    6.86
   0  28   2   10.07    6.18
   0 -28   2   18.07    6.88
   0 -28   2   12.73    6.05
   0  28   2   14.18    5.91
   0  28   3   72.31    9.13
   0  28  -3   71.86    7.47
   0  28   3   54.47    7.49
   0 -28   3   71.73    8.41
   0  28  -4   53.34    8.03
   0 -28   4   51.02    8.23
   0  28  -5   10.17    4.55
   0  28   5   16.70    3.56
   0  28   5    4.02    6.36
   0  28  -5   11.83    6.79
   0 -28   5    5.58    6.74
   0  28  -6    4.54    7.60
   0  28   6    8.11    6.97
   0  28   6    9.73    4.09
   0 -28   6    8.24    4.12
   0  28   6    4.97    3.87
   0  28   6   -1.04    0.97
   0  28   6    5.09    3.34
   0  28   6   -3.96    3.53
   0  28  -6    3.67    4.71
   0  28   6    8.33    4.22
   0  28  -7   24.73    9.95
   0  28   7   20.95    4.58
   0  28   7   22.46    4.17
   0 -28   7   20.30    4.61
   0  28   7   19.67    4.75
   0  28   7   -0.90    1.06
   0  28   7   37.03    5.99
   0  28   7   18.93    3.87
   0  28   7    1.22    3.76
   0  28  -7   10.62    4.71
   0  28   8   11.40    4.23
   0 -28   8    6.89    3.53
   0 -28   8   -2.53    4.20
   0  28   8    8.59    4.86
   0  28   8    0.41    1.04
   0  28   8    8.12    5.95
   0  28   8    2.25    3.82
   0  28   8   -1.09    3.79
   0  28  -8   15.11    4.79
   0  28   8    2.04    3.91
   0  28   9    1.10    3.67
   0  28   9    0.22    0.99
   0  28  -9    1.45    4.51
   0  28   9    5.17    4.00
   0  28   9    5.87    3.81
   0  28   9    1.74    4.15
   0  28  10    3.82    0.97
   0  28  10    5.94    3.33
   0  28  10   10.39    4.09
   0  28  10   12.88    3.43
   0  28  11    4.26    3.43
   0 -28  11   -0.54    3.54
   0 -29   0    0.36    4.86
   0  29   0    2.39    7.02
   0 -29   1  281.67   14.84
   0  29   1  293.59   16.45
   0 -29  -1  312.04   16.80
   0  29   1  261.70   16.69
   0 -29   1  284.78   16.40
   0 -29   2  172.61   12.02
   0  29   2  186.19   12.43
   0  29   2  189.65   13.56
   0 -29   2  184.02   12.78
   0  29  -3   69.31    7.45
   0  29   3   69.89    8.25
   0 -29   3   81.42    8.71
   0  29   3   81.06    9.49
   0 -29   4   94.08   10.18
   0  29  -4   73.98    9.06
   0  29   5   73.34    9.77
   0  29  -5   64.42    5.65
   0  29   5   72.17    4.64
   0  29   5   64.95    4.78
   0  29  -5   65.49    9.26
   0 -29   5   55.94    9.04
   0  29  -6    8.19    8.17
   0  29   6   10.08    7.09
   0  29   6   13.70    4.13
   0 -29   6    8.51    4.12
   0  29   6    7.77    3.84
   0  29   6   -0.16    0.97
   0  29   6    5.13    3.46
   0  29   6   -4.97    3.63
   0  29   6   13.03    4.29
   0  29  -6   -0.25    4.49
   0  29   7   11.72    4.68
   0  29   7    9.99    4.03
   0  29   7   12.19    4.66
   0 -29   7    1.77    4.35
   0  29   7   -1.76    1.03
   0  29   7   16.99    5.90
   0  29   7   15.85    4.17
   0  29   7   -1.90    3.76
   0  29  -7   10.53    4.85
   0 -29   8    8.51    3.60
   0  29   8   17.70    4.32
   0  29   8   11.00    4.90
   0 -29   8   10.72    4.44
   0  29   8   -1.40    1.04
   0  29   8    5.22    5.76
   0  29   8    7.98    4.06
   0  29  -8   10.24    4.70
   0  29   8    9.39    4.47
   0  29   8   -0.54    3.69
   0  29   9    7.77    3.67
   0  29   9    2.20    1.02
   0  29   9   -1.09    3.82
   0  29  -9    3.12    4.37
   0  29   9    5.09    3.30
   0  29   9   -1.45    4.08
   0  29  10    9.15    3.40
   0  29  10    9.53    3.50
   0  29  10   10.34    3.98
   0  29  11    7.26    2.55
   0 -29  11    1.91    2.62
   0 -30   0  235.20   12.44
   0  30   0  212.14   14.93
   0 -30   1   25.93    6.30
   0  30   1   19.77    6.65
   0 -30   1   25.21    7.18
   0  30   1   13.14    6.71
   0 -30  -1   22.22    7.47
   0  30   2    1.68    5.50
   0 -30   2    0.50    5.60
   0  30   2    4.51    6.67
   0 -30   2    6.43    6.61
   0  30   3   11.17    5.63
   0 -30   3   11.35    6.47
   0  30   3    2.76    6.48
   0 -30   4   29.77    7.89
   0  30  -4   45.19    7.58
   0  30   5   77.69   10.35
   0  30  -5   93.52    6.67
   0  30   5   92.73    5.34
   0  30   5   97.46    5.27
   0  30  -5   69.73    9.64
   0 -30   5   69.25    9.52
   0  30  -6    7.25    8.22
   0  30   6   14.99    7.64
   0  30   6   13.72    4.19
   0 -30   6   19.39    4.20
   0  30   6   25.58    4.52
   0  30   6    0.53    0.95
   0  30   6   11.30    3.84
   0  30  -6   12.88    4.79
   0  30   6   23.18    4.26
   0  30   7   -0.93    4.28
   0  30   7    3.36    3.98
   0  30   7    3.86    4.53
   0 -30   7    9.69    4.15
   0  30   7   10.20    5.79
   0  30   7    1.03    0.96
   0  30   7   -1.08    3.61
   0  30  -7   -1.61    4.66
   0  30   7   -2.47    3.77
   0 -30   8    7.35    3.71
   0  30   8    9.63    4.07
   0  30   8   10.77    4.78
   0 -30   8    5.63    4.45
   0  30   8    9.09    5.60
   0  30   8    0.12    0.95
   0  30   8    4.57    3.64
   0  30   8   10.79    4.50
   0  30  -8   18.97    5.04
   0  30   8   -4.12    3.73
   0  30   9    8.92    3.70
   0  30   9    6.58    1.22
   0  30   9    7.45    5.64
   0  30   9    3.71    3.83
   0  30  -9    6.89    4.32
   0  30   9   -0.79    3.71
   0  30   9    7.01    4.20
   0  30  10    5.38    3.61
   0  30 -10    2.92    4.03
   0  30  10    3.19    3.62
   0  30  11    8.75    2.54
   0 -30  11    4.17    2.70
   0 -31   0    3.12    4.67
   0  31   0    4.23    5.99
   0  31   0   10.55    6.86
   0  31   1    1.19    6.10
   0 -31   1    3.62    5.26
   0 -31   1   -3.01    6.08
   0 -31  -1    3.59    6.41
   0  31   1    3.28    6.66
   0  31   2   16.45    6.04
   0 -31   2    9.28    6.14
   0  31   2   27.52    6.97
   0 -31   2   16.52    6.95
   0  31   3    7.58    5.78
   0 -31   3    9.98    6.48
   0  31   3    6.44    6.52
   0 -31   4   83.88   10.02
   0  31   5   69.18    9.68
   0  31  -5   69.03    6.12
   0  31   5   84.74    5.24
   0  31   5   79.40    4.83
   0 -31   5   80.00    5.43
   0  31   5   36.20    2.33
   0  31   5   78.78    5.22
   0  31  -5   53.95    9.04
   0 -31   5   48.43    9.18
   0  31  -6   23.54    8.74
   0  31   6   22.83    8.28
   0  31   6   39.61    4.94
   0  31   6   33.81    4.76
   0 -31   6   34.25    4.67
   0  31   6   26.87    3.91
   0  31  -6   34.55    5.69
   0  31   6   36.57    4.56
   0  31   7    3.26    4.39
   0  31   7    6.98    4.24
   0 -31   7    8.99    4.23
   0  31   7   17.34    4.29
   0  31   7    1.79    5.18
   0  31   7    5.25    1.17
   0  31   7    5.79    3.82
   0  31  -7    5.15    4.57
   0  31   7    0.42    3.66
   0  31   7    4.74    4.54
   0 -31   8    6.41    3.55
   0  31   8   15.47    4.33
   0 -31   8   12.63    4.57
   0  31   8   10.01    4.45
   0  31   8    7.97    1.21
   0  31   8   21.38    5.96
   0  31   8    4.05    3.83
   0  31   8   -2.81    3.68
   0  31  -8   13.47    4.96
   0  31   9    5.27    3.99
   0  31   9    3.29    5.41
   0  31   9    6.12    4.26
   0  31  -9    6.11    4.31
   0  31   9    6.06    3.69
   0  31   9   10.34    4.51
   0  31  10    5.36    4.12
   0  31 -10    4.98    4.49
   0  31  11    5.72    2.42
   0 -31  11    4.95    2.69
   0  32   0  387.70   20.31
   0  32   0  373.09   20.86
   0  32   1   21.25    7.09
   0 -32   1   21.21    5.84
   0  32   1   39.07    8.46
   0 -32  -1   18.23    7.13
   0 -32   1   15.11    7.09
   0  32   2  112.48   10.43
   0 -32   2  107.06    9.92
   0 -32   2  116.57   10.74
   0 -32  -2  141.08   11.73
   0  32   2  104.10   11.24
   0 -32   3   39.09    7.72
   0  32   3   28.60    6.69
   0  32   3   38.53    8.44
   0  32   4   76.51    5.35
   0 -32   4   59.43    8.98
   0  32   5    8.04    4.27
   0  32  -5    2.05    4.99
   0  32   5    6.60    3.91
   0  32   5    1.53    3.50
   0 -32   5    0.78    6.94
   0  32   5    7.08    7.01
   0 -32   6   12.83    7.72
   0  32   6   29.91    8.87
   0  32   6   26.70    4.89
   0  32   6   32.06    4.88
   0 -32   6   30.85    4.61
   0  32   6   38.79    2.05
   0  32   6   23.52    4.27
   0  32  -6   24.23    5.34
   0  32   6   33.74    4.85
   0  32   7    2.81    4.41
   0  32   7    8.23    4.17
   0  32   7    6.76    4.35
   0 -32   7    1.31    4.25
   0  32   7   18.20    1.46
   0  32   7   18.68    5.81
   0  32   7    8.28    3.72
   0  32   7   -8.17    3.69
   0  32   7    4.79    4.43
   0  32  -7    5.48    4.49
   0 -32   8    5.01    3.47
   0  32   8    4.48    4.15
   0  32   8    9.00    4.20
   0 -32   8    4.13    4.23
   0  32   8   14.27    6.03
   0  32   8    3.12    3.68
   0  32  -8    1.85    4.65
   0  32   8    0.50    3.58
   0  32   9    2.76    3.81
   0  32  -9    2.39    4.33
   0  32   9    9.42    5.67
   0  32  -9    6.48    4.57
   0  32   9    9.21    4.00
   0  32   9    5.80    3.47
   0  32   9    7.95    4.40
   0  32  10    1.60    2.85
   0  32  10    1.82    4.23
   0  32 -10    0.86    3.50
   0  32  10   -0.82    3.03
   0 -32  11    0.16    0.51
   0  32  11    6.12    2.30
   0 -32  11    5.02    2.49
   0  33   0    4.00    6.28
   0  33   0    0.73    6.92
   0  33   1    0.65    6.22
   0 -33   1    2.45    5.20
   0 -33  -1    7.25    7.21
   0 -33   1    0.66    6.30
   0  33   1   -1.43    6.81
   0  33   2   23.12    6.93
   0 -33   2   33.47    6.87
   0 -33   2   35.45    8.11
   0 -33  -2   30.39    8.29
   0  33   2   24.71    7.73
   0  33   3   91.32    9.83
   0 -33   3  114.21   10.76
   0  33   3   97.42   10.87
   0  33   4   21.89    3.90
   0 -33   4   15.65    7.23
   0  33   4   22.30    4.17
   0  33   5   14.46    7.68
   0 -33  -5   18.55    7.70
   0  33   5    6.32    4.26
   0  33   5    6.19    4.23
   0  33   5    1.23    3.38
   0  33   5    1.78    4.32
   0  33  -5   13.91    5.01
   0 -33   5   -6.35    6.78
   0  33   6   32.17    5.54
   0  33   6   41.29    5.69
   0 -33   6   46.49    5.63
   0  33   6   35.52    4.96
   0  33   6   39.35    5.67
   0  33  -6   36.79    6.41
   0  33   7    5.39    4.40
   0  33   7    4.79    4.16
   0 -33   7   -1.94    4.18
   0  33   7    3.07    5.66
   0  33   7   -1.68    3.72
   0  33   7    1.61    4.23
   0  33  -7   -0.83    4.88
   0  33   7   -9.68    3.73
   0  33   8    2.13    3.93
   0 -33   8    1.58    3.59
   0 -33   8    9.13    4.50
   0  33   8    3.20    4.42
   0  33   8    5.65    3.67
   0  33  -8   -0.26    4.53
   0  33   8   19.09    5.90
   0  33   9    1.52    3.95
   0  33   9    1.34    5.36
   0  33  -9    5.53    4.50
   0  33  -9    3.41    4.69
   0  33   9    6.98    4.16
   0  33   9    0.34    3.41
   0  33  10    4.35    4.40
   0  33  10    5.65    2.85
   0  33  10    3.17    3.05
   0  33 -10    3.99    3.38
   0  33  11    5.32    2.27
   0 -33  11   -0.14    2.32
   0  34   0    8.36    7.24
   0  34   0    4.88    6.87
   0  34   1   44.37    9.18
   0 -34   1   26.87    7.85
   0 -34  -1   40.10    7.92
   0 -34   1   41.75    7.11
   0  34   1   34.95    8.03
   0  34   2   47.57    8.42
   0 -34  -2   51.98    8.64
   0 -34   2   50.23    8.97
   0  34   2   38.36    7.69
   0 -34   2   58.97    8.33
   0 -34  -3   33.87    8.77
   0  34   3   20.63    7.89
   0 -34   3   36.46    7.74
   0  34   3   29.69    6.96
   0  34   4   11.60    3.84
   0  34   4    7.57    3.87
   0 -34  -4    4.12    7.95
   0  34   4    5.75    3.15
   0 -34   4    5.12    6.73
   0  34   5    4.61    6.76
   0 -34  -5   13.94    8.43
   0  34   5   21.78    8.18
   0  34   5   19.12    4.31
   0  34   5   19.13    4.78
   0  34   5   24.16    4.23
   0  34   5   16.04    3.65
   0  34  -5   18.85    5.36
   0  34   5   24.92    4.73
   0 -34   5   14.66    7.67
   0  34   6   93.24    7.82
   0  34   6  106.23    7.78
   0  34   6   91.76    7.40
   0 -34   6   71.60    7.21
   0  34   6   90.08    7.68
   0  34   6   71.91    6.99
   0  34  -6   93.74    8.55
   0  34   7    5.16    4.67
   0 -34   7    0.43    4.27
   0  34   7   -0.76    5.71
   0  34   7    1.65    3.89
   0  34   7    5.39    4.45
   0  34  -7   -0.56    4.97
   0 -34   8    4.24    4.07
   0  34   8    9.96    4.43
   0 -34   8    5.17    4.53
   0  34   8    6.24    4.09
   0  34  -8    6.79    5.31
   0  34  -8    5.91    5.11
   0  34   8    5.68    5.97
   0  34   9    0.50    3.18
   0  34   9    7.36    5.25
   0  34  -9    9.76    4.19
   0  34   9    7.15    3.92
   0  34  -9    7.35    4.20
   0  34   9    5.04    2.91
   0  34  10    1.85    2.85
   0  34  10    3.07    3.09
   0  34 -10    1.44    3.30
   0  34  11    2.34    2.13
   0 -34  11    1.22    2.15
   0  35   0   -3.17    7.27
   0  35   0   -5.85    7.06
   0 -35   1   17.26    7.41
   0 -35  -1   22.40    7.90
   0  35   1   16.45    7.90
   0 -35   1   14.85    5.98
   0  35   1    7.87    6.83
   0 -35  -2   29.44    8.42
   0  35   2   31.42    8.43
   0  35   2   28.74    7.48
   0 -35   2   17.93    6.55
   0  35  -3   11.79    4.66
   0  35   3   15.48    3.74
   0  35  -3   17.66    5.00
   0 -35  -3   -3.21    7.17
   0  35   3   -9.02    6.94
   0  35   3   13.02    6.68
   0 -35   3   16.79    7.18
   0  35   4   13.08    3.92
   0  35  -4   22.40    5.23
   0  35   4    8.34    3.79
   0  35   4   16.10    7.49
   0 -35  -4   17.95    8.55
   0  35   4   21.41    3.85
   0  35   4   13.47    3.27
   0 -35   4   14.24    7.22
   0 -35  -5   28.72    9.48
   0  35   5   57.36    9.99
   0  35   5   49.68    5.11
   0  35   5   68.47    8.92
   0  35   5   44.55    4.47
   0  35   5   43.45    5.07
   0  35   5   55.13    5.39
   0 -35   5   41.53    9.24
   0  35  -5   53.16    6.25
   0  35   5   51.95    5.39
   0  35   6   30.44    4.84
   0  35   6   31.43    4.80
   0 -35   6   23.65    4.51
   0  35   6   25.95    4.95
   0  35  -6   24.07    5.66
   0  35   6   25.42    4.93
   0  35   7    3.27    4.28
   0 -35   7    2.51    4.11
   0  35  -7   11.41    4.83
   0  35   7    0.25    5.45
   0  35   7    3.42    3.33
   0  35  -7    5.02    4.84
   0  35   7    1.98    4.19
   0  35   8    3.79    4.20
   0 -35   8    4.84    3.67
   0 -35   8   15.83    4.43
   0  35   8    4.68    3.60
   0  35  -8   12.14    4.98
   0  35   8   19.71    4.51
   0  35   8   13.79    5.45
   0  35  -8   18.55    5.25
   0  35   9    7.41    3.52
   0  35   9    2.09    4.60
   0  35  -9    6.66    4.07
   0  35  -9    7.81    4.28
   0  35   9    4.27    2.92
   0  35  10    9.00    2.82
   0  35 -10   10.38    3.40
   0  35  10    2.74    3.06
   0 -35  11    2.38    2.14
   0  36   0   12.19    7.13
   0  36   0    8.33    6.84
   0  36   1   -4.47    7.03
   0 -36   1    2.20    5.35
   0  36   1    5.70    7.46
   0 -36  -1    6.85    7.34
   0 -36   1    3.00    6.63
   0  36   2   -0.73    6.06
   0 -36   2    4.34    5.82
   0 -36  -2    8.66    7.63
   0  36   2    3.26    6.72
   0 -36  -3   81.78   11.37
   0  36   3   67.93   10.24
   0  36  -3   76.19    6.41
   0  36   3   74.77    5.48
   0  36  -3   86.70    7.05
   0  36   3   75.07    5.27
   0  36   3   73.66    5.42
   0 -36   3   69.77    9.48
   0  36   3   76.70    9.73
   0 -36   4    5.40    7.27
   0  36   4    5.50    6.95
   0 -36  -4    9.73    7.95
   0  36   4    1.96    3.73
   0  36   4    3.99    4.66
   0  36   4    2.09    3.76
   0  36   4   -1.79    3.48
   0  36  -4   14.41    5.54
   0  36   4    2.06    2.97
   0  36   4    3.11    4.04
   0  36  -4    4.28    4.87
   0  36   5    5.74    7.56
   0 -36  -5    4.62    8.00
   0  36   5   11.17    4.23
   0  36   5   17.54    5.01
   0  36   5    9.77    3.98
   0  36   5    7.95    3.65
   0  36  -5    7.89    5.42
   0 -36   5    8.46    7.76
   0  36  -5    5.91    5.17
   0  36   5   10.10    4.58
   0  36   6    3.13    4.60
   0  36   6    6.75    4.15
   0  36  -6   10.57    5.52
   0  36   6    3.89    4.33
   0  36  -6   20.04    5.24
   0  36   6    9.22    4.58
   0  36   7    5.81    4.53
   0 -36   7    5.11    4.08
   0  36   7    6.50    5.76
   0  36  -7   13.14    5.31
   0  36   7    8.02    3.40
   0  36  -7   -0.56    4.68
   0  36   7    3.25    4.44
   0  36   8   20.70    4.12
   0 -36   8   18.99    3.95
   0 -36   8   20.68    4.24
   0  36   8   30.22    5.91
   0  36  -8   17.04    5.02
   0  36   8   20.16    3.67
   0  36  -8   19.12    5.01
   0  36   8   15.16    4.21
   0  36  -9    5.27    3.94
   0  36   9   11.64    5.01
   0  36  -9    3.37    4.15
   0  36   9    0.56    2.74
   0  36   9    4.38    3.29
   0  36  10    3.74    3.00
   0  36 -10    4.20    3.25
   0  36  10    3.96    2.70
   0  37   0    0.87    6.89
   0  37   0   13.57    7.74
   0  37  -1    5.57    4.32
   0  37   1    2.33    6.48
   0 -37  -1    4.76    7.09
   0  37   1   12.73    7.93
   0  37  -1    2.75    7.20
   0 -37   1   -3.12    7.22
   0 -37  -2   31.20    9.17
   0  37   2   31.19    8.46
   0  37   2   34.81    4.42
   0  37  -2   34.84    5.06
   0  37   2   31.03    4.17
   0  37   2   29.53    7.26
   0 -37   2   25.57    7.22
   0  37  -2   46.79    9.18
   0 -37  -3   46.76    9.48
   0  37   3   53.37    9.87
   0  37  -3   52.39    5.84
   0  37   3   45.79    4.78
   0  37   3   49.54    4.51
   0  37  -3   52.07    6.42
   0  37   3   49.71    4.63
   0 -37   3   37.08    8.28
   0 -37   4   -4.73    7.67
   0 -37  -4    1.83    7.83
   0  37   4   -1.88    6.63
   0  37   4    9.22    4.11
   0  37   4    4.48    4.09
   0  37   4    6.96    4.64
   0  37   4    2.25    3.58
   0  37  -4    9.67    5.52
   0  37   4    4.21    3.24
   0  37  -4    5.76    4.86
   0  37   4    1.58    3.85
   0 -37  -5   14.22    8.32
   0  37   5   18.28    4.43
   0  37   5   22.99    5.08
   0  37   5   23.10    4.33
   0  37   5   16.82    3.70
   0  37  -5   28.17    5.92
   0  37  -5   10.69    8.43
   0  37   5   21.35    4.77
   0  37   6   18.15    4.83
   0  37   6   19.17    4.48
   0  37   6   11.48    3.51
   0  37   6   17.00    4.58
   0  37   6   24.36    4.68
   0  37  -6   21.66    5.61
   0  37  -6   10.98    5.49
   0 -37   7    8.17    4.01
   0  37   7   11.83    5.56
   0  37  -7    4.56    4.92
   0  37   7   11.28    4.38
   0  37   7    9.52    4.29
   0  37  -7    9.18    5.05
   0 -37   8   20.04    3.78
   0  37   8    7.70    3.97
   0 -37   8   17.05    4.12
   0  37  -8   15.26    4.75
   0  37   8   16.98    5.64
   0  37   8    7.76    3.22
   0  37   8   18.69    4.16
   0  37  -8    5.76    4.65
   0  37   9    5.38    4.76
   0  37  -9    2.63    3.86
   0  37  -9    6.52    3.96
   0  37   9    3.48    3.25
   0  37 -10    2.32    3.00
   0  37  10    3.19    2.87
   0  37  10    2.25    2.50
   0  38   0    8.47    4.10
   0  38   0    9.95    8.04
   0  38   0   -1.82    7.78
   0  38  -1   35.12    5.45
   0  38   1   27.13    4.29
   0 -38  -1   35.73    9.41
   0 -38   1   31.58    8.59
   0  38  -1   45.78   10.64
   0  38   1   42.24    9.56
   0  38   1   46.69    8.73
   0  38   2   57.27    5.16
   0  38  -2   54.17    5.56
   0  38   2   53.95    4.94
   0  38   2   63.16    9.29
   0 -38   2   46.72    8.35
   0  38  -2   63.42   10.26
   0 -38  -2   46.04    9.32
   0  38   2   54.02   10.09
   0 -38  -3    8.09    8.32
   0  38   3    5.40    7.75
   0  38   3    9.39    3.91
   0  38  -3    7.61    4.85
   0  38   3   12.70    4.08
   0  38  -3   10.61    5.62
   0  38   3   12.47    3.48
   0  38  -3   11.98    7.71
   0 -38   3    0.73    6.29
   0 -38   4    0.80    7.15
   0  38  -4    9.62    7.85
   0 -38  -4   -0.95    7.47
   0  38   4    7.68    7.43
   0  38   4   13.47    4.03
   0  38   4   16.76    4.99
   0  38   4   12.72    4.34
   0  38   4    6.93    3.69
   0  38  -4   12.69    5.54
   0  38   4    4.47    3.12
   0  38   4    8.54    4.14
   0  38  -4   13.75    5.03
   0  38   5   35.23    5.38
   0  38   5   32.89    5.00
   0  38   5   33.27    4.27
   0  38  -5   28.64    6.55
   0  38   5   35.84    5.23
   0  38   5   37.06    5.09
   0  38   6   29.19    4.50
   0  38   6   18.03    4.59
   0  38   6   17.89    3.56
   0  38   6   24.82    4.74
   0  38   6   24.29    4.67
   0  38  -6   23.21    5.55
   0  38  -6   13.81    5.68
   0 -38   7    2.90    3.82
   0  38   7   16.94    5.32
   0  38  -7   17.54    5.34
   0  38   7    6.37    4.27
   0  38  -7    8.00    5.00
   0  38   7    3.92    4.20
   0  38   8   -1.78    5.03
   0  38  -8    0.24    4.30
   0 -38   8    8.12    3.78
   0 -38   8    6.15    3.30
   0  38   8    2.41    3.96
   0  38  -8    2.70    4.39
   0  38  -9    5.30    4.04
   0  38   9    3.29    4.54
   0  38   9    6.13    3.20
   0  38  -9    6.45    3.72
   0  38 -10    3.07    2.86
   0  38  10    3.85    2.73
   0  38  10    7.20    2.52
   0  39   0    0.71    4.06
   0  39   0   -1.72    6.79
   0  39   0    5.65    7.44
   0  39   1    4.92    3.84
   0  39   1    1.82    7.52
   0 -39  -1   -6.90    7.79
   0 -39   1   -5.04    7.73
   0  39  -1   -8.89    8.35
   0  39  -1    0.52    4.38
   0  39   1   -0.87    3.58
   0  39  -1    4.48    3.98
   0  39   1   11.73    7.20
   0  39  -2   24.62    4.85
   0  39   2   17.76    4.06
   0 -39  -2   16.06    8.78
   0  39   2   22.57    8.77
   0  39   2   18.97    4.01
   0  39  -2    9.14    7.34
   0  39   2   22.04    7.83
   0 -39   3    7.48    7.07
   0  39  -3   18.02    9.17
   0  39   3   15.71    8.10
   0 -39  -3    6.50    8.10
   0  39   3   18.21    3.97
   0  39   3   25.45    4.35
   0  39  -3   18.79    5.68
   0  39   3   10.27    3.71
   0  39  -3   19.86    5.13
   0  39  -4    7.88    7.99
   0 -39  -4    5.83    7.94
   0  39   4   14.70    7.16
   0  39   4   12.44    4.13
   0  39   4   13.98    4.29
   0  39   4   14.12    4.97
   0  39   4   11.61    3.95
   0  39  -4   24.99    5.89
   0  39   4    9.98    3.47
   0  39   4   15.81    4.41
   0  39  -4   20.87    5.50
   0  39   5   30.61    5.31
   0  39   5   20.59    4.40
   0  39   5   20.59    4.09
   0  39  -5   21.37    6.04
   0  39   5   15.51    4.45
   0  39   5   23.52    4.83
   0  39   6   31.31    4.78
   0  39   6   34.91    5.22
   0  39   6   26.41    3.81
   0  39  -6   32.31    6.13
   0  39   6   32.32    5.00
   0  39   6   32.29    5.18
   0  39  -6   25.88    5.99
   0  39  -7    8.11    4.95
   0  39   7   14.20    5.43
   0  39   7    3.81    4.23
   0  39   7    5.83    4.38
   0  39  -7   10.65    5.04
   0  39   7    6.52    4.02
   0  39  -8   11.71    4.37
   0  39   8   16.25    5.14
   0  39  -8    1.91    4.43
   0  39   8    8.33    4.00
   0 -39   8    5.95    3.41
   0  39  -9    1.50    3.72
   0  39   9    2.25    3.14
   0  39  -9    1.70    3.56
   0  39   9    2.94    4.37
   0  39  10   -0.43    2.51
   0  39 -10    5.80    2.79
   0  39  10    3.52    2.37
   0  40   0    0.49    4.16
   0  40   0   -0.89    6.99
   0  40   0    5.86    7.55
   0  40   1   33.85    4.31
   0  40  -1   25.14    4.42
   0  40   1   26.82    4.68
   0  40  -1   23.79    5.20
   0  40   1   24.25    8.22
   0  40  -1   27.72    9.91
   0  40   1   26.46    9.16
   0 -40   1   21.70    8.83
   0 -40  -1   29.71    9.15
   0  40   2  106.98    6.36
   0  40  -2   96.08    7.31
   0  40   2   90.31    6.18
   0  40   2   86.18   10.65
   0  40  -2   76.35   11.62
   0 -40  -2   97.78   12.25
   0  40   2   77.15   11.40
   0 -40  -3   60.86   10.87
   0  40   3   55.87   10.49
   0  40   3   64.09    5.53
   0  40   3   66.96    5.66
   0  40  -3   83.51    7.75
   0  40   3   73.21    5.35
   0  40  -3   84.43    6.79
   0  40  -3   71.41   11.07
   0  40   4    8.62    4.07
   0  40   4   18.31    4.97
   0  40   4   12.15    4.18
   0  40   4   16.91    4.14
   0  40  -4    9.66    5.59
   0  40   4    8.08    3.29
   0  40   4   10.21    4.25
   0  40  -4   15.98    5.35
   0  40   5    7.67    4.90
   0  40   5   15.31    4.18
   0  40   5    4.66    3.62
   0  40  -5   16.42    6.00
   0  40   5    4.90    4.11
   0  40   5    9.75    4.57
   0  40   6   11.48    4.47
   0  40   6   14.30    4.45
   0  40   6   13.56    3.58
   0  40  -6   10.14    5.53
   0  40   6    7.52    4.33
   0  40   6   15.09    4.97
   0  40  -6    4.64    5.10
   0  40  -7    7.72    5.14
   0  40   7    5.30    5.18
   0  40   7    9.01    4.29
   0  40   7   10.08    4.66
   0  40  -7    4.03    4.50
   0  40   7    7.60    4.06
   0  40   8   10.05    4.85
   0  40  -8   12.70    4.31
   0  40   8    9.63    4.09
   0  40  -8    1.86    4.39
   0 -40   8    7.83    3.24
   0  40  -9   -1.08    3.62
   0  40   9    6.51    3.24
   0  40   9   -2.02    2.81
   0  40   9    3.89    4.12
   0  40  -9    3.85    3.40
   0  40 -10    0.22    2.44
   0  40  10    4.53    2.30
   0  41   0    1.51    4.38
   0  41   0   -8.28    8.26
   0  41   0    6.04    8.26
   0  41   1    4.41    3.92
   0  41  -1    7.36    4.04
   0  41  -1    1.37    4.51
   0  41   1    6.43    4.11
   0  41   1   11.61    7.98
   0  41  -1    5.29    8.52
   0 -41  -1   -2.79    8.31
   0  41   1    3.89    8.28
   0 -41   1    3.59    8.25
   0  41  -2   35.32   10.59
   0 -41  -2   58.47   11.13
   0  41   2   47.74    9.70
   0  41   2   54.83    5.26
   0  41   2   57.61    5.04
   0  41   2   52.56    5.00
   0  41  -2   64.35   10.74
   0  41   2   35.63    8.68
   0  41  -2   52.90    6.02
   0  41   3   50.28    9.86
   0 -41  -3   68.52   12.04
   0  41   3   52.85    5.11
   0  41   3   64.79    5.44
   0  41   3   59.71    4.93
   0  41  -3   62.79    7.04
   0  41  -3   57.70    6.64
   0  41  -3   44.08   10.20
   0  41   4   24.42    4.76
   0  41   4   24.13    5.33
   0  41   4   25.05    4.48
   0  41   4   23.48    4.53
   0  41  -4   20.59    6.12
   0  41   4   20.03    3.66
   0  41  -4   21.74    5.68
   0  41   4   23.30    4.65
   0  41   5    8.58    4.62
   0  41   5   11.81    4.20
   0  41   5   13.48    3.79
   0  41  -5    6.48    5.41
   0  41   5    8.92    4.39
   0  41   5    8.52    4.59
   0  41   6   27.22    4.57
   0  41   6   29.88    5.23
   0  41   6   24.91    3.80
   0  41   6   20.98    4.66
   0  41   6   33.31    5.56
   0  41  -6   30.24    6.30
   0  41   6   27.38    4.83
   0  41  -6   29.95    5.87
   0  41  -7    7.84    4.86
   0  41   7    6.69    5.13
   0  41   7   11.30    3.85
   0  41   7    5.80    4.34
   0  41  -7    4.48    4.78
   0  41  -8    1.53    4.01
   0  41   8    7.22    4.66
   0 -41   8    9.14    3.11
   0  41  -8   -0.22    4.04
   0  41   8    6.22    3.93
   0  41   9    6.20    3.12
   0  41  -9    1.53    3.43
   0  41  -9    3.15    3.12
   0  41   9    6.81    3.90
   0  41   9    1.03    2.73
   0  41  10    3.69    2.11
   0  42   0   46.07    5.55
   0 -42   0   40.25    9.56
   0  42   0   27.97    9.64
   0  42   0   37.91    9.08
   0  42  -1   17.69    4.49
   0  42   1   20.39    4.14
   0 -42  -1   14.39    8.54
   0  42  -1   17.54    9.55
   0 -42   1   21.21    8.55
   0  42   1   20.01    9.09
   0  42  -1    7.33    5.13
   0  42   1   18.57    4.44
   0  42   1   11.99    7.73
   0  42   2   18.72    8.25
   0  42  -2   15.00    8.69
   0  42  -2   26.85   10.72
   0  42   2   22.61    8.77
   0 -42  -2   24.66    8.75
   0  42   2   23.56    4.25
   0  42   2   24.49    4.67
   0  42   2   20.12    4.30
   0  42  -2   27.67    5.07
   0  42   3    8.86    3.90
   0  42   3    3.29    3.95
   0  42  -3   12.26    5.70
   0  42   3    7.42    3.64
   0  42  -3    7.63    5.16
   0  42   4   55.58    6.20
   0  42   4   48.30    5.17
   0  42   4   40.16    5.09
   0  42  -4   48.57    6.76
   0  42   4   38.64    4.42
   0  42   4   52.39    5.44
   0  42  -4   41.73    6.32
   0  42   4   39.69    5.10
   0  42   5   10.54    5.14
   0  42   5   16.28    4.35
   0  42   5    7.80    3.61
   0  42  -5    5.19    5.60
   0  42   5    6.90    4.36
   0  42   5   11.99    4.59
   0  42   6   39.46    4.88
   0  42   6   33.85    4.96
   0  42   6   32.88    3.94
   0  42   6   36.48    5.20
   0  42   6   48.69    6.00
   0  42  -6   31.14    6.20
   0  42  -6   28.76    6.05
   0  42   6   34.86    5.16
   0  42  -7   11.07    4.97
   0  42   7   10.09    4.94
   0  42   7    7.32    3.88
   0  42  -7   12.86    4.94
   0  42   7   10.49    4.07
   0  42   8    7.76    4.71
   0  42  -8    3.97    4.03
   0 -42   8    0.87    2.84
   0  42   8   -1.00    3.46
   0  42  -8    2.80    4.11
   0  42  -9    5.60    3.46
   0  42   9    4.46    3.21
   0  42   9    2.19    2.77
   0  42   9    2.79    3.67
   0  42  -9    2.22    3.05
   0  42  10    2.39    1.92
   0  43   0    5.00    4.57
   0 -43   0    0.96    7.69
   0  43   0   -6.43    8.23
   0  43   0   -6.81    7.37
   0  43  -1    5.05    4.29
   0  43   1    2.09    4.04
   0  43   1    1.02    7.35
   0  43  -1    3.37    8.12
   0 -43  -1   -1.97    8.71
   0  43  -1   -0.58    4.95
   0  43   1   -1.92    3.94
   0  43   1    0.95    7.06
   0  43   2   -5.47    7.84
   0  43   2    6.69    3.69
   0  43   2   10.22    4.01
   0  43   2    9.91    4.10
   0  43  -2    2.88    4.83
   0  43   3    7.93    3.90
   0  43   3    2.71    4.09
   0  43   3    4.66    4.20
   0  43  -3   11.12    5.98
   0  43   3    3.65    3.55
   0  43  -3    6.56    5.00
   0  43   4   34.33    4.82
   0  43   4   30.75    5.72
   0  43   4   42.07    4.91
   0  43   4   27.99    4.77
   0  43  -4   29.59    6.20
   0  43   4   22.44    3.97
   0  43  -4   28.23    5.58
   0  43   4   27.95    4.60
   0  43   5   19.54    5.17
   0  43   5   18.15    4.70
   0  43   5    9.45    3.72
   0  43  -5    8.41    5.90
   0  43   5   15.48    4.63
   0  43   5   13.80    4.70
   0  43  -5   11.54    5.17
   0  43   6   25.70    4.83
   0  43   6   33.32    4.69
   0  43   6   18.74    3.44
   0  43  -6   19.95    5.64
   0  43   6   23.42    5.62
   0  43   6   27.09    4.84
   0  43  -6   22.43    5.60
   0  43   6   26.69    4.77
   0  43   7    6.22    3.80
   0  43   7   10.19    4.41
   0  43  -7    3.75    4.59
   0  43   7    5.34    4.77
   0  43  -7   11.00    4.80
   0  43   8    4.78    3.67
   0  43  -8    0.21    3.98
   0  43   8   -0.35    4.22
   0  43  -8    3.98    3.82
   0  43   9    4.40    2.94
   0  43  -9    5.39    3.24
   0  43   9    5.23    3.47
   0  43   9   -0.80    2.59
   0  44   0   13.00    8.76
   0  44   0   15.28    4.90
   0  44  -1   15.74    4.39
   0  44  -1   13.47    5.57
   0  44   1   10.99    4.31
   0  44   1    9.73    7.80
   0  44   2   63.82    5.73
   0  44   2   55.54    5.53
   0  44   2   57.14    5.14
   0  44  -2   66.92    6.42
   0  44   3   15.14    4.18
   0  44   3    5.67    4.34
   0  44   3    9.31    5.22
   0  44   3   10.20    4.43
   0  44  -3   11.89    5.74
   0  44   3    7.97    3.58
   0  44  -3   13.75    5.14
   0  44   4   11.15    4.29
   0  44   4    1.70    4.20
   0  44   4    8.86    5.25
   0  44   4   13.63    4.17
   0  44  -4    7.00    5.65
   0  44   4    1.12    3.26
   0  44  -4    2.97    4.79
   0  44   4    2.28    4.04
   0  44   5   11.54    4.82
   0  44   5   11.12    4.27
   0  44   5    0.61    3.39
   0  44  -5   11.55    5.69
   0  44   5    5.03    4.42
   0  44   5    5.50    4.21
   0  44  -5    1.17    5.06
   0  44   6   17.30    4.36
   0  44   6   17.12    4.73
   0  44   6   11.15    3.19
   0  44  -6   17.21    5.37
   0  44   6   10.23    5.13
   0  44   6   13.45    4.45
   0  44   6   14.65    4.60
   0  44   7    2.73    4.72
   0  44  -7   -0.49    4.37
   0 -44   7    1.75    3.48
   0  44   7    9.95    3.99
   0  44   7    6.40    3.85
   0  44  -7    3.86    4.51
   0  44  -8   -0.20    3.63
   0  44   8    6.76    3.48
   0  44  -8    4.51    3.79
   0  44   8    7.10    4.12
   0  44  -9   -0.97    2.96
   0  44   9    5.16    2.86
   0  44   9    3.44    2.56
   0  45   0   -3.54    4.56
   0  45  -1   34.75    6.06
   0  45   1   39.13    5.37
   0  45  -1   38.80    4.81
   0  45   2    3.50    3.86
   0  45   2    3.67    4.03
   0  45   2    3.15    3.93
   0  45  -2    6.08    4.80
   0  45   3    9.63    4.15
   0  45   3   14.56    5.59
   0  45   3    8.43    4.38
   0  45   3    5.78    4.21
   0  45  -3    4.98    5.75
   0  45   3    8.82    3.59
   0  45  -3   13.45    5.35
   0  45   4   24.09    4.57
   0  45   4   26.16    5.53
   0  45   4   25.08    4.83
   0  45   4   28.03    4.60
   0  45  -4   27.23    6.26
   0  45   4   16.89    3.70
   0  45  -4   16.22    5.45
   0  45   4   19.19    4.41
   0  45   5    0.21    4.55
   0  45   5    6.23    4.17
   0  45   5   10.17    3.65
   0  45  -5    4.43    5.56
   0  45   5    8.19    4.37
   0  45  -5    0.58    5.16
   0  45   5    0.50    4.33
   0  45   6    8.57    4.10
   0  45   6    4.41    4.33
   0  45   6    3.14    2.83
   0  45  -6    3.41    5.14
   0  45   6    1.84    4.75
   0  45   6   11.00    4.19
   0  45   6   14.54    4.28
   0  45  -7    2.84    4.35
   0  45   7    7.35    4.35
   0 -45   7    3.14    3.32
   0  45   7    6.88    3.72
   0  45   7    7.34    4.11
   0  45  -7    4.87    4.37
   0  45  -8   -1.94    3.50
   0  45   8    4.76    3.77
   0  45   8    6.01    3.22
   0  45   8    8.25    3.52
   0  45  -8    3.70    3.54
   0  45  -9    2.68    2.84
   0  45   9    5.03    2.74
   0  46   0   22.00    5.07
   0  46  -1    9.89    5.39
   0  46   1   15.00    4.61
   0  46  -1    8.11    4.10
   0  46   2    5.64    3.63
   0  46   2    4.08    4.19
   0  46   2    1.81    3.75
   0  46  -2    2.11    4.47
   0  46   3   71.13    5.76
   0  46   3   66.76    6.65
   0  46   3   78.61    6.47
   0  46   3   60.25    5.20
   0  46  -3   62.03    7.60
   0  46   3   63.73    5.54
   0  46  -3   70.81    6.95
   0  46   4   12.24    4.18
   0  46   4    6.80    5.04
   0  46   4   12.67    4.41
   0  46   4    5.09    3.87
   0  46  -4   -0.33    5.66
   0  46   4    4.77    3.26
   0  46  -4    6.70    5.22
   0  46   4   10.00    4.09
   0  46   5    1.46    4.38
   0  46   5    8.39    3.91
   0  46   5    5.42    3.52
   0  46  -5    7.77    5.54
   0  46   5    7.39    4.35
   0  46  -5    8.75    5.08
   0  46   5    9.32    4.27
   0  46   6    3.75    4.19
   0  46   6    5.50    3.86
   0  46   6    4.50    2.92
   0  46   6    3.69    4.51
   0  46  -6    2.20    5.00
   0  46   6    0.60    4.03
   0  46   6    4.14    4.16
   0  46  -7    4.06    4.30
   0  46   7    6.68    4.35
   0  46   7    1.65    3.43
   0 -46   7    2.38    3.21
   0  46   7    6.14    3.79
   0  46  -7    3.77    4.18
   0  46   8   12.29    3.77
   0  46  -8    8.70    3.66
   0  46   8    7.01    3.06
   0  46   8    9.93    3.38
   0  46  -8    5.04    3.56
   0  46   9    4.92    2.57
   0  46  -9   -2.66    2.68
   0  47   0    1.94    4.72
   0  47  -1    6.02    5.12
   0  47   1    4.02    4.22
   0  47  -1    5.98    3.97
   0  47   2    5.04    3.85
   0  47   2    0.20    3.96
   0  47   2    0.91    3.73
   0  47  -2    0.78    4.40
   0  47   3    8.51    4.01
   0  47   3   -1.26    4.23
   0  47   3    3.77    5.09
   0  47   3    0.51    4.17
   0  47  -3    8.58    5.88
   0  47   3    9.78    3.61
   0  47  -3    0.84    4.87
   0  47   4    5.82    3.99
   0  47   4   11.47    5.08
   0  47   4   17.32    4.26
   0  47   4   12.41    4.37
   0  47  -4   19.16    5.95
   0  47   4   16.79    3.70
   0  47  -4   12.01    5.37
   0  47   5    5.32    4.34
   0  47   5    3.82    3.96
   0  47   5   -3.95    3.52
   0  47  -5    1.82    5.26
   0  47   5    1.16    4.62
   0  47   5    5.96    4.13
   0  47   5    6.15    4.17
   0  47  -5   -1.10    4.78
   0  47   6   11.78    3.77
   0  47   6    7.41    4.27
   0  47   6    2.02    2.95
   0  47  -6    5.83    4.81
   0  47   6    6.75    4.59
   0  47   6    9.47    4.11
   0  47   6   10.96    4.18
   0  47   7    2.21    4.01
   0  47  -7   -2.57    4.16
   0 -47   7    5.23    3.26
   0  47   7   -2.85    3.29
   0  47   7    5.80    3.61
   0  47  -7   -0.63    3.89
   0  47  -8    4.53    3.26
   0  47   8    5.55    3.35
   0  47  -8    8.91    3.45
   0  47   8    4.19    3.11
   0  47   8    4.60    2.82
   0  47  -9    3.19    2.37
   0  47   9    2.68    2.31
   0  48   0   24.09    5.33
   0  48  -1    9.63    5.08
   0  48   1    5.78    4.18
   0  48  -1   14.04    4.32
   0  48   2   20.14    4.16
   0  48   2   29.95    4.73
   0  48   2   25.77    4.50
   0  48  -2   27.31    4.87
   0  48   3    6.79    4.06
   0  48   3    4.93    5.05
   0  48   3    6.82    3.93
   0  48   3    3.02    4.31
   0  48  -3    6.80    3.72
   0  48  -3    0.33    5.35
   0  48   3    4.43    3.54
   0  48  -3    7.46    5.14
   0  48   4   27.65    4.76
   0  48   4   34.45    4.81
   0  48   4   32.41    5.57
   0  48   4   30.69    4.84
   0  48  -4   21.02    5.85
   0  48   4   28.79    3.80
   0  48  -4   15.64    5.32
   0  48   5   11.78    4.57
   0  48   5    9.59    4.24
   0  48   5   13.51    3.73
   0  48  -5   16.76    5.50
   0 -48   5    4.94    4.28
   0  48   5    8.57    3.92
   0  48  -5    5.32    4.66
   0  48   5    7.54    4.04
   0  48   6   10.48    3.92
   0  48   6    4.30    4.17
   0  48   6    6.86    3.07
   0  48   6    7.81    4.31
   0  48  -6    3.81    4.69
   0  48   6   -2.22    3.62
   0  48   6   10.12    4.06
   0 -48   7    5.22    2.98
   0  48   7    1.66    3.21
   0  48  -7    4.17    3.81
   0  48   7   -0.76    3.38
   0  48  -7   -0.20    3.92
   0  48   7    1.73    3.74
   0  48   8    2.44    2.73
   0  48  -8    1.95    2.97
   0  48   8    6.52    2.91
   0  48   8    1.58    2.98
   0  48  -8   -0.14    2.88
   0  48   9    0.26    2.06
   0  49   0    4.69    4.60
   0  49   1   11.95    4.85
   0  49  -1    5.09    5.16
   0  49   1    8.75    4.29
   0  49  -1   10.40    4.02
   0  49   2   13.79    3.88
   0  49   2   19.95    4.27
   0  49   2   11.64    4.03
   0  49  -2   20.17    4.55
   0  49   3    0.78    3.66
   0  49   3    5.12    5.12
   0  49   3    3.85    4.10
   0  49  -3   12.30    3.62
   0  49   3    3.50    4.39
   0  49  -3   -3.21    5.43
   0  49   3   -1.98    3.37
   0  49  -3    8.62    4.97
   0  49   4    7.91    3.84
   0  49   4    6.21    4.14
   0  49   4    6.54    5.13
   0  49   4    6.93    3.81
   0  49  -4    8.07    5.42
   0  49   4    2.23    2.94
   0  49  -4    8.94    4.85
   0  49   5   10.24    3.96
   0  49   5   10.27    4.63
   0  49   5    7.70    3.67
   0  49  -5    5.10    5.05
   0  49   5    5.37    3.99
   0  49  -5    1.54    4.47
   0  49   5    4.43    3.79
   0  49   6   10.12    4.13
   0  49  -6   10.61    4.61
   0  49   6    6.11    2.71
   0  49   6    8.18    3.78
   0  49   6    8.68    4.03
   0  49   6    3.40    3.78
   0  49   7   -1.99    3.22
   0 -49   7    2.25    2.75
   0  49   7    4.35    3.30
   0  49  -7   -0.19    3.55
   0  49  -7    0.19    3.76
   0  49   7    0.90    3.45
   0  49  -8    2.46    2.92
   0  49   8    6.00    2.80
   0  49   8    5.59    2.57
   0  49  -8    1.85    2.69
   0  50   0   10.38    4.85
   0  50   1    7.01    4.76
   0  50  -1   18.92    5.29
   0  50   1   20.04    4.61
   0  50  -1   15.67    4.03
   0  50   2    9.26    3.89
   0  50  -2    6.82    4.12
   0  50   2    2.21    3.69
   0  50  -2    4.41    4.13
   0  50   3    5.53    3.82
   0  50   3    1.83    5.19
   0  50   3    2.77    3.87
   0  50  -3    0.78    3.34
   0  50   3   -2.96    4.15
   0  50  -3    0.31    5.32
   0  50   3    3.49    3.22
   0  50  -3   10.19    4.70
   0  50   4    6.88    3.95
   0  50   4    9.14    4.02
   0  50   4    3.62    4.75
   0  50   4   10.49    3.98
   0  50  -4    1.20    5.23
   0  50   4   -1.49    3.08
   0  50  -4    0.26    4.60
   0  50   5    8.79    4.53
   0  50   5    5.12    3.91
   0  50   5    3.26    3.25
   0  50  -5   -1.90    4.75
   0  50   5    3.66    3.80
   0  50   5    0.54    3.59
   0  50  -5    3.91    4.58
   0  50  -6    6.37    4.46
   0  50   6   11.56    2.94
   0  50   6   12.26    3.73
   0  50  -6    4.28    4.20
   0  50   6    7.79    3.52
   0  50   6    5.08    3.68
   0  50  -7   -3.12    3.47
   0  50   7    0.54    3.09
   0  50  -7    3.28    3.41
   0 -50   7   -1.31    2.53
   0  50   7    3.61    2.90
   0  50  -8    1.60    2.71
   0  50   8   -0.32    2.54
   0  50   8    0.20    2.44
   0  50  -8    3.47    2.56
   0  51   0    3.49    4.56
   0  51   0    0.26    4.41
   0  51   1   11.97    4.93
   0  51  -1    7.13    4.22
   0  51  -1    2.90    4.65
   0  51   1   10.70    4.31
   0  51  -1   11.14    3.96
   0  51   2    5.23    3.72
   0  51  -2    9.55    4.07
   0  51  -2   11.54    5.37
   0  51   2    4.54    3.78
   0  51  -2    9.20    4.22
   0  51   3    1.11    3.67
   0  51   3    6.12    3.81
   0  51   3    4.27    5.01
   0  51   3    7.48    4.31
   0  51  -3    3.79    3.40
   0  51   3    1.51    3.39
   0  51  -3    8.28    4.69
   0  51   4    4.94    3.65
   0  51   4    7.45    4.72
   0  51   4   12.37    3.99
   0  51   4    1.70    3.78
   0  51  -4    1.73    5.04
   0  51   4   -3.81    2.91
   0  51  -4   10.22    4.67
   0  51   5    5.92    4.35
   0  51   5    0.35    3.66
   0  51   5    9.23    3.44
   0  51   5    2.08    3.63
   0  51   5    3.35    3.45
   0  51  -5   -1.39    4.08
   0  51  -5    7.22    4.75
   0  51  -6    2.99    4.07
   0  51  -6    3.40    3.93
   0  51   6    7.55    3.27
   0  51   6    5.83    3.50
   0  51  -7    3.81    3.32
   0  51   7    3.60    2.97
   0 -51   7    7.27    2.63
   0  51   7    1.12    2.88
   0  51   8    4.44    2.28
   0  51  -8    5.70    2.53
   0  51   8    6.04    2.33
   0  52   0    2.30    4.37
   0  52   0    1.84    4.43
   0  52   1    0.78    4.48
   0  52  -1    0.48    4.05
   0  52  -1   -1.13    4.73
   0  52   1    3.56    3.99
   0  52  -1    5.69    3.80
   0  52   2    6.62    3.80
   0  52  -2    4.52    3.72
   0  52  -2    3.24    5.15
   0  52   2    1.68    3.61
   0  52  -2   -2.93    4.00
   0  52   3    7.06    3.65
   0  52   3   13.79    4.95
   0  52   3    1.29    3.88
   0  52   3    2.82    4.03
   0  52   3    5.45    3.17
   0  52  -3    6.46    4.59
   0  52   4    7.31    3.70
   0  52   4    1.20    4.71
   0  52   4    9.68    4.11
   0  52   4    5.54    3.67
   0  52  -4    3.59    4.98
   0  52   4    4.22    2.95
   0  52  -4   18.91    4.78
   0  52   5    2.73    3.91
   0  52   5    4.98    3.69
   0  52   5    2.99    3.11
   0  52   5    6.04    3.29
   0  52  -5    6.53    4.03
   0  52  -5    5.84    4.48
   0  52  -6    4.36    3.90
   0  52   6    5.25    3.13
   0  52  -6    0.37    3.55
   0  52   6    4.03    3.32
   0  52  -7    1.58    3.10
   0  52   7    5.95    2.75
   0  52   7    4.13    2.81
   0  52  -8    2.48    2.13
   0  52   8    2.67    2.01
   0  53   0    1.99    4.38
   0  53   0    3.83    4.53
   0  53  -1    3.73    4.26
   0  53   1   -0.25    4.39
   0  53   1    7.15    4.12
   0  53  -1    8.24    4.71
   0  53   1   -0.91    4.85
   0  53  -2    6.22    3.72
   0  53  -2    5.41    4.89
   0  53   2    0.61    3.47
   0  53  -2   -0.85    3.81
   0  53   3    4.86    3.40
   0  53   3   11.18    3.98
   0  53   3    8.27    5.07
   0  53   3    2.05    4.05
   0  53   3    3.13    3.20
   0  53  -3   -2.49    4.07
   0  53   4    6.23    3.59
   0  53   4    2.55    3.64
   0  53   4    6.13    4.49
   0  53   4    3.55    3.66
   0  53  -4    0.26    4.63
   0  53   4    7.65    2.89
   0  53  -4    7.33    4.24
   0  53   5    3.90    3.37
   0  53   5    8.08    4.23
   0  53   5    0.16    3.02
   0  53   5    2.43    3.27
   0  53  -5    0.61    3.83
   0  53  -5    5.02    4.28
   0  53  -6   -0.18    3.47
   0  53   6    3.35    2.81
   0  53  -6    9.91    3.70
   0  53   6    4.29    3.02
   0  53  -7    8.45    2.93
   0  53   7    4.90    2.60
   0  53   7    5.71    2.50
   0  54   0    4.93    4.27
   0  54   0    3.61    4.29
   0  54  -1    1.59    4.54
   0  54   1   -0.22    3.73
   0  54  -1    7.63    4.17
   0  54   1    8.61    4.48
   0  54   1    8.86    5.23
   0  54  -2    8.91    3.54
   0  54   2    7.58    5.00
   0  54  -2    6.81    4.79
   0  54   2    6.24    3.70
   0  54  -2    3.97    3.67
   0  54   3    1.89    3.39
   0  54   3    3.47    4.61
   0  54   3    2.47    3.67
   0  54   3    2.19    3.85
   0  54   3    2.15    3.11
   0  54  -3    2.11    3.72
   0  54   4   -3.11    4.37
   0  54   4    6.55    3.58
   0  54   4    1.50    3.48
   0  54  -4    1.23    4.52
   0  54   4    5.34    3.42
   0  54  -4    3.10    3.70
   0  54  -5    3.39    4.00
   0  54   5    6.92    3.12
   0  54   5    9.32    3.37
   0  54   5   10.32    3.88
   0  54  -5    6.17    3.76
   0  54   6    9.47    2.99
   0  54  -6    8.84    3.34
   0  54  -6    1.33    3.44
   0  54  -7    5.82    2.51
   0  54   7   -1.86    2.37
   0  55   0    3.54    4.24
   0  55   0    0.64    4.89
   0  55   0    2.78    4.13
   0  55  -1   -2.02    4.40
   0  55   1    2.34    3.84
   0  55   1   -2.78    4.56
   0  55  -1    2.79    3.90
   0  55   1    5.44    4.31
   0  55   2   -4.38    4.79
   0  55   2    8.53    3.61
   0  55  -2    7.25    4.67
   0  55  -2    0.55    3.47
   0  55  -2    0.56    3.31
   0  55   3   -0.78    4.66
   0  55   3    3.83    3.37
   0  55   3    1.25    3.86
   0  55   3    1.71    2.94
   0  55  -3    4.87    3.92
   0  55   4    4.50    4.09
   0  55   4    7.12    3.44
   0  55   4    4.80    3.35
   0  55  -4   -3.69    4.16
   0  55   4    0.98    3.09
   0  55  -4    3.61    3.70
   0  55  -5    8.01    3.85
   0  55   5   11.87    3.85
   0  55   5   12.61    3.25
   0  55  -5    7.83    3.49
   0  55   5    9.72    2.91
   0 -55   6    6.70    2.57
   0  55   6    4.46    2.72
   0  55  -6    4.45    2.97
   0  55  -6    1.65    3.02
   0  55   7    0.89    2.08
   0  56   0    6.73    4.15
   0  56   0   15.01    4.28
   0  56   0    4.67    4.87
   0  56  -1    3.35    4.34
   0  56   1   -0.20    3.62
   0  56  -1   -1.02    3.50
   0  56   1    2.49    4.16
   0  56   1    7.37    4.78
   0  56  -1    6.02    4.70
   0  56  -2    3.35    3.26
   0  56   2    1.39    4.66
   0  56   2    5.25    3.25
   0  56  -2    1.47    4.43
   0  56  -2    2.01    3.32
   0  56   3    4.96    3.76
   0  56   3    5.49    3.15
   0  56  -3    7.71    3.85
   0  56   3    6.85    4.73
   0  56   3    2.89    2.81
   0  56  -3    5.34    3.55
   0  56   4    1.90    2.84
   0 -56   4    5.16    3.55
   0  56   4    2.17    3.22
   0  56   4    2.72    3.20
   0  56   4   -3.25    4.04
   0  56  -4    3.41    3.94
   0  56  -4    2.93    3.37
   0  56   5    9.93    2.81
   0  56   5    8.90    3.02
   0  56   5    3.26    3.54
   0  56  -5    6.74    3.32
   0  56  -5    6.42    3.69
   0  56   6    4.96    2.60
   0 -56   6    0.79    2.18
   0  56  -6    3.73    2.91
   0  56  -6    5.63    2.78
   0  57   0    6.34    4.04
   0  57   0    6.89    3.79
   0  57   0    3.47    4.71
   0  57   1    3.61    3.52
   0  57  -1   -1.35    4.16
   0  57  -1    6.90    3.54
   0  57   1    0.43    3.87
   0  57  -1    6.99    4.64
   0  57   1    2.53    4.63
   0  57   2   12.19    4.07
   0  57  -2    3.28    3.23
   0  57   2    5.48    4.63
   0  57  -2    4.86    3.95
   0  57  -2    2.74    4.13
   0  57   2    6.87    3.07
   0  57  -2    0.30    2.98
   0  57   3    0.19    3.46
   0  57  -3    4.41    3.70
   0  57   3    0.17    4.08
   0  57   3    2.92    2.65
   0  57  -3    1.12    3.08
   0 -57   4    8.94    3.47
   0  57   4    7.14    3.27
   0  57   4   -0.37    2.93
   0  57   4    3.63    3.90
   0  57  -4    5.41    3.26
   0  57  -4    3.13    4.00
   0  57   5    0.65    2.61
   0  57  -5    4.88    2.97
   0  57  -5    4.99    3.26
   0  57   6    3.52    2.22
   0  57  -6    3.14    2.57
   0  57  -6    1.48    2.34
   0  58   0    7.89    3.81
   0  58   0    3.72    3.72
   0  58   0    7.47    4.69
   0  58   1    7.96    3.47
   0  58  -1    4.20    3.83
   0  58   1    0.81    3.72
   0  58  -1    2.32    3.50
   0  58  -1    0.35    4.30
   0  58   1    6.44    4.58
   0  58  -2   -1.06    3.93
   0  58   2   -0.76    2.91
   0  58   2    1.75    3.77
   0  58  -2    4.08    3.01
   0  58   2    5.33    4.30
   0  58  -2    4.05    3.86
   0  58   3    5.22    3.51
   0  58  -3    4.26    3.51
   0  58   3    6.36    4.07
   0  58   3    2.04    2.49
   0  58  -3    3.66    2.92
   0 -58   4    4.92    2.94
   0  58   4    6.98    3.69
   0  58   4   10.28    2.82
   0  58  -4    1.96    3.48
   0  58  -4    6.25    2.96
   0  58   4    0.71    2.88
   0  58   5    8.58    2.51
   0  58  -5    5.59    3.10
   0  58  -5    0.23    2.55
   0  58  -6    1.78    2.17
   0  59   0   -0.18    3.35
   0  59   0   12.27    4.49
   0  59   0   10.02    3.62
   0  59  -1   13.56    4.06
   0  59   1   15.81    3.48
   0  59   1    9.47    4.53
   0  59  -1    9.81    4.27
   0  59   1    4.50    3.71
   0  59  -1    8.25    3.40
   0  59   2   -0.83    2.71
   0  59  -2    0.97    3.70
   0  59   2    3.82    4.05
   0  59  -2    6.87    3.92
   0  59  -2    1.23    2.73
   0  59   2    1.08    3.46
   0  59   3    0.15    3.81
   0  59  -3    8.30    3.38
   0  59   3    4.36    2.36
   0  59  -3    3.88    2.59
   0  59   3    7.56    3.28
   0  59   4   10.57    3.58
   0  59   4    3.12    2.61
   0  59  -4    3.67    3.25
   0  59  -4    2.45    2.57
   0  59  -5    1.76    2.68
   0  59  -5    0.30    2.19
   0  60   0   56.25    4.86
   0  60   0   69.95    5.01
   0  60   0   65.08    5.53
   0  60   1   36.38    3.99
   0  60  -1   47.13    4.56
   0  60  -1   38.27    3.95
   0  60   1   44.72    4.49
   0  60   1   37.72    4.94
   0  60  -1   35.83    4.44
   0  60   2    3.34    2.58
   0  60  -2   -2.48    3.49
   0  60  -2    2.21    2.56
   0  60   2    0.50    3.20
   0  60   2    1.69    3.77
   0  60  -2    1.95    3.50
   0  60   3    1.76    2.98
   0  60  -3    6.22    3.04
   0  60   3    7.90    3.72
   0  60  -3    1.51    2.33
   0  60   4    1.75    2.53
   0  60   4    0.92    3.18
   0  60  -4    7.21    3.08
   0  60  -4    3.37    2.31
   0  60  -5    5.16    2.38
   0  61   0    6.78    3.09
   0  61   0   -1.30    3.63
   0  61   0    4.43    3.09
   0  61  -1   11.99    3.34
   0  61   1   10.80    2.89
   0  61  -1   15.08    3.89
   0  61   1   11.16    4.06
   0  61  -1   13.30    3.09
   0  61   1    9.19    3.29
   0  61  -2    8.26    3.30
   0  61   2    4.77    2.41
   0  61  -2    5.77    3.35
   0  61   2    1.83    3.72
   0  61  -2    1.82    2.33
   0  61   2    3.03    3.21
   0  61   3    0.88    3.45
   0 -61   3    0.76    2.96
   0  61   3    8.62    2.90
   0  61  -4    3.56    2.68
   0  62   0    8.44    2.88
   0  62   0    7.08    3.65
   0  62   0    2.75    2.85
   0  62   1    3.40    2.54
   0  62  -1    1.14    2.84
   0  62  -1    3.25    3.36
   0  62   1    7.33    3.67
   0  62   1    4.43    2.99
   0  62  -1    5.53    2.57
   0  62   2    1.84    2.10
   0  62  -2    4.77    2.97
   0  62  -2    8.03    3.02
   0  62   2    6.60    3.54
   0  62  -2    4.45    2.16
   0  62   2    2.05    2.94
   0  62   3   12.97    3.41
   0 -62   3    4.82    2.59
   0  62   3   13.07    2.73
   0  62  -4    3.54    2.27
   0  63   0    5.49    2.58
   0  63   0    5.14    3.27
   0  63   0    5.70    2.69
   0  63   1   10.23    2.41
   0  63  -1   12.31    2.83
   0  63  -1   13.63    3.30
   0  63   1   15.50    3.64
   0  63   1    9.65    2.85
   0  63  -1    8.11    2.49
   0  63  -2    4.02    2.63
   0  63  -2    3.86    2.69
   0  63   2    4.40    3.20
   0  63   2    5.43    2.71
   0  63   3    2.92    2.87
   0  63   3    3.78    2.31
   0  64   0    2.97    2.19
   0  64   0    2.55    2.97
   0  64   0    1.99    2.42
   0  64  -1    2.12    2.29
   0  64  -1    3.87    2.75
   0  64   1   -0.94    2.96
   0  64  -1    1.82    1.99
   0  64   1    3.98    2.50
   0  64   2   -0.69    2.74
   0  64  -2    5.25    2.34
   0 -64   2    6.63    2.45
   0  64   2    2.19    2.35
   0  65   0    3.00    2.55
   0  65  -1    1.45    2.28
   0  65   1    1.51    2.70
   0  65   1    1.31    2.07
   0  65   2    2.31    2.43
   0  66   1    4.03    2.18
  -1   0  13    0.21    0.63
  -1   0  13    0.23    2.50
  -1   0  12    1.27    0.84
  -1   0  12    5.53    4.35
  -1   0  12    7.73    3.70
  -1   0  11   -0.16    0.95
  -1   0  11    1.64    3.92
  -1   0  10    1.03    0.98
  -1   0  10   -1.71    3.61
  -1   0   9   36.80    5.65
  -1   0   9   42.97    6.10
  -1   0   9   28.12    5.60
  -1   0   9   28.92    7.01
   1   0  -9   37.06   11.67
  -1   0   8   24.81    3.94
  -1   0   8   30.19    5.48
   1   0  -8   26.67    9.42
  -1   0   8   31.51    4.74
   1   0  -7   19.52    8.04
  -1   0   7   18.62    7.19
   1   0  -7   18.76    7.33
   1   0  -6   11.63    6.94
  -1   0   6    4.99    6.73
   1   0  -6    2.74    6.14
  -1   0   6    2.87    3.88
  -1   0   5   18.89    6.86
   1   0  -5   20.09    6.48
  -1   0   5   12.98    4.30
  -1   0   4    9.27    5.52
  -1   0   4    3.63    3.63
   1   0  -4    3.12    5.16
  -1   0   3  192.80   10.80
   1   0  -3  209.17   10.76
  -1   0   3  200.76    9.48
  -1   0   2    2.89    3.85
   1   0  -2    7.16    3.83
   1   0  -2   -0.30    3.57
   1   0  -1    5.39    2.41
   1   0  -1    3.64    2.11
   1   0   0   77.80    3.88
  -1   0   0   70.26    3.54
   1   0   0   69.11    3.61
   1   0   1   19.70    3.48
  -1   0  -1   19.85    3.29
   1   0   1   12.33    2.89
   1   0   2  602.64   21.96
  -1   0  -2  541.24   20.51
   1   0   2  561.06   20.93
   1   0   3   74.01    6.90
   1   0   3   79.22    5.39
  -1   0  -3   65.75    5.38
   1   0   4   89.94    8.37
   1   0   4   85.50    5.47
  -1   0  -4   83.96    6.92
   1   0   5   10.04    6.62
   1   0   6   20.06    6.67
  -1   0  -6   11.38    7.37
   1   0   7   -2.56    7.30
  -1   0  -7   -1.70    6.99
   1   0   8    1.45    3.66
   1   0   8    4.39    4.37
   1   0   8    1.53    7.90
   1   0   8    6.90    5.38
   1   0   8    8.54    4.55
   1   0   8   10.58    4.41
   1   0   8    5.21    3.56
  -1   0  -8   -1.04    8.64
   1   0   9   12.11    5.33
   1   0   9    4.86    4.22
   1   0   9    7.21    4.53
   1   0   9   13.67    5.94
   1   0   9   -0.18    3.84
   1   0  10    8.86    5.10
   1   0  10    0.75    1.06
   1   0  10   -0.96    4.27
   1   0  10   -2.66    5.54
   1   0  11   -0.20    0.86
   1   0  11    5.39    4.62
   1   0  12   -0.91    0.72
   1   0  12   -0.98    3.60
   1   0  12    5.65    2.87
   1   0  13   -0.46    0.49
  -1  -1  13   -0.05    0.62
  -1   1  13   -0.19    0.62
  -1  -1  13   -0.52    3.07
  -1   1  13    0.12    2.46
  -1   1  12    0.68    0.85
  -1  -1  12    1.26    0.84
  -1  -1  12    5.14    4.31
  -1  -1  12    5.30    3.53
  -1   1  11    0.43    0.94
  -1  -1  11    1.75    1.01
  -1  -1  11    7.20    4.33
  -1   1  11    5.40    4.22
  -1   1  10    1.90    1.06
  -1  -1  10    1.48    0.97
  -1   1  10   18.08    4.68
  -1  -1  10   12.55    4.47
  -1  -1  10    9.00    3.99
  -1   1  10    4.43    3.82
  -1   1   9    2.75    4.01
  -1  -1   9    5.19    4.17
  -1   1   9    2.19    1.04
  -1   1   9   17.97    4.65
  -1  -1   9   19.63    4.46
  -1  -1   9   12.68    4.06
  -1  -1   9   24.54    5.92
   1   1  -9   10.17    9.84
   1  -1  -9   16.73   10.58
  -1  -1   8   91.90    6.09
  -1   1   8   94.23    6.25
  -1  -1   8   49.49    4.57
  -1   1   8   37.58    4.62
   1  -1  -8   77.63   11.56
   1  -1  -8   95.94   12.74
  -1  -1   8   80.48    6.51
   1   1  -8   85.17   11.90
   1  -1  -7   14.59    7.45
   1   1  -7   11.18    6.84
   1  -1  -7    8.63    7.54
  -1  -1   7    3.38    6.63
   1   1  -7   10.19    8.00
  -1   1   7   12.42    7.41
  -1  -1   6   21.98    4.70
  -1   1   6   21.75    4.58
   1   1  -6   36.92    8.22
   1  -1  -6   36.03    7.74
  -1   1   6   33.13    7.59
  -1  -1   6   29.47    7.39
   1  -1  -6   45.07    8.27
  -1   1   5   89.60    6.48
  -1  -1   5   99.09    6.94
   1  -1  -5   98.60    9.05
   1   1  -5   90.37    9.18
  -1  -1   5  108.00    9.29
  -1   1   5   87.02    8.93
  -1   1   4   21.38    4.09
   1  -1  -4   12.99    5.35
   1   1  -4   16.72    5.64
  -1  -1   4   20.21    4.27
  -1  -1   4   26.45    6.05
  -1   1   3 1436.89   50.15
   1   1  -3 1437.17   51.39
   1  -1  -3 1517.36   51.42
  -1  -1   3 1429.67   50.40
  -1  -1   3 1342.02   51.07
  -1   1   2   96.65    5.79
   1   1  -2   93.88    6.05
  -1  -1   2   98.99    6.13
   1  -1  -2   86.05    5.84
   1   1  -2  101.02    6.15
   1  -1  -1  424.67   15.32
  -1  -1   1  407.61   15.25
   1  -1  -1  414.93   14.85
   1   1  -1  397.11   15.06
   1  -1   0 2918.20   97.69
   1   1   0 2780.10   97.21
  -1   1   0 2923.30   97.85
  -1  -1   0 2877.05   97.54
   1  -1   0 2905.25   97.70
   1   1   1 1048.48   36.68
   1  -1   1 1029.17   36.59
  -1   1  -1 1057.77   35.61
  -1  -1  -1 1000.04   36.66
   1   1   1 1054.63   36.31
  -1   1  -1 1008.07   36.79
   1  -1   2 6642.77  223.89
   1   1   2 6536.69  223.24
  -1  -1  -2 6557.66  223.05
   1  -1   3  467.43   17.67
   1   1   3  429.29   15.66
   1  -1   4   73.91    7.50
  -1  -1  -4   62.54    5.94
   1   1   4   83.23    4.85
   1  -1   4   70.65    5.22
   1  -1   5    2.01    6.30
   1  -1   6   78.66    9.32
  -1   1  -6   71.30   10.09
  -1  -1  -6   68.67    9.59
   1  -1   7   42.29    9.18
  -1  -1  -7   41.17    9.68
  -1   1  -7   44.89    9.59
   1  -1   8   -1.35    3.73
   1   1   8   -3.11    3.63
   1  -1   8   11.41    3.94
   1   1   8    4.21    4.00
   1  -1   8   10.01    5.25
   1  -1   8    1.52    7.61
   1   1   8    3.09    4.14
   1   1   8    3.16    4.62
   1  -1   8    1.34    4.11
   1   1   8    2.41    3.76
   1  -1   8    4.09    3.65
  -1  -1  -8   -4.10    8.21
  -1   1  -8    3.17    8.71
   1  -1   9    5.12    5.55
   1   1   9    2.26    4.03
   1  -1   9    6.88    4.14
   1  -1   9   14.73    5.28
   1   1   9    4.88    4.62
   1  -1   9    4.21    4.56
   1   1   9   -0.47    3.62
   1  -1   9   -4.25    3.94
   1   1   9   -2.51    3.81
   1  -1  10   12.77    5.35
   1   1  10    0.35    1.01
   1  -1  10    0.06    1.07
   1  -1  10    5.94    4.05
   1   1  10    0.24    3.96
   1  -1  10   11.62    5.75
   1  -1  11    0.20    0.87
   1   1  11    0.30    0.89
   1  -1  11    5.17    4.61
   1  -1  11    5.57    3.87
   1   1  11    5.70    3.57
   1   1  12   -0.04    0.72
   1  -1  12   -0.07    0.73
   1  -1  12    1.14    3.44
   1  -1  12    6.36    2.85
   1   1  12    8.94    2.96
   1   1  13    0.18    0.49
   1  -1  13   -0.24    0.49
  -1  -2  13   -0.36    0.62
  -1   2  13   -0.35    0.62
  -1  -2  13   -0.78    3.01
  -1  -2  13    2.39    2.49
  -1   2  12    1.02    0.81
  -1  -2  12    0.42    0.82
  -1  -2  12    4.95    4.14
  -1   2  12    5.77    3.62
  -1  -2  12    0.36    3.38
  -1  -2  11    1.58    0.98
  -1   2  11    0.48    0.92
  -1   2  11    1.18    4.08
  -1  -2  11    1.84    3.81
  -1   2  10   -0.46    0.97
  -1  -2  10    2.32    1.04
  -1   2  10   18.72    4.70
  -1  -2  10   13.20    4.65
  -1  -2  10    5.36    3.63
  -1   2  10    4.22    3.89
  -1  -2  10    7.02    3.91
  -1   2   9    7.32    4.04
  -1  -2   9    7.62    4.24
  -1   2   9    1.48    1.07
  -1  -2   9   12.83    4.10
  -1  -2   9   16.59    4.70
  -1   2   9   20.57    4.89
   1   2  -9   19.33   10.21
   1  -2  -9    6.67    9.78
  -1  -2   9    9.39    5.70
  -1  -2   8  153.70    7.13
  -1  -2   8   96.83    5.35
   1  -2  -8  113.02   13.04
  -1  -2   8  103.76    7.09
   1  -2  -8  134.62   13.61
   1   2  -8  153.73   14.41
   1   2  -7   -3.52    6.76
   1  -2  -7    6.95    7.03
  -1  -2   7    0.75    4.47
   1   2  -7    1.47    7.14
   1  -2  -7   -2.14    7.34
  -1  -2   7    6.76    7.08
   1   2  -6   54.83    8.37
   1  -2  -6   61.50    8.51
  -1   2   6   49.32    5.35
  -1  -2   6   63.38    6.33
  -1  -2   6   64.85    8.40
   1  -2  -6   63.93    8.92
  -1   2   5  245.99   11.11
  -1  -2   5  253.59   11.88
   1   2  -5  240.14   13.88
   1  -2  -5  257.45   13.86
  -1  -2   5  214.33   13.21
   1  -2  -4   64.52    6.84
   1   2  -4   67.94    6.73
  -1   2   4   58.73    4.76
  -1  -2   4   49.71    5.33
  -1  -2   4   41.21    6.45
   1   2  -3  484.30   19.96
   1  -2  -3  528.43   19.87
  -1   2   3  471.82   18.28
  -1  -2   3  486.51   18.93
  -1  -2   3  455.24   19.61
   1  -2  -3  525.63   19.90
   1   2  -2 2026.53   68.42
  -1   2   2 1901.33   67.93
  -1  -2   2 1963.70   68.16
   1  -2  -2 1977.65   68.26
  -1   2   1  205.14    7.48
   1  -2  -1  205.51    8.36
  -1  -2   1  199.58    8.28
   1  -2  -1  190.24    7.72
  -1   2   0  209.75    8.19
   1   2   0  201.31    7.24
  -1  -2   0  195.43    7.69
   1  -2   0  196.67    8.07
   1   2   0  196.70    7.57
   1  -2   0  207.93    8.00
  -1  -2  -1 1198.31   41.09
   1  -2   1 1197.84   42.03
   1   2   1 1241.15   42.17
  -1   2  -1 1170.90   42.39
  -1   2  -1 1171.11   41.23
  -1  -2  -1 1248.98   42.14
   1   2   1 1227.76   41.73
  -1  -2  -2  339.14   13.65
   1   2   2  380.35   14.02
   1   2   2  392.97   15.64
   1  -2   2  381.37   15.11
   1  -2   3 1060.93   36.14
   1  -2   3 1012.04   35.46
  -1  -2  -3  910.77   34.74
   1   2   3  940.73   34.13
   1  -2   4   64.07    7.07
  -1  -2  -4   49.17    5.39
   1  -2   4   59.77    5.04
   1   2   4   44.24    3.66
   1  -2   5    4.42    6.06
   1  -2   5    5.24    3.05
  -1  -2  -5    5.81    4.35
   1  -2   6   95.09    9.60
  -1  -2  -6  104.87   10.76
  -1   2  -6   89.55   11.07
   1  -2   7   49.31    8.89
  -1  -2  -7   52.22   10.22
  -1   2  -7   63.03   10.23
   1  -2   8   -0.17    3.59
   1   2   8    0.70    3.85
   1  -2   8    0.90    3.97
   1   2   8    8.52    4.11
   1  -2   8    7.61    8.04
   1  -2   8    5.56    5.18
   1   2   8    0.40    4.35
   1  -2   8   -0.38    3.83
   1   2   8    2.71    3.98
   1  -2   8    2.99    3.51
   1   2   8    1.32    3.53
  -1   2  -8   -4.28    9.25
  -1  -2  -8   -1.01    8.09
   1  -2   9    7.56    5.85
   1  -2   9    2.43    4.20
   1   2   9   10.15    4.51
   1  -2   9   14.44    5.25
   1   2   9    7.87    4.76
   1  -2   9    4.20    4.50
   1   2   9    1.90    3.94
   1  -2   9   -1.78    3.84
   1   2   9   -1.97    3.93
   1  -2  10   10.67    5.19
   1   2  10    1.04    1.02
   1  -2  10   -0.46    0.94
   1   2  10    6.87    4.65
   1  -2  10    7.05    4.22
   1  -2  10   12.81    5.78
   1  -2  11   -0.30    0.94
   1   2  11   -0.15    0.93
   1  -2  11   10.10    4.61
   1  -2  11    9.81    3.75
   1   2  11    5.54    3.86
   1  -2  12    0.47    0.75
   1   2  12   -0.33    0.72
   1  -2  12    5.53    3.55
   1  -2  12    3.71    2.73
   1   2  12    3.82    2.92
   1   2  13    0.06    0.50
   1  -2  13   -0.28    0.50
  -1   3  13    0.03    0.62
  -1  -3  13   -0.08    0.59
  -1  -3  13    4.55    3.25
  -1   3  13    3.57    2.62
  -1  -3  13    5.58    2.51
  -1   3  12    0.38    0.80
  -1  -3  12   -0.04    0.81
  -1  -3  12    8.89    4.32
  -1   3  12    0.37    3.47
  -1  -3  12    6.09    3.60
  -1  -3  11    0.42    0.93
  -1   3  11    0.54    0.97
  -1   3  11    2.85    4.14
  -1  -3  11    4.57    4.29
  -1   3  10    2.38    1.09
  -1  -3  10    1.92    1.01
  -1  -3  10   11.37    4.36
  -1  -3  10   16.31    4.10
  -1   3  10   11.23    4.17
  -1  -3  10    9.85    3.98
  -1  -3   9   20.76    4.26
  -1   3   9   20.36    4.72
   1   3  -9   43.22   11.87
  -1  -3   9   39.81    6.39
   1  -3  -9   30.86   10.78
  -1  -3   9   35.38    4.94
  -1  -3   9   33.16    4.59
  -1   3   8   22.55    4.26
  -1  -3   8   63.77    5.28
   1  -3  -8   56.01   10.73
  -1   3   8   48.38    5.83
  -1  -3   8   55.07    5.96
   1   3  -8   27.18   10.20
  -1   3   8   25.64    4.52
   1  -3  -8   47.44   10.35
  -1   3   8   56.37    6.03
  -1  -3   8   47.89    5.01
   1  -3  -7   19.43    7.43
  -1  -3   7   17.29    4.90
   1   3  -7    7.81    7.08
  -1  -3   7   15.22    7.47
   1   3  -7   16.25    8.07
   1  -3  -7   19.17    7.68
  -1  -3   6   84.33    7.06
   1  -3  -6   75.05    9.24
  -1   3   6   69.50    5.82
   1   3  -6   78.58    9.67
   1  -3  -6   66.22    8.91
  -1  -3   6   68.97    8.44
  -1   3   5   11.02    3.60
   1  -3  -5   -1.24    6.08
  -1  -3   5   23.04    4.95
   1   3  -5   12.53    6.40
  -1  -3   5   12.14    6.37
   1  -3  -5   15.48    6.14
  -1  -3   4   22.91    4.60
  -1   3   4   24.47    3.68
   1   3  -4   20.57    5.60
   1  -3  -4   30.38    6.04
  -1  -3   4   18.85    5.99
   1  -3  -4   27.90    6.00
   1   3  -3  392.30   17.11
  -1  -3   3  403.60   16.04
  -1   3   3  386.77   14.98
  -1  -3   3  382.69   16.40
   1  -3  -3  399.14   16.55
  -1   3   2  545.13   19.33
  -1  -3   2  504.38   19.51
   1  -3  -2  570.33   19.78
  -1   3   2  511.65   19.30
   1   3  -2  463.92   19.60
   1  -3  -2  505.03   18.27
   1  -3  -1    4.65    1.93
   1  -3  -1    6.24    2.74
  -1   3   0 1646.18   57.37
  -1  -3   0 1632.40   57.18
   1  -3   0 1641.78   57.38
   1   3   0 1770.14   57.39
  -1  -3  -1  431.40   15.40
   1   3   1  429.63   16.46
   1  -3   1  452.90   16.33
  -1   3  -1  432.85   15.58
  -1  -3  -1  424.90   15.26
  -1   3  -1  431.53   16.69
  -1  -3  -1  433.20   16.18
   1   3   1  458.78   15.98
   1  -3   2  343.26   14.16
   1   3   2  353.09   14.47
   1  -3   2  363.12   14.02
  -1  -3  -2  328.91   14.10
  -1  -3  -2  332.77   12.70
   1   3   2  323.81   12.85
   1  -3   3 1816.95   63.47
   1  -3   3 1834.20   63.13
  -1  -3  -3 1764.94   62.43
   1   3   3 1767.39   61.68
  -1  -3  -4  105.11    7.06
   1   3   4  109.50    5.25
   1  -3   5   18.88    6.63
  -1  -3  -5   17.20    4.81
   1  -3   5   17.58    3.78
   1  -3   6   20.04    7.33
  -1  -3  -6   11.56    7.17
  -1   3  -6   21.67    8.21
   1  -3   7   28.17    8.22
  -1   3  -7   29.29    9.10
  -1  -3  -7   24.54    8.45
   1  -3   8   -2.38    3.60
   1   3   8    2.48    3.90
   1   3   8    0.72    4.24
   1  -3   8    1.78    3.89
   1  -3   8    3.04    7.88
   1   3   8    0.22    5.28
   1  -3   8    4.22    5.19
   1  -3   8    3.81    4.23
   1   3   8    1.09    3.25
   1   3   8    6.15    4.55
   1   3   8    6.80    4.11
   1   3   8    6.45    3.75
   1  -3   8    6.14    3.57
  -1  -3  -8    3.99    7.98
  -1   3  -8    5.42    9.17
   1  -3   9   13.63    5.93
   1   3   9   10.26    4.60
   1  -3   9    6.95    4.12
   1  -3   9    9.70    5.06
   1   3   9    6.82    4.67
   1  -3   9    5.23    4.19
   1   3   9    5.27    3.93
   1   3   9   -4.66    4.06
   1  -3   9    2.18    3.69
   1  -3  10    7.27    5.33
   1   3  10    2.09    1.04
   1  -3  10   13.44    4.36
   1   3  10    6.93    4.25
   1  -3  10   12.05    5.55
   1   3  11    0.40    0.90
   1  -3  11   -0.34    0.91
   1  -3  11   10.30    4.44
   1   3  11    2.69    3.69
   1  -3  11    6.95    3.57
   1   3  12    1.02    0.72
   1  -3  12    0.22    0.74
   1   3  12    4.85    2.98
   1  -3  12    5.17    2.75
   1   3  13    0.06    0.49
   1  -3  13   -0.33    0.49
  -1   4  13   -0.21    0.62
  -1  -4  13   -0.10    0.58
  -1  -4  13    6.70    3.24
  -1   4  13    3.14    3.09
  -1  -4  13    2.51    2.38
  -1   4  13    4.76    2.63
  -1   4  12    0.60    0.81
  -1  -4  12    0.53    0.80
  -1   4  12   -2.70    4.01
  -1  -4  12    5.31    4.03
  -1   4  12    3.37    3.56
  -1  -4  12    5.66    3.47
  -1   4  11    0.65    0.93
  -1  -4  11    0.62    0.92
  -1   4  11   15.95    4.59
  -1  -4  11    2.26    3.97
  -1   4  11   14.45    4.77
  -1   4  10    0.93    0.96
  -1  -4  10    0.67    0.97
  -1  -4  10   22.86    4.30
  -1  -4  10   30.63    4.95
  -1  -4  10   15.05    4.04
  -1   4  10   18.33    4.38
  -1  -4   9   14.09    4.22
  -1   4   9   20.76    4.63
  -1   4   9    1.22    0.97
   1   4  -9   18.29    9.78
  -1  -4   9   29.46    5.98
   1  -4  -9   18.58   10.31
  -1  -4   9   20.14    4.27
  -1  -4   9   28.48    4.75
  -1   4   8    2.60    3.69
  -1  -4   8   20.27    4.14
  -1  -4   8   13.86    5.09
   1  -4  -8    7.21    7.72
  -1   4   8   14.12    5.02
   1   4  -8    3.77    8.16
  -1   4   8   13.07    3.68
   1  -4  -8   -5.92    7.67
  -1  -4   8   11.93    3.75
  -1   4   8    1.42    0.99
  -1   4   8   14.31    4.85
   1  -4  -7   18.75    7.54
  -1  -4   7   18.68    5.25
  -1  -4   7   34.95    7.75
   1   4  -7   37.19    9.11
   1  -4  -7   25.39    8.47
  -1   4   7   20.39    7.14
  -1  -4   6  113.33    8.37
   1   4  -6  123.53   10.73
   1  -4  -6  137.20   10.95
  -1   4   6  105.26    9.96
   1  -4  -6  121.50   10.79
  -1  -4   6  107.20    9.96
   1  -4  -5  241.22   13.75
   1   4  -5  241.93   13.79
  -1   4   5  239.53   10.53
  -1  -4   5  235.73   11.72
  -1  -4   5  220.98   13.15
  -1   4   5  213.89   13.04
   1  -4  -5  255.67   13.57
  -1  -4   4  201.48    9.91
   1  -4  -4  183.07   10.69
   1   4  -4  185.35   11.44
  -1   4   4  192.48    8.52
   1  -4  -4  193.70   10.79
  -1   4   4  168.98   10.50
  -1  -4   4  172.77   10.40
  -1  -4   3  179.97    9.46
  -1   4   3  184.44    7.97
   1   4  -3  177.56   10.14
  -1  -4   3  168.57    9.92
  -1   4   3  175.42    9.76
   1  -4  -3  201.19    9.87
  -1   4   2 1182.57   41.53
   1  -4  -2 1157.07   41.75
   1   4  -2 1156.93   42.02
  -1   4   2 1159.34   41.50
   1  -4  -2 1195.21   40.54
   1  -4  -1    2.00    1.91
   1   4  -1    2.48    2.50
  -1   4   1    4.19    2.00
  -1  -4   1    2.57    2.06
   1  -4  -1    2.50    2.71
  -1   4   0 2306.87   76.99
   1   4   0 2138.88   76.73
   1   4   0 2288.52   76.98
   1  -4   0 2276.83   76.84
   1  -4   1 3361.45  112.49
   1   4   1 3370.24  112.47
  -1  -4  -1 3322.93  112.39
  -1  -4  -1 3225.75  111.44
   1   4   1 3322.62  112.18
   1   4   2  640.10   23.52
   1   4   2  630.09   23.98
   1  -4   2  617.61   23.47
  -1  -4  -2  624.20   23.42
   1  -4   2  633.06   23.53
  -1  -4  -2  645.53   22.33
   1   4   2  587.91   22.31
   1  -4   3  109.81    7.60
   1   4   3  100.73    7.67
   1   4   3  119.33    8.19
  -1  -4  -3   84.06    5.75
   1  -4   3   95.78    7.12
   1   4   3   98.74    4.95
   1   4   4   31.26    6.36
   1  -4   4   36.10    6.68
   1   4   4   21.86    2.37
  -1  -4  -4   26.83    4.48
   1  -4   4   43.24    5.71
   1   4   5   23.82    6.48
   1  -4   5   22.51    6.42
   1  -4   5   16.33    3.96
  -1  -4  -5   15.11    4.73
   1   4   6   87.05    9.82
   1  -4   6  104.87   10.36
  -1  -4  -6   84.95   10.22
  -1   4  -6  113.52   12.00
   1   4   7   36.02    8.65
   1  -4   7   31.35    8.48
  -1  -4  -7   16.14    8.11
  -1   4  -7   27.01    9.11
   1  -4   8   -2.67    3.51
   1   4   8   -1.52    3.63
   1  -4   8    8.36    4.14
   1   4   8    3.64    4.27
   1  -4   8   -5.32    8.11
  -1  -4  -8   -6.85    7.93
   1  -4   8    9.98    5.59
   1   4   8    6.89    5.36
   1   4   8  -12.21    8.38
   1   4   8   -4.10    4.17
   1   4   8   -0.42    4.69
   1  -4   8    3.99    4.12
   1   4   8    1.89    3.33
   1  -4   8    6.72    3.47
   1   4   8   -2.69    3.68
  -1  -4  -8   -6.88    7.97
  -1   4  -8   -2.20    8.97
   1  -4   9    4.86    5.74
   1   4   9    7.53    5.93
   1   4   9    8.81    4.36
   1  -4   9    9.23    4.13
   1   4   9    9.24    5.31
   1  -4   9    3.66    5.03
   1  -4   9    8.74    4.64
   1   4   9   11.32    4.44
   1   4   9    9.89    4.17
   1  -4   9    0.69    3.62
   1   4   9    2.21    3.86
   1   4  10    8.81    5.08
   1  -4  10    2.33    5.18
   1  -4  10    9.14    4.13
   1   4  10    9.24    4.61
   1   4  10   16.06    5.81
   1  -4  10   12.48    5.80
   1   4  11    2.40    0.95
   1  -4  11    0.49    0.92
   1  -4  11    7.36    4.78
   1   4  11    6.64    4.63
   1  -4  11    4.93    3.47
   1   4  11    1.25    3.74
   1  -4  12    0.71    0.74
   1   4  12    1.74    0.78
   1   4  12    2.53    3.70
   1  -4  12    1.77    3.70
   1  -4  12    7.16    2.75
   1   4  12    4.02    3.00
   1  -4  13    0.15    0.46
   1   4  13    0.61    0.47
  -1  -5  13    0.07    0.57
  -1   5  13   -0.27    0.60
  -1   5  13   -0.99    2.95
  -1   5  13    1.43    2.42
  -1  -5  13    4.24    2.41
  -1   5  12    0.72    0.82
  -1  -5  12    0.57    0.79
  -1   5  12    5.91    4.29
  -1  -5  12    5.67    4.29
  -1   5  12   11.03    3.84
  -1  -5  12   10.64    3.49
  -1  -5  11    0.05    0.91
  -1   5  11    1.35    0.93
  -1  -5  11    3.65    4.51
  -1   5  10    1.64    1.09
  -1  -5  10   12.88    4.33
  -1  -5  10   10.87    3.94
  -1   5  10   20.96    4.44
  -1  -5  10   12.10    4.16
  -1  -5   9    3.88    3.98
  -1   5   9    8.54    4.27
  -1   5   9    1.84    1.07
   1   5  -9    1.15    9.54
   1  -5  -9   17.41    9.67
  -1  -5   9   11.79    4.38
  -1   5   8    0.25    3.29
  -1  -5   8   18.53    4.19
   1  -5  -8   16.10    8.72
  -1  -5   8   17.26    5.03
   1   5  -8   11.39    8.70
  -1   5   8   25.21    5.28
  -1   5   8    9.49    3.61
   1  -5  -8    9.28    8.22
  -1   5   8    0.44    0.98
  -1  -5   8   18.18    3.97
  -1   5   8   14.06    4.87
  -1  -5   7   32.97    5.99
   1  -5  -7   18.80    8.03
  -1   5   7   41.40    8.15
   1  -5  -7   31.53    7.98
  -1  -5   7   32.72    7.58
   1   5  -7   35.99    8.82
   1  -5  -6   73.71    8.94
  -1  -5   6   84.05    7.58
   1   5  -6   94.95   10.26
  -1   5   6   72.93    8.76
  -1  -5   6   79.15    8.95
   1  -5  -6   71.38    9.15
   1   5  -5   23.51    6.89
  -1  -5   5   35.62    5.49
   1  -5  -5   29.69    7.07
  -1   5   5   24.36    3.65
   1  -5  -5   35.44    7.39
  -1   5   5   22.59    6.65
  -1  -5   5   28.97    7.23
   1   5  -4   84.65    7.70
  -1   5   4   82.00    4.60
  -1  -5   4  101.43    6.70
   1  -5  -4  102.79    7.77
   1  -5  -4  107.16    7.98
  -1   5   4   95.47    7.60
  -1  -5   4   86.20    7.43
  -1   5   3  179.80    7.37
   1   5  -3  201.93   10.18
  -1  -5   3  186.79    9.29
   1  -5  -3  186.99    9.50
  -1   5   3  178.50    9.59
  -1   5   3  179.18    9.18
  -1  -5   3  193.91    9.62
   1  -5  -2  434.93   16.64
  -1   5   2  411.61   16.35
   1   5  -2  376.04   16.89
  -1   5   2  416.06   16.32
   1  -5  -2  444.85   15.25
  -1   5   1 1227.15   42.22
  -1  -5   1 1183.44   41.90
   1   5  -1 1214.07   42.01
  -1   5   1 1205.59   41.87
  -1   5   0   46.19    3.82
  -1   5   0   52.77    3.61
   1   5   0   48.24    3.37
   1   5   0   52.60    3.59
   1  -5   0   56.11    3.44
  -1  -5   0   56.97    3.69
   1  -5   1 9363.79  329.15
   1   5   1 9649.58  329.17
   1   5   1 9999.00  329.76
  -1  -5  -1 9807.12  329.09
   1   5   1 9813.47  329.01
   1   5   2 1827.04   61.72
   1  -5   2 1723.13   60.97
   1   5   2 1735.25   60.98
   1  -5   2 1840.28   61.33
  -1  -5  -2 1800.01   61.01
   1   5   2 1649.15   59.93
   1   5   3  469.77   19.19
   1   5   3  454.13   18.42
   1  -5   3  475.66   18.58
   1  -5   3  500.47   18.57
  -1  -5  -3  451.25   17.28
   1  -5   4  119.59    8.67
   1   5   4  114.16    8.69
   1  -5   4  121.00    8.17
  -1  -5  -4   91.42    6.73
   1  -5   5   23.74    6.44
   1   5   5   19.83    6.82
  -1  -5  -5   13.40    4.50
   1  -5   6   83.54    9.38
   1   5   6   85.12    9.47
  -1  -5  -6   94.47    9.95
  -1   5  -6  101.56   11.19
   1  -5   7   12.15    7.16
   1   5   7   11.59    7.87
  -1  -5  -7   10.37    7.28
  -1   5  -7   24.66    8.90
   1  -5   8   -0.32    3.54
   1   5   8   -0.36    3.97
   1  -5   8    7.18    3.75
   1  -5   8    4.89    4.21
   1   5   8    7.35    4.32
  -1  -5  -8    0.97    8.04
   1   5   8    9.33    5.37
   1  -5   8    1.77    5.21
   1   5   8   10.69    7.87
   1  -5   8    1.52    7.35
   1  -5   8    6.25    4.01
   1   5   8    6.15    4.78
   1   5   8    0.32    3.21
   1   5   8    2.94    3.82
  -1   5  -8   -4.46    8.74
  -1  -5  -8    2.91    8.00
   1   5   9   13.57    5.80
   1  -5   9    7.50    5.73
   1  -5   9    7.01    4.30
   1   5   9   10.48    4.62
   1  -5   9   13.56    5.55
   1   5   9    7.91    5.14
   1  -5   9   16.98    4.56
   1   5   9    3.85    4.22
   1   5   9    1.57    4.65
   1   5   9    3.89    4.01
   1   5   9    7.18    4.20
   1  -5   9   25.96    3.80
   1   5  10   11.62    5.04
   1  -5  10   13.66    5.01
   1   5  10    5.53    4.40
   1  -5  10    9.68    4.02
   1   5  10    8.11    5.63
   1  -5  10    4.30    5.40
   1   5  10   11.27    3.91
   1   5  11   -0.95    0.94
   1  -5  11   -0.58    0.89
   1   5  11    2.86    4.58
   1  -5  11    2.79    3.34
   1   5  11    1.67    3.73
   1   5  12   -0.25    0.69
   1  -5  12    0.49    0.72
   1  -5  12    4.78    3.67
   1   5  12    2.19    3.35
   1  -5  12    4.01    2.69
   1   5  12    3.75    2.98
   1   5  13   -0.64    0.48
   1  -5  13   -0.17    0.46
  -1  -6  13    1.35    0.57
  -1   6  13    0.55    0.61
  -1   6  13   10.74    3.10
  -1  -6  13    8.29    3.27
  -1  -6  13    4.51    2.34
  -1   6  13    2.48    2.62
  -1  -6  12    1.64    0.82
  -1   6  12    0.93    0.84
  -1  -6  12    5.63    4.14
  -1  -6  12    5.49    3.17
  -1  -6  11    0.87    0.93
  -1   6  11    1.13    1.00
  -1  -6  11    6.85    4.27
  -1  -6  11    7.78    3.49
  -1  -6  11   13.09    5.09
  -1   6  11   14.02    5.00
  -1   6  10    1.35    1.01
  -1  -6  10    5.30    4.54
  -1   6  10   10.92    3.94
  -1  -6  10    4.49    3.68
  -1   6   9    8.61    4.19
  -1  -6   9    3.62    3.64
  -1  -6   9    4.21    3.98
  -1   6   9   13.58    4.87
  -1   6   9    0.96    1.03
   1  -6  -9   10.77    8.94
   1   6  -9   -2.31    9.41
  -1   6   8    0.08    3.65
  -1  -6   8    3.59    3.53
  -1   6   8    1.21    3.85
  -1  -6   8    9.77    3.88
  -1   6   8    1.67    4.66
  -1   6   8    1.94    0.97
  -1   6   8    5.48    3.42
   1  -6  -8    2.66    7.80
  -1   6   8    7.87    4.84
   1   6  -8   -4.78    8.71
  -1  -6   8   12.04    4.84
  -1   6   8   12.92    4.27
  -1  -6   8    4.45    3.60
   1  -6  -7   77.42   10.03
   1   6  -7   74.84   10.81
  -1   6   7   52.83    8.54
  -1  -6   7   63.78    8.96
  -1  -6   7   52.70    6.91
   1  -6  -7   64.21    9.41
  -1   6   6   46.60    7.59
   1  -6  -6   36.29    7.84
  -1  -6   6   24.56    6.96
   1  -6  -6   28.52    7.74
  -1  -6   6   33.47    5.65
   1   6  -6   42.98    8.05
  -1  -6   5   56.66    7.52
  -1   6   5   44.23    7.55
   1  -6  -5   37.70    7.25
   1  -6  -5   48.21    7.09
   1   6  -5   61.10    7.76
  -1  -6   5   52.11    6.27
  -1   6   5   49.18    4.16
  -1  -6   4  141.55    8.77
  -1   6   4  151.29    9.06
   1  -6  -4  145.84    8.86
  -1   6   4  153.14    6.11
   1   6  -4  126.84    9.53
   1  -6  -4  155.22    9.27
  -1  -6   4  141.68    8.37
  -1   6   3 1911.70   65.11
   1  -6  -3 1894.28   65.14
  -1   6   3 1954.86   65.48
  -1  -6   3 1821.58   65.02
   1  -6  -3 1771.95   62.89
  -1  -6   3 1902.08   65.07
   1   6  -3 1939.62   65.88
  -1   6   3 1849.13   64.39
  -1   6   2 1400.43   52.75
   1  -6  -2 1533.75   52.94
  -1   6   2 1527.70   52.74
   1  -6  -2 1515.90   51.74
   1   6  -2 1561.74   53.47
   1   6  -1  166.68    7.30
  -1  -6   1  155.80    7.33
   1   6   0  399.09   15.01
  -1  -6   0  423.66   15.53
   1  -6   0  424.88   15.13
  -1   6   0  402.74   15.54
  -1   6   0  421.66   15.60
   1   6   1 7617.65  253.87
   1   6   1 7476.64  253.10
   1  -6   1 7185.49  253.09
  -1  -6  -1 7716.27  252.96
   1  -6   1 7276.53  253.57
   1   6   2 2443.08   82.85
   1  -6   2 2345.57   81.95
   1   6   2 2343.51   81.95
  -1  -6  -2 2378.68   81.88
   1  -6   2 2326.15   82.29
   1   6   3  385.10   17.59
   1  -6   3  419.45   16.71
   1   6   3  405.26   16.90
   1  -6   3  409.64   16.82
   1  -6   4   13.93    5.84
   1   6   4   12.46    5.88
  -1  -6  -4    8.78    3.55
   1  -6   4   10.33    5.38
   1  -6   5   60.44    7.92
   1   6   5   62.47    7.63
  -1  -6  -5   46.52    5.71
  -1  -6  -5   51.13    7.20
   1   6   6   37.96    7.96
   1  -6   6   27.86    7.23
  -1  -6  -6   18.52    7.00
  -1   6  -6   29.99    8.74
   1  -6   7    8.31    7.35
   1   6   7    5.16    6.80
  -1   6  -7    2.78    8.32
  -1  -6  -7   -0.79    6.77
   1  -6   8   -3.52    3.57
   1   6   8    1.83    3.77
   1   6   8    5.21    4.21
   1  -6   8    8.26    4.33
   1  -6   8    3.01    3.91
  -1  -6  -8    9.56    8.32
   1   6   8    4.22    5.36
   1   6   8    7.63    7.87
   1  -6   8    7.58    7.63
   1  -6   8    5.53    5.26
   1  -6   8   14.35    4.23
   1   6   8    5.82    4.76
   1   6   8    8.34    3.36
   1   6   8    7.07    3.93
  -1   6  -8    5.65    9.44
  -1  -6  -8    0.95    7.76
   1  -6   9    8.20    5.85
   1   6   9    5.31    5.87
   1   6   9    7.39    4.62
   1  -6   9    6.22    4.20
   1  -6   9   14.29    5.48
   1   6   9    5.27    4.99
   1   6   9    2.50    5.13
   1  -6   9    4.74    4.39
   1   6   9    4.64    4.09
   1   6   9    0.88    3.93
   1  -6  10    3.33    4.77
   1   6  10    5.66    5.28
   1   6  10   -3.54    4.30
   1  -6  10    3.54    3.67
   1  -6  10   15.42    5.61
   1   6  10    5.45    5.60
   1   6  10    8.16    4.00
   1  -6  11   -0.14    0.88
   1  -6  11    3.52    4.55
   1   6  11    4.79    4.24
   1  -6  11    4.18    3.34
   1   6  11    7.14    3.98
   1  -6  12    0.66    0.70
   1   6  12    0.11    0.69
   1   6  12    2.92    3.62
   1  -6  12    5.20    3.53
   1   6  12    6.64    2.99
   1  -6  12    5.73    2.55
   1  -6  13    0.58    0.48
   1   6  13   -0.17    0.48
  -1  -7  13    1.17    0.57
  -1   7  13   -0.05    0.59
  -1   7  13    1.88    2.91
  -1  -7  13    4.23    2.19
  -1   7  12    0.08    0.85
  -1  -7  12    0.20    0.78
  -1  -7  12    4.42    4.11
  -1   7  12   -0.56    4.07
  -1   7  11    0.22    0.95
  -1  -7  11   -1.22    0.92
  -1  -7  11    5.50    3.45
  -1  -7  11    8.95    4.08
  -1  -7  11   18.31    5.21
  -1   7  11   15.31    4.65
  -1   7  10    0.71    1.06
  -1  -7  10    4.56    3.89
  -1   7  10    7.14    4.73
  -1  -7  10    4.06    4.14
  -1  -7  10   -1.64    3.65
  -1   7   9    7.37    4.12
  -1  -7   9   15.17    4.01
  -1   7   9    9.56    4.73
  -1  -7   9   13.72    4.49
  -1   7   9    0.62    0.97
  -1   7   9   13.96    3.97
   1  -7  -9   13.91    9.56
   1   7  -9    3.48    9.85
  -1   7   8    2.67    3.51
  -1  -7   8    3.60    3.17
  -1   7   8    1.71    3.56
  -1   7   8   11.86    5.01
  -1   7   8    0.95    0.95
  -1  -7   8    1.97    3.39
  -1   7   8    9.17    3.60
   1  -7  -8   -0.88    7.89
  -1  -7   8   11.83    5.01
   1   7  -8    0.96    8.59
  -1   7   8   12.30    4.99
  -1  -7   8    5.48    3.80
  -1   7   8   11.42    4.26
  -1  -7   7   35.03    7.75
   1  -7  -7   34.63    8.43
   1  -7  -7   36.43    8.03
  -1  -7   7   16.41    5.29
   1  -7  -6   29.71    7.35
  -1  -7   6   38.75    7.32
  -1   7   6   25.65    7.36
   1  -7  -6   30.39    7.45
  -1  -7   6   36.69    6.09
  -1  -7   5   77.34    8.23
  -1   7   5   81.17    8.41
   1  -7  -5   97.38    8.52
  -1  -7   5   84.80    7.45
   1   7  -5   84.18    8.76
   1  -7  -5  102.24    8.92
  -1   7   5   88.01    5.02
  -1   7   4   83.82    7.39
  -1  -7   4   77.26    7.35
   1  -7  -4   86.95    7.13
  -1  -7   4   87.30    7.01
  -1   7   4  100.04    4.51
   1   7  -4   90.26    8.15
  -1  -7   3  144.50    8.70
   1  -7  -3  152.07    8.46
  -1   7   3  152.60    8.57
  -1   7   3  145.48    8.67
   1  -7  -3  131.07    5.75
   1   7  -3  144.44    9.72
  -1  -7   3  156.00    8.85
  -1   7   3  143.33    7.67
   1  -7  -2  105.83    6.72
  -1   7   2  115.36    6.63
   1  -7  -2  110.84    5.19
   1   7  -2   99.40    7.64
  -1   7   1    8.44    3.18
   1   7  -1   10.95    2.91
  -1  -7   1    6.89    3.09
   1  -7   0 1054.67   37.32
  -1  -7   0 1123.60   38.00
   1   7   0 1098.22   37.28
  -1   7   0 1040.80   37.83
  -1   7   0 1054.74   37.95
   1   7   1  456.94   16.77
   1   7   1  455.98   17.70
   1  -7   1  426.20   16.72
   1  -7   1  455.91   17.49
  -1  -7  -1  449.37   16.39
  -1   7  -1  454.76   17.70
   1   7   2  228.23   11.54
   1  -7   2  213.20   10.37
   1   7   2  221.90   10.45
  -1  -7  -2  201.53    9.70
   1   7   2  209.07    8.36
   1  -7   3 2898.15  101.39
   1   7   3 2919.90  101.40
   1   7   3 2876.87  102.48
  -1  -7  -3 2953.72  100.60
   1  -7   3 2895.73  101.62
   1   7   4   24.99    6.40
   1  -7   4   32.94    6.28
   1  -7   4   31.08    5.98
  -1  -7  -4   24.60    4.48
   1  -7   5    7.67    5.79
   1   7   5    3.67    6.14
  -1  -7  -5    4.36    3.94
   1  -7   5   16.16    5.67
  -1  -7  -5    4.16    5.27
   1  -7   6   17.04    6.91
   1   7   6   20.84    7.02
  -1  -7  -6   32.89    7.25
  -1   7  -6   31.93    8.97
   1   7   7   18.06    7.38
   1  -7   7    7.03    7.12
  -1  -7  -7   10.86    7.09
  -1   7  -7   13.16    9.24
   1  -7   8   -3.92    3.45
   1   7   8    1.75    4.09
   1  -7   8    6.37    3.82
   1  -7   8    6.06    4.42
   1   7   8   12.56    4.49
   1  -7   8   18.31    5.38
   1  -7   8    3.02    7.40
   1   7   8   13.30    5.43
   1   7   8   -0.76    7.62
   1   7   8   12.28    5.31
   1   7   8    6.81    3.63
   1  -7   8   15.62    4.30
   1   7   8   12.65    4.03
  -1   7  -8    1.14    9.74
   1   7   9   10.34    5.81
   1  -7   9   -0.24    5.79
   1   7   9    2.40    4.50
   1  -7   9   14.99    4.31
   1   7   9   -3.69    5.40
   1  -7   9    2.85    4.90
   1  -7   9    3.89    4.42
   1   7   9   12.94    5.36
   1   7   9    1.97    4.10
   1   7   9   -3.55    4.23
   1   7  10    3.84    4.74
   1  -7  10    7.64    5.23
   1  -7  10   -0.65    3.54
   1   7  10   -1.53    4.36
   1   7  10    7.05    5.42
   1  -7  10   10.83    5.64
   1   7  10    0.94    3.71
   1  -7  11    0.72    0.89
   1  -7  11   10.45    4.58
   1   7  11    6.68    4.62
   1   7  11    2.10    3.87
   1  -7  11    9.05    3.42
   1  -7  12    1.07    0.73
   1   7  12    0.21    0.76
   1   7  12    8.01    3.44
   1  -7  12    7.29    3.69
   1   7  12    5.47    3.09
   1  -7  12    5.91    2.51
   1  -7  13    0.51    0.44
   1   7  13    0.04    0.45
  -1   8  13   -0.05    0.60
  -1  -8  13    0.64    0.54
  -1  -8  13    4.57    3.06
  -1   8  13    4.57    2.82
  -1  -8  13    2.44    2.11
  -1  -8  12   -0.12    0.75
  -1   8  12    1.34    0.84
  -1   8  12    9.32    3.88
  -1  -8  12   11.00    4.39
  -1  -8  12    5.93    3.23
  -1  -8  11   -0.50    0.91
  -1   8  11    0.16    0.97
  -1  -8  11    4.30    3.85
  -1  -8  11    2.18    3.31
  -1   8  11    5.27    4.15
  -1  -8  11    0.48    4.62
  -1   8  11    4.43    4.82
  -1   8  10    1.06    1.02
  -1   8  10   13.29    4.79
  -1  -8  10    3.17    3.91
  -1  -8  10    8.04    4.08
  -1  -8  10    5.37    3.54
  -1  -8   9    6.00    3.58
  -1   8   9    1.60    3.82
  -1   8   9    9.64    4.72
  -1  -8   9    4.85    4.10
  -1   8   9    0.17    0.96
  -1   8   9    9.10    3.76
  -1   8   8    5.55    3.67
  -1   8   8   12.12    3.88
  -1  -8   8   20.93    4.06
  -1   8   8    6.86    4.79
  -1   8   8    0.10    0.93
  -1  -8   8   19.74    3.92
  -1   8   8   13.11    3.79
   1  -8  -8   21.00    8.63
   1   8  -8   29.03    9.46
  -1   8   8   21.37    5.08
  -1  -8   8   23.03    5.06
  -1   8   8   13.18    4.44
  -1  -8   8   19.73    3.98
   1  -8  -7   17.97    7.75
   1  -8  -7    4.93    6.62
  -1  -8   7    8.03    5.16
   1  -8  -6  256.78   14.79
  -1   8   6  243.43   14.20
  -1  -8   6  231.69   14.03
  -1  -8   6  218.03   12.84
   1  -8  -6  274.73   15.15
  -1  -8   5   10.11    6.09
   1  -8  -5   11.14    5.59
  -1   8   5   11.58    6.09
  -1  -8   5    6.42    5.18
   1  -8  -5    7.81    6.13
  -1   8   4   16.44    4.95
   1  -8  -4   21.77    5.47
  -1  -8   4   13.58    5.65
  -1   8   4   25.00    5.78
   1   8  -4   18.47    6.24
   1  -8  -4   13.95    1.79
  -1  -8   4   20.39    5.05
  -1   8   4   16.63    2.35
  -1  -8   3  508.69   19.99
  -1   8   3  485.56   19.80
   1  -8  -3  508.31   19.84
  -1   8   3  546.42   20.32
   1  -8  -3  498.10   17.90
  -1  -8   3  493.58   20.05
  -1   8   3  467.46   19.01
   1   8  -3  501.79   20.95
   1  -8  -2   59.54    5.33
  -1   8   2   55.98    5.55
  -1   8   2   54.17    5.03
  -1  -8   2   51.22    5.90
   1   8  -1  133.98    6.24
  -1   8   1  145.14    7.04
  -1  -8   1  121.13    6.60
   1   8   0 2340.94   80.06
   1  -8   0 2297.93   80.13
  -1  -8   0 2449.88   80.96
  -1   8   0 2331.91   80.72
  -1   8   0 2341.08   81.00
   1   8   1  164.05    8.84
   1  -8   1  153.90    7.30
   1   8   1  177.92    7.46
   1  -8   1  140.02    8.27
  -1   8  -1  128.54    8.34
  -1  -8  -1  161.82    6.73
   1   8   2  698.77   25.91
   1   8   2  665.34   24.74
   1  -8   2  663.51   24.76
  -1  -8  -2  654.68   24.38
   1   8   2  649.22   23.49
   1   8   3  231.19   11.65
   1  -8   3  220.00   11.48
   1   8   3  237.44   12.47
   1  -8   3  234.01   11.86
  -1  -8  -3  229.98   11.04
   1  -8   4  310.35   15.10
   1   8   4  329.98   15.37
   1   8   4  320.36   16.23
  -1  -8  -4  302.39   13.85
  -1  -8  -4  320.29   15.05
   1  -8   4  340.50   15.32
   1   8   5   32.69    6.87
  -1  -8  -5   13.84    4.35
   1  -8   5   23.48    6.03
  -1  -8  -5   22.31    5.76
   1   8   6   29.76    7.65
   1  -8   6   34.63    7.46
  -1  -8  -6   32.47    6.97
  -1   8  -6   49.79    9.38
   1  -8   7    3.19    7.04
   1   8   7    5.82    6.85
  -1   8  -7    7.63    8.43
  -1  -8  -7    2.30    6.16
   1   8   8   -4.94    4.00
   1  -8   8   10.61    4.49
   1  -8   8    9.01    3.75
   1   8   8   10.66    4.46
   1   8   8   -2.28    7.95
   1  -8   8   12.32    5.32
   1   8   8    7.30    5.47
   1  -8   8   -0.75    7.44
   1   8   8   10.14    3.64
   1   8   8   17.82    5.27
   1  -8   8   23.26    4.33
   1   8   8   13.05    4.52
   1   8   8    5.80    3.92
  -1   8  -8   11.60    9.34
   1   8   9   10.29    5.80
   1  -8   9    4.53    5.86
   1  -8   9    2.92    3.92
   1   8   9    8.61    4.86
   1   8   9    3.42    4.86
   1  -8   9    9.28    5.36
   1  -8   9    2.44    4.22
   1   8   9    8.31    3.56
   1   8   9    6.09    5.27
   1   8   9    5.19    4.15
   1   8   9   -2.29    4.14
   1  -8  10    6.82    4.79
   1   8  10    6.61    5.22
   1   8  10    4.10    4.72
   1  -8  10    8.53    3.72
   1   8  10    7.21    5.58
   1  -8  10    6.53    5.67
   1   8  10    0.47    3.96
   1  -8  11    1.75    0.94
   1  -8  11    2.15    4.40
   1  -8  11    8.97    3.55
   1   8  11    1.26    3.66
   1  -8  12    0.41    0.69
   1  -8  12    3.65    3.55
   1   8  12   -0.59    3.42
   1  -8  12    2.22    2.38
   1   8  12    7.90    3.04
   1   8  13    0.05    0.44
  -1   9  13   -0.36    0.58
  -1  -9  13    0.48    0.54
  -1  -9  13    4.56    3.02
  -1   9  13    1.10    2.74
  -1  -9  13    3.10    2.09
  -1  -9  12   -0.30    0.75
  -1   9  12   -0.08    0.81
  -1  -9  12    9.90    4.17
  -1   9  12    6.82    4.06
  -1  -9  12    6.27    3.23
  -1  -9  11    1.19    0.93
  -1   9  11    0.05    0.93
  -1  -9  11   -2.12    3.73
  -1   9  11    5.01    4.23
  -1  -9  11    4.40    3.36
  -1   9  11    5.07    4.57
  -1  -9  11   12.55    5.02
  -1   9  10    3.42    1.10
  -1   9  10   12.81    4.76
  -1  -9  10   10.78    4.09
  -1  -9  10    3.98    4.12
  -1  -9  10    3.47    3.47
  -1  -9   9    7.68    3.79
  -1   9   9   18.77    4.36
  -1   9   9    7.09    4.48
  -1  -9   9    7.81    3.95
  -1   9   9    0.86    1.07
  -1   9   9   12.43    5.43
  -1   9   9    9.35    4.02
  -1   9   9   25.45    4.40
  -1  -9   8   23.66    6.35
  -1  -9   8   26.66    4.28
  -1   9   8   18.26    4.12
  -1   9   8    2.19    1.01
  -1   9   8   33.42    5.23
  -1  -9   8   21.86    4.10
  -1   9   8   16.68    3.86
   1   9  -8   23.35    9.47
  -1   9   8   25.39    5.30
  -1  -9   8   37.60    5.44
   1  -9  -8   25.24    8.77
  -1   9   8   34.97    4.83
  -1  -9   8   24.66    4.38
  -1  -9   7   24.73    6.28
   1  -9  -7   36.83    8.10
   1  -9  -7   26.15    7.48
   1  -9  -6   76.18    9.03
  -1  -9   6   63.59    7.58
  -1  -9   6   53.61    8.21
  -1   9   6   79.69    8.67
   1  -9  -6   75.45    8.89
   1  -9  -5   16.35    6.32
  -1  -9   5   22.84    5.85
   1  -9  -5   30.47    6.19
  -1   9   5   26.48    6.44
  -1  -9   5   19.93    6.13
  -1   9   4   10.43    1.86
   1  -9  -4    6.64    1.73
  -1  -9   4   14.77    5.53
  -1   9   4    8.44    4.65
  -1  -9   4   15.03    5.53
  -1   9   4   10.04    5.19
   1  -9  -4   11.49    4.88
  -1  -9   3  531.60   19.83
   1  -9  -3  547.32   19.89
  -1   9   3  573.67   20.62
  -1   9   3  545.94   19.96
  -1   9   3  516.22   19.00
  -1   9   3  528.72   17.36
  -1  -9   3  493.80   20.00
   1  -9  -3  533.16   17.96
   1  -9  -2   37.76    4.94
  -1   9   2   44.48    5.58
  -1  -9   2   42.01    5.84
  -1   9   2   29.00    4.81
  -1   9   1 1015.50   35.31
   1   9  -1  979.82   34.57
  -1  -9   1  956.55   35.04
   1   9   0 1758.17   58.11
   1  -9   0 1629.80   58.13
  -1  -9   0 1704.96   59.17
  -1   9   0 1693.03   59.18
  -1   9   0 1671.61   58.79
   1  -9   1  388.84   15.65
   1   9   1  436.34   15.69
   1   9   1  450.44   17.32
  -1   9  -1  388.06   16.68
   1  -9   1  400.76   16.70
  -1  -9  -1  427.50   15.14
   1   9   2   84.74    6.26
   1  -9   2   68.61    4.91
   1  -9   2   85.77    6.10
   1   9   2   83.40    4.57
  -1   9  -2   71.24    7.09
  -1  -9  -2   73.36    5.13
   1  -9   3   32.22    5.63
   1   9   3   16.68    5.12
   1   9   3   16.33    5.97
  -1  -9  -3   15.45    3.66
   1  -9   4   43.74    6.58
   1   9   4   38.18    7.10
   1   9   4   32.33    6.48
  -1  -9  -4   34.84    4.67
  -1  -9  -4   42.04    5.93
   1  -9   4   45.96    6.44
   1   9   5   66.81    7.97
   1  -9   5   58.87    7.73
   1  -9   5   61.66    7.37
  -1  -9  -5   58.28    7.10
   1   9   6   10.47    6.79
   1  -9   6   27.42    7.17
  -1   9  -6   23.76    8.81
  -1  -9  -6   17.19    6.22
   1  -9   7    1.92    6.92
  -1  -9  -7    8.14    7.01
   1   9   7    1.29    7.17
  -1  -9  -7    1.51    5.92
  -1   9  -7   -4.84    8.32
  -1   9  -8   23.50   10.22
   1  -9   8    0.66    5.25
   1   9   8   -9.88    8.17
   1   9   8    5.30    5.17
   1  -9   8    3.76    7.54
   1  -9   8    5.17    3.52
   1   9   8    1.71    4.55
   1   9   8    1.22    1.02
   1  -9   8    1.68    4.02
   1   9   8    7.01    5.01
   1   9   8    3.78    3.51
   1   9   8   10.51    4.28
   1   9   8    2.34    4.01
   1   9   8    8.90    3.40
   1   9   8    0.47    3.85
   1   9   9   15.46    5.78
   1  -9   9    1.90    5.51
   1   9   9   10.84    4.95
   1  -9   9   12.59    3.92
   1  -9   9   10.25    4.87
   1   9   9    7.61    5.37
   1   9   9    1.58    3.61
   1  -9   9    7.47    4.12
   1   9   9    5.22    5.17
   1   9   9    6.95    4.12
   1   9   9    0.60    4.00
   1  -9  10    3.51    5.04
   1   9  10    3.53    4.73
   1  -9  10    2.09    3.63
   1   9  10    7.44    4.57
   1   9  10    8.98    5.57
   1  -9  10    2.77    5.36
   1   9  10    4.27    3.97
   1  -9  11    1.92    0.92
   1  -9  11    2.12    4.26
   1   9  11    5.66    4.58
   1   9  11    4.83    3.87
   1  -9  11    3.85    3.26
   1  -9  12    1.17    0.73
   1  -9  12    9.83    3.49
   1   9  12    6.85    2.93
  -1 -10  13    3.72    2.90
  -1  10  13    2.44    2.70
  -1  10  13   -0.35    0.58
  -1 -10  13    0.80    0.52
  -1  10  12    0.33    0.79
  -1 -10  12    0.60    0.74
  -1  10  12    3.51    3.90
  -1 -10  12    2.93    3.93
  -1  10  12    6.57    3.60
  -1 -10  12    4.85    3.16
  -1  10  11    1.07    1.00
  -1 -10  11    1.52    0.93
  -1 -10  11   -0.49    3.34
  -1  10  11   -2.62    4.00
  -1 -10  11    7.91    3.79
  -1  10  11   10.48    4.73
  -1 -10  11    2.11    4.60
  -1  10  10    0.35    1.01
  -1 -10  10   10.00    4.09
  -1  10  10    5.08    4.74
  -1 -10  10    8.09    4.25
  -1 -10  10    9.91    3.70
  -1 -10   9   20.13    4.07
  -1  10   9   19.49    4.43
  -1 -10   9   40.62    4.95
  -1  10   9   38.14    5.27
  -1  10   9   29.46    5.98
  -1  10   9    0.29    1.01
  -1  10   9   18.29    4.34
  -1  10   9   15.35    4.31
   1  10  -8   10.77    9.02
  -1 -10   8   19.18    5.17
  -1  10   8   14.69    5.04
   1 -10  -8   17.30    7.89
  -1  10   8   18.10    3.46
  -1  10   8   15.97    4.26
  -1 -10   8    9.97    3.68
  -1  10   8   27.88    4.72
  -1 -10   8   16.53    3.88
  -1  10   8    8.49    3.86
  -1  10   8    0.26    0.90
  -1 -10   8   14.29    3.91
  -1  10   8   21.08    5.15
  -1 -10   8    6.83    5.35
   1 -10  -7   45.02    8.47
   1 -10  -7   33.52    8.46
  -1 -10   7   28.60    6.43
  -1  10   6   16.16    6.42
  -1 -10   6   17.00    6.63
   1 -10  -6   16.25    6.08
   1 -10  -6   13.75    6.46
  -1 -10   6   10.34    5.68
  -1 -10   5   99.17    8.61
   1 -10  -5  117.88    8.98
  -1  10   5  105.96    8.95
   1 -10  -5  124.14    9.99
  -1 -10   5  116.08    8.58
   1 -10  -4   14.43    4.68
  -1  10   4   14.95    5.03
  -1  10   4   10.07    5.11
  -1 -10   4   19.01    5.58
  -1 -10   4   11.39    5.15
   1 -10  -4   12.05    2.06
  -1 -10   3  695.73   26.40
   1 -10  -3  698.11   26.37
  -1  10   3  729.95   26.47
  -1  10   3  725.36   27.16
   1 -10  -3  710.75   24.08
  -1  10   3  677.55   25.60
  -1  10   3  665.62   23.83
   1 -10  -3  705.23   24.80
   1 -10  -2 2420.94   82.93
  -1  10   2 2452.59   83.59
  -1  10   2 2315.75   82.80
  -1 -10   2 2405.49   83.47
  -1  10   1  636.07   23.39
  -1 -10   1  599.75   23.01
   1 -10   0 1714.11   60.40
  -1 -10   0 1780.78   61.62
   1  10   0 1804.57   60.36
  -1 -10   0 1710.87   61.51
  -1  10   0 1802.71   61.74
  -1  10   0 1746.91   61.16
   1  10   1    9.66    3.53
   1  10   1   11.48    5.37
   1 -10   1   10.22    3.34
  -1  10  -1   14.51    4.75
   1 -10   1    9.70    4.97
   1  10   2 2691.08   93.29
   1 -10   2 2670.85   92.97
   1 -10   2 2635.35   93.26
   1  10   2 2737.85   92.72
  -1  10  -2 2683.59   94.50
  -1 -10  -2 2752.65   92.89
   1 -10   3  716.47   27.01
   1  10   3  702.25   26.91
   1  10   3  681.42   28.09
   1 -10   3  685.64   27.51
  -1 -10  -3  716.84   26.64
   1  10   4   77.54    8.66
   1  10   4   80.31    7.80
   1 -10   4   85.26    7.80
  -1 -10  -4   71.30    6.02
   1 -10   4   72.87    7.74
  -1 -10  -4   64.16    6.34
   1 -10   5   46.79    6.92
   1  10   5   57.15    7.54
  -1 -10  -5   44.10    6.33
   1 -10   5   42.90    6.87
   1  10   6   82.55    9.21
   1 -10   6   75.84    8.96
  -1  10  -6   78.66   11.32
  -1 -10  -6   63.15    8.13
   1  10   7   14.46    4.13
  -1  10  -7   10.79    8.45
   1 -10   7   21.73    7.77
   1  10   7   14.88    7.62
   1  10   8   11.28    5.30
   1 -10   8   15.08    4.81
   1 -10   8   12.66    3.72
   1  10   8   19.14    5.56
   1 -10   8    3.75    7.70
   1 -10   8   13.77    5.39
   1  10   8    7.58    7.57
   1  10   8    1.51    1.02
   1  10   8   14.11    3.69
   1  10   8   21.09    4.46
   1 -10   8   16.01    4.24
   1  10   8   18.36    5.06
   1  10   8   12.94    3.49
   1  10   8   -0.76    4.06
  -1  10  -8   16.65   10.29
   1  10   9   14.64    5.65
   1 -10   9    4.71    5.61
   1 -10   9    8.88    3.85
   1  10   9   10.72    5.16
   1 -10   9   14.01    5.35
   1  10   9   11.06    5.30
   1  10   9    6.06    3.51
   1 -10   9    2.20    4.10
   1  10   9    7.22    4.32
   1  10   9   -2.41    4.20
   1  10  10   11.14    5.34
   1 -10  10    3.87    5.33
   1  10  10    5.50    5.14
   1 -10  10    2.48    4.75
   1  10  10    5.66    4.46
   1 -10  10    2.45    3.73
   1  10  10    4.71    3.72
   1  10  10   -3.99    3.90
   1 -10  11    0.69    0.88
   1  10  11    0.21    4.32
   1 -10  11    5.43    4.34
   1 -10  11    2.90    3.12
   1  10  11    8.18    4.12
   1 -10  12    0.82    0.68
   1  10  12    3.54    2.92
  -1  11  13   -0.29    0.58
  -1 -11  13    0.46    0.51
  -1 -11  13    2.38    2.84
  -1  11  13    5.47    2.69
  -1  11  13    2.42    2.41
  -1 -11  12    0.07    0.72
  -1  11  12    0.24    0.82
  -1  11  12    8.74    3.88
  -1 -11  12    3.41    4.11
  -1 -11  12    1.82    3.04
  -1  11  12    9.94    3.62
  -1 -11  11    1.21    0.88
  -1  11  11   -0.05    0.94
  -1 -11  11   -2.23    3.40
  -1  11  11    6.17    4.16
  -1 -11  11    7.36    3.78
  -1  11  11    5.39    4.69
  -1 -11  11    0.46    4.33
  -1  11  10    0.24    0.99
  -1 -11  10   12.11    4.37
  -1  11  10   16.07    4.79
  -1 -11  10    8.24    3.77
  -1 -11   9    7.43    3.90
  -1 -11   9   19.26    4.68
  -1  11   9   22.68    5.12
  -1  11   9   -0.29    1.00
  -1  11   9   14.38    5.76
  -1  11   9    4.81    3.90
  -1  11   9   10.95    3.57
  -1 -11   8   12.96    4.90
  -1  11   8   -2.01    4.65
   1  11  -8    6.90    8.38
  -1  11   8    5.40    3.33
  -1 -11   8    3.64    3.57
  -1  11   8    4.88    4.05
  -1 -11   8    8.13    3.78
  -1  11   8    2.43    4.24
  -1  11   8    5.20    3.64
  -1  11   8    4.89    4.83
  -1 -11   8    2.07    3.66
  -1  11   8    0.89    0.90
  -1 -11   8    4.12    5.60
   1 -11  -7   63.29    9.40
  -1 -11   7   44.10    7.44
   1 -11  -7   56.36    8.87
  -1 -11   6   64.23    7.47
   1 -11  -6   86.00    9.22
  -1  11   6   71.31    8.38
   1 -11  -6   64.71    8.25
  -1 -11   6   60.82    7.87
  -1 -11   5   19.33    5.78
  -1 -11   5   19.34    6.08
  -1  11   5   20.10    6.29
   1 -11  -5   13.81    5.08
  -1 -11   4    8.27    5.52
   1 -11  -4    3.41    1.97
  -1 -11   4    9.54    5.30
  -1  11   4    3.23    4.74
  -1  11   4    1.12    5.04
   1 -11  -4    1.18    4.24
  -1  11   3  779.93   29.19
   1 -11  -3  815.87   27.85
   1 -11  -3  785.83   28.50
   1 -11  -3  786.94   29.81
  -1  11   3  783.48   30.66
  -1 -11   2   73.07    7.13
  -1  11   2   68.24    5.80
  -1  11   2   65.82    6.47
   1 -11  -2   69.22    5.54
  -1 -11   1  706.79   26.72
  -1 -11   1  711.67   26.80
  -1  11   1  750.48   27.10
  -1  11   0 4739.05  161.22
   1 -11   0 4644.79  160.74
  -1 -11   0 4792.12  161.10
  -1  11   0 4474.99  160.47
  -1 -11   0 4812.70  161.19
   1  11   0 4830.27  159.70
   1 -11   0 4635.73  159.75
   1 -11   1   38.81    5.67
  -1  11  -1   35.30    5.28
   1 -11   1   31.71    3.88
   1  11   1   32.60    3.90
   1  11   1   35.22    6.09
   1  11   2 1339.77   44.80
  -1  11  -2 1229.89   46.36
   1 -11   2 1143.06   45.95
  -1 -11  -2 1287.00   44.59
   1 -11   2 1265.70   45.15
   1  11   2 1300.84   45.20
   1 -11   2 1219.88   44.97
   1  11   2 1362.89   47.02
   1 -11   3  223.60   12.36
  -1  11  -3  235.18   13.16
  -1 -11  -3  260.44   11.27
   1  11   3  256.53   13.36
   1  11   3  261.51   11.99
   1 -11   3  232.28   11.62
  -1 -11  -4  205.23   10.90
   1 -11   4  192.57   11.64
  -1 -11  -4  188.70   10.22
   1  11   4  232.93   13.18
   1  11   4  206.71   11.70
   1 -11   4  191.52   11.33
  -1 -11  -5   28.61    5.59
   1 -11   5   35.97    6.64
   1  11   5   38.18    6.72
   1 -11   5   38.75    6.80
  -1 -11  -6   90.34    9.30
  -1  11  -6  121.88   12.65
   1  11   6   94.31    9.64
   1 -11   6   98.80   10.05
   1  11   7   25.58    4.84
   1  11   7    5.55    3.69
   1  11   7   21.81    3.92
   1  11   7   31.51    4.97
  -1  11  -7    9.96    8.45
   1 -11   7   17.24    7.46
   1  11   7   14.88    7.62
   1  11   8    7.55    8.20
   1 -11   8    4.35    5.10
   1  11   8    9.64    5.45
   1 -11   8   -5.23    7.64
   1 -11   8    7.85    3.54
   1 -11   8    3.76    4.75
   1  11   8    4.66    5.02
   1  11   8   24.45    5.30
   1 -11   8    7.60    3.84
   1  11   8    1.07    1.00
   1  11   8    2.30    3.56
  -1  11  -8    6.02    9.05
   1  11   8    6.08    3.45
   1  11   8    1.24    4.17
   1  11   9   11.46    5.13
   1 -11   9    9.61    5.02
   1 -11   9    9.72    4.39
   1  11   9    0.60    0.99
   1  11   9    1.62    3.58
   1  11   9   14.59    5.55
   1 -11   9   14.00    5.72
   1  11   9   15.22    5.74
   1  11   9   -1.82    4.25
   1  11   9   10.97    3.54
   1 -11   9   11.69    3.91
   1 -11  10    5.38    4.88
   1  11  10    0.49    4.88
   1 -11  10    1.19    3.62
   1 -11  10   13.71    5.44
   1  11  10    0.45    5.40
   1  11  10   -0.57    3.65
   1 -11  11    0.05    0.83
   1 -11  11    7.37    4.59
   1  11  11    7.49    4.23
   1 -11  11    5.27    3.09
   1  11  11    3.55    3.99
   1 -11  12    2.16    0.71
   1  11  12    5.18    3.04
  -1 -12  13    1.10    0.51
  -1  12  13   -0.14    0.57
  -1 -12  13    2.47    2.67
  -1  12  13    6.33    2.60
  -1  12  13    2.47    2.35
  -1 -12  12    0.04    0.73
  -1  12  12   -2.09    0.83
  -1  12  12    6.34    3.57
  -1 -12  12    8.40    4.04
  -1  12  12    7.84    3.57
  -1 -12  12   11.42    3.16
  -1  12  11    0.64    1.00
  -1 -12  11    0.57    0.87
  -1  12  11    2.84    4.28
  -1 -12  11    6.60    3.83
  -1 -12  11    2.75    3.47
  -1  12  11   10.39    4.61
  -1 -12  11    7.96    4.76
  -1  12  10    0.24    1.05
  -1 -12  10   16.68    4.39
  -1  12  10    9.93    4.75
  -1 -12  10   14.12    3.83
  -1 -12   9    4.79    3.77
  -1  12   9    1.61    4.80
  -1 -12   9   14.61    4.21
  -1  12   9    1.46    1.01
  -1  12   9    4.43    5.46
  -1  12   9    3.44    3.89
  -1  12   9    6.13    3.54
  -1 -12   8    5.17    4.81
  -1  12   8    7.62    4.92
  -1  12   8   10.69    3.42
  -1 -12   8    4.81    3.31
  -1  12   8   11.45    4.46
  -1  12   8    5.03    3.33
  -1  12   8   11.93    5.19
  -1 -12   8    3.79    3.49
  -1  12   8    0.95    0.90
  -1  12   8    5.02    3.52
  -1 -12   8    3.94    3.83
  -1  12   8    0.25    4.08
  -1 -12   8    0.61    5.48
   1 -12  -7   23.94    7.56
  -1 -12   7   25.20    6.42
   1 -12  -7   21.61    7.12
  -1 -12   6   26.78    6.26
   1 -12  -6   23.61    6.65
   1 -12  -6   25.48    6.56
  -1 -12   5   14.87    5.60
  -1  12   5   10.31    5.84
  -1  12   5   12.47    5.85
   1 -12  -5    7.09    5.22
  -1 -12   5   12.09    5.83
  -1 -12   4   64.91    7.26
   1 -12  -4   51.81    3.86
  -1 -12   4   61.45    6.71
  -1  12   4   69.13    7.05
  -1  12   4   58.69    6.79
   1 -12  -4   57.73    6.27
   1 -12  -3  519.47   18.67
   1 -12  -3  486.24   17.92
  -1  12   3  492.34   19.23
  -1  12   3  492.97   20.75
   1 -12  -3  500.45   19.78
  -1  12   2 1561.52   55.13
  -1 -12   2 1523.96   55.14
  -1  12   2 1536.26   54.46
  -1  12   2 1557.27   55.37
  -1 -12   1 1494.25   51.63
  -1  12   1 1538.97   52.10
  -1  12   0   20.57    5.08
  -1  12   0   13.14    3.98
   1 -12   0    8.53    4.49
  -1 -12   0   22.15    4.99
  -1 -12   0   27.36    5.47
   1 -12   0   16.48    3.02
   1  12   0   26.86    2.92
  -1  12  -1 1702.00   59.43
   1 -12   1 1639.45   59.48
   1  12   1 1684.15   60.13
   1 -12   1 1694.66   58.10
   1  12   1 1671.92   58.06
  -1  12  -2   69.97    6.96
   1 -12   2   67.20    6.63
  -1 -12  -2   67.55    4.19
   1  12   2   73.44    4.89
   1 -12   2   66.82    5.27
   1 -12   2   64.78    5.42
   1  12   2   74.54    7.10
   1  12   2   65.10    5.35
  -1 -12  -3  577.23   22.19
  -1  12  -3  563.36   24.38
   1 -12   3  582.42   22.83
   1  12   3  582.95   22.77
   1  12   3  583.61   24.44
  -1 -12  -4  155.81    8.80
  -1  12  -4  158.32   11.73
   1 -12   4  144.26   10.27
  -1 -12  -4  168.17    9.30
   1  12   4  175.16    9.99
   1  12   4  167.70   11.31
   1 -12   4  148.37    9.83
   1 -12   5   89.24    8.97
  -1 -12  -5   81.73    7.71
   1 -12   5   87.66    8.59
   1  12   5   94.50    8.96
  -1 -12  -6   85.96    9.06
   1  12   6   90.77    9.75
  -1 -12  -6   99.75    9.50
   1 -12   6  110.35    9.91
   1  12   7    7.42    3.64
   1  12   7   13.75    4.22
   1  12   7   13.40    4.84
   1  12   7   -0.65    6.55
   1 -12   7   14.03    7.15
  -1  12  -7   -5.05    8.79
   1 -12   7    2.65    4.05
   1  12   7    9.65    4.22
   1  12   8    9.02    8.20
   1 -12   8    6.68    7.47
   1 -12   8    9.31    5.25
   1  12   8    3.05    5.22
   1  12   8    4.78    5.09
   1 -12   8    5.76    3.39
   1 -12   8    5.15    4.96
   1  12   8    3.68    4.93
   1 -12   8    2.03    3.67
   1  12   8    0.79    1.02
   1  12   8    6.45    3.62
   1  12   8   17.24    5.40
  -1  12  -8    3.65    9.87
   1  12   8   -0.39    4.21
   1  12   8    3.31    3.58
   1  12   9   11.66    5.43
   1 -12   9    4.77    4.72
   1  12   9    0.06    0.98
   1  12   9    1.96    5.48
   1 -12   9   14.14    4.44
   1  12   9   10.40    3.86
   1  12   9    8.81    5.53
   1 -12   9   15.94    5.81
   1  12   9   12.85    3.60
   1  12   9   -0.51    4.25
   1 -12   9   14.80    4.09
   1 -12  10    6.03    5.02
   1  12  10    7.09    4.75
   1 -12  10    5.22    3.39
   1 -12  10    4.20    5.27
   1  12  10   -0.09    3.78
   1 -12  11    2.43    0.85
   1  12  11    8.52    4.21
   1 -12  11    5.01    4.39
   1 -12  11    4.74    3.00
   1 -12  12    0.47    0.67
   1  12  12    2.49    2.97
  -1  13  13    0.21    0.55
  -1  13  13    1.97    2.34
  -1 -13  13    4.65    2.61
  -1  13  13    3.03    2.31
  -1 -13  12    0.56    0.72
  -1  13  12   -0.63    0.86
  -1  13  12    3.88    3.55
  -1 -13  12   -3.06    3.91
  -1 -13  12   -1.12    2.90
  -1 -13  12    3.70    2.64
  -1  13  12    1.05    3.31
  -1  13  11   -0.05    0.94
  -1 -13  11   -0.05    0.85
  -1 -13  11    7.04    3.76
  -1 -13  11   11.78    3.82
  -1  13  11    5.87    4.49
  -1  13  11    4.99    4.29
  -1 -13  11    6.48    4.83
  -1  13  10    1.12    1.04
  -1  13  10    0.80    4.51
  -1 -13  10    4.44    4.11
  -1 -13  10    6.12    3.51
  -1 -13   9    8.88    3.66
  -1 -13   9    3.57    3.73
  -1  13   9    0.54    4.52
  -1  13   9    3.47    5.28
  -1  13   9    0.41    1.06
  -1  13   9    4.36    3.82
  -1  13   9    6.11    3.61
  -1 -13   8   10.71    4.92
  -1  13   8    1.58    3.47
  -1  13   8    2.45    3.18
  -1  13   8    2.33    3.31
  -1  13   8   -0.53    4.00
  -1 -13   8    4.14    3.64
  -1  13   8    1.22    0.90
  -1  13   8    3.42    5.05
  -1  13   8    1.26    3.37
  -1  13   8    0.74    4.29
  -1 -13   8    9.72    3.67
  -1 -13   8   -1.88    5.62
   1 -13  -7   23.45    7.66
  -1 -13   7   21.59    6.46
   1 -13  -7   31.36    7.57
   1 -13  -6   -6.00    6.34
  -1 -13   6    5.26    5.58
   1 -13  -6   10.87    6.08
  -1 -13   5   30.43    6.55
  -1 -13   5   15.45    5.95
   1 -13  -5   11.78    5.00
  -1  13   5   19.27    5.97
  -1 -13   4  482.68   19.81
   1 -13  -4  420.97   16.76
   1 -13  -4  441.02   18.72
  -1  13   4  452.07   19.83
  -1 -13   4  446.90   18.95
   1 -13  -3   68.46    4.38
   1 -13  -3   61.53    3.77
  -1  13   3   52.91    5.06
   1 -13  -3   54.07    5.32
  -1  13   2 1051.56   37.39
  -1  13   2 1041.92   38.12
  -1 -13   2  947.47   37.85
  -1  13   2 1101.87   38.56
  -1 -13   1  910.13   33.05
  -1  13   1  884.89   33.42
  -1  13   0    3.81    3.83
  -1 -13   0   -1.43    4.44
  -1  13   0   12.76    5.11
   1 -13   0   -0.51    4.93
   1 -13   0    5.64    2.82
  -1 -13   0   11.34    5.02
  -1 -13   0    2.40    4.71
   1  13   0    9.04    2.48
   1 -13   1 1206.69   44.18
  -1  13  -1 1210.66   43.98
   1 -13   1 1217.22   42.61
   1  13   1 1268.94   45.02
   1  13   1 1217.79   42.55
  -1 -13  -2  196.38    7.54
   1 -13   2  180.42   10.55
  -1 -13  -2  201.15    8.33
  -1  13  -2  211.10   11.09
   1  13   2  208.95    9.25
   1  13   2  206.54    9.47
   1  13   2  214.50   11.71
   1 -13   2  223.93    9.64
   1 -13   2  197.78    9.75
  -1  13  -3  369.92   17.58
  -1 -13  -3  353.48   15.01
   1  13   3  406.55   18.04
   1  13   3  353.91   15.78
   1 -13   3  385.09   16.01
  -1 -13  -4   85.37    6.66
  -1  13  -4   96.33    9.63
   1 -13   4   87.15    8.33
   1  13   4  101.23    8.02
   1  13   4  107.06    9.20
   1 -13   4   91.42    7.79
  -1 -13  -5  163.66   10.52
   1 -13   5  161.81   11.21
  -1  13  -5  164.07   13.27
   1  13   5  170.04   12.55
   1  13   5  157.38   10.85
   1 -13   5  164.21   10.87
   1 -13   6   39.08    7.55
   1  13   6   41.90    7.54
   1  13   7   19.21    3.71
   1  13   7   15.09    3.85
   1  13   7   25.13    5.23
   1  13   7   22.23    4.00
   1  13   7    2.19    0.94
   1 -13   7   17.56    3.90
   1 -13   7   12.10    6.78
   1  13   7   18.75    7.53
   1 -13   7   15.26    4.87
   1  13   7   14.26    4.82
   1  13   7   14.84    4.04
   1 -13   7   25.96    4.53
   1  13   7   23.15    4.73
   1  13   8    2.99    7.81
   1 -13   8    0.74    7.55
   1  13   8   15.40    5.52
   1 -13   8    9.69    5.24
   1 -13   8   14.91    4.71
   1  13   8    8.58    4.95
   1 -13   8    8.99    3.52
   1  13   8   10.06    4.87
   1 -13   8   16.29    4.94
   1  13   8   -0.40    1.00
   1 -13   8   19.08    4.16
   1  13   8    7.08    3.54
   1  13   8   14.84    5.62
  -1  13  -8   28.32   10.71
   1  13   8   17.02    3.74
   1 -13   9   16.40    5.00
   1  13   9    8.76    5.29
   1  13   9    8.30    3.92
   1  13   9   13.38    5.72
   1 -13   9   13.59    4.45
   1  13   9    2.72    1.06
   1 -13   9    9.18    3.78
   1  13   9   10.58    5.12
   1  13   9   15.37    5.70
   1 -13   9   16.44    5.82
   1  13   9    1.73    4.23
   1  13   9   14.77    3.79
   1 -13  10    5.42    3.62
   1  13  10    5.54    4.70
   1 -13  10   -0.71    4.83
   1  13  10   -0.85    3.79
   1  13  10    0.57    1.02
   1 -13  11    6.84    4.18
   1  13  11   15.86    4.29
   1 -13  12    0.96    0.66
  -1  14  13    4.04    2.28
  -1  14  13    0.25    0.55
  -1 -14  12    0.67    0.73
  -1  14  12   -0.23    0.78
  -1 -14  12    2.26    2.57
  -1  14  12    5.70    3.45
  -1 -14  12    0.40    2.68
  -1 -14  12   -0.82    3.73
  -1  14  12    5.16    3.52
  -1 -14  11    0.78    0.88
  -1  14  11    0.21    0.95
  -1 -14  11   11.38    4.75
  -1  14  11   11.27    4.47
  -1 -14  11    5.33    3.48
  -1 -14  11    4.78    3.60
  -1  14  11    3.96    4.35
  -1  14  10   -1.36    1.06
  -1  14  10   11.79    4.92
  -1 -14  10    6.78    4.00
  -1 -14  10    4.50    3.36
  -1  14  10    8.59    3.47
  -1  14   9    4.15    3.51
  -1 -14   9    0.24    3.33
  -1 -14   9    3.76    3.85
  -1  14   9    2.45    4.67
  -1  14   9    0.18    1.06
  -1  14   9    7.25    5.37
  -1  14   9    4.36    3.67
  -1  14   9    7.89    3.69
  -1  14   8    5.92    3.35
  -1  14   8    0.79    3.54
  -1  14   8    9.53    3.32
  -1 -14   8    3.94    3.49
  -1  14   8    1.07    0.92
  -1  14   8    3.69    4.94
  -1  14   8   10.78    3.72
  -1  14   8   13.52    4.53
  -1 -14   8    9.89    3.62
  -1 -14   8   10.03    4.25
  -1 -14   8    0.64    5.55
  -1 -14   7   26.86    6.60
   1 -14  -7   19.25    7.28
   1 -14  -6    6.73    6.62
  -1 -14   6    2.96    5.64
   1 -14  -6    4.62    5.50
  -1 -14   5   44.17    6.72
   1 -14  -5   33.53    5.70
  -1  14   5   28.79    6.67
   1 -14  -4  289.43   11.70
  -1  14   4  262.33   11.77
  -1 -14   4  289.47   14.40
  -1  14   4  306.65   14.83
   1 -14  -4  278.25   13.24
  -1 -14   3   76.40    7.37
  -1  14   3   64.46    5.40
   1 -14  -3   75.57    5.70
  -1  14   2  428.01   17.05
  -1  14   2  429.67   17.89
  -1 -14   2  412.37   17.75
  -1  14   2  426.00   18.17
  -1 -14   1 3867.87  135.16
  -1  14   1 4000.45  135.78
  -1 -14   0   83.06    6.07
  -1  14   0   92.60    7.10
  -1  14   0   78.08    5.65
  -1 -14   0   80.02    7.00
   1 -14   0   69.17    6.10
   1  14   0   88.94    4.16
  -1 -14   0   92.18    7.08
   1 -14   0   89.47    4.35
   1 -14   1  554.83   22.81
  -1 -14  -1  581.03   21.28
  -1  14  -1  603.35   22.72
  -1 -14  -1  591.02   22.93
   1  14   1  596.16   21.16
   1  14   1  638.81   24.02
   1 -14   1  562.51   21.13
  -1 -14  -2  577.32   20.49
  -1 -14  -2  576.31   19.92
   1 -14   2  552.18   22.96
  -1  14  -2  587.83   23.30
   1  14   2  612.80   21.95
  -1 -14  -2  539.72   20.21
   1 -14   2  571.81   22.25
   1  14   2  608.84   23.98
   1  14   2  565.58   21.60
   1 -14   2  563.46   21.54
  -1 -14  -3  356.32   14.40
  -1  14  -3  356.38   17.19
   1  14   3  381.81   17.49
   1 -14   3  346.88   15.27
   1  14   3  343.44   15.28
   1 -14   4   83.80    8.34
  -1  14  -4   92.36    9.64
  -1 -14  -4   82.86    6.55
   1  14   4   86.99    7.92
   1 -14   4   81.90    7.69
   1  14   4   95.05    9.66
  -1  14  -5   39.02    8.80
   1 -14   5   43.44    7.32
   1 -14   5   41.36    6.95
   1  14   5   50.77    7.22
   1 -14   6  169.01   12.11
   1  14   6  164.58   12.18
   1  14   7   37.66    4.16
   1  14   7   46.97    4.62
   1 -14   7   37.49    4.12
   1  14   7   44.60    5.82
   1  14   7   42.62    8.36
   1  14   7   45.53    5.42
   1 -14   7   43.04    5.29
   1 -14   7   24.79    7.66
   1  14   7   34.00    4.53
   1  14   7   40.84    3.96
   1 -14   7   37.92    4.64
   1  14   7   46.59    5.23
  -1  14  -8   21.09   11.25
   1  14   8   12.50    5.47
   1 -14   8   10.26    5.20
   1  14   8    6.69    7.55
   1 -14   8    1.47    7.38
   1  14   8    7.04    4.77
   1 -14   8   19.47    4.81
   1  14   8   11.03    4.95
   1 -14   8    6.48    4.56
   1  14   8    0.80    1.03
   1  14   8   11.64    5.64
   1 -14   8   13.13    3.97
   1  14   8    5.15    3.50
   1  14   8    5.55    4.14
   1  14   8   14.63    3.88
   1  14   9   26.09    5.57
   1 -14   9   35.13    5.69
   1  14   9   -0.18    1.07
   1  14   9   33.47    4.46
   1  14   9   23.24    5.82
   1 -14   9   41.01    4.96
   1 -14   9   28.48    4.12
   1  14   9   26.59    5.47
   1 -14   9   22.32    5.72
   1  14   9   48.24    6.29
   1  14   9   37.32    4.19
   1  14   9   -0.10    4.24
   1  14  10    0.51    4.47
   1 -14  10    7.93    4.62
   1  14  10   11.63    4.70
   1  14  10    8.83    3.32
   1  14  10   -0.57    3.79
   1  14  10    0.91    5.11
   1  14  10    1.25    0.95
   1 -14  11    9.69    4.11
   1  14  11   12.23    4.17
   1 -14  12    1.20    0.66
  -1  15  13    7.48    2.32
  -1  15  13    4.53    0.63
  -1 -15  12   -0.03    0.69
  -1  15  12    0.08    0.76
  -1 -15  12    4.70    2.74
  -1  15  12    2.71    3.41
  -1 -15  12    1.62    2.53
  -1  15  12    4.96    3.59
  -1 -15  12   -0.79    3.67
  -1 -15  11    2.26    0.88
  -1  15  11   -0.05    0.96
  -1  15  11   11.02    4.36
  -1 -15  11    8.97    4.67
  -1 -15  11   10.36    3.65
  -1  15  11    7.85    4.31
  -1 -15  11    0.25    3.35
  -1  15  10   19.76    4.88
  -1 -15  10   19.12    4.11
  -1 -15  10   21.45    3.89
  -1  15  10   21.24    3.71
  -1  15   9   -0.34    3.35
  -1 -15   9    3.37    3.70
  -1  15   9    1.09    4.47
  -1 -15   9    1.31    3.84
  -1  15   9   -1.51    5.55
  -1  15   9    0.18    1.03
  -1  15   9    1.15    3.81
  -1  15   9    3.76    3.97
  -1  15   9    0.42    3.57
   1  15  -8   -5.05    8.39
  -1  15   8   -1.60    3.67
  -1  15   8    6.05    3.52
  -1 -15   8    9.12    3.54
  -1  15   8    4.54    3.20
  -1  15   8    0.71    0.93
  -1  15   8   15.87    5.17
  -1  15   8    7.43    3.65
  -1 -15   8   11.90    3.67
  -1  15   8   15.41    4.89
  -1 -15   8    5.25    4.25
  -1 -15   8    6.64    6.29
   1 -15  -7   25.47    7.78
  -1 -15   7   28.29    6.92
   1 -15  -6   13.11    6.24
  -1 -15   6    2.55    5.74
   1 -15  -6    2.04    5.15
  -1 -15   5   15.26    5.93
  -1  15   5    4.07    5.30
   1 -15  -5    8.13    4.90
  -1  15   4  126.98    9.26
   1 -15  -4  130.30    8.02
  -1  15   3   10.40    3.79
  -1 -15   3    4.69    5.28
   1 -15  -3   12.06    3.71
  -1 -15   2  312.80   14.39
  -1  15   2  310.12   14.52
  -1  15   2  321.38   14.84
  -1 -15   1   22.97    5.13
  -1  15   1   24.85    5.60
  -1 -15   0  578.46   21.51
   1 -15   0  560.33   21.85
  -1  15   0  568.81   21.35
  -1 -15   0  571.95   22.35
   1 -15   0  541.82   19.90
   1  15   0  586.73   19.81
  -1 -15   0  560.81   22.51
   1 -15   1   41.93    5.62
  -1  15  -1   37.58    4.96
  -1 -15  -1   39.71    3.56
  -1 -15  -1   44.38    5.62
   1 -15   1   39.93    3.45
   1  15   1   43.88    3.39
   1  15   1   42.72    6.41
   1 -15   2  759.29   29.50
   1  15   2  780.29   28.44
  -1  15  -2  769.54   29.66
  -1 -15  -2  800.38   26.31
  -1 -15  -2  701.25   26.31
   1  15   2  801.08   30.61
   1 -15   2  771.64   28.74
   1  15   2  740.75   27.86
   1 -15   2  779.53   27.95
  -1  15  -3  293.12   15.05
  -1 -15  -3  274.74   11.76
  -1 -15  -3  278.28   11.60
   1 -15   3  287.00   12.97
   1  15   3  295.60   15.45
   1  15   3  280.88   12.98
  -1 -15  -4  333.29   15.01
  -1  15  -4  358.48   18.17
   1 -15   4  337.83   16.91
   1  15   4  370.39   18.02
   1  15   4  327.35   15.79
   1 -15   4  346.78   15.91
   1 -15   5   97.14    9.15
  -1  15  -5   82.14   10.16
   1  15   5   78.18    8.20
   1 -15   5   72.74    8.04
  -1  15  -6   53.20   10.51
   1 -15   6   57.05    8.33
   1  15   6   61.08    8.46
   1  15   7   31.81    4.08
   1  15   7    4.03    3.68
  -1  15  -7   12.66    3.91
   1  15   7   24.05    3.85
   1  15   7    1.12    1.02
   1 -15   7   24.58    3.89
   1 -15   7   19.02    7.41
   1 -15   7   29.98    5.03
   1  15   7   26.43    7.82
   1  15   7   26.10    5.14
   1  15   7   23.76    4.12
   1 -15   7   24.24    4.33
   1  15   7   27.88    4.78
   1  15   8    2.14    5.14
   1  15   8    5.91    7.16
   1 -15   8   13.57    5.16
   1 -15   8    4.36    6.98
   1  15   8    7.65    4.71
   1 -15   8    7.79    4.48
   1  15   8   13.21    4.88
   1 -15   8    3.91    4.49
   1  15   8    7.07    3.66
   1  15   8   -0.06    1.03
   1  15   8   10.31    5.46
   1 -15   8    1.27    3.63
   1  15   8    8.50    4.13
   1  15   8   10.38    3.71
   1  15   9   19.35    5.40
   1 -15   9   33.35    5.17
   1  15   9   30.16    5.72
   1 -15   9   22.79    5.36
   1  15   9   32.47    5.96
   1  15   9   24.73    4.39
   1 -15   9   30.98    4.48
   1  15   9   41.21    4.24
   1  15   9   25.32    4.62
   1  15   9   39.29    6.07
   1 -15   9   32.67    5.93
   1 -15  10    8.67    4.57
   1  15  10    4.33    5.01
   1  15  10   -0.57    0.95
   1  15  10    8.45    4.60
   1  15  10    5.05    3.94
   1  15  10   -0.65    3.69
   1  15  10    4.84    3.24
   1  15  11   -2.24    0.94
   1  15  11    5.11    3.81
   1 -15  11    0.18    3.92
   1 -15  12    0.67    0.65
  -1  16  13    3.53    2.18
  -1  16  13   16.48    0.93
  -1  16  12   -0.60    0.78
  -1 -16  12    0.69    0.68
  -1  16  12    0.99    3.25
  -1 -16  12    2.74    2.56
  -1 -16  12    0.48    2.46
  -1 -16  12    1.21    3.51
  -1  16  12    3.45    3.36
  -1  16  11   -0.26    0.93
  -1 -16  11   16.00    4.72
  -1  16  11   13.16    4.63
  -1 -16  11    7.05    3.66
  -1 -16  11    4.12    3.22
  -1  16  11    8.88    4.28
  -1  16  10   17.84    4.90
  -1 -16  10   24.02    4.13
  -1 -16  10   16.43    3.72
  -1  16  10   24.85    3.72
  -1 -16   9    7.71    3.82
  -1  16   9    4.11    3.45
  -1 -16   9    5.41    3.94
  -1  16   9    4.38    4.57
  -1  16   9    0.48    1.00
  -1  16   9    0.25    5.22
  -1  16   9    4.81    3.95
  -1  16   9   11.10    4.12
  -1  16   9    6.59    3.59
   1  16  -8    8.12    8.73
  -1  16   8    2.89    3.70
  -1  16   8    0.80    3.79
  -1  16   8    1.32    3.18
  -1 -16   8   -0.24    3.56
  -1  16   8    0.49    0.92
  -1  16   8   -0.85    3.62
  -1 -16   8    5.71    4.21
  -1  16   8    5.10    4.27
  -1 -16   8   -2.45    3.36
  -1 -16   8   -2.05    6.10
   1 -16  -7   27.33    7.63
  -1 -16   7   20.85    6.69
   1 -16  -6   52.23    8.52
  -1 -16   6   62.26    8.18
  -1 -16   5   18.96    6.25
  -1  16   5   26.29    6.32
   1 -16  -5   13.05    4.76
  -1  16   4   34.33    3.93
  -1  16   4   43.64    6.77
   1 -16  -4   29.85    4.97
  -1  16   3  352.66   14.36
  -1 -16   3  333.35   16.19
  -1  16   3  335.81   16.39
  -1 -16   2   44.57    6.00
  -1  16   2   41.83    6.08
  -1  16   2   54.92    6.78
  -1 -16   1 2129.19   76.21
  -1  16   1 2232.53   77.15
  -1 -16   0  350.90   14.29
  -1 -16   0  346.16   15.23
  -1  16   0  376.73   14.18
   1 -16   0  384.25   14.95
  -1  16   0  385.47   15.82
  -1 -16   0  355.53   15.57
   1  16   0  328.30   12.24
   1 -16   0  350.94   12.45
  -1 -16  -1   53.21    5.92
   1 -16   1   56.25    6.31
  -1  16  -1   63.87    5.76
  -1 -16  -1   60.47    4.30
   1 -16   1   65.28    4.06
   1  16   1   52.94    7.12
   1  16   1   63.44    3.96
   1 -16   2   67.50    7.05
  -1 -16  -2   62.19    6.17
   1  16   2   65.77    5.46
   1  16   2   45.70    2.40
  -1  16  -2   68.99    6.71
  -1 -16  -2   64.17    2.97
   1  16   2   65.48    5.08
   1 -16   2   63.70    6.02
   1  16   2   68.51    7.58
   1 -16   2   54.21    4.86
  -1 -16  -3   81.32    7.07
  -1  16  -3   79.40    8.14
   1  16   3   78.83    5.80
   1 -16   3   74.00    6.50
   1  16   3   99.11    6.77
   1 -16   4  235.28   14.07
  -1  16  -4  264.11   15.52
  -1 -16  -4  280.06   13.46
   1 -16   4  270.00   13.24
   1  16   4  249.78   13.26
   1  16   4  288.39   15.68
   1 -16   5  131.59   10.65
  -1  16  -5  123.59   12.05
   1  16   5  137.14   10.13
   1 -16   5  107.05    9.40
  -1  16  -6   58.39   10.56
   1  16   6   68.04    8.88
   1 -16   6   67.61    8.65
   1  16   7   14.69    4.76
   1 -16   7   26.69    5.03
   1 -16   7    9.48    6.99
   1  16   7    9.00    7.01
  -1  16  -7   11.94    4.09
   1  16   7    1.33    3.63
   1  16   7   18.89    3.89
   1  16   7   15.32    3.85
   1 -16   7   19.83    4.43
   1  16   7   16.58    4.49
   1  16   7    0.57    0.95
   1 -16   7   17.78    3.81
   1  16   7   12.44    3.97
  -1  16  -7   18.11   10.00
   1  16   8    8.90    5.32
   1  16   8    1.47    7.13
   1 -16   8    7.92    7.13
   1 -16   8    6.30    5.09
   1  16   8   10.46    5.02
   1 -16   8   14.01    4.71
   1 -16   8   12.54    4.72
   1  16   8    9.01    4.87
   1  16   8    6.59    3.64
   1 -16   8    8.08    3.81
   1  16   8    0.58    1.07
   1  16   8   21.35    5.73
   1  16   8   13.42    4.40
   1  16   8   10.72    3.94
  -1  16  -8    9.48    4.37
   1  16   9   19.76    5.65
   1 -16   9   20.11    5.82
   1  16   9   22.81    5.59
   1 -16   9   13.62    5.11
   1  16   9   14.17    6.02
   1  16   9    0.54    1.10
   1  16   9   15.08    4.14
   1 -16   9   10.97    4.11
   1  16   9   -2.53    4.67
   1 -16   9   15.56    4.92
   1  16   9   12.26    4.52
   1  16   9   18.66    4.01
   1 -16  10    5.57    4.47
   1  16  10    5.02    4.51
   1  16  10   -1.59    4.93
   1  16  10   -0.17    0.99
   1  16  10   -0.25    4.58
   1  16  10   -1.59    3.57
   1  16  10   -4.64    3.29
   1  16  11   -1.12    0.85
   1  16  11    1.19    3.72
   1 -16  11    8.51    4.09
   1  16  11    9.50    3.95
   1  16  12   -0.56    0.68
   1 -16  12    0.62    0.61
  -1  17  13    5.20    2.50
  -1  17  13   55.01    1.83
  -1  17  12    0.37    0.76
  -1 -17  12    1.55    0.66
  -1  17  12   11.47    3.45
  -1 -17  12    3.37    2.58
  -1  17  12    7.50    3.28
  -1 -17  12    6.61    3.49
  -1  17  11   -0.20    0.96
  -1  17  11   13.57    4.51
  -1 -17  11   13.49    4.57
  -1  17  11    6.97    4.38
  -1 -17  11    4.83    3.33
  -1 -17  11    6.03    3.60
  -1 -17  10    2.20    3.25
  -1 -17  10   16.06    4.11
  -1  17  10    6.09    4.90
  -1  17  10    8.05    3.44
  -1  17  10   -0.99    1.02
  -1 -17  10    7.67    4.50
  -1  17  10   10.23    4.68
  -1  17  10   13.91    3.60
  -1  17   9    9.72    3.56
  -1 -17   9    4.10    3.78
  -1 -17   9    5.77    3.93
  -1  17   9    2.74    4.51
  -1  17   9    0.24    0.95
  -1  17   9    4.08    5.62
  -1  17   9    5.48    3.81
  -1  17   9    6.69    3.77
  -1  17   9   11.29    4.15
   1  17  -8    5.10    8.48
  -1  17   8   -8.71    4.01
  -1  17   8    7.58    3.74
  -1 -17   8    3.33    3.75
  -1  17   8    1.68    3.17
  -1  17   8    1.27    0.95
  -1 -17   8    6.62    4.15
  -1 -17   8    3.04    3.49
  -1  17   8    3.34    4.17
  -1  17   8    5.56    3.77
  -1 -17   8    3.51    6.03
  -1  17   7   15.91    5.14
   1 -17  -7    3.84    6.69
  -1 -17   7    3.16    6.53
   1 -17  -6   30.54    7.54
  -1 -17   6   49.05    7.67
  -1 -17   5    3.73    5.53
  -1  17   5   -6.49    5.53
   1 -17  -5    3.81    4.44
  -1  17   4   33.44    3.98
   1 -17  -4   46.35    5.41
  -1  17   4   39.85    6.97
  -1  17   3   17.80    3.98
  -1 -17   3   17.53    5.96
  -1  17   3   14.28    5.88
  -1  17   2   99.14    7.79
  -1 -17   2  105.49    7.79
  -1  17   2   96.91    8.26
  -1 -17   1 1097.40   40.25
   1  17  -1 1107.21   38.82
  -1  17   1 1085.56   41.08
  -1 -17   0  559.05   20.31
   1 -17   0  561.71   20.77
  -1 -17   0  562.22   21.46
  -1  17   0  557.27   21.74
  -1 -17   0  577.74   21.79
   1 -17   0  492.09   18.12
  -1 -17  -1  414.38   15.94
  -1  17  -1  411.30   17.28
   1 -17   1  396.88   17.69
  -1 -17  -1  424.77   17.87
   1 -17   1  427.49   15.49
   1  17   1  415.79   18.67
   1  17   1  417.42   15.36
  -1  17  -2  113.41    8.09
   1  17   2  104.26    6.99
   1 -17   2  110.39    8.44
  -1 -17  -2  100.62    7.53
   1 -17   2  111.25    7.61
   1  17   2   95.67    8.62
   1 -17   2  109.19    6.31
   1  17   2   99.49    6.19
  -1  17  -3   23.56    6.48
   1 -17   3   21.27    6.12
   1  17   3    8.92    3.70
  -1 -17  -3   21.79    5.23
   1  17   3   12.25    4.55
   1 -17   3   12.12    4.55
  -1  17  -4   55.74    8.45
   1 -17   4   44.23    7.39
   1  17   4   43.32    6.39
  -1 -17  -4   40.05    5.77
   1  17   4   39.97    7.53
   1 -17   4   40.99    6.23
   1 -17   5   24.92    6.95
  -1  17  -5   31.64    8.70
   1  17   5   29.12    6.56
   1 -17   5   27.61    6.42
  -1  17  -6   20.06    8.85
   1  17   6   27.07    7.10
   1 -17   6   15.19    6.62
   1  17   7   11.42    4.81
   1 -17   7    9.85    4.76
   1  17   7    7.68    6.93
   1 -17   7    3.77    6.34
  -1  17  -7    6.75    4.16
   1  17   7   12.26    3.53
   1  17   7    7.24    3.92
   1  17   7   15.73    3.90
   1 -17   7   11.86    4.05
   1  17   7    9.77    4.60
   1  17   7   -0.36    0.89
   1 -17   7    7.83    3.66
   1  17   7   14.10    4.00
  -1  17  -7    8.63    9.33
   1  17   8    3.63    7.72
   1 -17   8   14.14    5.22
   1  17   8   12.15    5.37
   1 -17   8    4.99    6.97
   1 -17   8   11.46    4.64
   1  17   8    3.05    4.73
   1  17   8   11.39    5.31
   1 -17   8    9.03    4.76
   1  17   8    5.52    5.66
   1  17   8   -0.93    1.07
   1 -17   8   11.02    4.13
   1  17   8   10.27    3.69
   1  17   8   11.76    4.33
   1  17   8    9.99    3.79
  -1  17  -8   12.87    4.70
   1  17   8  -11.51    4.11
   1 -17   9   19.52    5.48
   1  17   9   18.75    5.52
   1 -17   9   12.92    4.83
   1  17   9   14.35    5.16
   1  17   9   -0.18    1.11
   1  17   9   16.48    4.26
   1 -17   9   21.73    4.45
   1  17   9   15.76    5.70
   1  17   9   10.96    5.08
   1 -17   9   25.41    5.10
   1  17   9    8.73    4.20
   1  17   9   25.57    4.14
   1 -17  10   -0.22    4.45
   1  17  10    2.45    4.54
   1  17  10   -0.22    1.00
   1  17  10   -3.63    5.01
   1  17  10    1.64    3.40
   1  17  10    2.78    4.60
   1  17  10    0.22    3.69
   1  17  10    2.53    3.27
   1 -17  11   -1.70    3.79
   1  17  11    0.34    3.83
   1  17  11    8.59    4.00
   1  17  11   -1.10    0.85
   1 -17  12    0.98    0.62
   1  17  12   -0.72    0.64
  -1  18  13  123.20    4.42
  -1 -18  12    7.16    3.24
  -1  18  12   10.13    3.23
  -1 -18  12    9.37    2.68
  -1  18  12    4.39    3.27
  -1  18  12   -0.39    0.78
  -1 -18  12    0.64    0.63
  -1  18  11   16.59    4.28
  -1 -18  11   10.09    3.31
  -1 -18  11   16.27    3.99
  -1  18  11   -0.69    0.95
  -1  18  11   13.30    4.25
  -1 -18  11   14.57    4.36
  -1  18  11   14.71    3.10
  -1 -18  10    8.08    3.43
  -1  18  10   16.05    4.77
  -1 -18  10   13.46    3.71
  -1  18  10    3.66    3.38
  -1  18  10    1.05    0.99
  -1 -18  10    4.54    4.57
  -1  18  10   12.54    4.83
  -1  18  10   11.99    3.59
  -1  18   9    3.86    3.45
  -1 -18   9    8.22    3.89
  -1 -18   9    7.79    3.75
  -1  18   9   16.45    5.04
  -1  18   9    0.18    0.98
  -1  18   9    7.69    5.33
  -1  18   9    2.27    3.78
  -1  18   9    1.18    3.73
  -1  18   9   19.16    4.20
   1  18  -8    8.22    9.13
  -1  18   8   -0.81    3.81
  -1  18   8    2.58    3.74
  -1  18   8    9.40    3.57
  -1 -18   8   -2.16    3.56
  -1  18   8   -0.11    0.91
  -1  18   8    5.67    4.54
  -1 -18   8    6.86    4.12
  -1 -18   8    2.22    3.69
  -1  18   8    2.36    3.48
  -1 -18   8   12.25    6.70
  -1  18   7   51.22    5.37
  -1  18   7   50.02    4.17
  -1  18   7   45.61    4.98
  -1 -18   7   42.09    4.53
  -1 -18   7   39.04    7.78
   1 -18  -6   21.23    7.20
  -1 -18   6   13.50    6.32
  -1  18   6    6.71    6.25
  -1 -18   5   43.44    7.14
  -1  18   5   22.86    6.91
   1 -18  -4  163.46    8.97
  -1  18   4  178.78   11.22
  -1 -18   3    5.62    5.45
  -1  18   3   10.35    4.00
  -1  18   3    7.10    5.31
  -1 -18   2   30.80    5.89
  -1  18   2   40.95    6.04
  -1  18   2   31.10    6.45
  -1 -18   1    6.36    4.82
   1 -18  -1    8.38    1.94
   1  18  -1    4.74    2.85
  -1  18   1    9.52    5.48
  -1 -18   0  679.17   26.40
  -1 -18   0  696.99   27.57
  -1  18   0  757.23   28.28
   1 -18   0  690.79   26.91
  -1 -18   0  730.09   28.00
  -1  18  -1  727.85   28.65
   1 -18   1  770.00   29.29
  -1 -18  -1  772.17   27.46
  -1 -18  -1  759.81   29.41
   1  18   1  734.93   26.60
   1  18   1  731.67   30.25
   1 -18   1  777.90   26.78
   1  18   2   84.80    6.52
   1 -18   2   77.79    7.43
  -1  18  -2   75.90    7.25
  -1 -18  -2   87.18    7.20
   1 -18   2   80.61    5.49
   1  18   2   88.66    8.41
   1 -18   2   84.14    7.05
   1  18   2   84.08    5.40
   1 -18   3  100.20    8.96
   1  18   3   90.90    6.78
  -1 -18  -3  119.86    8.53
  -1  18  -3  110.38    9.36
   1 -18   3  110.49    7.25
   1  18   3  100.25    7.24
  -1  18  -4    3.29    6.30
   1  18   4    6.73    6.13
   1 -18   4    8.73    4.86
   1  18   4    3.56    4.88
  -1 -18  -4    4.08    4.37
  -1  18  -5   10.51    7.69
   1 -18   5   18.60    6.66
   1 -18   5   23.45    6.37
   1  18   5   15.23    5.87
  -1  18  -6   30.10    8.73
   1  18   6   15.90    6.64
   1 -18   6   27.19    6.87
   1  18   7    9.30    4.60
   1  18   7    3.17    6.60
   1 -18   7    4.80    4.52
   1 -18   7    9.37    6.74
  -1  18  -7   11.87    4.33
   1  18   7    8.64    3.58
   1  18   7    5.14    3.94
   1  18   7    7.81    3.85
   1 -18   7    8.73    4.25
   1  18   7    4.81    4.38
   1  18   7    1.10    0.95
   1 -18   7    8.59    3.71
   1  18   7   11.56    4.01
  -1  18  -7    4.36    9.01
   1  18   8   17.38    5.42
   1 -18   8    5.34    5.12
   1 -18   8   14.29    4.83
   1  18   8   11.55    5.21
   1  18   8   19.98    4.30
   1 -18   8   18.11    4.27
   1  18   8    0.53    1.03
   1  18   8   12.17    5.45
   1  18   8    1.39    4.29
  -1  18  -8   15.92    4.86
   1  18   8   15.06    3.88
   1  18   8    9.58    4.39
   1 -18   8   13.93    4.80
   1  18   8   12.26    5.05
   1 -18   9   27.52    5.58
   1  18   9   26.36    5.55
   1 -18   9   24.18    4.90
   1  18   9   28.00    5.19
   1  18   9   21.67    4.20
   1  18   9   39.02    6.36
   1  18   9   -0.24    1.12
   1 -18   9   37.93    4.51
   1 -18   9   24.37    5.28
   1  18   9   19.38    5.45
   1  18   9   15.39    4.45
   1  18   9   30.33    4.11
   1 -18  10    7.36    4.51
   1  18  10    1.73    4.58
   1  18  10   11.08    5.18
   1  18  10    6.52    3.47
   1  18  10   -0.11    1.00
   1  18  10   -2.00    4.25
   1  18  10    1.33    3.70
   1  18  10    8.90    3.34
   1 -18  11    2.76    3.58
   1  18  11    1.73    3.70
   1  18  11   -0.34    0.80
   1 -18  12    0.89    0.61
   1  18  12    0.63    0.62
  -1 -19  12    4.53    3.18
  -1  19  12    1.55    2.94
  -1  19  12    2.73    3.13
  -1 -19  12    3.29    2.53
  -1 -19  12    0.41    0.60
  -1  19  12   -0.17    0.73
  -1 -19  11   10.53    3.26
  -1 -19  11    7.47    3.67
  -1  19  11    4.34    4.09
  -1  19  11   -1.61    0.94
  -1 -19  11    4.10    4.25
  -1  19  11    8.23    4.15
  -1  19  11    3.14    2.94
  -1 -19  10   -0.22    3.19
  -1 -19  10    6.64    3.72
  -1  19  10    6.00    4.66
  -1  19  10    0.58    1.04
  -1  19  10    3.36    3.31
  -1  19  10   13.82    4.78
  -1 -19  10    3.10    4.67
  -1  19  10   11.65    3.62
  -1  19   9    4.26    3.71
  -1 -19   9    7.99    3.87
  -1  19   9    4.10    4.54
  -1 -19   9    6.83    3.79
  -1  19   9    0.84    1.01
  -1  19   9   11.98    4.10
  -1  19   9    9.12    4.02
  -1  19   9   15.09    4.19
   1  19  -8    4.13    8.77
  -1  19   8    4.09    3.77
  -1  19   8   -0.36    3.78
  -1  19   8    4.34    3.60
  -1 -19   8    3.88    3.61
  -1 -19   8    7.81    3.73
  -1  19   8    8.29    4.71
  -1 -19   8    0.67    4.22
  -1  19   8   -0.23    0.98
  -1  19   8    4.73    4.01
  -1 -19   8    5.91    6.71
   1  19  -7   12.88    8.65
  -1  19   7   -0.88    3.49
  -1  19   7   27.38    3.95
  -1 -19   7    9.13    3.78
  -1  19   7   20.62    3.67
  -1  19   7   24.60    5.48
  -1  19   7    0.15    0.85
  -1  19   7    8.75    3.44
  -1  19   7   20.28    4.62
  -1 -19   7   24.61    4.17
  -1 -19   7   12.72    6.74
  -1 -19   6    6.97    6.38
  -1  19   6    8.23    6.16
  -1 -19   5   81.40    8.65
  -1  19   5   80.39    8.72
  -1 -19   4  329.67   17.03
  -1  19   4  364.84   17.76
  -1  19   3  143.17    8.00
  -1 -19   3  129.50    9.80
  -1  19   3  161.75   10.76
  -1 -19   2  352.99   16.32
  -1  19   2  362.71   16.58
  -1  19   2  363.06   16.97
  -1 -19   1  443.21   18.13
  -1  19   1  439.85   19.16
   1  19  -1  422.46   16.31
  -1 -19   0  144.55    8.33
  -1 -19   0  165.81    9.77
   1 -19   0  150.47    8.92
  -1  19   0  158.93   10.00
  -1 -19   0  175.37   10.21
  -1  19  -1  629.89   25.36
  -1 -19  -1  677.52   26.31
   1 -19   1  619.38   25.90
  -1 -19  -1  653.52   24.14
   1 -19   1  675.11   23.32
  -1 -19  -1  673.67   26.51
   1  19   1  679.81   27.37
   1  19   1  642.16   23.12
  -1 -19  -2  132.14    8.94
   1  19   2  114.05    7.84
  -1  19  -2  117.52    8.82
   1 -19   2  132.76    9.27
   1 -19   2  132.64    6.81
   1  19   2  122.19    6.60
   1  19   2  116.80    9.88
   1 -19   2  118.47    8.46
  -1  19  -3  454.12   21.39
  -1 -19  -3  511.56   20.76
   1 -19   3  437.26   21.05
   1  19   3  474.01   19.51
   1  19   3  473.44   19.14
   1 -19   3  472.86   19.16
  -1  19  -4   20.73    7.07
   1 -19   4   11.35    5.18
   1  19   4    8.42    5.07
  -1 -19  -4   12.72    4.71
   1 -19   5  110.01   10.65
  -1  19  -5  140.01   12.39
   1  19   5  122.56    9.63
   1 -19   5  107.15    9.20
  -1  19  -6   95.24   12.47
   1  19   6  107.66   10.02
   1 -19   6   86.66    9.39
  -1  19  -7   13.19    9.92
   1  19   7   31.88    5.07
   1 -19   7   29.14    7.72
   1  19   7   13.23    6.90
   1  19   7   27.23    4.50
   1  19   7   22.90    3.95
   1 -19   7   29.35    4.68
   1  19   7   37.07    5.35
   1  19   7    1.59    1.07
   1  19   7   32.08    4.55
   1  19   7    2.54    3.70
   1  19   7   27.53    4.05
  -1  19  -7   27.84    4.80
   1 -19   8   28.13    5.36
   1  19   8   35.65    5.73
   1  19   8   32.15    5.30
   1 -19   8   24.23    4.72
   1  19   8   24.43    4.38
   1  19   8   38.38    6.33
   1 -19   8   37.85    4.38
   1  19   8    1.35    1.07
   1  19   8    4.89    4.32
  -1  19  -8   22.15    4.99
   1  19   8   36.69    4.47
   1  19   8   26.11    4.84
   1 -19   8   36.18    5.26
   1  19   8   29.97    5.76
   1 -19   9    8.00    5.10
   1 -19   9   -0.23    4.49
   1  19   9   14.10    5.06
   1  19   9    0.30    1.05
   1 -19   9    6.29    3.90
   1  19   9    5.62    5.49
   1  19   9    5.33    3.56
   1  19   9    0.28    4.82
   1 -19   9    5.89    4.53
   1  19   9    5.68    4.35
   1  19   9    5.30    3.86
   1  19   9   -5.42    4.26
   1  19  10    6.08    4.25
   1 -19  10   11.58    4.33
   1  19  10   -2.92    4.92
   1  19  10    6.00    3.38
   1  19  10    0.76    0.94
   1  19  10    9.16    4.45
   1  19  10   -4.57    3.70
   1  19  10   12.36    3.50
   1  19  11   17.07    3.84
   1  19  11   -0.13    0.82
   1 -19  12    0.10    0.56
   1  19  12   -0.64    0.59
  -1 -20  12    0.81    2.93
  -1  20  12    2.73    2.78
  -1 -20  12   -1.08    2.43
  -1  20  12    6.44    3.06
  -1 -20  12   -0.81    0.60
  -1  20  12    1.01    0.71
  -1  20  11   11.46    4.04
  -1 -20  11   10.87    3.89
  -1  20  11    0.38    0.89
  -1 -20  11    3.91    3.84
  -1  20  11    6.29    3.75
  -1  20  11    8.28    3.04
  -1 -20  10    7.08    3.39
  -1 -20  10    1.70    3.37
  -1  20  10    7.99    4.74
  -1  20  10   -0.57    1.04
  -1  20  10    7.21    3.41
  -1  20  10    7.60    4.55
  -1 -20  10   15.24    4.51
  -1  20  10   13.50    3.63
  -1  20   9    0.36    3.51
  -1 -20   9   -0.24    3.62
  -1  20   9    1.64    4.77
  -1 -20   9   -5.08    3.69
  -1  20   9    1.20    1.04
  -1  20   9    2.69    3.76
  -1  20   9   -2.57    3.78
   1  20  -8    9.31    8.95
  -1  20   8   -1.54    3.97
  -1  20   8    9.52    3.73
  -1 -20   8    9.07    3.78
  -1  20   8    8.11    3.68
  -1  20   8   16.87    4.63
  -1 -20   8    1.39    3.40
  -1 -20   8   -1.33    4.04
  -1  20   8   -0.46    1.03
  -1  20   8    5.60    3.85
   1  20  -8   -4.75    8.67
  -1 -20   8    2.27    6.51
   1  20  -7   -0.87    7.46
   1  20  -7   -1.45    4.00
  -1  20   7    6.98    3.52
  -1  20   7    0.48    3.59
  -1 -20   7   11.16    3.68
  -1  20   7    6.48    3.43
  -1  20   7    0.25    0.87
  -1  20   7   15.11    5.02
  -1  20   7    4.79    3.49
  -1  20   7    3.89    4.18
  -1 -20   7   10.16    3.91
  -1 -20   7    0.69    6.31
  -1 -20   6  104.21   10.15
  -1  20   6  101.55   10.82
  -1  20   5   15.42    6.19
  -1 -20   4   54.35    7.51
  -1  20   4   41.45    7.07
  -1  20   3  472.60   19.74
  -1 -20   3  527.33   21.88
  -1  20   3  501.48   22.38
  -1 -20   2    3.53    5.36
  -1  20   2    1.08    5.26
  -1  20   2    6.99    5.83
  -1 -20   1  129.75    7.96
  -1  20   1  129.20    9.37
   1  20  -1  116.06    6.04
  -1 -20   0   39.84    6.28
   1 -20   0   43.05    5.50
  -1  20   0   40.57    6.54
  -1 -20   0   44.03    4.94
  -1 -20   0   36.66    6.67
   1 -20   1  372.04   16.31
  -1 -20  -1  380.31   14.53
  -1 -20  -1  378.40   16.51
  -1  20  -1  347.69   15.46
   1  20   1  355.26   17.54
   1  20   1  340.12   13.03
   1 -20   1  389.37   16.79
  -1 -20  -1  387.44   17.07
   1 -20   2   76.91    7.81
  -1  20  -2   98.00    7.77
  -1 -20  -2   94.23    7.57
   1  20   2   89.91    6.88
   1  20   2   90.17    9.06
   1 -20   2   78.76    5.35
   1  20   2   74.19    5.40
   1 -20   2  103.87    7.88
   1 -20   3  148.38   10.88
  -1  20  -3  175.49   11.48
  -1 -20  -3  174.02   10.55
   1  20   3  163.88    9.27
   1 -20   3  166.19    9.04
   1  20   3  171.55    9.12
  -1  20  -4  104.75   10.06
  -1 -20  -4  107.26    8.30
   1 -20   4   76.70    7.30
   1  20   4   95.36    7.80
  -1  20  -5   81.46   10.51
   1 -20   5   68.05    8.70
   1  20   5   56.37    7.54
   1 -20   5   56.32    7.30
  -1  20  -6   37.37    9.60
   1 -20   6   23.40    6.64
   1  20   6   29.93    7.10
  -1  20  -7    4.44    8.77
   1  20   7   19.14    4.90
   1  20   7    4.36    6.55
   1  20   7   24.78    4.51
   1  20   7   25.44    4.08
   1 -20   7   27.21    4.69
   1  20   7   18.80    4.96
   1  20   7    0.96    0.94
   1  20   7   19.21    4.22
   1  20   7   25.25    4.10
   1  20   7    1.92    4.02
  -1  20  -7   11.53    4.51
   1 -20   8   12.94    5.04
   1  20   8   23.01    5.32
   1  20   8   20.70    5.39
   1  20   8   18.75    4.04
   1  20   8   17.80    5.94
   1  20   8    1.06    1.02
   1  20   8   12.07    4.98
   1 -20   8   17.19    4.77
   1  20   8    7.40    4.04
   1  20   8   20.91    4.34
   1  20   8    1.90    3.97
  -1  20  -8   11.85    4.84
   1 -20   9    1.54    4.40
   1  20   9    5.37    4.59
   1  20   9    2.86    3.88
   1 -20   9    2.72    3.65
   1  20   9    4.34    5.79
   1  20   9   -0.24    1.10
   1 -20   9    3.18    4.53
   1  20   9    8.92    4.88
   1  20   9    6.12    4.16
   1  20   9   -0.31    3.69
  -1  20  -9    3.57    4.24
   1  20   9   -1.49    4.11
   1  20  10    8.69    4.48
   1 -20  10   -1.17    4.23
   1  20  10   -0.90    0.92
   1  20  10    8.22    3.33
   1  20  10   -7.35    5.34
   1  20  10   -4.64    4.68
   1  20  10    5.78    3.70
   1  20  10    3.52    3.73
   1  20  10    4.97    3.27
   1  20  11    1.83    3.62
   1  20  11    0.33    0.82
   1 -20  12    1.16    0.58
   1  20  12    1.62    0.60
  -1 -21  12    2.43    2.40
  -1  21  12    3.23    2.94
  -1  21  12    4.87    0.80
  -1 -21  12    0.93    0.60
  -1 -21  11   18.85    3.99
  -1  21  11   18.20    4.37
  -1 -21  11   18.18    4.12
  -1  21  11   15.42    3.88
  -1  21  11   20.91    3.17
  -1 -21  10   18.65    3.70
  -1  21  10    9.40    4.54
  -1  21  10   16.84    3.54
  -1  21  10   -0.17    1.05
  -1 -21  10   20.10    4.65
  -1  21  10   18.94    4.56
  -1  21  10   32.06    3.99
  -1  21   9    9.91    3.63
  -1 -21   9   -0.73    3.38
  -1  21   9   -0.54    4.72
  -1 -21   9    1.39    3.63
  -1  21   9   -1.08    1.08
  -1  21   9    5.34    3.95
  -1  21   9    4.44    3.83
   1  21  -8    8.30    9.18
   1  21  -8   15.95    4.57
  -1  21   8   20.30    4.06
  -1  21   8    5.08    3.77
  -1 -21   8   11.38    3.97
  -1  21   8   13.23    3.73
  -1 -21   8   16.48    4.35
  -1  21   8   19.78    4.77
  -1  21   8   -0.23    1.03
  -1  21   8   25.32    5.82
  -1  21   8    8.40    3.92
  -1 -21   8    8.53    7.10
   1  21  -8   26.22   10.65
   1  21  -7    3.50    7.53
  -1  21   7   -3.15    3.57
   1  21  -7    2.13    4.11
  -1  21   7   10.66    3.59
  -1  21   7   11.25    3.52
  -1 -21   7    8.05    3.75
  -1  21   7   10.44    4.83
  -1  21   7    0.05    0.92
  -1  21   7    8.68    3.60
  -1 -21   7    5.66    6.77
  -1 -21   7   13.00    4.04
  -1  21   7   14.98    4.41
  -1  21   6  145.00   12.41
  -1 -21   6  142.01   12.02
  -1  21   5   48.28    7.59
  -1  21   4   60.08    7.70
  -1 -21   4   55.44    7.59
  -1  21   3   11.33    5.95
  -1  21   3   10.50    4.11
  -1 -21   3    5.48    5.99
  -1  21   2  352.68   17.19
  -1  21   2  346.66   16.54
  -1 -21   2  333.48   16.05
   1  21  -1   94.36    5.27
  -1  21   1   98.57    8.66
  -1  21   1   89.12    8.04
  -1 -21   1  108.90    7.72
  -1 -21   0   85.71    7.84
  -1 -21   0   83.25    6.30
  -1 -21   0   82.95    7.62
   1 -21   0   79.06    6.65
  -1  21   0   84.97    8.12
   1  21   1  106.44    9.49
  -1 -21  -1   96.01    8.58
   1 -21   1   99.15    8.31
   1 -21   1  113.23    8.44
  -1 -21  -1   97.27    6.08
  -1 -21  -1  103.32    8.23
  -1  21  -1  105.36    7.22
   1  21   2   49.33    4.20
  -1 -21  -2   53.86    6.78
   1  21   2   50.80    7.65
   1 -21   2   51.46    6.59
   1  21   2   68.37    6.31
  -1  21  -2   47.89    6.40
   1 -21   2   57.16    7.37
  -1 -21  -3   50.79    6.50
   1  21   3   43.84    8.66
   1 -21   3   29.62    4.74
   1  21   3   36.84    4.88
  -1  21  -3   44.26    7.06
   1  21   3   36.22    5.22
   1 -21   3   41.01    7.18
   1 -21   4   29.93    5.66
  -1 -21  -4   43.25    6.19
   1  21   4   24.68    5.53
  -1  21  -4   52.05    8.20
   1 -21   5   37.31    6.30
   1  21   5   36.39    6.52
  -1  21  -5   29.61    8.50
   1 -21   5   47.37    8.19
   1  21   6   29.09    3.96
   1  21   6   25.40    4.14
   1 -21   6   23.01    4.40
   1  21   6   28.96    4.84
  -1  21  -6   12.01    9.07
   1  21   6   14.56    6.33
  -1  21  -7   13.44    9.47
   1  21   7   -0.62    6.40
   1  21   7    9.86    4.16
   1  21   7   10.39    4.05
   1  21   7    5.97    4.44
   1 -21   7    5.86    4.38
   1  21   7    0.22    0.90
   1  21   7    6.83    3.92
   1  21   7    1.47    3.69
  -1  21  -7    8.78    4.54
   1  21   7   10.74    3.86
   1  21   8    6.47    5.12
   1  21   8   15.28    4.83
   1  21   8   10.43    4.19
   1  21   8   11.16    5.53
   1  21   8   -1.53    1.02
   1  21   8   17.16    5.29
   1 -21   8   10.69    4.89
   1  21   8    7.40    4.16
   1  21   8   14.13    4.18
   1  21   8   -4.59    4.19
  -1  21  -8    4.18    4.44
   1  21   9   -0.23    4.66
   1 -21   9   14.05    4.57
   1  21   9    0.57    3.60
   1  21   9    6.89    5.67
   1  21   9   -1.18    1.09
   1  21   9    0.55    5.10
   1 -21   9    4.62    4.49
   1  21   9   -2.43    3.81
   1  21   9    7.82    4.04
   1  21   9   -1.48    4.04
  -1  21  -9   -1.91    4.30
   1 -21  10    4.10    3.92
   1  21  10    9.29    4.27
   1  21  10    2.88    3.38
   1  21  10   -1.15    0.95
   1  21  10    3.31    5.03
   1  21  10    2.64    4.21
   1  21  10    0.42    3.49
   1  21  10    8.97    3.71
   1  21  10    3.44    3.29
   1  21  11    8.19    3.61
   1  21  11   -0.60    0.83
   1  21  12   13.70    0.80
   1 -21  12    0.67    0.57
  -1  22  12    1.87    2.80
  -1 -22  12    1.48    2.42
  -1 -22  12    0.23    0.57
  -1  22  11   22.90    4.41
  -1 -22  11   14.03    3.88
  -1  22  11   14.19    3.77
  -1  22  11   15.70    3.15
  -1 -22  10   10.68    3.54
  -1  22  10    8.75    4.74
  -1  22  10   -1.62    1.02
  -1  22  10    4.32    3.38
  -1  22  10   15.01    4.53
  -1  22  10   10.51    3.63
  -1  22   9    7.76    4.65
  -1  22   9    5.62    3.83
  -1 -22   9    5.82    3.54
  -1  22   9    1.35    4.65
  -1  22   9    1.08    1.13
  -1  22   9    3.96    3.76
  -1  22   9    4.32    3.81
   1  22  -8   11.65    4.33
  -1  22   8   17.57    4.19
  -1  22   8    3.63    4.03
  -1 -22   8   10.75    4.09
  -1  22   8   12.51    3.94
  -1  22   8   25.73    4.92
  -1 -22   8    8.47    4.48
  -1  22   8   24.27    5.68
  -1  22   8    0.35    1.06
  -1  22   8   15.71    3.98
  -1 -22   8   12.68    7.37
   1  22  -8   11.94   10.38
   1  22  -7   -6.19    7.65
   1  22  -7    1.32    4.00
  -1  22   7   -1.54    3.68
  -1  22   7    7.33    3.77
  -1  22   7    5.06    3.60
  -1  22   7   -0.52    0.98
  -1  22   7    5.63    5.11
  -1  22   7    6.40    3.38
  -1 -22   7    5.35    3.81
  -1  22   7    2.54    4.01
  -1 -22   7    7.99    6.52
  -1 -22   6   21.63    7.42
  -1  22   6   24.35    7.19
  -1  22   5   74.95    8.98
  -1 -22   4    4.75    6.08
  -1  22   4    8.28    5.98
  -1 -22   3    6.11    5.54
  -1  22   3   14.04    4.08
  -1  22   3   18.03    6.42
  -1 -22   2   29.25    6.02
  -1  22   2   17.22    5.98
  -1  22   2   12.08    6.18
  -1 -22   1   10.03    5.03
   1  22  -1    6.18    2.82
  -1  22   1    5.89    5.91
  -1  22   1   10.07    6.33
   1  22  -1    6.33    2.79
  -1 -22   0   18.25    5.92
   1 -22   0   17.15    5.12
  -1  22   0   23.48    6.38
  -1 -22   0   19.61    4.71
  -1 -22   0   24.03    6.65
  -1 -22  -1  156.41    7.87
  -1 -22  -1  160.69   10.13
  -1  22  -1  141.31    8.64
   1 -22   1  155.86    9.81
  -1 -22  -1  154.29   10.37
   1  22   1  151.54   11.01
   1 -22   1  143.35    9.87
   1  22   2    9.57    4.75
  -1  22  -2   -4.31    5.15
   1 -22   2    7.35    6.00
   1 -22   2    2.96    5.08
  -1 -22  -2   12.64    5.49
   1  22   2    1.23    2.70
   1  22   2    9.56    6.27
  -1  22  -3   75.27    8.54
   1 -22   3   73.35    8.18
  -1 -22  -3   93.69    7.99
   1  22   3   77.54    6.60
   1  22   3   65.89    5.87
   1  22   3   80.72    9.05
  -1 -22  -4   80.32    7.78
   1 -22   4   62.50    8.58
  -1  22  -4   72.86    9.09
   1  22   4   65.95    6.59
  -1  22  -5   49.71    9.21
   1 -22   5   65.49    8.67
   1  22   5   41.04    6.63
   1  22   6   24.69    6.65
  -1  22  -6   13.92    4.21
   1  22   6   32.12    4.16
   1  22   6   24.55    3.77
   1  22   6   30.42    4.50
   1 -22   6   33.34    4.50
   1  22   6   25.52    4.10
  -1  22  -6   28.93    9.28
  -1  22  -7   26.92   10.97
   1  22   7   38.73    4.76
   1  22   7   36.87    4.38
   1 -22   7   40.73    5.18
   1  22   7   37.33    5.66
   1  22   7    0.55    1.03
   1  22   7   27.98    4.71
   1  22   7   30.98    4.17
  -1  22  -7   30.72    5.16
   1  22   7    5.28    4.10
   1  22   8   10.29    3.93
   1  22   8    4.18    5.50
   1  22   8   -0.18    1.05
   1  22   8   13.49    4.94
   1 -22   8    9.49    4.72
   1  22   8    3.20    4.00
   1  22   8   -2.29    3.96
  -1  22  -8    9.47    4.34
   1  22   8   10.40    4.16
   1  22   9    1.32    4.35
   1  22   9   10.07    3.98
   1  22   9   14.25    5.66
   1  22   9    0.35    1.09
   1 -22   9    6.75    4.65
   1  22   9   14.83    4.89
   1  22   9    6.24    3.94
   1  22   9   11.40    4.09
  -1  22  -9    4.09    4.37
   1  22   9    0.20    3.98
   1  22  10    1.10    3.94
   1  22  10   11.08    4.55
   1  22  10    1.23    3.37
   1  22  10   -0.92    0.96
   1  22  10   -1.96    4.69
   1  22  10    9.01    3.35
   1  22  10    6.84    3.34
   1 -22  11    2.71    2.36
   1  22  11   -0.31    0.78
   1  22  12   70.31    1.32
   1 -22  12    0.74    0.61
  -1 -23  12    1.15    2.32
  -1 -23  12    0.23    0.57
  -1  23  11   -1.21    0.90
  -1  23  11    8.25    2.99
  -1 -23  11    5.96    3.45
  -1  23  11    1.95    3.60
  -1 -23  10    4.34    3.20
  -1  23  10    5.64    4.44
  -1  23  10   -0.06    0.98
  -1  23  10    7.01    3.36
  -1  23  10    6.02    4.21
  -1  23  10    5.25    3.44
  -1 -23   9   16.72    4.15
  -1  23   9   24.01    3.93
  -1  23   9   19.24    5.12
  -1  23   9   12.38    3.94
  -1  23   9   17.43    4.25
  -1 -23   8    5.30    3.82
  -1  23   8   13.58    3.98
  -1  23   8   14.52    4.74
  -1 -23   8   12.02    4.58
  -1  23   8   -0.35    1.06
  -1  23   8    9.32    5.38
  -1  23   8   10.73    3.71
   1  23  -8    7.14    4.16
  -1  23   8   -2.08    3.89
  -1  23   8    9.24    4.10
   1  23  -7   17.84    8.49
   1  23  -7   26.41    4.83
  -1  23   7   -1.06    3.50
  -1  23   7   25.05    4.00
  -1  23   7   23.38    3.81
  -1  23   7    0.05    1.04
  -1  23   7   33.57    5.77
  -1  23   7   28.48    3.96
  -1  23   7   21.08    4.51
  -1 -23   7   29.74    4.27
  -1 -23   7   18.05    7.61
  -1 -23   6    9.17    6.52
  -1  23   6   11.39    6.86
  -1  23   5   72.70    9.02
  -1 -23   4   49.08    7.59
  -1  23   4   62.48    8.04
  -1 -23   3  150.33   10.64
  -1  23   3  151.67    8.72
  -1  23   3  158.82   11.16
  -1 -23   2  119.62    9.34
  -1  23   2  140.18    9.89
  -1  23   2  136.54   10.14
   1  23  -1  332.72   13.35
  -1 -23   1  368.15   15.99
  -1  23   1  392.27   17.65
   1  23  -1  326.67   13.25
  -1  23   1  362.81   17.52
  -1 -23   0 1390.71   51.46
  -1 -23   0 1354.31   49.95
  -1  23   0 1408.10   52.15
   1  23   0 1383.90   52.65
  -1 -23   0 1398.78   52.08
  -1 -23  -1   31.89    6.57
  -1  23  -1   33.89    5.11
   1 -23   1   39.04    6.11
  -1 -23  -1   39.65    4.38
   1  23   1   43.49    7.50
   1 -23   1   40.66    6.39
  -1 -23  -1   38.30    6.78
   1  23   2   14.16    4.93
   1 -23   2    4.03    5.40
  -1  23  -2   11.35    5.08
   1 -23   2   16.06    5.29
  -1 -23  -2   15.94    5.53
   1  23   2   17.98    7.08
   1  23   3    2.12    4.12
  -1  23  -3   -0.48    5.74
   1 -23   3    1.41    5.95
   1  23   3    3.94    6.74
   1  23   3    5.05    3.66
  -1 -23  -3   10.40    4.96
  -1  23  -4   12.76    6.52
   1 -23   4   12.59    6.48
  -1 -23  -4   16.60    5.38
   1  23   4    5.31    4.44
  -1  23  -5   25.96    8.55
   1  23   5   40.10    6.36
   1  23   6    4.91    3.49
  -1  23  -6    7.27    4.24
   1  23   6    8.81    3.73
   1  23   6    9.39    4.13
   1 -23   6   10.32    4.16
   1  23   6   -0.58    0.94
   1  23   6    3.64    3.53
  -1  23  -6   17.00    8.61
  -1  23  -7   10.16    9.60
   1  23   7   30.43    4.76
   1  23   7   33.36    4.45
   1 -23   7   24.10    4.73
   1  23   7   32.54    5.13
   1  23   7   -1.32    1.09
   1  23   7   19.85    4.31
  -1  23  -7   12.06    4.60
   1  23   7   30.62    4.46
   1  23   7   -0.37    3.94
   1  23   8    5.77    4.13
   1 -23   8    1.95    4.54
   1  23   8    3.37    4.85
   1  23   8    4.67    4.26
   1  23   8    3.45    3.88
   1  23   8    4.16    4.19
  -1  23  -8    7.06    4.50
   1  23   8   -1.53    1.13
   1  23   8    3.15    5.99
   1  23   9   -0.27    4.94
   1 -23   9    6.93    4.86
   1  23   9    9.47    4.15
   1  23   9   -5.20    4.09
  -1  23  -9   10.15    4.47
   1  23   9   11.73    4.06
   1  23   9   13.05    3.91
   1  23   9   13.91    5.73
   1  23   9   -0.64    1.04
   1  23  10   10.15    4.25
   1  23  10    3.19    3.44
   1  23  10    5.16    3.27
   1  23  10    2.03    3.44
   1  23  10    1.71    4.70
   1  23  10   -0.30    0.90
   1  23  11    1.15    0.80
   1 -23  11    0.45    2.36
   1 -23  12    1.56    0.69
   1  23  12  169.26    1.86
  -1  24  12    1.07    3.49
  -1 -24  12    5.45    3.31
  -1  24  11    8.58    2.67
  -1  24  11   -0.91    0.85
  -1  24  11    5.44    3.54
  -1 -24  11    8.22    3.54
  -1  24  11    9.58    2.97
  -1  24  10   -1.36    1.00
  -1  24  10    6.01    3.41
  -1  24  10    1.92    4.17
  -1 -24  10    1.63    3.14
  -1 -24   9   13.07    3.94
  -1  24   9   19.69    4.27
  -1  24   9   17.93    5.05
  -1  24   9    3.32    1.27
  -1  24   9   16.18    6.00
  -1  24   9   12.84    4.09
  -1  24   9   21.46    4.41
  -1  24   8   13.36    3.77
  -1 -24   8    4.59    3.58
  -1  24   8   10.86    4.72
  -1 -24   8    7.11    4.41
  -1  24   8    0.23    1.09
  -1  24   8   12.92    5.62
  -1  24   8    9.83    3.68
   1  24  -8    6.30    4.21
  -1  24   8    8.59    4.04
  -1  24   8   -3.51    3.79
   1  24  -7   44.93   10.21
  -1  24   7   -0.65    3.68
   1  24  -7   26.21    4.91
  -1  24   7   39.24    4.26
  -1  24   7   40.25    5.80
  -1  24   7   29.97    3.93
  -1  24   7   45.38    4.56
  -1  24   7   39.00    4.64
  -1 -24   7   39.35    4.62
  -1 -24   7   30.82    8.67
   1  24  -7   33.47   10.59
  -1 -24   6   52.28    8.71
  -1  24   6   62.91    9.08
  -1  24   5   18.83    6.96
  -1 -24   4   22.37    6.56
  -1 -24   3   50.35    7.10
  -1  24   3   44.54    5.28
  -1  24   3   52.06    7.63
  -1 -24   2  261.18   13.88
  -1  24   2  266.00   14.61
  -1  24   2  273.52   15.08
  -1 -24   1  104.55    8.14
  -1  24   1  120.82    9.62
  -1  24   1  103.99    8.98
  -1 -24   0  139.21    9.84
  -1 -24   0  124.09    7.91
  -1  24   0  116.75    9.82
   1  24   0  122.21   10.31
  -1 -24   0  130.91    9.85
  -1 -24  -1  103.02    8.92
   1 -24   1  103.32    8.45
  -1 -24  -1  116.76    6.82
  -1  24  -1  113.45    7.48
   1  24   1  104.39    9.53
   1 -24   1  123.82    9.29
  -1 -24  -1  124.97    9.59
   1 -24   2  124.67    9.66
  -1 -24  -2  134.13    9.68
   1  24   2  142.78    9.49
  -1  24  -2  125.82    9.08
  -1 -24  -2  145.86   10.28
   1  24   2  131.86   10.87
   1 -24   2  130.22    9.81
   1 -24   3  166.28   11.78
  -1  24  -3  188.96   12.15
  -1 -24  -3  188.51   11.43
   1  24   3  175.16   10.64
  -1  24  -4    6.20    6.59
   1 -24   4    2.26    6.02
  -1 -24  -4    8.83    5.43
  -1  24  -5   31.03    8.25
  -1  24  -6   25.33    4.80
   1  24   6    4.79    3.61
   1  24   6   21.84    3.99
   1  24   6   27.73    4.54
   1 -24   6   34.57    4.62
   1  24   6    1.28    0.97
   1  24   6   26.17    4.18
  -1  24  -6   33.23    9.76
  -1  24  -7   15.89    9.48
   1  24   7   16.84    4.45
   1  24   7   13.12    4.12
   1 -24   7   11.80    4.60
   1  24   7   18.68    4.90
   1  24   7    1.11    0.98
   1  24   7   14.61    4.18
  -1  24  -7    5.42    4.68
   1  24   7    5.85    4.28
   1  24   7    1.12    3.91
   1  24   8   15.78    4.02
   1 -24   8    4.87    4.58
   1  24   8   19.27    5.39
   1  24   8    7.58    4.17
   1  24   8   -4.93    4.17
  -1  24  -8    8.93    4.79
   1  24   8   12.95    3.94
   1  24   8    0.59    1.08
   1  24   8   11.32    6.03
   1 -24   9   12.78    4.80
   1  24   9   14.20    4.84
   1  24   9   13.29    4.15
   1  24   9   24.10    4.34
   1  24   9   -2.75    3.78
  -1  24  -9   14.51    4.44
   1  24   9   -0.51    1.03
   1  24   9   16.17    4.17
   1  24   9   24.12    5.90
   1  24  10    6.52    4.37
   1  24  10    5.62    3.48
   1  24  10    7.24    3.29
   1  24  10    8.42    4.86
   1  24  10    4.45    3.24
   1  24  10    0.34    0.88
   1  24  11    1.46    0.80
   1 -24  11   -1.02    2.33
  -1 -25  12    0.81    2.15
  -1  25  11    5.88    0.93
  -1  25  11    3.02    2.53
  -1  25  11    2.88    3.48
  -1 -25  11    3.46    3.37
  -1  25  11    5.02    2.90
  -1  25  10    7.84    3.28
  -1  25  10    1.98    0.99
  -1  25  10    1.17    4.00
  -1 -25  10    6.20    3.23
  -1 -25   9   15.41    3.91
  -1  25   9   14.41    4.09
  -1  25   9    9.88    4.76
  -1  25   9   19.68    6.12
  -1  25   9    0.18    1.12
  -1  25   9   12.60    3.91
  -1  25   9   17.94    4.09
   1  25  -9   18.93    4.79
  -1 -25   8    5.91    3.97
  -1  25   8    0.75    3.69
  -1  25   8    6.16    4.49
  -1 -25   8   10.19    4.54
  -1  25   8    0.06    1.07
  -1  25   8    4.58    5.48
  -1  25   8    1.49    3.59
  -1  25   8   -2.41    3.88
   1  25  -8    5.67    4.41
  -1  25   8    4.84    4.27
   1  25  -7    2.71    7.56
  -1  25   7   10.02    3.92
   1  25  -7    5.95    4.35
  -1  25   7   -2.13    3.72
  -1  25   7    7.49    3.72
  -1  25   7    3.48    3.93
  -1 -25   7    8.87    4.02
  -1  25   7   -0.87    1.05
  -1  25   7    5.15    5.10
  -1  25   7    5.30    3.33
   1  25  -7   11.19    8.85
  -1 -25   7   -9.47    7.33
   1  25  -6    8.38    4.20
  -1  25   6   16.20    3.64
  -1 -25   6    3.49    6.62
   1  25  -6    9.82    7.03
  -1  25   6    3.97    6.36
  -1 -25   5   18.24    7.04
  -1  25   5   18.70    6.62
  -1 -25   4   44.80    7.73
  -1  25   3    7.31    4.03
  -1 -25   3    8.18    6.25
  -1  25   3    3.23    5.95
   1  25  -2    1.30    3.58
  -1  25   2    6.55    5.55
  -1 -25   2    5.86    5.37
   1  25  -2    4.04    3.70
  -1  25   2    8.50    6.02
  -1  25   1  215.12   13.01
  -1 -25   1  197.70   11.31
  -1  25   1  213.51   13.06
  -1 -25   0   39.10    5.32
  -1 -25   0   36.29    6.56
  -1  25   0   31.37    7.14
  -1 -25   0   37.36    7.17
   1  25   0   28.17    6.51
  -1  25  -1  240.23   12.32
  -1 -25  -1  291.03   14.49
   1 -25   1  257.62   13.82
  -1 -25  -1  276.23   14.72
   1  25   1  263.73   15.29
   1 -25   1  277.97   14.35
   1  25   2  113.94    9.12
  -1  25  -2  109.12    8.81
   1 -25   2  119.26    9.75
  -1 -25  -2  141.77   10.04
   1  25   2  121.78   10.76
  -1 -25  -2  112.80   10.23
   1 -25   2  128.00    9.93
   1  25   3   26.59    5.54
  -1  25  -3   39.17    6.98
   1 -25   3   21.23    6.94
  -1 -25  -3   29.78    6.55
  -1  25  -4    7.54    6.54
   1 -25   4   27.61    7.22
  -1 -25  -4   24.57    5.96
  -1  25  -5    7.05    7.89
  -1  25  -6   31.37    5.07
   1  25   6    1.58    3.71
   1  25   6   47.21    5.15
   1 -25   6   44.41    5.02
   1  25   6    1.45    0.92
   1  25   6   41.17    4.59
  -1  25  -6   28.77    9.46
  -1  25  -7    4.54    8.53
   1  25   7    3.10    4.12
   1  25   7    4.88    3.69
   1  25   7   10.01    4.92
   1 -25   7    2.33    4.35
   1  25   7    0.44    0.94
   1  25   7   -0.23    3.71
  -1  25  -7    5.77    4.62
   1  25   7   -1.40    4.05
   1  25   7    8.43    4.09
   1  25   8   13.42    4.12
   1 -25   8   18.45    4.87
   1  25   8   19.99    5.06
   1  25   8   15.32    4.31
  -1  25  -8   11.07    5.01
   1  25   8   -2.74    4.00
   1  25   8   14.25    4.27
   1  25   8    0.06    1.02
   1  25   8   18.19    6.28
   1 -25   9   13.55    4.74
   1  25   9    7.12    4.90
   1  25   9    6.18    3.98
  -1  25  -9    8.46    4.21
   1  25   9    7.87    3.82
   1  25   9   -3.07    3.87
   1  25   9    0.62    1.04
   1  25   9   16.42    3.86
   1  25   9    9.71    5.73
   1  25  10    3.94    3.94
   1  25  10    4.32    3.36
   1  25  10    4.94    3.21
   1  25  10   -0.33    0.88
   1  25  10    0.30    3.07
   1  25  10    2.89    4.79
   1  25  11    7.25    0.91
   1 -25  11    6.71    2.47
  -1 -26  12    2.97    2.15
  -1  26  11    3.91    2.64
  -1 -26  11   -0.23    3.49
  -1  26  11    5.32    3.50
  -1  26  11    5.63    2.93
  -1  26  10    0.26    0.93
  -1  26  10    6.67    3.28
  -1  26  10   -0.68    3.91
  -1 -26  10   -2.35    3.10
  -1  26  10    7.48    3.57
  -1 -26   9    5.04    3.71
  -1  26   9    7.47    3.60
  -1  26   9    3.06    4.59
  -1  26   9    6.34    5.81
  -1  26   9   -1.23    1.18
  -1  26   9   13.98    3.74
   1  26  -9    4.05    4.21
  -1  26   9    3.79    4.00
  -1  26   8   18.33    4.24
  -1 -26   8   10.88    4.08
  -1  26   8   12.71    4.51
  -1 -26   8    2.86    4.24
  -1  26   8   17.61    5.80
  -1  26   8   -1.06    1.09
  -1  26   8   11.58    4.00
  -1  26   8    6.47    3.91
  -1  26   8   21.47    4.30
   1  26  -8    8.02    4.61
   1  26  -7    9.17    8.47
  -1 -26   7    1.61    6.79
   1  26  -7   18.22    8.72
  -1  26   7   16.18    4.43
  -1  26   7   14.51    3.97
  -1 -26   7   16.39    4.13
  -1  26   7   12.26    4.27
  -1  26   7   21.07    5.52
  -1  26   7    7.28    3.55
   1  26  -7   17.56    4.67
  -1  26   7    0.08    3.71
  -1  26   7   22.04    4.23
   1  26  -6   12.53    4.42
  -1  26   6    9.22    3.48
   1  26  -6    9.22    7.46
  -1  26   6    0.81    6.33
   1  26  -6   14.53    7.48
  -1 -26   5  114.14   10.79
  -1  26   5   94.89   10.49
  -1 -26   4   27.81    7.01
  -1 -26   3  178.00   11.91
  -1  26   3  176.52    9.91
  -1  26   3  209.43   13.20
  -1 -26   2  107.51    8.83
   1  26  -2   96.98    6.91
  -1  26   2  109.79    9.45
   1  26  -2  109.41    7.12
  -1  26   2  116.38   10.32
  -1 -26   1  104.08    8.08
  -1  26   1   88.50    8.98
  -1  26   1   88.81    9.26
  -1 -26   0   67.04    7.66
  -1 -26   0   63.48    6.16
  -1  26   0   58.84    8.00
  -1 -26   0   67.40    8.32
   1  26   0   65.56    8.23
  -1  26  -1  130.87    8.22
   1 -26   1  141.84   10.04
  -1 -26  -1  148.28   10.28
   1  26   1  134.98   11.01
   1 -26   1  136.53   10.15
  -1 -26  -1  147.80   10.93
  -1  26  -2  815.23   34.72
   1  26   2  900.08   35.61
  -1 -26  -2  944.64   36.07
   1 -26   2  846.63   35.65
   1  26   2  920.46   37.42
  -1 -26  -2  950.45   36.74
   1 -26   2  911.07   36.13
  -1  26  -3   35.76    6.85
   1 -26   3   35.63    7.17
  -1 -26  -3   43.77    6.92
   1  26   3   31.84    5.65
  -1 -26  -3   45.51    7.30
   1 -26   4   11.52    6.46
  -1  26  -4    9.56    6.37
  -1  26  -5  121.49   12.44
   1  26   6    6.43    7.91
  -1  26  -6    8.34    4.49
   1  26   6    0.67    3.68
   1 -26   6   15.07    4.35
   1  26   6   13.79    4.55
   1  26   6    0.45    0.98
   1  26   6   16.53    3.99
  -1  26  -6   13.49    7.96
   1  26   7   10.07    4.34
   1  26   7   -0.99    3.57
   1  26   7    7.37    5.03
   1 -26   7    1.17    4.17
   1  26   7    0.06    1.02
   1  26   7    3.97    3.92
   1  26   7    5.88    4.10
  -1  26  -7    2.30    4.51
   1  26   7   -5.31    4.11
   1  26   8   17.04    4.37
   1 -26   8   18.86    4.84
   1  26   8   17.32    5.17
   1  26   8   16.40    4.38
   1  26   8   18.57    4.49
  -1  26  -8    4.67    4.76
   1  26   8    4.45    4.08
   1  26   8   26.36    6.12
   1  26   8   -0.41    1.01
   1 -26   9    6.90    4.51
   1  26   9    1.29    4.79
   1  26   9    3.59    3.98
  -1  26  -9    5.78    4.33
   1  26   9    9.53    3.80
   1  26   9   -2.27    3.84
   1  26   9   11.09    5.54
   1  26   9    2.96    3.58
   1  26   9    0.72    0.96
   1  26  10    1.48    4.03
   1  26  10    1.45    3.13
   1  26  10    7.18    3.34
   1  26  10    1.62    0.97
   1  26  10    7.46    4.75
   1  26  10    7.38    3.27
   1  26  11   41.96    1.66
   1 -26  11   -0.56    2.45
  -1 -27  12   -1.48    2.01
  -1  27  11    2.67    2.72
  -1 -27  11   -3.52    3.64
  -1  27  11   -0.33    3.33
  -1  27  11    1.16    3.00
  -1  27  10    1.99    3.22
  -1  27  10    0.36    0.94
  -1  27  10    2.40    3.92
  -1 -27  10    1.34    3.06
  -1  27  10    5.79    3.33
  -1  27   9   11.27    3.75
  -1 -27   9    8.35    3.66
  -1  27   9   10.47    4.61
  -1  27   9    7.29    5.75
  -1  27   9   -0.17    1.05
  -1  27   9    6.42    3.71
   1  27  -9   17.18    4.42
  -1  27   9    9.17    4.00
  -1 -27   8   36.78    4.84
  -1  27   8   43.79    4.75
  -1 -27   8   38.28    4.98
  -1  27   8   47.25    5.28
  -1  27   8   43.94    6.31
  -1  27   8   50.74    5.10
  -1  27   8   26.65    4.10
  -1  27   8   26.10    4.14
   1  27  -8   45.99    5.61
   1  27  -7   -3.06    7.78
  -1 -27   7    0.83    7.44
   1  27  -7   -4.57    7.32
  -1  27   7    4.87    4.29
  -1  27   7    9.22    3.82
  -1  27   7    8.97    4.18
  -1 -27   7    2.23    3.87
  -1  27   7   11.95    5.50
  -1  27   7    7.67    3.69
  -1  27   7   -3.01    3.67
   1  27  -7    7.99    4.73
  -1  27   6   11.01    3.73
   1  27  -6    3.76    4.38
   1  27  -6   -4.21    7.13
  -1  27   6    9.12    6.85
   1  27  -6    8.51    7.34
  -1  27   6    4.46    3.44
   1  27  -5   29.00    7.62
  -1 -27   5   35.55    8.27
  -1  27   5   26.44    7.31
  -1 -27   4   47.36    7.87
  -1 -27   3   24.43    6.73
   1  27  -3   26.10    5.36
  -1  27   3   19.32    6.67
  -1 -27   2   24.53    6.04
  -1  27   2   12.41    6.17
  -1  27   2   23.06    6.71
  -1  27   1   13.82    6.18
  -1 -27   1   16.02    5.06
  -1  27   1   14.89    6.69
  -1 -27   0   77.10    8.45
  -1 -27   0   80.18    6.83
  -1  27   0   97.31    9.31
  -1 -27   0   88.60    9.06
   1  27   0   83.17    9.42
   1 -27   1   16.54    5.75
  -1  27  -1    9.27    4.04
  -1 -27  -1   12.19    5.69
  -1  27  -1   21.11    6.90
   1 -27   1   15.57    6.15
  -1 -27  -1   11.06    6.54
   1  27   1   12.29    6.64
   1 -27   2  458.29   21.01
  -1  27  -2  397.79   19.45
   1  27   2  418.66   20.17
  -1 -27  -2  458.25   20.76
  -1 -27  -2  466.52   21.53
   1 -27   2  452.03   21.01
   1  27   2  431.15   22.01
   1 -27   3   39.28    7.52
  -1  27  -3   40.00    6.90
  -1 -27  -3   37.83    6.46
   1  27   3   42.83    6.14
  -1 -27  -3   42.34    7.89
   1 -27   4   25.04    7.13
  -1  27  -4   26.57    7.56
  -1 -27  -4   29.65    6.21
  -1 -27  -4   34.12    7.28
  -1  27  -5   50.85    5.68
   1  27   5   66.63    4.89
   1  27   5   57.29    5.11
   1  27   6   13.07    7.71
  -1  27  -6   11.00    4.55
   1  27   6   14.11    4.02
   1  27   6    2.95    3.72
   1 -27   6   13.94    4.35
   1  27   6    6.81    4.57
   1  27   6   -0.56    0.94
   1  27   6   12.68    3.85
  -1  27  -6    1.94    8.30
   1  27   7    7.00    4.17
   1  27   7    2.99    4.01
   1 -27   7    4.00    4.43
   1  27   7    2.89    4.57
   1  27   7   -0.73    0.98
   1  27   7    3.97    4.01
   1  27   7   -1.86    4.07
  -1  27  -7    0.26    4.90
   1  27   8   14.03    4.20
   1  27   8   10.06    5.07
   1 -27   8    7.69    4.68
   1  27   8   11.94    4.15
   1  27   8   12.39    4.15
  -1  27  -8    7.84    4.67
   1  27   8    3.63    4.05
   1  27   8    0.17    0.99
   1 -27   9   11.53    4.35
   1  27   9    4.04    4.46
   1  27   9    4.60    3.76
   1  27   9    8.56    3.96
  -1  27  -9    5.27    4.52
   1  27   9    7.10    3.82
   1  27   9    3.65    5.25
   1  27   9   -0.22    0.95
   1  27   9    5.48    3.77
   1  27  10    5.92    3.30
   1  27  10    3.47    3.39
   1  27  10    0.67    0.96
   1  27  10    6.93    3.33
   1  27  10   -0.98    4.41
   1  27  11  160.43    3.62
   1 -27  11    4.17    3.71
  -1  28  11    3.39    3.05
  -1  28  11    7.19    3.69
  -1 -28  11    1.07    3.68
  -1  28  11    8.21    3.38
  -1  28  10    5.15    1.09
  -1  28  10    3.61    3.27
  -1  28  10    8.39    4.01
  -1 -28  10    6.16    3.10
  -1  28  10    8.26    3.64
  -1 -28   9    2.13    3.43
  -1  28   9    5.24    3.68
  -1  28   9    5.10    4.20
  -1  28   9    0.74    5.35
  -1  28   9    0.69    1.05
  -1  28   9    4.68    3.17
  -1  28   9    1.74    4.02
   1  28  -9    6.93    4.16
  -1  28   8   36.19    4.60
  -1 -28   8   24.40    4.43
  -1  28   8   33.88    5.33
  -1 -28   8   30.77    5.02
  -1  28   8   31.65    6.00
  -1  28   8   27.51    4.33
  -1  28   8   32.49    4.91
   1  28  -8   20.06    5.18
  -1 -28   7    0.84    7.43
   1  28  -7    6.10    8.03
   1  28  -7   -1.83    7.71
  -1  28   7   10.98    4.25
  -1  28   7    8.24    3.93
  -1 -28   7    6.29    4.10
  -1  28   7    1.14    3.79
  -1  28   7    5.30    5.53
  -1  28   7    4.70    3.42
   1  28  -7    4.85    4.52
  -1  28   6    3.86    3.37
   1  28  -6    1.93    4.21
  -1  28   6    6.71    3.87
   1  28  -6   -2.54    7.36
   1  28  -6    5.47    6.91
  -1  28   6    5.96    6.94
  -1 -28   5    3.33    7.00
   1  28  -5    4.08    6.17
   1  28  -5    5.79    6.48
  -1  28   5    7.56    6.72
  -1 -28   4    2.91    5.94
   1  28  -4   -1.06    5.08
  -1 -28   3   30.45    6.84
   1  28  -3   31.86    5.50
   1  28  -3   40.55    5.98
  -1  28   3   39.03    7.13
  -1  28   2  183.49   12.71
  -1 -28   2  194.11   12.07
  -1  28   2  184.18   13.11
  -1 -28   1  149.99   10.16
  -1  28   1  187.76   12.34
  -1  28   1  174.89   12.57
  -1 -28   0  218.68   11.38
  -1  28   0  194.41   13.36
   1  28   0  206.36   13.89
  -1 -28   0  214.53   13.58
  -1  28  -1   18.86    7.06
   1 -28   1    8.20    5.64
  -1 -28  -1   16.10    5.74
   1 -28   1   26.34    6.63
  -1 -28  -1   13.23    6.65
   1  28   1   13.55    7.29
   1  28   2   33.65    6.57
   1 -28   2   41.45    7.41
  -1  28  -2   36.47    6.03
  -1 -28  -2   39.98    7.10
   1 -28   2   37.46    7.45
  -1 -28  -2   39.10    7.51
   1  28   2   39.37    8.30
   1  28   3   30.65    6.17
  -1  28  -3   35.48    6.81
   1 -28   3   39.54    7.66
  -1 -28  -3   45.51    7.24
  -1 -28  -3   41.56    8.05
  -1  28  -4   34.72    7.81
   1 -28   4   43.26    8.41
  -1 -28  -4   46.91    7.20
  -1 -28  -4   31.35    7.72
   1  28   5   13.96    3.89
  -1  28  -5    7.16    4.39
   1  28   5   16.03    3.61
   1  28   5   -0.83    0.84
   1  28   5   11.55    3.47
  -1  28  -5   14.59    7.75
   1  28   6   14.29    8.05
   1  28   6    7.37    4.30
   1  28   6    2.79    3.74
  -1  28  -6    4.25    4.61
   1 -28   6    3.08    4.05
   1  28   6    9.17    4.55
   1  28   6    3.05    0.99
   1  28   6    6.82    3.69
  -1  28  -6    6.80    8.06
   1  28   7    8.89    4.54
   1  28   7    8.44    4.19
   1 -28   7    4.01    4.43
   1  28   7    4.96    4.48
   1  28   7   -1.63    1.03
   1  28   7    4.90    3.94
  -1  28  -7    2.90    4.61
   1  28   7    0.09    4.04
   1  28   8   17.20    4.18
   1  28   8   19.01    5.18
   1 -28   8   15.74    4.97
   1  28   8    9.67    4.12
   1  28   8    0.75    3.93
   1  28   8   12.78    4.34
  -1  28  -8    7.34    4.93
   1  28   8   -2.12    1.08
   1 -28   9   13.30    4.45
   1  28   9    8.86    4.34
   1  28   9    5.12    3.63
  -1  28  -9   11.66    4.67
   1  28   9   12.90    3.98
   1  28   9   -5.00    3.71
   1  28   9    7.75    3.84
   1  28   9   -0.11    0.91
   1  28   9   18.42    5.60
   1  28  10    0.83    3.13
   1  28  10    2.35    3.17
  -1  28 -10    1.28    3.73
   1  28  10   -2.48    4.39
   1  28  10    4.22    3.21
   1  28  10    9.23    1.07
   1  28  11  350.19    5.14
   1 -28  11    5.45    4.73
  -1  29  11   -0.39    2.28
  -1 -29  11    0.62    3.17
  -1  29  11    2.57    2.74
  -1  29  10    1.03    3.31
  -1 -29  10    0.91    3.02
  -1  29  10    6.70    3.46
  -1 -29   9    5.39    3.63
  -1  29   9    4.49    3.66
  -1  29   9    9.42    4.24
  -1  29   9    9.54    5.25
  -1  29   9    2.14    1.12
  -1  29   9    6.98    3.51
  -1  29   9    5.21    3.81
   1  29  -9   10.96    4.35
  -1 -29   8   20.55    4.58
  -1  29   8   15.00    4.23
  -1 -29   8   11.78    4.48
  -1  29   8   19.64    4.99
  -1  29   8   22.14    5.71
  -1  29   8   12.51    3.92
  -1  29   8   17.06    4.21
   1  29  -8   18.45    4.93
   1  29  -7   -2.03    8.00
   1  29  -7   -3.67    8.07
  -1  29   7    6.57    4.23
  -1  29   7   13.67    4.07
  -1 -29   7    0.61    3.91
  -1  29   7    4.37    5.46
  -1  29   7    7.41    3.51
   1  29  -7    2.60    4.73
  -1  29   7   -2.09    3.62
  -1  29   6    7.90    3.65
  -1  29   6    1.74    6.58
   1  29  -6   -0.79    6.51
  -1  29   6    5.74    3.98
   1  29  -6    5.94    7.01
  -1  29   6    3.76    4.10
   1  29  -6    9.21    4.48
   1  29  -5   24.16    7.07
  -1  29   5   16.43    7.23
  -1  29   5   16.24    3.81
  -1 -29   5   11.04    7.08
   1  29  -5   12.32    6.63
   1  29  -5   21.31    4.71
   1  29  -4   18.17    5.79
  -1 -29   4   19.26    6.86
   1  29  -4   16.13    6.20
  -1 -29   3    7.36    5.95
  -1  29   3   -0.63    5.73
  -1 -29   2  406.63   19.36
  -1  29   2  406.71   20.41
  -1  29   2  390.53   20.84
  -1  29   1   24.30    6.93
  -1 -29   1   30.98    5.88
  -1  29   1   38.69    7.52
  -1 -29   0   27.24    5.20
  -1 -29   0   26.17    7.33
   1  29   0   30.34    7.68
   1 -29   0   27.22    6.91
  -1 -29  -1   10.41    6.22
  -1  29  -1   10.53    6.63
  -1 -29  -1   10.11    6.65
   1 -29   1   17.94    6.85
   1  29   1    8.63    6.56
   1 -29   2  229.60   14.62
  -1 -29  -2  285.37   15.17
   1  29   2  310.09   15.45
  -1  29  -2  213.42   13.04
  -1 -29  -2  312.11   16.40
   1  29   2  249.09   16.16
   1 -29   2  246.48   15.05
   1 -29   3  170.08   12.89
  -1 -29  -3  183.28   12.12
  -1  29  -3  170.75   12.07
   1  29   3  171.62   11.50
  -1 -29  -3  201.83   13.37
   1 -29   4    8.66    7.14
  -1 -29  -4    1.68    5.34
  -1  29  -4    4.64    5.99
  -1 -29  -4    8.53    6.36
   1  29   5   25.75    4.06
  -1  29  -5   13.57    4.80
   1  29   5   26.31    3.91
   1  29   5   -0.70    0.93
  -1  29  -5    8.14    7.61
   1  29   5   18.54    3.69
   1  29   5   25.27    3.45
   1  29   5   21.16    4.04
   1  29   6    5.79    7.47
   1  29   6   12.36    4.50
  -1  29  -6    6.65    4.57
   1  29   6   -0.25    3.69
   1  29   6   -0.94    0.99
   1 -29   6   17.10    4.41
   1  29   6    6.35    4.42
   1  29   6   14.60    4.00
  -1  29  -6    4.87    7.38
   1  29   7   10.35    4.59
   1 -29   7   24.51    5.02
   1  29   7   -0.06    0.99
   1  29   7   13.51    3.96
   1  29   7   -1.93    3.97
  -1  29  -7    6.40    4.85
   1  29   8    5.98    3.75
   1 -29   8    6.61    4.49
   1  29   8   11.57    4.90
   1  29   8    4.18    3.92
  -1  29  -8    2.63    4.82
   1  29   8    0.92    3.89
   1  29   8   10.07    4.36
   1  29   8    0.06    1.06
   1  29   9    4.06    4.34
   1 -29   9   -1.30    4.30
   1  29   9    4.14    3.70
   1  29   9   -6.25    3.68
   1  29   9    4.51    3.77
  -1  29  -9    0.94    4.14
   1  29   9    1.14    0.97
   1  29   9    7.28    3.85
   1  29   9    7.29    5.22
   1  29  10    3.65    3.21
   1  29  10    3.67    3.24
  -1  29 -10    2.68    3.66
   1  29  10    3.15    4.52
   1  29  10    5.74    3.24
   1 -29  11    5.71    2.15
  -1  30  11    1.39    2.27
  -1 -30  11    3.60    3.04
  -1  30  11    4.27    2.63
  -1  30  10   -0.14    3.38
  -1  30  10    4.00    4.01
  -1 -30  10   -1.76    3.08
  -1  30  10   -0.26    3.60
  -1 -30   9   20.40    4.07
  -1  30   9   17.43    3.90
  -1  30   9   18.86    4.67
  -1  30   9   29.35    5.98
  -1  30   9    9.62    3.43
  -1  30   9   19.47    4.48
   1  30  -9   12.32    4.34
  -1 -30   8   14.80    4.31
  -1  30   8   17.73    4.34
  -1 -30   8   20.47    4.59
  -1  30   8   15.16    4.63
  -1  30   8   17.98    5.91
  -1  30   8   10.07    3.83
  -1  30   8   19.38    4.78
   1  30  -8   23.27    5.12
  -1  30   7    4.81    3.99
  -1 -30   7   10.49    4.13
  -1  30   7   14.64    5.39
  -1  30   7   15.99    4.54
   1  30  -7   12.73    4.89
  -1  30   6    4.80    4.09
  -1  30   6   12.26    8.57
  -1  30   6   10.82    3.81
  -1  30   6    8.02    4.15
   1  30  -6   14.30    4.61
   1  30  -6   -1.70    7.11
  -1 -30   6    2.41    7.70
   1  30  -6    3.97    6.68
  -1  30   6    0.89    6.56
   1  30  -5   48.88    8.06
  -1  30   5   53.88    8.90
  -1  30   5   38.36    2.22
  -1  30   5   65.35    4.88
  -1 -30   5   57.42    8.75
   1  30  -5   56.47    8.60
   1  30  -5   68.97    5.86
  -1 -30   4   34.79    7.43
  -1 -30   3   64.82    8.17
  -1  30   3   51.50    8.18
  -1 -30   2  346.24   17.43
  -1  30   2  355.82   18.80
  -1  30   2  327.21   18.65
  -1 -30   1   22.35    5.55
  -1  30   1   20.16    6.83
  -1  30   1   17.82    7.01
  -1 -30   0   88.84    7.36
   1  30   0   79.54   10.01
  -1 -30   0   82.49    9.40
   1 -30   0   89.78    9.73
  -1 -30  -1    9.33    6.42
   1  30   1   10.39    5.93
  -1  30  -1    9.20    6.81
   1 -30   1    8.87    6.58
  -1 -30  -1    8.85    6.77
   1  30   1   13.52    6.90
   1  30   2    7.45    5.36
   1 -30   2    5.32    5.87
  -1 -30  -2    5.33    5.62
  -1  30  -2   14.75    6.62
  -1 -30  -2    3.66    6.72
   1 -30   2   -2.83    5.96
   1 -30   3  190.97   13.73
  -1  30  -3  193.98   13.14
   1  30   3  215.61   13.06
  -1 -30  -3  230.06   13.72
  -1 -30  -3  226.40   15.05
  -1  30  -4    8.73    6.14
   1 -30   4    6.17    6.93
  -1 -30  -4   19.75    6.44
  -1 -30  -4   25.41    7.24
  -1  30  -5   18.36    4.76
   1  30   5   32.79    4.55
   1  30   5   25.49    4.02
   1  30   5   30.45    4.15
   1  30   5   22.55    3.45
   1  30   5    2.05    0.94
   1  30   5   22.64    4.06
   1  30   5   22.66    3.42
  -1  30  -5   11.48    7.17
   1  30   6   19.56    8.41
   1  30   6   -3.37    3.71
  -1  30  -6   27.16    5.38
   1  30   6   25.87    4.41
   1  30   6   27.38    4.42
   1  30   6   -0.42    0.91
   1  30   6   20.64    4.62
   1 -30   6   27.97    4.83
   1  30   6   25.06    4.28
  -1  30  -6   17.54    8.66
   1 -30   7   21.64    4.89
   1  30   7   17.91    4.72
   1  30   7   -0.06    1.02
   1  30   7   19.72    4.42
  -1  30  -7   16.45    5.12
   1  30   7   -2.81    3.91
   1  30   8    0.99    3.76
   1 -30   8   -3.26    4.44
   1  30   8   10.80    4.63
   1  30   8    2.74    3.67
  -1  30  -8    0.53    4.33
   1  30   8   -1.35    3.87
   1  30   8    6.82    4.15
   1  30   8    1.56    1.01
   1 -30   9    6.75    4.29
   1  30   9   -2.40    3.34
   1  30   9    6.23    3.92
   1  30   9    0.88    3.51
  -1  30  -9   14.18    4.45
   1  30   9    5.41    3.79
   1  30   9   10.43    1.21
   1  30  10   -0.90    3.10
   1  30  10    6.83    3.47
  -1  30 -10    2.95    3.80
   1  30  10    3.31    3.33
   1  30  10    2.15    4.61
   1 -30  11    0.24    1.95
  -1  31  11    0.09    2.17
  -1 -31  11    0.19    2.84
  -1  31  11    5.24    2.57
  -1  31  10    1.27    3.09
  -1  31  10    7.35    3.58
  -1 -31  10    1.35    2.64
  -1  31  10    5.82    3.39
  -1 -31   9   10.74    3.68
  -1  31   9   12.48    3.70
  -1  31   9   12.00    4.23
  -1  31   9   13.67    5.65
  -1  31   9    6.08    3.11
  -1  31   9    9.04    3.96
   1  31  -9    5.88    4.11
  -1 -31   8   15.60    4.37
  -1  31   8   24.87    4.73
  -1 -31   8   23.01    4.74
  -1  31   8   23.26    5.00
  -1  31   8   20.35    6.07
  -1  31   8   13.28    3.93
   1  31  -8   14.19    5.08
  -1  31   7   12.44    3.99
  -1 -31   7   -4.21    3.92
  -1  31   7    8.33    5.33
   1  31  -7    5.31    4.48
  -1  31   7    5.29    4.28
  -1  31   7   -3.97    3.64
  -1  31   7    1.03    4.31
   1  31  -7    1.08    4.41
  -1  31   6    5.41    6.93
  -1  31   6   10.67    3.87
  -1  31   6   -1.76    4.54
  -1  31   6    2.33    3.98
  -1  31   6    0.64    7.37
   1  31  -6   -1.83    4.63
  -1  31   6   11.31    4.42
  -1 -31   6   -4.11    7.15
  -1  31   5   26.84    5.25
   1  31  -5   23.22    5.69
  -1 -31   5   24.97    8.26
  -1  31   5   14.86    7.61
  -1 -31   4   33.31    7.87
  -1  31   3   62.43    9.14
  -1 -31   3   48.48    7.74
  -1 -31   2   59.84    7.87
  -1  31   2   72.21    8.92
  -1  31   1  129.40   11.34
  -1  31   1  130.50   11.06
  -1 -31   1  117.63    9.14
  -1 -31   0  111.87   10.67
   1 -31   0  127.84   10.58
   1  31   0   90.65   10.55
   1 -31   1    4.66    6.46
   1  31   1   11.43    6.86
  -1 -31  -1    3.72    6.64
   1  31   1    4.03    5.83
  -1  31  -1   19.29    7.23
  -1 -31  -2   53.72    8.73
   1 -31   2   38.60    7.47
   1 -31   2   43.61    7.67
  -1 -31  -2   56.15    7.77
   1  31   2   42.37    7.04
  -1  31  -2   52.33    8.92
  -1 -31  -3   76.98    9.60
   1  31   3   55.78    7.46
   1 -31   3   58.75    8.82
  -1 -31  -3   69.29    8.15
   1  31   4   37.51    4.28
  -1  31  -4   19.74    6.86
  -1  31  -4   29.54    8.48
  -1 -31  -4   37.27    7.34
  -1 -31  -4   32.96    8.46
  -1  31  -5   26.38    8.26
   1  31   5   33.48    8.64
   1  31   5   33.67    4.62
   1  31   5   35.67    4.47
   1  31   5   31.96    4.44
   1  31   5   37.64    3.89
   1  31   5   12.03    1.36
   1  31   5   44.12    4.28
   1  31   5   27.38    3.82
  -1  31  -5   25.67    5.18
   1  31   5   28.13    4.69
  -1  31  -6   14.60    8.79
   1  31   6   12.81    4.62
   1  31   6   26.58    4.42
   1  31   6   33.60    4.77
   1 -31   6   19.34    4.51
   1  31   6   27.32    4.15
   1  31   6   -4.02    3.81
  -1  31  -6    7.46    5.06
   1  31   6   21.67    4.74
   1  31   6    0.95    0.98
   1  31   7   14.89    4.57
   1 -31   7   19.67    4.80
   1  31   7    1.51    1.00
   1  31   7   15.89    4.41
  -1  31  -7    5.44    4.91
   1  31   7   -4.29    3.84
   1  31   7   17.11    4.60
   1  31   8    7.08    3.92
   1 -31   8    6.87    4.57
   1  31   8   10.53    4.51
   1  31   8    5.58    4.00
  -1  31  -8   14.93    5.10
   1  31   8    2.46    3.76
   1  31   8    5.93    1.18
   1 -31   9    8.80    4.31
   1  31   9   10.98    3.83
   1  31   9   10.53    3.85
   1  31   9    4.70    3.53
  -1  31  -9   12.12    4.75
   1  31   9    5.64    3.73
   1  31  10   -0.99    3.18
   1  31  10    6.20    3.60
  -1  31 -10    2.01    4.07
   1  31  10    5.25    3.53
   1  31  10   -2.24    4.47
  -1  32  11    0.25    2.15
  -1 -32  11    6.82    3.10
  -1  32  11    1.32    2.50
  -1  32  10    1.78    3.11
  -1 -32  10    3.57    2.78
  -1  32  10    7.42    3.24
   1  32 -10    5.61    3.50
  -1 -32   9    6.96    3.50
  -1  32   9    3.99    3.36
  -1  32   9   13.11    4.00
  -1  32   9    6.44    5.00
  -1  32   9   -0.17    2.92
   1  32  -9    2.56    4.13
  -1  32   9   -0.31    3.71
   1  32  -8   19.15    4.78
  -1  32   8    9.94    5.22
  -1 -32   8    6.49    4.07
  -1  32   8    8.47    4.03
  -1 -32   8   14.52    4.17
   1  32  -8   10.26    4.74
  -1  32   7   12.25    5.71
   1  32  -7    1.62    4.94
  -1  32   7    8.32    4.47
   1  32  -7    9.56    4.63
  -1  32   7    3.14    4.50
  -1  32   7    2.55    3.64
  -1  32   6    7.33    7.40
  -1  32   6   19.64    8.70
  -1  32   6    4.09    4.44
  -1  32   6   12.98    5.12
   1  32  -6   17.50    5.33
   1  32  -6   11.53    5.38
  -1  32   6    8.21    4.82
  -1 -32   6    5.86    7.26
   1  32  -5   12.99    5.37
  -1  32   5   14.07    4.84
  -1  32   5   15.36    4.48
  -1  32   5   13.74    4.21
   1  32  -5   19.15    5.55
  -1 -32   5    3.01    7.35
  -1  32   5    1.69    6.88
  -1 -32   4   58.48    8.75
  -1 -32   3   40.22    7.61
  -1  32   3   51.28    8.60
  -1 -32   2   89.27    9.13
  -1  32   2  103.04   10.30
  -1  32   2   76.12    9.81
  -1  32   1   31.88    7.46
  -1 -32   1   37.64    6.23
  -1  32   1   21.08    7.12
  -1 -32   0   30.44    7.82
  -1  32   0   27.07    7.54
   1  32   0   40.08    8.28
   1 -32   0   34.64    7.62
   1  32   1   -1.81    5.80
  -1  32  -1   -2.03    6.59
  -1 -32  -1   -1.96    6.85
   1  32   1    8.42    6.20
   1 -32   1   -4.92    6.44
  -1  32  -2    3.52    7.18
  -1 -32  -2    2.90    5.23
   1  32   2   14.00    5.58
   1 -32   2    1.86    5.75
  -1 -32  -2   10.72    6.53
   1  32   3    3.36    5.11
  -1 -32  -3   -6.61    6.02
  -1  32  -3    5.19    6.38
  -1 -32  -3    5.66    6.26
  -1 -32  -4   24.70    7.96
  -1  32  -4   24.98    5.87
   1  32   4   26.81    5.13
   1  32   4   34.57    5.04
   1  32   4   35.46    4.76
   1  32   4   34.94    4.71
   1  32   4   34.63    4.93
  -1 -32  -4   31.09    7.96
  -1  32  -4   25.95    8.62
   1  32   5   13.84    7.73
   1  32   5   20.37    4.42
   1  32   5   19.82    4.30
   1  32   5   15.01    3.60
   1  32   5   16.90    3.73
   1  32   5   18.09    4.06
  -1  32  -5   19.09    5.34
   1  32   5   24.05    4.82
   1  32   6    8.04    4.33
   1  32   6   11.45    4.08
   1  32   6   13.66    4.16
   1 -32   6   13.76    4.74
   1  32   6   13.28    4.17
   1  32   6   -1.83    3.73
   1  32   6    5.98    4.70
  -1  32  -6    6.50    4.80
   1  32   6   21.84    1.51
   1 -32   7    3.72    4.45
   1  32   7   12.64    4.68
   1  32   7   12.64    1.33
   1  32   7   11.40    4.06
   1  32   7   17.77    4.71
   1  32   7   -4.21    3.78
  -1  32  -7    1.64    5.00
   1  32   8    7.40    3.99
   1 -32   8   12.12    4.51
   1  32   8   14.16    3.90
   1  32   8   -1.96    3.67
  -1  32  -8   13.27    4.98
   1 -32   9    9.50    4.50
   1  32   9    7.20    4.02
   1  32   9    6.34    3.99
  -1  32  -9    0.22    4.58
   1  32   9    4.59    4.15
   1  32  10    0.16    4.14
   1  32  10    3.70    2.74
  -1  32 -10    5.17    3.44
   1  32  10    1.16    2.88
  -1  33  11    2.15    2.10
  -1 -33  11    3.51    2.81
  -1  33  11    0.55    2.44
   1  33 -10    3.06    3.44
  -1  33  10   -0.84    3.21
  -1  33  10    6.91    2.92
  -1  33   9    3.13    5.23
  -1  33   9   12.22    3.96
  -1 -33   9    1.98    3.27
  -1  33   9   10.06    3.55
  -1  33   9    0.46    3.93
   1  33  -9    9.16    4.28
  -1  33   8   19.75    4.03
  -1 -33   8   13.67    4.32
   1  33  -8   14.73    5.08
   1  33  -8    9.94    4.82
  -1  33   8    9.32    5.65
  -1  33   7    9.05    5.06
   1  33  -7    9.28    4.80
  -1  33   7   -0.93    4.27
   1  33  -7    3.59    4.67
  -1  33   7    1.59    4.57
  -1  33   7    4.35    3.96
  -1  33   6   13.04    7.61
  -1  33   6    4.55    8.08
  -1  33   6   -0.22    4.49
  -1  33   6   -0.20    5.05
   1  33  -6    1.12    5.09
  -1  33   6    6.48    4.79
   1  33  -6    4.65    5.09
  -1 -33   6   11.15    7.83
   1  33  -5    6.55    4.62
  -1  33   5    3.48    4.09
  -1  33   5    6.30    3.80
  -1  33   5    7.47    3.60
   1  33  -5    6.58    4.91
  -1 -33   5    3.86    6.96
  -1  33   5   -6.07    6.76
   1  33  -4   12.00    4.81
  -1  33   4   10.59    4.02
  -1 -33   4    7.52    6.58
  -1  33   4   14.36    4.02
  -1 -33   3    4.25    5.93
  -1  33   3    3.69    5.91
  -1 -33   2   12.76    5.97
  -1  33   2   22.61    7.41
  -1  33   2   18.57    6.85
  -1 -33   1   37.03    6.54
  -1  33   1   57.38    9.07
  -1  33   1   51.84    8.68
   1 -33   0   12.73    6.78
  -1 -33   0   12.21    6.98
  -1  33   0   13.09    7.60
   1  33   0    9.55    7.23
  -1  33  -1    2.83    6.58
   1  33   1    2.52    5.61
  -1 -33  -1   -2.06    6.90
   1 -33   1   15.43    6.45
   1  33   1   11.74    7.30
  -1  33  -2   14.69    7.32
   1  33   2   12.80    6.00
  -1 -33  -2   18.40    7.48
   1 -33   2   11.69    6.34
  -1 -33  -3    5.61    6.23
   1  33   3    4.09    5.43
  -1  33  -3    3.10    6.82
  -1 -33  -3    4.43    7.16
  -1 -33  -4    8.56    7.16
  -1  33  -4   20.81    4.92
   1  33   4   21.02    4.24
   1  33   4   14.63    3.69
   1  33   4   23.68    3.86
   1  33   4   14.99    3.39
   1  33   4   30.38    4.36
   1  33   4   18.14    3.44
  -1  33  -4   16.37    7.27
   1  33   5   16.91    8.00
   1  33   5   10.27    4.33
   1  33   5    9.74    4.20
   1  33   5    6.74    3.83
   1  33   5    7.78    3.51
   1  33   5   11.13    3.80
   1  33   5    6.79    3.53
  -1  33  -5    3.70    4.82
   1  33   5    9.85    4.37
   1  33   6   60.03    5.86
   1  33   6   67.62    5.68
   1 -33   6   62.97    5.92
   1  33   6   61.81    5.40
   1  33   6   59.01    5.74
  -1  33  -6   56.96    6.74
   1  33   6   77.44    2.90
   1 -33   7    8.74    4.55
   1  33   7    4.72    4.13
  -1  33  -7    5.23    5.01
   1  33   7   13.15    4.54
   1  33   7   -2.57    3.97
   1  33   8    7.31    4.31
   1 -33   8    9.87    4.64
   1  33   8    4.02    3.92
  -1  33  -8    7.23    5.08
   1  33   8   -0.90    3.88
   1  33   8    6.94    5.51
   1  33   9    7.56    4.38
   1  33   9    3.74    4.36
  -1  33  -9    7.49    4.91
  -1  33  -9   10.08    5.22
   1  33   9   13.92    4.92
   1  33  10    0.71    2.66
   1  33  10   -2.54    2.94
  -1  33 -10    5.73    3.44
  -1  34  11    1.86    1.94
  -1 -34  11    3.33    2.79
  -1  34  11    4.51    2.42
   1  34 -10   -0.16    3.29
  -1  34  10    5.86    3.37
  -1  34  10    2.83    2.81
  -1  34   9    8.19    3.61
  -1 -34   9    5.16    3.30
  -1  34   9    8.11    4.09
   1  34  -9    0.45    4.24
  -1  34   9    1.95    4.80
  -1  34   8    5.15    3.74
  -1 -34   8    6.01    4.08
   1  34  -8    3.41    4.86
   1  34  -8    8.90    4.51
  -1  34   7    5.38    3.99
   1  34  -7    8.07    4.95
  -1  34   7    6.75    4.56
   1  34  -7   15.14    4.90
  -1  34   7    1.95    5.39
   1  34  -6    7.13    5.07
  -1  34   6   12.84    5.48
  -1  34   6    9.84    8.21
  -1  34   6    4.41    4.13
   1  34  -6    4.46    4.78
  -1  34   6    7.63    4.36
  -1  34   6    4.55    4.82
  -1  34   5    4.44    6.97
  -1  34   5   12.95    7.54
  -1  34   5   16.63    4.10
  -1  34   5    5.29    4.60
  -1  34   5    7.78    4.05
   1  34  -5    7.34    5.16
  -1  34   5   10.38    3.98
   1  34  -5   11.30    4.73
  -1 -34   5    5.57    7.37
  -1  34   4   14.80    3.97
   1  34  -4   14.31    4.97
  -1  34   4   18.05    3.91
  -1  34   4   13.15    3.76
  -1 -34   3   28.16    7.21
  -1  34   3   26.18    7.81
  -1 -34   2   74.27    8.68
  -1  34   2   72.15    9.47
  -1  34   2   63.82    9.55
  -1 -34   1   98.60    9.19
  -1  34   1  119.15   11.12
   1  34  -1  134.57   12.46
  -1  34   1  111.40   11.60
   1 -34   0    7.35    6.33
  -1 -34   0    6.38    6.99
   1  34   0    1.53    6.71
  -1  34   0   11.40    7.30
  -1  34  -1   26.58    8.02
   1  34   1   17.23    6.63
   1 -34   1   14.79    6.94
  -1 -34  -1   23.65    7.79
   1  34   1   23.68    8.24
   1  34   2   48.32    7.50
  -1  34  -2   39.81    8.86
  -1 -34  -2   63.58   10.32
   1 -34   2   41.29    8.25
  -1 -34  -3   40.43    8.95
   1  34   3   34.58    4.37
  -1  34  -3   45.68    5.30
   1  34   3   37.03    7.06
  -1  34  -3   38.65    9.12
  -1  34  -4    8.92    4.68
   1  34   4    1.07    4.00
   1  34   4    1.10    3.69
  -1 -34  -4    8.97    7.58
   1  34   4    5.34    3.35
   1  34   4    3.16    3.76
   1  34   4    7.48    3.24
   1  34   4    2.68    3.26
  -1  34  -4    7.62    7.04
   1  34   5    3.82    6.92
   1  34   5    5.12    4.08
   1  34   5    4.71    4.16
   1  34   5    2.55    3.88
   1  34   5    1.11    3.28
   1  34   5    4.34    3.28
   1  34   5    7.81    3.50
   1  34   5    2.72    4.07
  -1  34  -5    5.94    4.94
   1  34   6   76.43    7.29
   1  34   6   70.71    7.05
   1 -34   6   72.96    7.23
   1  34   6   77.48    6.99
   1  34   6   65.51    6.80
  -1  34  -6   54.33    7.53
   1 -34   7   10.21    4.91
   1  34   7    1.77    4.36
  -1  34  -7    5.79    5.53
   1  34   7   15.86    4.73
   1 -34   8    4.70    4.75
   1  34   8    8.81    4.42
   1  34   8   -1.34    4.11
  -1  34  -8    6.89    5.29
   1  34   8    0.97    5.91
   1  34   9   10.49    3.66
   1  34   9   10.75    3.87
  -1  34  -9   12.28    4.52
   1  34   9    9.75    4.10
  -1  34  -9    8.33    4.75
   1  34  10    2.60    2.66
  -1  34 -10   -0.89    3.16
   1  34  10    3.22    2.84
  -1 -35  11    2.66    2.46
  -1  35  11    4.04    2.27
  -1  35  10    5.44    3.34
   1  35 -10    4.09    3.28
  -1  35  10    1.11    2.81
  -1  35   9    6.70    3.40
  -1 -35   9    2.72    3.37
   1  35  -9    2.20    4.23
  -1  35   9    4.19    4.85
  -1 -35   8    4.40    3.93
  -1  35   8    1.51    3.78
   1  35  -8    7.28    4.70
  -1  35   8    1.19    3.94
   1  35  -8    6.13    4.27
  -1  35   8    7.33    5.45
  -1  35   7   14.98    3.96
  -1  35   7   19.87    4.90
   1  35  -7    7.28    4.94
   1  35  -7   14.96    5.31
  -1  35   7   24.88    5.55
  -1  35   6   25.06    5.31
   1  35  -6   24.10    5.74
  -1  35   6   22.44    8.84
  -1  35   6   15.56    4.52
   1  35  -6   21.25    5.61
  -1  35   6   12.33    4.42
  -1  35   6    8.39    4.96
  -1  35   5   17.22    7.58
  -1  35   5   11.26    7.55
  -1  35   5    8.16    4.04
  -1  35   5    8.73    3.80
  -1  35   5    5.62    4.48
   1  35  -5   11.58    5.53
  -1  35   5    7.77    4.25
   1  35  -5    8.82    5.10
  -1 -35   5   -1.62    7.44
  -1  35   4   11.70    3.79
  -1  35   4   12.76    3.89
   1  35  -4    8.64    5.14
  -1  35   4   15.49    4.17
  -1 -35   4    6.55    7.15
  -1  35   3   98.99    6.24
   1  35  -3  106.15    7.30
  -1  35   3   98.27    6.29
   1  35  -3  101.57    7.57
  -1 -35   3   83.28    9.93
  -1  35   3   90.00   10.77
  -1 -35   2    9.25    5.99
  -1  35   2    9.70    7.04
  -1  35   2    0.77    7.10
  -1  35   1   11.91    6.46
  -1 -35   1   17.27    5.99
   1  35  -1   14.32    8.25
  -1  35   1   17.02    7.04
   1 -35   0    5.58    6.97
  -1 -35   0    7.40    7.21
   1  35   0   10.51    7.04
  -1  35   0    9.57    6.94
   1  35   1    2.07    5.91
  -1  35  -1   -0.77    7.10
  -1 -35  -1    6.79    7.08
   1 -35   1    5.65    6.82
  -1  35  -2   20.83    7.44
   1  35   2   29.79    7.10
  -1 -35  -2   29.53    8.81
   1 -35   2   31.02    8.08
  -1 -35  -3  101.95   11.26
  -1  35  -3   90.34    7.08
   1  35   3   90.11    5.87
   1  35   3  103.60    6.18
   1  35   3   89.62    5.75
   1  35   3   91.13    5.99
   1  35   3   84.59    5.57
   1  35   3   64.89    8.63
  -1  35  -3   87.70   11.06
  -1  35  -4   -3.52    7.39
  -1 -35  -4    3.38    6.93
   1  35   4   -0.56    3.51
   1  35   4    3.80    3.67
   1  35   4    1.77    3.45
   1  35   4    0.36    3.17
   1  35   4    1.82    3.10
  -1  35  -4   -3.14    4.49
   1  35   4    2.83    4.03
   1  35   5   11.65    7.10
   1  35   5   27.07    4.71
   1  35   5   12.68    3.45
   1  35   5   16.26    4.59
   1  35   5   19.14    4.26
   1  35   5   11.87    3.76
   1  35   5   14.44    3.50
   1  35   5   14.17    4.48
   1  35   6   25.85    4.87
   1  35   6   28.44    3.97
   1 -35   6   14.56    4.58
   1  35   6   27.45    4.45
   1  35   6   29.31    4.55
  -1  35  -6   22.25    5.78
   1  35   6   29.29    4.84
   1  35   7    6.87    4.48
   1  35   7   15.88    4.53
   1 -35   7   20.07    4.68
   1  35   7    9.54    3.92
   1  35   7   -0.56    3.55
   1  35   7   11.87    4.54
  -1  35  -7    8.25    4.91
   1 -35   8   11.39    4.40
   1  35   8   10.65    3.71
   1  35   8    0.97    3.33
  -1  35  -8   14.84    4.86
   1  35   8   13.59    4.44
   1  35   8    9.03    5.28
   1  35   9    7.36    3.04
  -1  35  -9   15.11    4.16
   1  35   9   13.02    5.03
   1  35   9   11.65    3.49
  -1  35  -9   10.37    4.16
   1  35  10    4.73    2.52
  -1  35 -10    0.56    3.04
   1  35  10   -4.01    2.83
  -1 -36  11    2.63    2.35
  -1  36  11    1.26    2.08
  -1  36  10    4.04    3.11
   1  36 -10    6.60    3.25
  -1  36  10   -1.30    2.54
   1  36  -9    0.43    3.87
  -1  36   9    8.14    3.40
  -1 -36   9    1.62    3.17
  -1  36   9    6.64    4.89
   1  36  -8   14.66    4.75
  -1  36   8   20.04    4.21
  -1  36   8   13.82    3.63
  -1 -36   8   12.76    4.13
   1  36  -8   11.86    4.73
  -1  36   8   23.05    5.66
  -1  36   7   16.68    4.72
   1  36  -7   13.74    5.11
  -1  36   7   11.40    4.17
   1  36  -7   15.28    5.07
  -1  36   7   13.14    5.49
  -1  36   6    9.55    4.81
   1  36  -6    6.19    5.12
  -1  36   6    8.05    5.31
  -1  36   6   17.22    8.39
  -1  36   6    5.14    4.25
   1  36  -6    7.47    4.79
  -1  36   6   24.93    4.63
  -1  36   5   -0.92    6.75
  -1  36   5    2.69    3.85
  -1  36   5    4.11    7.84
  -1  36   5    8.32    4.06
  -1  36   5   11.05    4.80
  -1  36   5    4.15    3.25
   1  36  -5    8.00    5.38
  -1  36   5   15.85    4.62
   1  36  -5    8.73    4.96
  -1 -36   5   -0.83    7.11
   1  36  -4   17.25    5.38
  -1  36   4   10.92    5.02
  -1  36   4   18.70    4.06
  -1  36   4   16.74    4.25
   1  36  -3   76.36    6.26
  -1  36   3   63.78    5.38
  -1  36   3   75.12    5.55
   1  36  -3   71.84    6.81
  -1  36   3   63.36   10.30
  -1 -36   3   46.18    8.33
   1  36  -2   74.05    6.41
  -1  36   2   64.76    9.59
   1 -36  -2   61.21   10.26
  -1  36   2   69.83    9.85
  -1 -36   2   50.71    8.00
   1  36  -1   95.65   12.42
  -1  36   1  109.40   11.69
  -1  36   1   89.89   10.64
   1 -36   0   40.39    8.70
  -1 -36   0   33.22    8.86
   1  36   0   32.83    8.47
  -1  36   0   36.53    9.63
   1  36   0   50.09    8.75
  -1 -36  -1   28.32    8.18
   1 -36   1   33.87    8.26
   1  36   1   25.34    7.48
  -1  36  -1   34.69    8.32
  -1  36  -2   37.87    5.79
   1  36   2   43.95    4.37
  -1 -36  -2   31.57    8.47
   1 -36   2   29.32    8.09
   1  36   2   25.56    7.04
  -1  36  -2   36.62    8.51
   1  36   3   29.63    4.25
  -1  36  -3   31.52    5.56
   1  36   3   32.48    4.48
  -1 -36  -3   23.70    8.86
   1  36   3   30.84    4.38
   1  36   3   30.89    4.29
   1  36   3   30.22    4.01
  -1  36  -3   23.48    7.91
   1  36   3   25.43    6.54
  -1  36  -4   14.50    7.95
  -1 -36  -4   10.56    8.36
   1  36   4    5.70    7.81
   1  36   4   15.50    4.31
   1  36   4   17.36    3.92
   1  36   4   23.37    4.47
   1  36   4   12.85    3.66
   1  36   4   16.49    3.62
   1  36   4   20.94    4.55
  -1  36  -4   16.90    5.47
   1  36   5   22.17    4.73
   1  36   5   13.89    3.70
   1 -36   5   20.00    4.62
   1  36   5   23.67    4.45
   1  36   5   19.56    4.56
   1  36   5   17.53    3.95
   1  36   5   16.23    3.66
   1  36   5   17.86    4.62
   1  36   6    4.82    4.27
   1 -36   6    1.78    4.11
   1  36   6    2.10    3.08
   1  36   6   10.17    4.18
   1  36   6    0.64    3.58
   1  36   6    8.59    4.36
  -1  36  -6   10.21    4.87
   1  36   7   18.16    4.45
   1  36   7   16.17    4.19
   1 -36   7   22.49    4.52
   1  36   7   10.15    3.64
   1  36   7   16.30    4.70
  -1  36  -7    9.59    5.02
   1 -36   8    7.79    4.21
   1  36   8    5.28    3.42
   1  36   8    9.34    4.33
  -1  36  -8    6.91    4.77
   1  36   8   10.00    3.29
   1  36   8    6.94    5.48
  -1  36  -8   11.25    4.81
   1  36   9    6.28    2.86
   1  36   9    6.66    3.14
   1  36   9   11.92    4.89
  -1  36  -9    3.69    3.78
  -1  36  -9    4.41    3.96
   1  36  10    3.05    2.45
  -1  36 -10   -1.44    2.92
   1  36  10   -1.07    2.64
  -1 -37  11    0.41    2.18
  -1  37  11    3.89    2.01
   1  37 -10    2.84    3.11
  -1  37  10    5.03    3.00
  -1  37  10    4.76    2.70
   1  37  -9    0.62    3.96
  -1  37   9    6.67    3.38
  -1 -37   9    6.24    3.25
  -1  37   9    9.42    4.68
   1  37  -8    2.28    4.63
  -1  37   8   17.29    4.37
  -1  37   8   14.36    4.11
  -1 -37   8   15.56    4.13
  -1  37   8   23.28    5.35
   1  37  -8   12.38    4.59
  -1  37   7    9.32    4.51
   1  37  -7    3.08    5.04
  -1  37   7    6.35    5.44
   1  37  -7    6.38    4.76
  -1  37   6    0.64    4.60
  -1  37   6    7.33    5.47
   1  37  -6    0.60    5.09
  -1  37   6    4.97    8.07
  -1  37   6    4.27    4.26
   1  37  -6    6.38    4.98
  -1  37   6    4.86    4.57
  -1  37   5    0.93    6.72
  -1  37   5   16.91    8.04
  -1  37   5   15.52    4.39
  -1  37   5   19.27    5.23
  -1  37   5   14.95    4.35
  -1  37   5   19.09    3.83
   1  37  -5    6.66    5.22
  -1 -37   5    5.07    7.48
   1  37  -5   12.63    5.21
  -1  37   5   16.94    4.40
  -1  37   4   17.36    3.98
   1  37  -4   14.77    5.38
  -1  37   4   20.68    4.47
   1  37  -4   26.08    5.23
  -1 -37   4    6.15    7.03
  -1  37   4   14.29    4.17
  -1  37   4   23.06    4.97
  -1  37   3  105.24   11.90
   1  37  -3  110.71    7.69
  -1  37   3  126.46    6.93
  -1  37   3  123.66    7.04
   1  37  -3  106.70    7.83
  -1  37   3   97.08    6.24
  -1  37   3  114.39    6.30
  -1 -37   3   94.33   10.64
   1  37  -2   18.78    4.68
  -1  37   2   14.10    4.08
   1  37  -2   20.28    4.94
  -1  37   2    8.67    3.72
  -1 -37   2   11.16    6.29
  -1  37   2    7.25    6.62
  -1  37   2   10.76    7.29
   1 -37  -2    8.98    7.27
  -1  37   1   39.63    8.27
  -1  37   1   55.56    9.54
   1  37  -1   50.20   10.18
   1  37   0   80.39   10.29
  -1 -37   0   60.31    9.98
   1  37   0   78.10   11.02
  -1  37   0   75.93   10.70
   1 -37   0   70.36   10.05
   1  37   0   74.87    6.01
   1  37   1   15.05    6.73
  -1  37  -1   21.80    7.73
  -1  37  -1   12.81    4.60
   1  37   1    8.67    3.66
  -1 -37  -1    9.01    7.55
   1 -37   1   11.49    7.50
  -1 -37  -2   24.60    8.65
   1 -37   2   21.31    7.77
  -1  37  -2   14.49    4.63
   1  37   2   25.28    4.00
  -1  37  -2   23.51    5.44
   1  37   2   22.23    4.02
   1  37   2   28.81    3.95
   1  37   2   27.23    7.32
  -1  37  -2   22.59    8.34
  -1  37  -3   30.56    8.57
  -1 -37  -3   29.84    9.18
   1  37   3   40.55    4.56
   1  37   3   40.10    4.57
   1  37   3   38.61    4.74
   1  37   3   41.92    4.59
   1  37   3   34.40    4.17
   1  37   3   35.63    4.43
  -1  37  -3   48.29    5.81
  -1  37  -4   62.43   10.04
  -1 -37  -4   38.13    9.32
   1  37   4   44.60    9.58
   1  37   4   55.11    5.14
   1  37   4   48.67    4.93
   1  37   4   47.71    5.60
   1  37   4   53.62    4.94
   1  37   4   39.93    4.48
   1  37   4   49.05    4.59
   1  37   4   45.61    5.05
  -1  37  -4   45.49    6.25
   1  37   5   19.76    4.64
   1 -37   5   27.03    4.82
   1  37   5   21.97    3.95
   1  37   5   30.73    4.72
   1  37   5   31.14    5.19
   1  37   5   30.62    4.33
   1  37   5   25.81    3.81
   1  37   5   35.01    5.09
   1  37   6   16.54    4.45
   1  37   6   10.61    4.21
   1 -37   6   11.40    4.48
   1  37   6   -0.53    3.00
   1  37   6    4.01    3.48
   1  37   6   13.74    4.49
  -1  37  -6    7.13    5.06
   1  37   7   11.44    4.37
   1  37   7    6.61    4.13
   1 -37   7    9.36    4.26
   1  37   7    6.98    3.43
   1  37   7   14.74    4.66
  -1  37  -7    4.89    4.98
   1  37   7   15.18    5.85
   1 -37   8    2.68    4.07
   1  37   8    5.92    3.40
   1  37   8    4.57    4.26
  -1  37  -8    7.25    4.58
   1  37   8   12.35    5.46
  -1  37  -8    7.83    4.76
   1  37   9    1.35    2.69
   1  37   9    0.90    4.32
   1  37   9    1.85    3.14
  -1  37  -9    8.19    3.74
  -1  37  -9   -3.28    3.86
   1  37  10    6.70    2.49
   1  37  10    5.21    2.66
  -1  37 -10    3.18    2.81
  -1 -38  11    5.55    2.18
  -1  38  10    4.74    2.59
   1  38 -10    3.61    2.93
  -1  38  10    8.70    2.90
  -1  38   9   11.69    4.56
  -1 -38   9    3.55    3.18
  -1  38   9    3.01    3.18
   1  38  -9   -0.20    3.93
  -1  38   8    8.00    4.81
   1  38  -8    4.43    4.17
  -1 -38   8    3.20    3.71
  -1  38   8    5.97    3.52
  -1  38   8    1.97    4.18
   1  38  -8    6.22    4.66
  -1  38   7   16.97    4.46
   1  38  -7    1.95    4.72
  -1  38   7    7.84    5.25
   1  38  -7   11.59    5.11
  -1  38   6    8.86    4.06
  -1  38   6    2.37    5.06
  -1  38   6   -0.87    3.08
  -1  38   6    4.32    5.18
   1  38  -6    8.70    5.39
  -1  38   6    0.99    7.79
  -1  38   6    2.70    4.09
  -1  38   6    4.52    4.59
   1  38  -6    9.93    5.31
  -1  38   5   37.41    5.51
  -1  38   5   44.35    5.02
  -1  38   5   24.21    4.24
   1  38  -5   25.88    6.01
  -1  38   5   34.98    4.78
  -1  38   5   35.33    8.75
  -1  38   5   39.36    5.24
   1  38  -5   30.91    5.78
  -1  38   4   18.44    4.18
  -1  38   4   20.84    8.51
   1  38  -4   25.76    5.94
   1  38  -4   22.73    5.52
  -1  38   4   24.50    4.34
  -1 -38   4   15.76    7.94
  -1  38   4   22.32    5.42
  -1  38   4   18.62    4.44
  -1  38   3   83.02   10.97
   1 -38  -3   93.67   11.84
  -1  38   3   74.75    5.96
   1  38  -3   80.18    6.67
  -1  38   3   71.77    5.35
   1  38  -3   86.59    7.33
  -1  38   3   84.08    5.55
  -1  38   2    2.45    3.80
  -1  38   2   -2.11    3.40
   1  38  -2   -1.34    4.41
   1  38  -2    5.19    4.08
  -1  38   2   -0.86    7.08
   1 -38  -2   -2.54    8.22
  -1 -38   2   -3.21    5.87
  -1  38   2    8.34    7.13
  -1  38   1   -0.21    3.60
   1  38  -1    9.32    3.86
  -1  38   1   -3.36    6.85
  -1  38   1    6.11    7.42
   1  38  -1   -3.81    8.10
   1  38   0   -0.81    6.40
   1 -38   0    8.01    7.70
  -1 -38   0   -0.84    7.31
   1  38   0    5.46    7.84
  -1  38   0    5.41    7.55
   1  38   0   19.65    4.42
  -1  38   0   11.09    4.35
  -1  38  -1    2.62    6.84
   1  38   1    0.78    6.38
  -1  38  -1    4.08    4.50
   1  38   1    2.34    3.64
  -1 -38  -1   -3.41    7.95
   1 -38   1   -7.95    6.68
  -1  38  -1   -1.92    7.92
  -1 -38  -2    2.64    8.03
   1 -38   2    7.09    6.58
  -1  38  -2    8.64    4.22
   1  38   2    4.89    3.61
   1  38   2    6.62    3.88
  -1  38  -2    7.81    4.80
   1  38   2    1.82    3.39
   1  38   2    0.53    3.32
  -1  38  -2    4.50    7.82
   1  38   2   -1.49    5.96
  -1  38  -3   -5.60    7.84
  -1 -38  -3   -3.63    7.50
   1  38   3    9.68    3.95
   1  38   3    1.50    3.51
   1  38   3    6.55    3.78
   1  38   3   -0.20    3.27
   1  38   3    5.00    3.62
  -1  38  -3   12.10    4.75
   1  38   3    2.04    3.60
  -1  38  -4   43.28   10.04
  -1 -38  -4   57.41   10.87
   1  38   4   49.41    9.65
   1  38   4   71.30    5.70
   1  38   4   67.87    5.44
   1  38   4   68.40    6.05
   1  38   4   70.54    5.49
   1  38   4   67.09    5.11
   1  38   4   61.05    5.32
   1  38   4   63.92    5.09
  -1  38  -4   51.71    6.40
   1  38   5   42.54    5.23
   1 -38   5   31.97    4.82
   1  38   5   30.64    4.25
   1  38   5   27.08    4.74
   1  38   5   28.37    4.83
   1  38   5   32.45    4.00
   1  38   5   38.28    4.41
   1  38   5   24.25    5.04
   1  38   6    5.73    4.38
   1  38   6   10.61    4.22
   1  38   6    5.61    4.05
   1 -38   6   14.22    4.48
   1  38   6    2.99    3.27
   1  38   6    7.86    3.66
   1  38   6   10.81    4.36
  -1  38  -6    6.84    5.15
   1  38   7    3.98    4.23
   1  38   7    8.10    3.94
   1 -38   7    3.10    3.97
   1  38   7    4.35    3.39
   1  38   7    6.14    4.54
  -1  38  -7    2.42    4.66
  -1  38  -7    7.32    5.14
   1  38   7   -1.22    5.34
   1 -38   8    9.88    3.96
   1  38   8    3.56    3.29
  -1  38  -8    3.29    4.45
   1  38   8    3.69    4.02
  -1  38  -8   14.06    4.72
   1  38   8   -2.82    4.90
   1  38   9   -0.74    2.40
  -1  38  -9    3.37    3.60
   1  38   9   -1.03    4.17
   1  38   9    4.51    2.97
  -1  38  -9    5.17    3.63
   1  38  10    2.86    2.22
   1  38  10    3.79    2.44
  -1  38 -10    3.83    2.64
  -1  39  10   -0.41    2.39
   1  39 -10    4.87    2.77
  -1  39   9    3.10    4.41
  -1 -39   9    7.30    3.08
  -1  39   9    5.80    3.10
  -1  39   9    3.70    3.48
   1  39  -9    1.35    3.72
  -1  39   8    5.83    4.64
   1  39  -8    2.95    3.97
  -1 -39   8    7.68    3.99
  -1  39   8    1.77    3.65
   1  39  -8   -1.22    4.29
  -1  39   8    5.46    4.36
  -1  39   7    3.01    4.36
   1  39  -7    1.66    4.77
  -1  39   7    4.05    5.25
   1  39  -7    3.55    4.85
  -1  39   6   13.83    5.02
  -1  39   6    8.27    4.02
  -1  39   6    4.39    3.01
   1  39  -6    8.74    5.12
  -1  39   6    4.27    5.27
  -1  39   6    1.79    4.23
  -1  39   6    7.60    4.33
   1  39  -6    8.50    5.24
  -1  39   5   51.99    6.28
  -1  39   5   49.96    5.20
  -1  39   5   38.46    4.78
   1  39  -5   43.13    6.58
  -1  39   5   51.57    5.48
  -1  39   5   66.03    8.90
  -1  39   5   48.91    5.30
  -1  39   4   11.04    4.12
  -1  39   4   12.70    8.24
  -1  39   4   18.82    5.11
  -1  39   4   10.64    4.24
  -1  39   4    5.69    7.13
   1 -39  -4    6.91    9.14
   1  39  -4    7.74    5.33
   1  39  -4    3.72    4.86
  -1  39   4   13.07    4.43
  -1 -39   4   -9.62    6.98
  -1 -39   3   29.24    8.08
  -1  39   3   33.37    4.22
  -1  39   3   39.73    4.96
   1  39  -3   34.52    5.47
   1  39  -3   31.15    5.87
  -1  39   3   31.73    4.05
   1 -39  -3   30.71    9.92
  -1  39   3   36.06    9.00
   1  39  -2   25.60    9.48
  -1  39   2    9.74    7.66
   1 -39  -2    6.16    7.48
  -1  39   2    6.02    3.90
   1  39  -2    7.01    4.50
   1  39  -2    6.65    4.97
  -1  39   2    3.76    3.66
  -1  39   2   -3.45    7.29
  -1  39   1    4.15    4.03
  -1  39   1    7.57    3.78
   1  39  -1    3.40    3.88
   1  39  -1    8.88    8.20
  -1  39   1    4.53    7.29
  -1  39   1   -0.87    7.22
   1  39  -1   -0.87    7.22
   1  39   0  100.28    6.74
  -1  39   0   72.13    6.29
   1  39   0   75.88    5.50
   1  39   0   76.76   10.84
   1 -39   0   69.76   10.44
  -1 -39   0   77.07   10.97
  -1  39   0   93.37   12.20
   1  39   0   91.49   12.37
  -1 -39  -1    1.77    7.64
   1 -39   1    4.12    7.48
  -1  39  -1    6.94    7.94
  -1  39  -1    6.06    3.76
  -1  39  -1    3.43    4.69
   1  39   1    6.59    3.88
  -1  39  -1    3.61    7.85
   1  39   1   12.15    7.31
  -1  39  -2    0.93    7.33
   1  39   2    0.77    6.46
  -1 -39  -2    2.73    8.31
   1  39   2    2.47    3.73
   1  39   2    3.22    3.71
   1  39   2    5.01    3.98
  -1  39  -2    6.61    5.00
   1  39   2    1.87    3.64
   1  39   2   -0.18    3.19
  -1  39  -2   -0.49    4.17
  -1  39  -3   17.27    8.02
  -1 -39  -3   -1.89    8.31
   1  39   3    8.27    3.84
   1  39   3   10.16    3.93
   1  39   3    9.65    4.04
   1  39   3    8.20    3.54
   1  39   3    8.97    3.62
  -1  39  -3    5.65    4.82
   1  39   3    5.03    3.90
  -1 -39  -4   12.56    9.05
   1  39   4   16.75    4.40
   1  39   4   24.26    4.53
   1  39   4   26.37    5.04
   1  39   4   13.84    4.21
  -1  39  -4   16.93    5.82
   1  39   4   21.28    3.91
  -1  39  -4   18.17    5.39
   1  39   4   20.42    4.65
   1  39   5   17.34    4.44
   1  39   5   18.99    4.38
   1  39   5   16.60    4.89
   1  39   5   12.47    3.74
   1 -39   5   19.40    4.49
  -1  39  -5   26.27    6.21
   1  39   5   15.68    3.90
   1  39   5   14.00    3.63
   1  39   5   15.20    4.75
   1  39   6   10.94    4.31
   1  39   6    9.78    4.28
   1  39   6    2.90    3.99
   1  39   6    1.58    2.96
   1 -39   6   13.49    4.38
  -1  39  -6    6.76    5.45
   1  39   6    6.28    3.65
  -1  39  -6   10.23    4.97
   1  39   6    9.29    4.44
   1  39   7    3.04    4.20
   1  39   7    5.65    4.14
   1 -39   7    3.19    3.82
   1  39   7    2.09    3.35
  -1  39  -7    3.17    4.81
   1  39   7    9.68    4.29
  -1  39  -7    8.33    5.11
   1  39   7    3.81    5.15
   1 -39   8    5.38    3.67
   1  39   8    3.33    2.99
   1  39   8    2.09    3.95
  -1  39  -8    2.97    4.35
  -1  39  -8   10.17    4.56
   1  39   8    6.88    4.82
   1  39   9    3.96    2.40
   1  39   9    0.65    3.80
  -1  39  -9    2.52    3.57
   1  39   9    4.83    2.98
  -1  39  -9    0.88    3.50
   1  39  10    0.25    2.09
  -1  40  10    7.55    2.39
   1  40 -10    2.42    2.68
  -1  40   9    1.45    4.15
  -1 -40   9    2.19    2.87
  -1  40   9    6.56    3.17
  -1  40   9    8.52    3.48
   1  40  -9    4.99    3.75
  -1  40   8    0.80    4.39
   1  40  -8    8.14    4.13
  -1  40   8   -0.52    3.52
  -1 -40   8    3.26    3.43
   1  40  -8    2.60    4.52
  -1  40   8    6.28    4.19
  -1  40   7   13.67    4.79
   1  40  -7    7.36    5.05
   1  40  -7   13.21    4.90
  -1  40   7    8.09    5.15
  -1  40   6   15.56    5.15
  -1  40   6   15.95    4.34
  -1  40   6    4.41    3.12
  -1  40   6    8.62    5.21
   1  40  -6    5.42    5.24
  -1  40   6    8.02    4.17
   1  40  -6    2.05    5.13
  -1  40   6   13.94    4.85
  -1  40   5   -1.05    3.96
  -1  40   5    4.06    4.75
  -1  40   5    5.89    3.71
   1  40  -5    7.90    5.41
  -1  40   5    2.58    7.73
  -1  40   5    1.29    4.05
  -1  40   5    5.45    4.49
  -1  40   4    5.99    3.81
  -1  40   4   11.85    7.72
  -1  40   4   16.03    5.38
  -1  40   4    9.17    4.34
   1  40  -4    8.52    5.51
  -1  40   4    8.96    4.16
   1  40  -4   11.63    5.36
  -1 -40   4    3.26    7.13
  -1  40   3   90.83    6.11
  -1  40   3   51.76    9.88
   1 -40  -3   68.19   11.48
  -1  40   3   69.66    5.38
   1  40  -3   94.85    7.78
   1  40  -3   79.16    7.03
  -1 -40   3   65.66   10.04
  -1  40   2   90.84    6.39
   1 -40  -2   91.82   12.09
   1  40  -2   90.19   13.24
  -1  40   2   66.53   10.79
   1  40  -2   78.44    7.06
  -1  40   2   71.03    5.77
   1  40  -2   89.12    6.68
  -1  40   2   61.30   10.69
  -1  40   1   14.90    4.07
  -1  40   1   13.37    4.05
   1  40  -1   11.31    8.91
  -1  40   1   11.21    8.10
   1  40  -1   18.27    4.11
   1  40  -1    9.93    7.47
  -1  40   1    9.05    7.79
   1  40   0    8.75    4.29
  -1  40   0    3.20    4.33
   1 -40   0    2.60    8.13
  -1 -40   0    2.69    7.49
  -1  40   0   15.59    8.05
   1  40   0    8.56    3.45
   1  40   0    4.36    6.75
  -1  40  -1    1.77    3.71
  -1 -40  -1    8.23    7.74
   1 -40   1    1.70    7.88
  -1  40  -1    8.20    8.96
  -1  40  -1    2.71    4.63
   1  40   1    9.04    3.91
   1  40   1   -2.51    6.51
  -1  40  -1    7.46    8.02
   1  40   2   24.53    7.69
  -1  40  -2   29.74    8.92
  -1 -40  -2   22.60    8.80
   1  40   2   26.25    4.37
   1  40   2   25.96    4.29
  -1  40  -2   31.60    6.00
   1  40   2   29.36    4.32
   1  40   2   21.06    4.00
  -1  40  -2   26.64    4.97
  -1 -40  -3   17.49    8.64
   1  40   3   33.72    4.56
   1  40   3   34.16    4.52
   1  40   3   26.91    4.62
   1  40   3   23.54    4.02
   1  40   3   24.71    4.24
  -1  40  -3   35.33    5.58
   1  40   3   28.31    4.28
   1  40   4   11.52    4.31
   1  40   4    1.87    4.59
   1  40   4   17.20    4.60
   1  40   4    1.54    3.86
  -1  40  -4   16.22    6.04
   1  40   4    5.86    3.43
   1  40   4    3.18    4.24
  -1  40  -4   10.65    5.19
   1  40   5   13.10    4.41
   1  40   5   10.90    4.24
   1  40   5   10.02    4.53
   1  40   5   10.96    3.73
   1 -40   5   13.09    4.28
  -1  40  -5   19.02    6.02
   1  40   5    9.50    3.36
   1  40   5    8.43    3.61
  -1  40  -5    9.03    5.35
   1  40   5   16.98    4.43
   1  40   6    8.13    4.24
   1  40   6    3.12    3.98
   1  40   6    4.94    4.08
   1  40   6    1.40    3.16
   1 -40   6    7.79    4.11
  -1  40  -6   11.92    5.44
   1  40   6   11.99    3.70
   1  40   6    9.76    4.48
  -1  40  -6    6.78    4.86
   1  40   7    1.70    4.08
   1  40   7    8.98    3.94
   1 -40   7    7.26    3.95
  -1  40  -7    1.91    4.97
   1  40   7    6.25    5.07
   1  40   7    9.57    3.54
  -1  40  -7    9.86    4.79
   1  40   7    6.77    4.14
   1  40   8    2.45    3.47
   1 -40   8    1.14    3.46
   1  40   8    4.25    2.94
  -1  40  -8    8.92    4.48
   1  40   8    4.99    4.63
  -1  40  -8    4.41    3.99
   1  40   8   -2.31    3.73
  -1  40  -9    6.79    3.44
   1  40   9    8.80    3.95
   1  40   9    2.84    3.03
  -1  40  -9    4.50    3.45
  -1  41  10    4.90    2.28
   1  41 -10    3.37    2.45
  -1 -41   9    5.23    2.85
  -1  41   9   -1.20    2.94
  -1  41   9    6.94    3.51
   1  41  -9    4.57    3.56
   1  41  -8    0.64    4.00
  -1  41   8    0.38    4.32
  -1 -41   8    3.15    3.60
  -1  41   8    0.84    3.33
   1  41  -8    2.29    4.03
  -1  41   8    3.96    3.73
  -1  41   7    9.99    4.36
   1  41  -7    6.43    4.85
   1  41  -7    5.29    4.68
  -1  41   7    9.91    5.14
  -1  41   6   13.85    4.34
  -1  41   6   14.21    4.91
  -1  41   6   13.39    3.45
  -1  41   6   10.38    5.26
   1  41  -6    4.80    5.02
  -1  41   6    9.04    4.22
  -1  41   6   16.17    4.62
   1  41  -6    7.29    5.32
  -1  41   5   13.15    4.25
  -1  41   5   17.51    5.44
  -1  41   5   10.68    3.87
  -1  41   5    9.30    8.38
  -1  41   5   11.38    4.37
  -1  41   5   11.79    4.49
   1  41  -5    4.77    5.51
  -1  41   4   15.66    4.58
  -1  41   4   20.42    5.52
   1  41  -4   15.38    5.91
  -1  41   4   19.74    4.13
  -1  41   4   20.60    8.52
  -1  41   4   25.86    4.38
   1  41  -4   22.98    5.55
   1  41  -3    9.45    5.18
  -1  41   3    7.50    4.01
   1 -41  -3   -0.99    7.90
  -1  41   3   -5.67    7.37
   1  41  -3    6.21    5.31
  -1  41   3    6.06    3.43
  -1 -41   3   -1.52    6.74
   1  41  -2    9.60    4.62
  -1  41   2   17.51    4.25
   1 -41  -2   12.22    9.04
  -1  41   2   12.22    8.28
   1  41  -2   20.39    9.81
   1  41  -2    6.73    5.13
  -1  41   2   13.50    3.84
  -1  41   2   12.80    7.60
  -1  41   1    6.72    4.29
  -1  41   1   -2.29    3.99
   1  41  -1    3.55    3.96
  -1  41   1   13.06    8.20
   1  41  -1   -0.93    7.94
   1  41  -1   -1.06    8.48
  -1  41   1    7.69    8.04
   1 -41   0   20.57    8.32
  -1 -41   0    7.41    8.41
  -1  41   0   -8.03    7.88
   1  41   0   16.81    4.01
   1  41   0    9.24    4.46
  -1  41   0    9.11    4.45
   1  41   0    5.11    3.60
   1  41   0   12.66    8.17
  -1  41  -1    3.85    7.39
   1  41   1   13.78    7.62
   1  41   1   14.25    3.87
  -1 -41  -1   -1.89    7.85
   1 -41   1    1.76    7.85
  -1  41  -1   27.56    9.67
  -1  41  -1   11.15    4.99
   1  41   1   10.42    4.11
  -1  41  -1   10.82    4.04
   1  41   2    5.72    6.20
  -1  41  -2    6.90    8.19
  -1 -41  -2    0.97    8.30
   1  41   2    1.98    3.77
   1  41   2   12.10    3.71
  -1  41  -2   16.03    5.53
   1  41   2   10.42    3.88
   1  41   2    3.86    3.46
  -1  41  -2    5.63    4.34
  -1 -41  -3    3.99    8.19
   1  41   3   11.28    3.99
   1  41   3   12.89    4.15
   1  41   3    9.40    4.27
   1  41   3   11.13    3.73
   1  41   3    9.37    3.94
  -1  41  -3   10.85    5.05
   1  41   4   29.16    4.66
   1  41   4   31.34    5.47
   1  41   4   26.25    4.77
   1  41   4   25.91    4.55
  -1  41  -4   32.50    6.45
   1  41   4   26.14    4.06
   1  41   4   20.91    4.38
  -1  41  -4   33.38    5.91
   1 -41   5    4.24    4.59
   1  41   5    7.90    4.17
   1  41   5    9.23    4.34
   1  41   5   12.01    4.32
   1  41   5    4.69    3.38
  -1  41  -5    4.53    5.43
   1  41   5    0.19    3.32
  -1  41  -5    2.33    4.96
   1  41   5    6.59    4.36
   1  41   6    3.12    4.16
   1  41   6   10.45    4.09
   1  41   6    4.69    4.06
   1  41   6   10.57    3.33
   1 -41   6   10.13    4.06
  -1  41  -6   11.51    5.39
   1  41   6   10.23    3.49
   1  41   6   10.34    4.55
  -1  41  -6   -0.84    5.07
   1  41   7   21.69    4.53
   1  41   7   15.31    3.99
   1 -41   7   20.39    4.16
  -1  41  -7   14.91    5.29
   1  41   7   19.05    5.32
   1  41   7    9.03    3.31
   1  41   7   14.53    4.33
  -1  41  -7   14.94    5.08
   1  41   8   13.35    3.73
   1 -41   8    7.93    3.45
   1  41   8    6.41    2.75
   1  41   8   15.00    4.71
  -1  41  -8    7.92    4.28
   1  41   8   12.10    3.71
  -1  41  -8   11.67    4.26
  -1  41  -9    1.32    3.04
   1  41   9    4.94    3.78
  -1  41  -9    1.25    3.39
   1  41   9    2.58    3.05
  -1  42  10    1.32    2.08
  -1  42   9   -0.13    2.77
  -1 -42   9   -2.80    2.54
  -1  42   9    3.36    3.14
   1  42  -9    4.99    3.34
   1  42  -8    3.86    3.98
  -1  42   8    6.76    4.46
  -1  42   8   -3.76    3.45
  -1 -42   8    5.62    3.47
   1  42  -8   -3.32    4.19
  -1  42   8    4.42    3.94
  -1  42   7    4.73    4.36
   1  42  -7    3.93    4.97
   1  42  -7    4.65    4.60
  -1  42   7    6.27    4.71
  -1  42   6   16.03    5.12
  -1  42   6   13.98    4.48
  -1  42   6   14.73    3.45
  -1  42   6   15.76    5.03
   1  42  -6   13.07    5.59
  -1  42   6   11.30    4.28
  -1  42   6   22.60    4.80
   1  42  -6    9.24    5.52
  -1  42   5   25.57    4.54
  -1  42   5   14.15    5.13
  -1  42   5   14.48    3.96
   1  42  -5   25.17    5.98
  -1  42   5   18.44    8.66
  -1  42   5   21.83    4.50
  -1  42   5   28.62    5.00
   1  42  -4   16.85    5.81
  -1  42   4   26.73    5.53
  -1  42   4   27.86    4.75
  -1  42   4   32.62    4.53
  -1  42   4   22.80    4.64
   1  42  -4   14.85    5.59
  -1  42   3    5.51    4.31
   1  42  -3    3.48    5.50
  -1  42   3    7.50    3.48
   1  42  -3   13.24    5.14
  -1  42   2   76.63    6.02
   1  42  -2   67.00    6.17
   1  42  -2   64.89    6.90
  -1  42   2   59.78    5.27
  -1  42   2   45.96    9.91
   1 -42  -2   71.18   11.34
   1  42  -2   48.78   11.41
  -1  42   2   43.34   10.01
  -1  42   1    9.67    4.15
  -1  42   1    2.58    3.88
  -1  42   1   -0.99    7.41
   1  42  -1   15.41    9.26
  -1  42   1   10.55    7.73
   1  42  -1    0.96    7.17
   1  42  -1    4.74    3.94
   1  42   0   28.18    4.40
   1 -42   0   38.68    9.98
  -1 -42   0   32.43    9.69
  -1  42   0   23.77    9.09
[truncated: 1,400,899 more chars]
